# Supplementary material for: Complete diploid genome of the type strain Yarrowia lipolytica YB-423 (ATCC 18942™)
Source: J Ind Microbiol Biotechnol. 2026 Jan 8;53:kuag002. doi: 10.1093/jimb/kuag002 (PMC12888388; doi:10.1093/jimb/kuag002)
Supplement: kuag002_Supplemental_Files [file kuag002_supplemental_files.zip › Table S1.xlsx]

## Sheet: Table S1 Heterozygous Alleles
Chromosome	Region	Type	Reference	Allele	Length	Zygosity	Count	Coverage	Frequency	Forward read count	Reverse read count	Forward read coverage	Reverse read coverage	Forward/reverse balance	Average quality	Read count	Read coverage	# unique start positions	# unique end positions	BaseQRankSum	Read position test probability	Read direction test probability	Hyper-allelic	Homopolymer	Homopolymer length	Homopolymer region	Repeat region	Coding region change	Amino acid change	Amino acid change in longest transcript	Coding region change in longest transcript	Other variants within codon	Non-synonymous	Splice effect	Start by 3' rule	Symbols by 3' rule
assembly_eaf87642cc47414b_1	10636	SNV	G	T	1	Heterozygous	37	80	46.25	24	13	47	33	0.351351	34	37	80	19	22	0	0.0699841	0.973262	yes	No	1	No	No					No	-
assembly_eaf87642cc47414b_1	11020	SNV	C	A	1	Heterozygous	69	112	61.6071	34	35	59	53	0.492754	34	69	112	32	39	0	0.325076	1	yes	No	1	No	No					No	-
assembly_eaf87642cc47414b_1	11137	SNV	T	A	1	Heterozygous	51	175	29.1429	20	31	66	109	0.392157	34	51	175	27	35	0	0.0334122	1	yes	No	1	No	No					No	-
assembly_eaf87642cc47414b_1	11534	SNV	G	C	1	Heterozygous	56	85	65.8824	26	30	47	38	0.464286	34	56	85	33	37	0	0.423858	0.89672	yes	No	1	No	No					No	-
assembly_eaf87642cc47414b_1	11609	SNV	C	T	1	Heterozygous	39	126	30.9524	15	24	59	67	0.384615	34	39	126	27	31	0	0.382252	0.885804	yes	No	1	No	No					No	-
assembly_eaf87642cc47414b_1	12138	SNV	G	A	1	Heterozygous	70	252	27.7778	34	36	133	119	0.485714	34	70	252	39	42	0	0.145189	0.991049	yes	No	1	No	No					No	-
assembly_eaf87642cc47414b_1	19441	SNV	C	T	1	Heterozygous	130	276	47.1014	68	62	153	123	0.476923	34	130	276	58	76	0	0.996093	1	yes	No	1	No	No	ncbi:FUN_000001-T1:c.681G>A			ncbi:FUN_000001-T1:c.681G>A	No	No
assembly_eaf87642cc47414b_1	22550	SNV	A	T	1	Heterozygous	183	380	48.1579	97	86	203	177	0.469945	34	183	380	65	83	0	0.905111	1	yes	No	1	No	No	ncbi:FUN_000002-T1:c.1842A>T			ncbi:FUN_000002-T1:c.1842A>T	No	No
assembly_eaf87642cc47414b_1	26168^26169	Insertion	-	AT	2	Heterozygous	147	350	42	97	50	205	145	0.340136	34	147	350	61	69	1.42	0.275096	0.771705	yes	No	1	No	No					No	-
assembly_eaf87642cc47414b_1	30611	SNV	G	A	1	Heterozygous	146	297	49.1582	47	99	115	182	0.321918	34	146	297	65	82	0	0.934711	0.860163	yes	No	1	No	No					No	-
assembly_eaf87642cc47414b_1	32220	SNV	G	A	1	Heterozygous	189	374	50.5348	87	102	171	203	0.460317	34	189	374	68	92	0	0.909068	1	yes	No	1	No	No					No	-
assembly_eaf87642cc47414b_1	40505	SNV	A	G	1	Heterozygous	176	340	51.7647	72	104	134	206	0.409091	34	176	340	68	76	0	0.99918	1	yes	No	1	No	No	ncbi:FUN_000006-T1:c.5007T>C			ncbi:FUN_000006-T1:c.5007T>C	No	No
assembly_eaf87642cc47414b_1	45691	SNV	C	A	1	Heterozygous	128	277	46.2094	60	68	130	147	0.46875	34	128	277	61	72	0	0.963421	1	yes	No	1	No	No	ncbi:FUN_000006-T1:c.499+44G>T			ncbi:FUN_000006-T1:c.499+44G>T	No	-
assembly_eaf87642cc47414b_1	47261	SNV	C	T	1	Heterozygous	133	286	46.5035	77	56	152	134	0.421053	34	133	286	53	67	0	0.777387	0.983105	yes	No	1	No	No					No	-
assembly_eaf87642cc47414b_1	48300	SNV	A	G	1	Heterozygous	100	183	54.6448	59	41	114	69	0.41	34	100	183	30	35	0	0.967499	0.999549	yes	No	1	No	No	ncbi:FUN_000007-T1:c.135T>C			ncbi:FUN_000007-T1:c.135T>C	No	No
assembly_eaf87642cc47414b_1	48420	SNV	T	G	1	Heterozygous	144	305	47.2131	71	73	150	155	0.493056	34	144	305	54	52	0	0.995768	1	yes	No	1	No	No	ncbi:FUN_000007-T1:c.28-13A>C			ncbi:FUN_000007-T1:c.28-13A>C	No	-
assembly_eaf87642cc47414b_1	48799	SNV	C	A	1	Heterozygous	179	346	51.7341	71	108	143	203	0.396648	34	179	346	64	80	0	0.84011	1	yes	No	1	No	No					No	-
assembly_eaf87642cc47414b_1	48848	SNV	A	T	1	Heterozygous	129	293	44.0273	67	62	159	134	0.48062	34	129	293	53	66	0	0.946131	1	yes	No	1	No	No					No	-
assembly_eaf87642cc47414b_1	48973	SNV	T	C	1	Heterozygous	154	327	47.0948	91	63	186	141	0.409091	34	154	327	70	86	0	0.655808	1	yes	No	1	No	No					No	-
assembly_eaf87642cc47414b_1	49159	SNV	T	A	1	Heterozygous	179	386	46.3731	78	101	183	203	0.435754	34	179	386	61	87	0	0.978522	0.998145	yes	No	1	No	No					No	-
assembly_eaf87642cc47414b_1	51780	SNV	A	T	1	Heterozygous	207	365	56.7123	109	98	192	173	0.47343	34	207	365	53	82	0	0.999959	1	yes	No	1	No	No					No	-
assembly_eaf87642cc47414b_1	51975	SNV	C	T	1	Heterozygous	160	371	43.1267	121	39	243	128	0.24375	34	160	371	56	67	0	0.396503	0.348385	yes	No	1	No	No					No	-
assembly_eaf87642cc47414b_1	51985^51986	Insertion	-	AT	2	Heterozygous	227	457	49.6718	116	111	248	209	0.488987	34	227	457	69	87	5.33	0.795809	1	yes	No	1	No	No					No	-
assembly_eaf87642cc47414b_1	52017	SNV	G	T	1	Heterozygous	232	460	50.4348	125	107	257	203	0.461207	34	232	460	75	96	0	0.994851	1	yes	No	1	No	No					No	-
assembly_eaf87642cc47414b_1	52166	SNV	G	C	1	Heterozygous	172	348	49.4253	98	74	197	151	0.430233	34	172	348	52	67	0	0.967947	1	yes	No	1	No	No					No	-
assembly_eaf87642cc47414b_1	52356	SNV	A	G	1	Heterozygous	186	367	50.6812	81	105	151	216	0.435484	34	186	367	63	85	0	0.985987	1	yes	No	1	No	No					No	-
assembly_eaf87642cc47414b_1	53557	SNV	T	A	1	Heterozygous	145	301	48.1728	62	83	133	168	0.427586	34	145	301	56	75	0	0.998561	1	yes	No	1	No	No					No	-
assembly_eaf87642cc47414b_1	59624	SNV	T	G	1	Heterozygous	187	404	46.2871	96	91	212	192	0.486631	34	187	404	74	86	0	0.992191	1	yes	No	1	No	No					No	-
assembly_eaf87642cc47414b_1	59882	SNV	G	A	1	Heterozygous	196	373	52.5469	73	123	130	243	0.372449	34	196	373	69	86	0	0.465239	1	yes	No	1	No	No					No	-
assembly_eaf87642cc47414b_1	61555	SNV	A	C	1	Heterozygous	159	328	48.4756	83	76	164	164	0.477987	34	159	328	64	79	0	0.96807	1	yes	No	1	No	No	ncbi:FUN_000011-T1:c.1284A>C			ncbi:FUN_000011-T1:c.1284A>C	No	No
assembly_eaf87642cc47414b_1	63221	SNV	T	C	1	Heterozygous	175	366	47.8142	76	99	178	188	0.434286	34	175	366	61	78	0	0.972333	0.962575	yes	No	1	No	No					No	-
assembly_eaf87642cc47414b_1	63305	SNV	T	C	1	Heterozygous	212	442	47.9638	131	81	260	182	0.382075	34	212	442	66	93	0	0.856938	1	yes	No	1	No	No					No	-
assembly_eaf87642cc47414b_1	65191^65192	Insertion	-	C	1	Heterozygous	148	322	45.9627	50	98	105	217	0.337838	34	148	322	64	73	2.58	0.894084	1	yes	No	1	No	No					No	-
assembly_eaf87642cc47414b_1	65291	SNV	C	A	1	Heterozygous	164	371	44.2049	78	86	175	196	0.47561	34	164	371	62	81	0	0.256287	1	yes	No	1	No	No					No	-
assembly_eaf87642cc47414b_1	65348	Deletion	T	-	1	Heterozygous	143	368	38.8587	70	73	186	182	0.48951	33.2587	143	368	49	63	-0.56	0.0161345	1	yes	No	1	No	No					No	-
assembly_eaf87642cc47414b_1	65350	Deletion	G	-	1	Heterozygous	143	354	40.3955	70	73	184	170	0.48951	33.2587	143	354	49	63	-0.56	0.180101	1	yes	No	1	No	No					No	-
assembly_eaf87642cc47414b_1	65383	SNV	A	C	1	Heterozygous	176	354	49.7175	105	71	210	144	0.403409	34	176	354	57	73	0	0.99814	1	yes	No	1	No	No					No	-
assembly_eaf87642cc47414b_1	65960	SNV	C	T	1	Heterozygous	168	330	50.9091	80	88	133	197	0.47619	34	168	330	62	94	0	0.672002	0.813604	yes	No	1	No	No					No	-
assembly_eaf87642cc47414b_1	66026	SNV	A	G	1	Heterozygous	160	313	51.1182	78	82	151	162	0.4875	34	160	313	58	84	0	0.99998	1	yes	No	1	No	No					No	-
assembly_eaf87642cc47414b_1	66107	SNV	C	G	1	Heterozygous	168	317	52.9968	99	69	186	131	0.410714	34	168	317	65	83	0	0.987734	1	yes	No	1	No	No					No	-
assembly_eaf87642cc47414b_1	67466	SNV	A	T	1	Heterozygous	176	338	52.071	92	84	189	149	0.477273	34	176	338	63	83	0	0.925948	0.999672	yes	No	1	No	No					No	-
assembly_eaf87642cc47414b_1	69010	SNV	A	G	1	Heterozygous	197	362	54.4199	106	91	178	184	0.461929	34	197	362	59	80	0	0.977287	0.990025	yes	No	1	No	No					No	-
assembly_eaf87642cc47414b_1	69532	SNV	G	T	1	Heterozygous	127	300	42.3333	40	87	100	200	0.314961	34	127	300	46	70	0	0.989522	1	yes	No	1	No	No					No	-
assembly_eaf87642cc47414b_1	69635	SNV	C	T	1	Heterozygous	155	321	48.2866	109	46	230	91	0.296774	34	155	321	54	79	0	0.901116	1	yes	No	1	No	No					No	-
assembly_eaf87642cc47414b_1	70424	SNV	T	C	1	Heterozygous	149	330	45.1515	62	87	136	194	0.416107	34	149	330	54	73	0	0.886885	1	yes	No	1	No	No	ncbi:FUN_000014-T1:c.192+14T>C			ncbi:FUN_000014-T1:c.192+14T>C	No	-
assembly_eaf87642cc47414b_1	70922	SNV	C	T	1	Heterozygous	191	337	56.6766	117	74	203	134	0.387435	34	191	337	73	91	0	0.981453	1	yes	No	1	No	No	ncbi:FUN_000014-T1:c.649C>T			ncbi:FUN_000014-T1:c.649C>T	No	No
assembly_eaf87642cc47414b_1	71806	SNV	G	A	1	Heterozygous	167	366	45.6284	65	102	144	222	0.389222	34	167	366	57	74	0	0.937846	1	yes	No	1	No	No	ncbi:FUN_000014-T1:c.1533G>A			ncbi:FUN_000014-T1:c.1533G>A	No	No
assembly_eaf87642cc47414b_1	73219	SNV	G	T	1	Heterozygous	191	386	49.4819	91	100	197	189	0.47644	34	191	386	67	87	0	0.863887	1	yes	No	1	No	No	ncbi:FUN_000014-T1:c.2946G>T			ncbi:FUN_000014-T1:c.2946G>T	No	No
assembly_eaf87642cc47414b_1	75078	SNV	T	G	1	Heterozygous	120	301	39.8671	54	66	150	151	0.45	34	120	301	56	59	0	0.0247578	0.978034	yes	No	1	No	No					No	-
assembly_eaf87642cc47414b_1	75254	SNV	T	G	1	Heterozygous	148	319	46.395	76	72	168	151	0.486486	34	148	319	61	72	0	0.981487	1	yes	No	1	No	No					No	-
assembly_eaf87642cc47414b_1	75468	SNV	A	T	1	Heterozygous	200	409	48.8998	112	88	225	184	0.44	34	200	409	73	83	0	0.983884	1	yes	No	1	No	No					No	-
assembly_eaf87642cc47414b_1	75510	SNV	G	A	1	Heterozygous	202	420	48.0952	122	80	250	170	0.39604	34	202	420	72	80	0	0.999622	1	yes	No	1	No	No					No	-
assembly_eaf87642cc47414b_1	75517	SNV	C	T	1	Heterozygous	198	406	48.7685	124	74	246	160	0.373737	34	198	406	68	78	0	0.986867	1	yes	No	1	No	No					No	-
assembly_eaf87642cc47414b_1	75538	SNV	C	T	1	Heterozygous	169	377	44.8276	98	71	199	178	0.420118	34	169	377	67	72	0	0.18736	0.957199	yes	No	1	No	No					No	-
assembly_eaf87642cc47414b_1	75746	SNV	G	C	1	Heterozygous	185	350	52.8571	94	91	179	171	0.491892	34	185	350	62	78	0	0.99996	1	yes	No	1	No	No					No	-
assembly_eaf87642cc47414b_1	75765	SNV	G	A	1	Heterozygous	178	352	50.5682	101	77	197	155	0.432584	34	178	352	60	79	0	0.998947	1	yes	No	1	No	No					No	-
assembly_eaf87642cc47414b_1	76148	SNV	A	G	1	Heterozygous	199	399	49.8747	81	118	165	234	0.407035	34	199	399	70	85	0	0.977537	1	yes	No	1	No	No					No	-
assembly_eaf87642cc47414b_1	76680	SNV	T	A	1	Heterozygous	133	284	46.831	81	52	184	100	0.390977	34	133	284	50	56	0	0.689142	0.987679	yes	No	1	Yes	No					No	-
assembly_eaf87642cc47414b_1	76781	SNV	T	C	1	Heterozygous	156	346	45.0867	55	101	121	225	0.352564	34	156	346	51	69	0	0.968181	1	yes	No	1	No	No					No	-
assembly_eaf87642cc47414b_1	76866	SNV	A	T	1	Heterozygous	165	355	46.4789	94	71	197	158	0.430303	34	165	355	61	82	0	0.909354	1	yes	No	1	No	No					No	-
assembly_eaf87642cc47414b_1	76971	SNV	G	A	1	Heterozygous	111	219	50.6849	41	70	84	135	0.369369	34	111	219	48	56	0	0.901266	1	yes	No	1	No	No					No	-
assembly_eaf87642cc47414b_1	77133	SNV	A	G	1	Heterozygous	159	318	50	61	98	120	198	0.383648	34	159	318	59	85	0	0.995838	1	yes	No	1	No	No					No	-
assembly_eaf87642cc47414b_1	77212	SNV	G	A	1	Heterozygous	146	295	49.4915	56	90	111	184	0.383562	34	146	295	53	80	0	0.998134	1	yes	No	1	No	No					No	-
assembly_eaf87642cc47414b_1	80216	SNV	A	G	1	Heterozygous	176	367	47.9564	83	93	180	187	0.471591	34	176	367	64	87	0	0.962064	1	yes	No	1	No	No					No	-
assembly_eaf87642cc47414b_1	80851	SNV	T	G	1	Heterozygous	207	368	56.25	99	108	185	183	0.478261	34	207	368	63	80	0	0.993374	1	yes	No	1	No	No					No	-
assembly_eaf87642cc47414b_1	81125	SNV	A	G	1	Heterozygous	173	377	45.8886	72	101	155	222	0.416185	34	173	377	76	90	0	0.969689	1	yes	No	1	No	No					No	-
assembly_eaf87642cc47414b_1	81295	SNV	A	G	1	Heterozygous	162	379	42.7441	101	61	216	163	0.376543	34	162	379	53	56	0	0.262187	0.937497	yes	No	1	No	No					No	-
assembly_eaf87642cc47414b_1	81556^81557	Insertion	-	A	1	Heterozygous	184	404	45.5446	101	83	215	189	0.451087	34	184	404	63	75	0.94	0.0159213	1	yes	No	1	No	No					No	-
assembly_eaf87642cc47414b_1	83308	SNV	T	C	1	Heterozygous	176	346	50.8671	99	77	210	136	0.4375	34	176	346	63	70	0	0.977285	0.982485	yes	No	1	No	No	ncbi:FUN_000017-T1:c.1674T>C			ncbi:FUN_000017-T1:c.1674T>C	No	No
assembly_eaf87642cc47414b_1	83515	SNV	G	A	1	Heterozygous	149	320	46.5625	74	75	165	155	0.496644	34	149	320	52	71	0	0.933132	1	yes	No	1	No	No	ncbi:FUN_000017-T1:c.1881G>A			ncbi:FUN_000017-T1:c.1881G>A	No	No
assembly_eaf87642cc47414b_1	83784	SNV	A	G	1	Heterozygous	178	377	47.2149	88	90	173	204	0.494382	34	178	377	64	92	0	0.951921	0.999932	yes	No	1	No	No					No	-
assembly_eaf87642cc47414b_1	83891	SNV	C	T	1	Heterozygous	220	412	53.3981	112	108	207	205	0.490909	34	220	412	67	86	0	0.989101	1	yes	No	1	No	No					No	-
assembly_eaf87642cc47414b_1	84399	SNV	T	C	1	Heterozygous	203	375	54.1333	123	80	228	147	0.394089	34	203	375	68	86	0	0.997425	1	yes	No	1	No	No	ncbi:FUN_000018-T1:c.122T>C	ncbi:FUN_000018-T1:p.Val41Ala	ncbi:FUN_000018-T1:p.Val41Ala	ncbi:FUN_000018-T1:c.122T>C	No	Yes
assembly_eaf87642cc47414b_1	85399	SNV	G	A	1	Heterozygous	202	365	55.3425	90	112	176	189	0.445545	34	202	365	72	96	0	0.830023	0.999996	yes	No	1	No	No					No	-
assembly_eaf87642cc47414b_1	85494	SNV	T	A	1	Heterozygous	191	386	49.4819	93	98	198	188	0.486911	34	191	386	64	87	0	0.304613	1	yes	No	1	No	No					No	-
assembly_eaf87642cc47414b_1	85588	SNV	A	G	1	Heterozygous	159	335	47.4627	96	63	189	146	0.396226	34	159	335	48	74	0	0.188832	0.993921	yes	No	1	No	No					No	-
assembly_eaf87642cc47414b_1	85593	Deletion	G	-	1	Heterozygous	151	314	48.0892	80	71	175	139	0.470199	33.4172	151	314	47	72	-1.11	0.0383592	1	yes	No	1	No	No					No	-
assembly_eaf87642cc47414b_1	85681	SNV	C	G	1	Heterozygous	174	387	44.9612	70	104	160	227	0.402299	34	174	387	62	83	0	0.99991	1	yes	No	1	No	No					No	-
assembly_eaf87642cc47414b_1	86693	SNV	T	C	1	Heterozygous	157	357	43.9776	70	87	150	207	0.44586	34	157	357	63	78	0	0.824233	1	yes	No	1	No	No					No	-
assembly_eaf87642cc47414b_1	86847	SNV	G	A	1	Heterozygous	182	398	45.7286	102	80	221	177	0.43956	34	182	398	64	90	0	0.99929	1	yes	No	1	No	No					No	-
assembly_eaf87642cc47414b_1	86962	SNV	G	A	1	Heterozygous	170	359	47.3538	73	97	155	204	0.429412	34	170	359	62	75	0	0.937879	1	yes	No	1	No	No	ncbi:FUN_000020-T1:c.37G>A	ncbi:FUN_000020-T1:p.Val13Met	ncbi:FUN_000020-T1:p.Val13Met	ncbi:FUN_000020-T1:c.37G>A	No	Yes
assembly_eaf87642cc47414b_1	86976	SNV	G	C	1	Heterozygous	166	347	47.8386	70	96	147	200	0.421687	34	166	347	62	71	0	0.971361	1	yes	No	1	No	No	ncbi:FUN_000020-T1:c.51G>C			ncbi:FUN_000020-T1:c.51G>C	No	No
assembly_eaf87642cc47414b_1	87482	SNV	C	T	1	Heterozygous	165	337	48.9614	76	89	146	191	0.460606	34	165	337	65	70	0	0.972148	1	yes	No	1	No	No	ncbi:FUN_000020-T1:c.557C>T	ncbi:FUN_000020-T1:p.Pro186Leu	ncbi:FUN_000020-T1:p.Pro186Leu	ncbi:FUN_000020-T1:c.557C>T	No	Yes
assembly_eaf87642cc47414b_1	88037^88038	Insertion	-	TTA	3	Heterozygous	114	317	35.9621	53	61	148	169	0.464912	34	114	317	32	46	2.16	0.0118989	1	yes	No	1	No	No					No	-
assembly_eaf87642cc47414b_1	89358	SNV	G	A	1	Heterozygous	247	466	53.0043	95	152	188	278	0.384615	34	247	466	74	95	0	0.925832	1	yes	No	1	No	No					No	-
assembly_eaf87642cc47414b_1	90658	SNV	C	G	1	Heterozygous	159	329	48.3283	101	58	192	137	0.36478	34	159	329	73	80	0	0.985726	0.95428	yes	No	1	No	No	ncbi:FUN_000022-T1:c.1182C>G			ncbi:FUN_000022-T1:c.1182C>G	No	No
assembly_eaf87642cc47414b_1	91647	SNV	C	T	1	Heterozygous	145	309	46.9256	67	78	154	155	0.462069	34	145	309	56	74	0	0.997788	0.999979	yes	No	1	No	No	ncbi:FUN_000022-T1:c.2171C>T	ncbi:FUN_000022-T1:p.Ser724Phe	ncbi:FUN_000022-T1:p.Ser724Phe	ncbi:FUN_000022-T1:c.2171C>T	No	Yes
assembly_eaf87642cc47414b_1	92576	SNV	C	A	1	Heterozygous	205	411	49.8783	78	127	159	252	0.380488	34	205	411	74	89	0	0.982863	1	yes	No	1	No	No	ncbi:FUN_000022-T1:c.3100C>A	ncbi:FUN_000022-T1:p.Gln1034Lys	ncbi:FUN_000022-T1:p.Gln1034Lys	ncbi:FUN_000022-T1:c.3100C>A	No	Yes
assembly_eaf87642cc47414b_1	93921^93922	Insertion	-	T	1	Heterozygous	202	390	51.7949	106	96	208	182	0.475248	34	202	390	68	90	2.54	0.99617	1	yes	No	1	No	No					No	-
assembly_eaf87642cc47414b_1	95848	SNV	C	T	1	Heterozygous	168	371	45.283	70	98	160	211	0.416667	34	168	371	79	100	0	0.832063	1	yes	No	1	No	No	ncbi:FUN_000026-T1:c.786G>A			ncbi:FUN_000026-T1:c.786G>A	No	No
assembly_eaf87642cc47414b_1	96358	SNV	A	G	1	Heterozygous	177	382	46.3351	90	87	199	183	0.491525	34	177	382	62	76	0	0.998286	1	yes	No	1	No	No	ncbi:FUN_000026-T1:c.276T>C			ncbi:FUN_000026-T1:c.276T>C	No	No
assembly_eaf87642cc47414b_1	96406	SNV	A	G	1	Heterozygous	178	350	50.8571	104	74	202	148	0.41573	34	178	350	52	74	0	0.999233	1	yes	No	1	No	No	ncbi:FUN_000026-T1:c.228T>C			ncbi:FUN_000026-T1:c.228T>C	No	No
assembly_eaf87642cc47414b_1	96469	SNV	T	C	1	Heterozygous	140	293	47.7816	79	61	156	137	0.435714	34	140	293	54	67	0	0.981965	1	yes	No	1	No	No	ncbi:FUN_000026-T1:c.165A>G			ncbi:FUN_000026-T1:c.165A>G	No	No
assembly_eaf87642cc47414b_1	98344	SNV	T	A	1	Heterozygous	180	378	47.619	71	109	152	226	0.394444	34	180	378	66	89	0	0.965869	1	yes	No	1	No	No					No	-
assembly_eaf87642cc47414b_1	98521^98522	Insertion	-	TGT	3	Heterozygous	143	387	36.9509	111	32	258	129	0.223776	34	143	387	46	68	0.98	0.258207	0.264519	yes	No	1	No	No					No	-
assembly_eaf87642cc47414b_1	98531	SNV	A	G	1	Heterozygous	218	388	56.1856	147	71	273	115	0.325688	34	218	388	64	91	0	0.860811	0.995877	yes	No	1	No	No					No	-
assembly_eaf87642cc47414b_1	98613	SNV	C	T	1	Heterozygous	214	374	57.2193	129	85	217	157	0.397196	34	214	374	71	100	0	0.764063	1	yes	No	1	No	No	ncbi:FUN_000028-T1:c.1626G>A			ncbi:FUN_000028-T1:c.1626G>A	No	No
assembly_eaf87642cc47414b_1	100547	SNV	C	G	1	Heterozygous	180	388	46.3918	102	78	207	181	0.433333	34	180	388	62	77	0	0.994072	1	yes	No	1	No	No	ncbi:FUN_000029-T1:c.1679G>C	ncbi:FUN_000029-T1:p.Ser560Thr	ncbi:FUN_000029-T1:p.Ser560Thr	ncbi:FUN_000029-T1:c.1679G>C	No	Yes
assembly_eaf87642cc47414b_1	102821	SNV	C	T	1	Heterozygous	184	363	50.6887	83	101	169	194	0.451087	34	184	363	71	84	0	0.999976	1	yes	No	1	No	No	ncbi:FUN_000030-T1:c.377C>T	ncbi:FUN_000030-T1:p.Ala126Val	ncbi:FUN_000030-T1:p.Ala126Val	ncbi:FUN_000030-T1:c.377C>T	No	Yes
assembly_eaf87642cc47414b_1	104342	SNV	C	T	1	Heterozygous	175	372	47.043	105	70	222	150	0.4	34	175	372	62	69	0	0.999874	1	yes	No	1	No	No	ncbi:FUN_000030-T1:c.1898C>T	ncbi:FUN_000030-T1:p.Ala633Val	ncbi:FUN_000030-T1:p.Ala633Val	ncbi:FUN_000030-T1:c.1898C>T	No	Yes
assembly_eaf87642cc47414b_1	104723	SNV	G	A	1	Heterozygous	190	365	52.0548	85	105	159	206	0.447368	34	190	365	71	89	0	0.968866	1	yes	No	1	No	No	ncbi:FUN_000030-T1:c.2279G>A	ncbi:FUN_000030-T1:p.Arg760Lys	ncbi:FUN_000030-T1:p.Arg760Lys	ncbi:FUN_000030-T1:c.2279G>A	No	Yes
assembly_eaf87642cc47414b_1	105090	SNV	C	T	1	Heterozygous	164	375	43.7333	91	73	206	169	0.445122	34	164	375	70	84	0	0.784959	1	yes	No	1	No	No	ncbi:FUN_000030-T1:c.2646C>T			ncbi:FUN_000030-T1:c.2646C>T	No	No
assembly_eaf87642cc47414b_1	105093	SNV	A	C	1	Heterozygous	152	351	43.3048	78	74	187	164	0.486842	34	152	351	66	81	0	0.896951	1	yes	No	1	No	No	ncbi:FUN_000030-T1:c.2649A>C			ncbi:FUN_000030-T1:c.2649A>C	No	No
assembly_eaf87642cc47414b_1	105627	SNV	T	C	1	Heterozygous	198	417	47.482	98	100	217	200	0.494949	34	198	417	73	82	0	0.973357	1	yes	No	1	No	No	ncbi:FUN_000030-T1:c.3183T>C			ncbi:FUN_000030-T1:c.3183T>C	No	No
assembly_eaf87642cc47414b_1	105845	SNV	T	G	1	Heterozygous	191	388	49.2268	102	89	200	188	0.465969	34	191	388	68	92	0	0.946127	1	yes	No	1	No	No					No	-
assembly_eaf87642cc47414b_1	106152	SNV	C	T	1	Heterozygous	166	356	46.6292	82	84	181	175	0.493976	34	166	356	63	69	0	0.998292	1	yes	No	1	No	No	ncbi:FUN_000031-T1:c.977G>A	ncbi:FUN_000031-T1:p.Gly326Asp	ncbi:FUN_000031-T1:p.Gly326Asp	ncbi:FUN_000031-T1:c.977G>A	No	Yes
assembly_eaf87642cc47414b_1	106184	SNV	C	T	1	Heterozygous	177	375	47.2	87	90	185	190	0.491525	34	177	375	66	78	0	0.987154	1	yes	No	1	No	No	ncbi:FUN_000031-T1:c.945G>A			ncbi:FUN_000031-T1:c.945G>A	No	No
assembly_eaf87642cc47414b_1	106232	SNV	G	A	1	Heterozygous	175	388	45.1031	70	105	160	228	0.4	34	175	388	67	82	0	0.983502	1	yes	No	1	No	No	ncbi:FUN_000031-T1:c.897C>T			ncbi:FUN_000031-T1:c.897C>T	No	No
assembly_eaf87642cc47414b_1	106271	SNV	A	G	1	Heterozygous	169	351	48.1481	75	94	158	193	0.443787	34	169	351	66	79	0	0.951629	1	yes	No	1	No	No	ncbi:FUN_000031-T1:c.858T>C			ncbi:FUN_000031-T1:c.858T>C	No	No
assembly_eaf87642cc47414b_1	107511	SNV	C	T	1	Heterozygous	157	367	42.7793	83	74	195	172	0.471338	34	157	367	52	72	0	0.971596	1	yes	No	1	No	No					No	-
assembly_eaf87642cc47414b_1	108529^108530	Insertion	-	AT	2	Heterozygous	175	379	46.1741	89	86	195	184	0.491429	34	175	379	57	78	1.48	0.969374	1	yes	No	1	No	No					No	-
assembly_eaf87642cc47414b_1	108690	SNV	G	A	1	Heterozygous	160	328	48.7805	83	77	182	146	0.48125	34	160	328	68	85	0	0.746429	0.99964	yes	No	1	No	No					No	-
assembly_eaf87642cc47414b_1	110497	SNV	T	G	1	Heterozygous	139	328	42.378	60	79	151	177	0.431655	34	139	328	54	75	0	0.933107	1	yes	No	1	No	No					No	-
assembly_eaf87642cc47414b_1	110548^110549	Insertion	-	C	1	Heterozygous	140	329	42.5532	67	73	153	176	0.478571	34	140	329	54	73	1.07	0.919495	1	yes	No	1	No	No					No	-
assembly_eaf87642cc47414b_1	112086	SNV	G	A	1	Heterozygous	186	421	44.1805	105	81	235	186	0.435484	34	186	421	57	77	0	0.921302	1	yes	No	1	No	No					No	-
assembly_eaf87642cc47414b_1	119421..119422	MNV	CA	GT	2	Heterozygous	150	341	43.9883	74	76	169	172	0.493333	34	150	341	57	71	0	0.954546	1	yes	No	1	No	No					No	-
assembly_eaf87642cc47414b_1	119424	Deletion	T	-	1	Heterozygous	150	334	44.9102	74	76	165	169	0.493333	33.6533	150	334	57	71	-0.31	0.929873	1	yes	No	1	No	No					No	-
assembly_eaf87642cc47414b_1	120431	SNV	C	T	1	Heterozygous	171	354	48.3051	108	63	214	140	0.368421	34	171	354	57	68	0	0.986408	1	yes	No	1	No	No					No	-
assembly_eaf87642cc47414b_1	120878	SNV	T	G	1	Heterozygous	174	321	54.2056	112	62	202	119	0.356322	34	174	321	52	75	0	0.93643	1	yes	No	1	No	No					No	-
assembly_eaf87642cc47414b_1	121463	SNV	A	G	1	Heterozygous	164	283	57.9505	85	79	143	140	0.481707	34	164	283	58	72	0	0.99975	1	yes	No	1	No	No	ncbi:FUN_000040-T1:c.252A>G			ncbi:FUN_000040-T1:c.252A>G	No	No
assembly_eaf87642cc47414b_1	122540	SNV	T	A	1	Heterozygous	133	274	48.5401	77	56	150	124	0.421053	34	133	274	57	67	0	0.879551	1	yes	No	1	No	No	ncbi:FUN_000040-T1:c.1329T>A			ncbi:FUN_000040-T1:c.1329T>A	No	No
assembly_eaf87642cc47414b_1	123238	SNV	G	C	1	Heterozygous	178	363	49.0358	96	82	207	156	0.460674	34	178	363	66	84	0	0.995676	1	yes	No	1	No	No					No	-
assembly_eaf87642cc47414b_1	123979	SNV	G	A	1	Heterozygous	169	307	55.0489	71	98	128	179	0.420118	34	169	307	71	72	0	0.905195	1	yes	No	1	No	No	ncbi:FUN_000041-T1:c.882C>T			ncbi:FUN_000041-T1:c.882C>T	No	No
assembly_eaf87642cc47414b_1	124297	SNV	C	G	1	Heterozygous	190	395	48.1013	90	100	195	200	0.473684	34	190	395	77	85	0	0.983832	1	yes	No	1	No	No	ncbi:FUN_000041-T1:c.564G>C			ncbi:FUN_000041-T1:c.564G>C	No	No
assembly_eaf87642cc47414b_1	126911	SNV	C	G	1	Heterozygous	188	358	52.514	84	104	173	185	0.446809	34	188	358	69	85	0	0.894524	0.999975	yes	No	1	No	No	ncbi:FUN_000043-T1:c.261G>C			ncbi:FUN_000043-T1:c.261G>C	No	No
assembly_eaf87642cc47414b_1	127186	SNV	A	G	1	Heterozygous	173	335	51.6418	82	91	173	162	0.473988	34	173	335	57	78	0	0.988989	0.996928	yes	No	1	No	No					No	-
assembly_eaf87642cc47414b_1	127249	SNV	C	T	1	Heterozygous	172	347	49.5677	88	84	195	152	0.488372	34	172	347	62	84	0	0.960548	0.971447	yes	No	1	No	No					No	-
assembly_eaf87642cc47414b_1	127259	SNV	T	G	1	Heterozygous	176	363	48.4848	91	85	208	155	0.482955	34	176	363	63	88	0	0.984311	0.939218	yes	No	1	No	No					No	-
assembly_eaf87642cc47414b_1	128796	SNV	T	C	1	Heterozygous	193	368	52.4457	111	82	209	159	0.42487	34	193	368	67	95	0	0.972238	1	yes	No	1	No	No	ncbi:FUN_000045-T1:c.2160A>G			ncbi:FUN_000045-T1:c.2160A>G	No	No
assembly_eaf87642cc47414b_1	129990	SNV	C	A	1	Heterozygous	172	382	45.0262	87	85	194	188	0.494186	34	172	382	69	84	0	0.988135	1	yes	No	1	No	No	ncbi:FUN_000045-T1:c.966G>T	ncbi:FUN_000045-T1:p.Lys322Asn	ncbi:FUN_000045-T1:p.Lys322Asn	ncbi:FUN_000045-T1:c.966G>T	No	Yes
assembly_eaf87642cc47414b_1	130599	SNV	A	G	1	Heterozygous	199	398	50	82	117	163	235	0.41206	34	199	398	72	94	0	0.994095	1	yes	No	1	No	No	ncbi:FUN_000045-T1:c.357T>C			ncbi:FUN_000045-T1:c.357T>C	No	No
assembly_eaf87642cc47414b_1	131574	SNV	G	A	1	Heterozygous	167	320	52.1875	87	80	158	162	0.479042	34	167	320	65	83	0	0.992109	1	yes	No	1	No	No					No	-
assembly_eaf87642cc47414b_1	132343	SNV	C	G	1	Heterozygous	146	310	47.0968	60	86	135	175	0.410959	34	146	310	53	76	0	0.645344	1	yes	No	1	No	No					No	-
assembly_eaf87642cc47414b_1	132502	SNV	T	A	1	Heterozygous	170	369	46.0705	77	93	167	202	0.452941	34	170	369	65	85	0	0.937103	1	yes	No	1	No	No	ncbi:FUN_000046-T1:c.127T>A	ncbi:FUN_000046-T1:p.Cys43Ser	ncbi:FUN_000046-T1:p.Cys43Ser	ncbi:FUN_000046-T1:c.127T>A	No	Yes
assembly_eaf87642cc47414b_1	132567	SNV	A	G	1	Heterozygous	183	353	51.8414	93	90	170	183	0.491803	34	183	353	69	86	0	0.996209	1	yes	No	1	No	No	ncbi:FUN_000046-T1:c.192A>G			ncbi:FUN_000046-T1:c.192A>G	No	No
assembly_eaf87642cc47414b_1	133253	SNV	T	G	1	Heterozygous	251	476	52.7311	141	110	269	207	0.438247	34	251	476	79	96	0	0.922669	1	yes	No	1	No	No					No	-
assembly_eaf87642cc47414b_1	133317	SNV	A	G	1	Heterozygous	236	444	53.1532	106	130	192	252	0.449153	34	236	444	74	96	0	0.991869	1	yes	No	1	No	No					No	-
assembly_eaf87642cc47414b_1	133462	SNV	A	T	1	Heterozygous	220	410	53.6585	113	107	206	204	0.486364	34	220	410	61	83	0	0.400208	1	yes	No	1	No	No					No	-
assembly_eaf87642cc47414b_1	133887	SNV	A	T	1	Heterozygous	183	363	50.4132	94	89	160	203	0.486339	34	183	363	71	94	0	0.69477	0.813712	yes	No	1	No	No					No	-
assembly_eaf87642cc47414b_1	133983	SNV	T	C	1	Heterozygous	192	363	52.8926	101	91	196	167	0.473958	34	192	363	78	99	0	0.743345	1	yes	No	1	No	No					No	-
assembly_eaf87642cc47414b_1	135976	SNV	T	A	1	Heterozygous	172	392	43.8776	96	76	220	172	0.44186	34	172	392	65	79	0	0.618161	1	yes	No	1	No	No					No	-
assembly_eaf87642cc47414b_1	137890	SNV	A	T	1	Heterozygous	162	352	46.0227	84	78	168	184	0.481481	34	162	352	64	85	0	0.683401	0.996494	yes	No	1	No	No	ncbi:FUN_000048-T1:c.530A>T	ncbi:FUN_000048-T1:p.Asp177Val	ncbi:FUN_000048-T1:p.Asp177Val	ncbi:FUN_000048-T1:c.530A>T	No	Yes
assembly_eaf87642cc47414b_1	138381	SNV	C	G	1	Heterozygous	177	367	48.2289	101	76	206	161	0.429379	34	177	367	63	77	0	0.994876	1	yes	No	1	No	No	ncbi:FUN_000048-T1:c.1021C>G	ncbi:FUN_000048-T1:p.Leu341Val	ncbi:FUN_000048-T1:p.Leu341Val	ncbi:FUN_000048-T1:c.1021C>G	No	Yes
assembly_eaf87642cc47414b_1	139087	SNV	T	C	1	Heterozygous	198	389	50.8997	75	123	165	224	0.378788	34	198	389	73	86	0	0.797378	0.977762	yes	No	1	No	No	ncbi:FUN_000048-T1:c.1727T>C	ncbi:FUN_000048-T1:p.Leu576Pro	ncbi:FUN_000048-T1:p.Leu576Pro	ncbi:FUN_000048-T1:c.1727T>C	No	Yes
assembly_eaf87642cc47414b_1	139622	SNV	G	A	1	Heterozygous	185	372	49.7312	91	94	182	190	0.491892	34	185	372	71	92	0	0.997585	1	yes	No	1	No	No	ncbi:FUN_000048-T1:c.2262G>A			ncbi:FUN_000048-T1:c.2262G>A	No	No
assembly_eaf87642cc47414b_1	141029	SNV	T	C	1	Heterozygous	166	333	49.8498	78	88	173	160	0.46988	34	166	333	76	81	0	0.951175	0.9783	yes	No	1	No	No	ncbi:FUN_000048-T1:c.3669T>C			ncbi:FUN_000048-T1:c.3669T>C	No	No
assembly_eaf87642cc47414b_1	143233	SNV	A	C	1	Heterozygous	212	366	57.9235	119	93	207	159	0.438679	34	212	366	82	100	0	0.996156	1	yes	No	1	No	No					No	-
assembly_eaf87642cc47414b_1	143461	SNV	T	A	1	Heterozygous	154	310	49.6774	98	56	198	112	0.363636	34	154	310	57	74	0	0.968113	1	yes	No	1	No	No	ncbi:FUN_000049-T1:c.1126A>T	ncbi:FUN_000049-T1:p.Met376Leu	ncbi:FUN_000049-T1:p.Met376Leu	ncbi:FUN_000049-T1:c.1126A>T	No	Yes
assembly_eaf87642cc47414b_1	143561	SNV	T	C	1	Heterozygous	207	387	53.4884	109	98	196	191	0.47343	34	207	387	76	106	0	0.997538	1	yes	No	1	No	No	ncbi:FUN_000049-T1:c.1026A>G			ncbi:FUN_000049-T1:c.1026A>G	No	No
assembly_eaf87642cc47414b_1	144137	SNV	G	A	1	Heterozygous	182	365	49.863	99	83	205	160	0.456044	34	182	365	62	76	0	0.993427	1	yes	No	1	No	No	ncbi:FUN_000049-T1:c.450C>T			ncbi:FUN_000049-T1:c.450C>T	No	No
assembly_eaf87642cc47414b_1	144532	SNV	T	C	1	Heterozygous	177	326	54.2945	84	93	153	173	0.474576	34	177	326	69	93	0	0.996013	1	yes	No	1	No	No	ncbi:FUN_000049-T1:c.55A>G	ncbi:FUN_000049-T1:p.Thr19Ala	ncbi:FUN_000049-T1:p.Thr19Ala	ncbi:FUN_000049-T1:c.55A>G	No	Yes
assembly_eaf87642cc47414b_1	144927	SNV	C	G	1	Heterozygous	151	329	45.8967	88	63	176	153	0.417219	34	151	329	62	72	0	0.823561	0.978666	yes	No	1	No	No	ncbi:FUN_000050-T1:c.122+38C>G			ncbi:FUN_000050-T1:c.122+38C>G	No	-
assembly_eaf87642cc47414b_1	145106	SNV	A	G	1	Heterozygous	159	334	47.6048	80	79	168	166	0.496855	34	159	334	62	84	0	0.965302	1	yes	No	1	No	No	ncbi:FUN_000050-T1:c.241A>G	ncbi:FUN_000050-T1:p.Ile81Val	ncbi:FUN_000050-T1:p.Ile81Val	ncbi:FUN_000050-T1:c.241A>G	No	Yes
assembly_eaf87642cc47414b_1	145353	SNV	T	G	1	Heterozygous	180	373	48.2574	79	101	168	205	0.438889	34	180	373	66	85	0	0.988779	1	yes	No	1	No	No					No	-
assembly_eaf87642cc47414b_1	145394	SNV	A	C	1	Heterozygous	182	365	49.863	64	118	138	227	0.351648	34	182	365	63	79	0	0.990311	1	yes	No	1	No	No					No	-
assembly_eaf87642cc47414b_1	145942	SNV	C	A	1	Heterozygous	167	350	47.7143	85	82	185	165	0.491018	34	167	350	69	78	0	0.711351	1	yes	No	1	No	No	ncbi:FUN_000051-T1:c.5-58C>A			ncbi:FUN_000051-T1:c.5-58C>A	No	-
assembly_eaf87642cc47414b_1	147274	SNV	T	C	1	Heterozygous	173	345	50.1449	77	96	158	187	0.445087	34	173	345	64	80	0	0.94139	1	yes	No	1	No	No					No	-
assembly_eaf87642cc47414b_1	147634	SNV	A	G	1	Heterozygous	175	382	45.8115	103	72	207	175	0.411429	34	175	382	65	89	0	0.665071	0.978347	yes	No	1	No	No					No	-
assembly_eaf87642cc47414b_1	148497	SNV	C	T	1	Heterozygous	154	290	53.1034	68	86	119	171	0.441558	34	154	290	59	79	0	0.994647	1	yes	No	1	No	No					No	-
assembly_eaf87642cc47414b_1	149433	SNV	A	G	1	Heterozygous	156	330	47.2727	79	77	155	175	0.49359	34	156	330	68	78	0	0.966256	0.999882	yes	No	1	No	No	ncbi:FUN_000052-T1:c.13+5A>G			ncbi:FUN_000052-T1:c.13+5A>G	No	-
assembly_eaf87642cc47414b_1	150952	SNV	T	C	1	Heterozygous	170	348	48.8506	98	72	211	137	0.423529	34	170	348	70	78	0	0.906317	1	yes	No	1	No	No	ncbi:FUN_000052-T1:c.1380T>C			ncbi:FUN_000052-T1:c.1380T>C	No	No
assembly_eaf87642cc47414b_1	151249	SNV	G	A	1	Heterozygous	157	332	47.2892	74	83	158	174	0.471338	34	157	332	65	85	0	0.943946	1	yes	No	1	No	No					No	-
assembly_eaf87642cc47414b_1	151939	SNV	A	T	1	Heterozygous	142	322	44.0994	75	67	163	159	0.471831	34	142	322	60	77	0	0.949508	1	yes	No	1	No	No	ncbi:FUN_000053-T1:c.343A>T	ncbi:FUN_000053-T1:p.Thr115Ser	ncbi:FUN_000053-T1:p.Thr115Ser	ncbi:FUN_000053-T1:c.343A>T	No	Yes
assembly_eaf87642cc47414b_1	151999	SNV	T	G	1	Heterozygous	145	340	42.6471	68	77	164	176	0.468966	34	145	340	59	70	0	0.873007	1	yes	No	1	No	No	ncbi:FUN_000053-T1:c.403T>G	ncbi:FUN_000053-T1:p.Ser135Ala	ncbi:FUN_000053-T1:p.Ser135Ala	ncbi:FUN_000053-T1:c.403T>G	No	Yes
assembly_eaf87642cc47414b_1	152819	SNV	T	G	1	Heterozygous	194	354	54.8023	106	88	192	162	0.453608	34	194	354	73	84	0	0.990599	1	yes	No	1	No	No	ncbi:FUN_000054-T1:c.562A>C	ncbi:FUN_000054-T1:p.Asn188His	ncbi:FUN_000054-T1:p.Asn188His	ncbi:FUN_000054-T1:c.562A>C	No	Yes
assembly_eaf87642cc47414b_1	154602	SNV	T	A	1	Heterozygous	134	294	45.5782	58	76	139	155	0.432836	34	134	294	55	75	0	0.997465	0.997121	yes	No	1	No	No	ncbi:FUN_000055-T1:c.2757A>T			ncbi:FUN_000055-T1:c.2757A>T	No	No
assembly_eaf87642cc47414b_1	155154	SNV	T	C	1	Heterozygous	165	359	45.961	83	82	165	194	0.49697	34	165	359	61	82	0	0.941566	0.991759	yes	No	1	No	No	ncbi:FUN_000055-T1:c.2205A>G			ncbi:FUN_000055-T1:c.2205A>G	No	No
assembly_eaf87642cc47414b_1	156768	SNV	G	A	1	Heterozygous	224	419	53.4606	86	138	155	264	0.383929	34	224	419	77	89	0	0.942785	1	yes	No	1	No	No	ncbi:FUN_000055-T1:c.591C>T			ncbi:FUN_000055-T1:c.591C>T	No	No
assembly_eaf87642cc47414b_1	157753	SNV	G	T	1	Heterozygous	146	310	47.0968	59	87	112	198	0.40411	34	146	310	59	68	0	0.977412	0.979325	yes	No	1	No	No					No	-
assembly_eaf87642cc47414b_1	160889	SNV	G	T	1	Heterozygous	178	363	49.0358	80	98	173	190	0.449438	34	178	363	62	87	0	0.987154	1	yes	No	1	No	No	ncbi:FUN_000058-T1:c.87G>T			ncbi:FUN_000058-T1:c.87G>T	No	No
assembly_eaf87642cc47414b_1	161030	SNV	C	G	1	Heterozygous	185	392	47.1939	91	94	195	197	0.491892	34	185	392	72	94	0	0.998061	1	yes	No	1	No	No	ncbi:FUN_000058-T1:c.228C>G			ncbi:FUN_000058-T1:c.228C>G	No	No
assembly_eaf87642cc47414b_1	162052	SNV	T	A	1	Heterozygous	149	330	45.1515	68	81	166	164	0.456376	34	149	330	56	61	0	0.936347	0.984755	yes	No	1	No	No	ncbi:FUN_000058-T1:c.1250T>A	ncbi:FUN_000058-T1:p.Ile417Lys	ncbi:FUN_000058-T1:p.Ile417Lys	ncbi:FUN_000058-T1:c.1250T>A	No	Yes
assembly_eaf87642cc47414b_1	162098	SNV	G	A	1	Heterozygous	164	360	45.5556	77	87	165	195	0.469512	34	164	360	63	68	0	0.954275	1	yes	No	1	No	No	ncbi:FUN_000058-T1:c.1296G>A			ncbi:FUN_000058-T1:c.1296G>A	No	No
assembly_eaf87642cc47414b_1	162667	SNV	A	C	1	Heterozygous	165	389	42.4165	69	96	170	219	0.418182	34	165	389	61	73	0	0.653666	1	yes	No	1	No	No	ncbi:FUN_000058-T1:c.1865A>C	ncbi:FUN_000058-T1:p.Asn622Thr	ncbi:FUN_000058-T1:p.Asn622Thr	ncbi:FUN_000058-T1:c.1865A>C	No	Yes
assembly_eaf87642cc47414b_1	162691	SNV	T	C	1	Heterozygous	168	350	48	92	76	197	153	0.452381	34	168	350	62	76	0	0.913386	1	yes	No	1	No	No	ncbi:FUN_000058-T1:c.1889T>C	ncbi:FUN_000058-T1:p.Ile630Thr	ncbi:FUN_000058-T1:p.Ile630Thr	ncbi:FUN_000058-T1:c.1889T>C	No	Yes
assembly_eaf87642cc47414b_1	163092	SNV	A	G	1	Heterozygous	174	390	44.6154	97	77	208	182	0.442529	34	174	390	70	82	0	0.956764	1	yes	No	1	No	No	ncbi:FUN_000058-T1:c.2290A>G	ncbi:FUN_000058-T1:p.Thr764Ala	ncbi:FUN_000058-T1:p.Thr764Ala	ncbi:FUN_000058-T1:c.2290A>G	No	Yes
assembly_eaf87642cc47414b_1	165055	SNV	G	A	1	Heterozygous	182	333	54.6547	95	87	187	146	0.478022	34	182	333	63	73	0	0.999042	0.998223	yes	No	1	No	No	ncbi:FUN_000059-T1:c.531C>T			ncbi:FUN_000059-T1:c.531C>T	No	No
assembly_eaf87642cc47414b_1	165565	Deletion	A	-	1	Heterozygous	160	342	46.7836	85	75	166	176	0.46875	33.025	160	342	61	76	-1.58	0.403757	0.987578	yes	No	1	No	No	ncbi:FUN_000059-T1:c.21delT	ncbi:FUN_000059-T1:p.Pro9fs	ncbi:FUN_000059-T1:p.Pro9fs	ncbi:FUN_000059-T1:c.21delT	No	Yes		165564
assembly_eaf87642cc47414b_1	165722	SNV	A	C	1	Heterozygous	183	400	45.75	102	81	226	174	0.442623	34	183	400	60	78	0	0.980342	1	yes	No	1	No	No					No	-
assembly_eaf87642cc47414b_1	167175	SNV	A	C	1	Heterozygous	180	393	45.8015	84	96	200	193	0.466667	34	180	393	69	85	0	0.915848	0.994318	yes	No	1	No	No	ncbi:FUN_000060-T1:c.837A>C			ncbi:FUN_000060-T1:c.837A>C	No	No
assembly_eaf87642cc47414b_1	168839	SNV	C	T	1	Heterozygous	176	338	52.071	93	83	168	170	0.471591	34	176	338	60	92	0	0.999544	1	yes	No	1	No	No					No	-
assembly_eaf87642cc47414b_1	169161	SNV	G	A	1	Heterozygous	158	335	47.1642	101	57	217	118	0.360759	34	158	335	56	75	0	0.920546	1	yes	No	1	No	No					No	-
assembly_eaf87642cc47414b_1	169192	SNV	A	T	1	Heterozygous	154	326	47.2393	106	48	214	112	0.311688	34	154	326	57	75	0	0.837649	0.994291	yes	No	1	No	No					No	-
assembly_eaf87642cc47414b_1	169414	SNV	A	T	1	Heterozygous	175	336	52.0833	72	103	145	191	0.411429	34	175	336	68	84	0	0.988276	1	yes	No	1	No	No					No	-
assembly_eaf87642cc47414b_1	169624	SNV	C	T	1	Heterozygous	176	376	46.8085	104	72	212	164	0.409091	34	176	376	62	82	0	0.99305	1	yes	No	1	No	No					No	-
assembly_eaf87642cc47414b_1	169632^169633	Insertion	-	T	1	Heterozygous	172	376	45.7447	103	69	211	165	0.401163	34	172	376	63	83	0.98	0.995885	0.99594	yes	No	1	No	No					No	-
assembly_eaf87642cc47414b_1	170939	SNV	G	C	1	Heterozygous	166	335	49.5522	99	67	197	138	0.403614	34	166	335	57	76	0	0.989856	1	yes	No	1	No	No	ncbi:FUN_000062-T1:c.1186G>C	ncbi:FUN_000062-T1:p.Glu396Gln	ncbi:FUN_000062-T1:p.Glu396Gln	ncbi:FUN_000062-T1:c.1186G>C	No	Yes
assembly_eaf87642cc47414b_1	170967	SNV	C	T	1	Heterozygous	180	370	48.6486	103	77	205	165	0.427778	34	180	370	61	75	0	0.98348	1	yes	No	1	No	No	ncbi:FUN_000062-T1:c.1214C>T	ncbi:FUN_000062-T1:p.Ala405Val	ncbi:FUN_000062-T1:p.Ala405Val	ncbi:FUN_000062-T1:c.1214C>T	No	Yes
assembly_eaf87642cc47414b_1	171163	SNV	C	T	1	Heterozygous	164	359	45.6825	72	92	168	191	0.439024	34	164	359	67	78	0	0.962618	1	yes	No	1	No	No	ncbi:FUN_000062-T1:c.1410C>T			ncbi:FUN_000062-T1:c.1410C>T	No	No
assembly_eaf87642cc47414b_1	171172	SNV	G	A	1	Heterozygous	181	378	47.8836	81	100	180	198	0.447514	34	181	378	69	87	0	0.995005	1	yes	No	1	No	No	ncbi:FUN_000062-T1:c.1419G>A	ncbi:FUN_000062-T1:p.Met473Ile	ncbi:FUN_000062-T1:p.Met473Ile	ncbi:FUN_000062-T1:c.1419G>A	No	Yes
assembly_eaf87642cc47414b_1	171178	SNV	G	C	1	Heterozygous	211	417	50.5995	97	114	198	219	0.459716	34	211	417	73	92	0	0.999856	1	yes	No	1	No	No	ncbi:FUN_000062-T1:c.1425G>C			ncbi:FUN_000062-T1:c.1425G>C	No	No
assembly_eaf87642cc47414b_1	171735	SNV	T	A	1	Heterozygous	153	309	49.5146	60	93	118	191	0.392157	34	153	309	64	82	0	0.958753	1	yes	No	1	No	No	ncbi:FUN_000062-T1:c.1982T>A	ncbi:FUN_000062-T1:p.Val661Glu	ncbi:FUN_000062-T1:p.Val661Glu	ncbi:FUN_000062-T1:c.1982T>A	No	Yes
assembly_eaf87642cc47414b_1	171940	SNV	T	C	1	Heterozygous	183	331	55.287	99	84	185	146	0.459016	34	183	331	62	78	0	0.949453	1	yes	No	1	No	No	ncbi:FUN_000062-T1:c.2187T>C			ncbi:FUN_000062-T1:c.2187T>C	No	No
assembly_eaf87642cc47414b_1	173046	SNV	G	A	1	Heterozygous	171	359	47.6323	99	72	205	154	0.421053	34	171	359	63	79	0	0.988775	1	yes	No	1	No	No					No	-
assembly_eaf87642cc47414b_1	174336	SNV	C	G	1	Heterozygous	164	302	54.3046	80	84	145	157	0.487805	34	164	302	57	66	0	0.982498	1	yes	No	1	No	No					No	-
assembly_eaf87642cc47414b_1	175649	SNV	A	C	1	Heterozygous	200	362	55.2486	89	111	158	204	0.445	34	200	362	66	81	0	0.99994	1	yes	No	1	No	No	ncbi:FUN_000063-T1:c.1119A>C			ncbi:FUN_000063-T1:c.1119A>C	No	No
assembly_eaf87642cc47414b_1	176070	SNV	C	G	1	Heterozygous	156	275	56.7273	78	78	131	144	0.5	34	156	275	64	79	0	0.943142	1	yes	No	1	No	No	ncbi:FUN_000063-T1:c.1540C>G	ncbi:FUN_000063-T1:p.Gln514Glu	ncbi:FUN_000063-T1:p.Gln514Glu	ncbi:FUN_000063-T1:c.1540C>G	No	Yes
assembly_eaf87642cc47414b_1	176204	SNV	A	G	1	Heterozygous	146	321	45.4829	78	68	168	153	0.465753	34	146	321	56	62	0	0.908577	1	yes	No	1	No	No	ncbi:FUN_000063-T1:c.1674A>G			ncbi:FUN_000063-T1:c.1674A>G	No	No
assembly_eaf87642cc47414b_1	178892	SNV	C	T	1	Heterozygous	147	335	43.8806	72	75	157	178	0.489796	34	147	335	64	75	0	0.704317	1	yes	No	1	No	No					No	-
assembly_eaf87642cc47414b_1	179314	SNV	C	A	1	Heterozygous	146	304	48.0263	60	86	137	167	0.410959	34	146	304	70	79	0	0.999589	0.995955	yes	No	1	No	No	ncbi:FUN_000064-T1:c.231C>A			ncbi:FUN_000064-T1:c.231C>A	No	No
assembly_eaf87642cc47414b_1	179467	SNV	T	C	1	Heterozygous	148	293	50.5119	67	81	141	152	0.452703	34	148	293	66	72	0	0.999292	1	yes	No	1	No	No	ncbi:FUN_000064-T1:c.384T>C			ncbi:FUN_000064-T1:c.384T>C	No	No
assembly_eaf87642cc47414b_1	180260	SNV	C	T	1	Heterozygous	139	289	48.0969	84	55	170	119	0.395683	34	139	289	59	71	0	0.999419	1	yes	No	1	No	No	ncbi:FUN_000065-T1:c.1053G>A			ncbi:FUN_000065-T1:c.1053G>A	No	No
assembly_eaf87642cc47414b_1	181307	SNV	C	T	1	Heterozygous	203	369	55.0136	79	124	136	233	0.389163	34	203	369	70	87	0	0.982907	1	yes	No	1	No	No	ncbi:FUN_000065-T1:c.6G>A			ncbi:FUN_000065-T1:c.6G>A	No	No
assembly_eaf87642cc47414b_1	181564	SNV	T	G	1	Heterozygous	100	196	51.0204	29	71	52	144	0.29	34	100	196	40	50	0	0.918134	0.998699	yes	No	1	No	No					No	-
assembly_eaf87642cc47414b_1	182090	SNV	C	T	1	Heterozygous	163	343	47.5219	102	61	197	146	0.374233	34	163	343	59	67	0	0.872424	0.955786	yes	No	1	No	No					No	-
assembly_eaf87642cc47414b_1	182614..182615	MNV	GA	AT	2	Heterozygous	172	337	51.0386	81	91	153	184	0.47093	34	172	337	69	86	0	0.99872	1	yes	No	1	No	No					No	-
assembly_eaf87642cc47414b_1	183808	SNV	T	G	1	Heterozygous	154	317	48.5804	92	62	188	129	0.402597	34	154	317	55	66	0	0.898853	1	yes	No	1	No	No	ncbi:FUN_000066-T1:c.357T>G	ncbi:FUN_000066-T1:p.Asn119Lys	ncbi:FUN_000066-T1:p.Asn119Lys	ncbi:FUN_000066-T1:c.357T>G	No	Yes
assembly_eaf87642cc47414b_1	184734	SNV	G	A	1	Heterozygous	175	339	51.6224	101	74	191	148	0.422857	34	175	339	73	95	0	0.993066	1	yes	No	1	No	No					No	-
assembly_eaf87642cc47414b_1	185628	SNV	T	C	1	Heterozygous	152	336	45.2381	67	85	141	195	0.440789	34	152	336	65	82	0	0.999633	1	yes	No	1	No	No					No	-
assembly_eaf87642cc47414b_1	186038	SNV	A	C	1	Heterozygous	178	346	51.4451	122	56	231	115	0.314607	34	178	346	59	70	0	0.998481	1	yes	No	1	No	No					No	-
assembly_eaf87642cc47414b_1	186321	SNV	A	T	1	Heterozygous	163	334	48.8024	99	64	190	144	0.392638	34	163	334	69	91	0	0.893034	0.995245	yes	No	1	No	No					No	-
assembly_eaf87642cc47414b_1	187161	SNV	A	G	1	Heterozygous	179	340	52.6471	82	97	169	171	0.458101	34	179	340	60	81	0	0.983083	0.999667	yes	No	1	No	No	ncbi:FUN_000067-T1:c.405A>G			ncbi:FUN_000067-T1:c.405A>G	No	No
assembly_eaf87642cc47414b_1	187849	SNV	A	G	1	Heterozygous	169	334	50.5988	104	65	172	162	0.384615	34	169	334	57	70	0	0.771333	0.516968	yes	No	1	No	No					No	-
assembly_eaf87642cc47414b_1	187925..187926	MNV	GT	CG	2	Heterozygous	195	379	51.4512	104	91	201	178	0.466667	34	195	379	74	88	0	0.995833	1	yes	No	1	No	No					No	-
assembly_eaf87642cc47414b_1	188570	SNV	T	C	1	Heterozygous	212	382	55.4974	100	112	173	209	0.471698	34	212	382	72	92	0	0.994353	1	yes	No	1	No	No	ncbi:FUN_000068-T1:c.339T>C			ncbi:FUN_000068-T1:c.339T>C	No	No
assembly_eaf87642cc47414b_1	188636	SNV	C	T	1	Heterozygous	172	332	51.8072	55	117	110	222	0.319767	34	172	332	60	72	0	0.957403	1	yes	No	1	No	No	ncbi:FUN_000068-T1:c.405C>T			ncbi:FUN_000068-T1:c.405C>T	No	No
assembly_eaf87642cc47414b_1	189451	SNV	T	G	1	Heterozygous	148	316	46.8354	62	86	116	200	0.418919	34	148	316	69	78	0	0.808746	0.948838	yes	No	1	No	No					No	-
assembly_eaf87642cc47414b_1	189662	SNV	T	G	1	Heterozygous	215	398	54.0201	117	98	233	165	0.455814	34	215	398	78	99	0	0.997892	0.992922	yes	No	1	No	No					No	-
assembly_eaf87642cc47414b_1	189712	SNV	T	A	1	Heterozygous	149	305	48.8525	58	91	130	175	0.389262	34	149	305	64	79	0	0.992641	0.996936	yes	No	1	No	No					No	-
assembly_eaf87642cc47414b_1	190532	SNV	T	G	1	Heterozygous	184	356	51.6854	79	105	154	202	0.429348	34	184	356	61	88	0	0.933314	1	yes	No	1	No	No					No	-
assembly_eaf87642cc47414b_1	193367^193368	Insertion	-	A	1	Heterozygous	161	345	46.6667	74	87	172	173	0.459627	34	161	345	61	66	1.39	0.928319	0.999064	yes	No	1	No	No					No	-
assembly_eaf87642cc47414b_1	193422	SNV	T	A	1	Heterozygous	165	315	52.381	80	85	164	151	0.484848	34	165	315	62	73	0	0.998536	1	yes	No	1	No	No					No	-
assembly_eaf87642cc47414b_1	193849	SNV	T	C	1	Heterozygous	138	281	49.1103	72	66	155	126	0.478261	34	138	281	59	72	0	0.994188	1	yes	No	1	No	No					No	-
assembly_eaf87642cc47414b_1	194520	SNV	A	T	1	Heterozygous	187	343	54.519	107	80	189	154	0.427807	34	187	343	74	83	0	0.99999	1	yes	No	1	No	No	ncbi:FUN_000070-T1:c.612A>T			ncbi:FUN_000070-T1:c.612A>T	No	No
assembly_eaf87642cc47414b_1	194892	SNV	T	C	1	Heterozygous	159	299	53.1773	74	85	170	129	0.465409	34	159	299	58	73	0	0.880401	0.522285	yes	No	1	No	No	ncbi:FUN_000071-T1:c.3200A>G	ncbi:FUN_000071-T1:p.Asn1067Ser	ncbi:FUN_000071-T1:p.Asn1067Ser	ncbi:FUN_000071-T1:c.3200A>G	No	Yes
assembly_eaf87642cc47414b_1	196406	SNV	A	G	1	Heterozygous	148	318	46.5409	54	94	130	188	0.364865	34	148	318	61	70	0	0.99762	0.980531	yes	No	1	No	No	ncbi:FUN_000071-T1:c.1686T>C			ncbi:FUN_000071-T1:c.1686T>C	No	No
assembly_eaf87642cc47414b_1	197344	SNV	A	G	1	Heterozygous	175	322	54.3478	81	94	149	173	0.462857	34	175	322	78	93	0	0.997417	1	yes	No	1	No	No	ncbi:FUN_000071-T1:c.1258+134T>C			ncbi:FUN_000071-T1:c.1258+134T>C	No	-
assembly_eaf87642cc47414b_1	197620	SNV	G	C	1	Heterozygous	142	285	49.8246	74	68	161	124	0.478873	34	142	285	56	59	0	0.992993	0.992475	yes	No	1	No	No	ncbi:FUN_000071-T1:c.1140-24C>G			ncbi:FUN_000071-T1:c.1140-24C>G	No	-
assembly_eaf87642cc47414b_1	199002	SNV	A	G	1	Heterozygous	139	281	49.4662	68	71	129	152	0.489209	34	139	281	63	78	0	0.996259	1	yes	No	1	No	No					No	-
assembly_eaf87642cc47414b_1	199973	SNV	G	T	1	Heterozygous	135	298	45.302	72	63	146	152	0.466667	34	135	298	60	73	0	0.976388	0.993608	yes	No	1	No	No					No	-
assembly_eaf87642cc47414b_1	202945	SNV	T	G	1	Heterozygous	136	291	46.7354	64	72	138	153	0.470588	34	136	291	63	69	0	0.999332	1	yes	No	1	No	No					No	-
assembly_eaf87642cc47414b_1	203112	SNV	G	A	1	Heterozygous	171	334	51.1976	88	83	166	168	0.48538	34	171	334	71	93	0	0.997686	1	yes	No	1	No	No					No	-
assembly_eaf87642cc47414b_1	203173	SNV	T	G	1	Heterozygous	163	302	53.9735	59	104	126	176	0.361963	34	163	302	61	91	0	0.867465	0.944669	yes	No	1	No	No					No	-
assembly_eaf87642cc47414b_1	203764	SNV	T	C	1	Heterozygous	154	328	46.9512	91	63	187	141	0.409091	34	154	328	62	73	0	0.97813	1	yes	No	1	No	No					No	-
assembly_eaf87642cc47414b_1	204118	SNV	T	G	1	Heterozygous	148	268	55.2239	101	47	180	88	0.317568	34	148	268	55	68	0	0.95033	1	yes	No	1	No	No					No	-
assembly_eaf87642cc47414b_1	206903	SNV	T	C	1	Heterozygous	102	210	48.5714	40	62	72	138	0.392157	34	102	210	36	51	0	0.982484	0.967469	yes	No	1	No	No					No	-
assembly_eaf87642cc47414b_1	208505	SNV	A	G	1	Heterozygous	155	319	48.5893	96	59	189	130	0.380645	34	155	319	65	88	0	0.999938	1	yes	No	1	No	No					No	-
assembly_eaf87642cc47414b_1	208802	SNV	G	A	1	Heterozygous	165	363	45.4545	91	74	198	165	0.448485	34	165	363	65	81	0	0.950341	1	yes	No	1	No	No					No	-
assembly_eaf87642cc47414b_1	209386	SNV	C	T	1	Heterozygous	141	285	49.4737	82	59	167	118	0.41844	34	141	285	59	82	0	0.955444	1	yes	No	1	No	No					No	-
assembly_eaf87642cc47414b_1	210353..210354	Replacement	TT	G	2	Heterozygous	129	273	47.2527	68	61	143	130	0.472868	33.6255	129	273	57	73	-0.22	0.961406	1	yes	No	1	No	No					No	-
assembly_eaf87642cc47414b_1	210538	SNV	C	G	1	Heterozygous	142	271	52.3985	57	85	110	161	0.401408	34	142	271	61	72	0	0.941018	1	yes	No	1	No	No					No	-
assembly_eaf87642cc47414b_1	211239^211240	Insertion	-	T	1	Heterozygous	169	347	48.7032	67	102	154	193	0.39645	34	169	347	59	79	2.44	0.682532	0.97723	yes	No	1	No	No					No	-
assembly_eaf87642cc47414b_1	211414^211415	Insertion	-	CTTC	4	Heterozygous	155	342	45.3216	85	70	191	151	0.451613	34	155	342	50	66	3.35	0.515889	1	yes	No	1	No	No					No	-
assembly_eaf87642cc47414b_1	211637	SNV	A	G	1	Heterozygous	162	337	48.0712	86	76	184	153	0.469136	34	162	337	57	77	0	0.317814	1	yes	No	1	No	No					No	-
assembly_eaf87642cc47414b_1	211826	SNV	C	T	1	Heterozygous	159	314	50.6369	65	94	138	176	0.408805	34	159	314	61	78	0	0.994378	1	yes	No	1	No	No					No	-
assembly_eaf87642cc47414b_1	212613	SNV	A	C	1	Heterozygous	177	351	50.4274	77	100	151	200	0.435028	34	177	351	62	83	0	0.857435	1	yes	No	1	No	No					No	-
assembly_eaf87642cc47414b_1	212744	SNV	G	C	1	Heterozygous	99	268	36.9403	68	31	182	86	0.313131	34	99	268	36	54	0	0.216079	1	yes	No	1	No	No					No	-
assembly_eaf87642cc47414b_1	214226	SNV	A	C	1	Heterozygous	197	366	53.8251	115	82	211	155	0.416244	34	197	366	65	94	0	0.929466	1	yes	No	1	No	No					No	-
assembly_eaf87642cc47414b_1	214364	SNV	C	T	1	Heterozygous	166	337	49.2582	68	98	142	195	0.409639	34	166	337	69	76	0	0.90617	1	yes	No	1	No	No	ncbi:FUN_000076-T1:c.24C>T			ncbi:FUN_000076-T1:c.24C>T	No	No
assembly_eaf87642cc47414b_1	215039	SNV	T	G	1	Heterozygous	163	313	52.0767	79	84	158	155	0.484663	34	163	313	69	84	0	0.950785	1	yes	No	1	No	No	ncbi:FUN_000076-T1:c.699T>G			ncbi:FUN_000076-T1:c.699T>G	No	No
assembly_eaf87642cc47414b_1	215429	SNV	T	G	1	Heterozygous	164	298	55.0336	63	101	110	188	0.384146	34	164	298	50	69	0	0.72777	1	yes	No	1	No	No	ncbi:FUN_000076-T1:c.1089T>G			ncbi:FUN_000076-T1:c.1089T>G	No	No
assembly_eaf87642cc47414b_1	217386	SNV	A	C	1	Heterozygous	199	375	53.0667	116	83	200	175	0.417085	34	199	375	64	85	0	0.994934	0.974282	yes	No	1	No	No					No	-
assembly_eaf87642cc47414b_1	218226	SNV	A	G	1	Heterozygous	168	392	42.8571	79	89	176	216	0.470238	34	168	392	62	85	0	0.950812	1	yes	No	1	No	No	ncbi:FUN_000079-T1:c.927T>C			ncbi:FUN_000079-T1:c.927T>C	No	No
assembly_eaf87642cc47414b_1	218525	SNV	G	A	1	Heterozygous	133	311	42.7653	71	62	177	134	0.466165	34	133	311	52	66	0	0.678798	0.998941	yes	No	1	No	No	ncbi:FUN_000079-T1:c.628C>T			ncbi:FUN_000079-T1:c.628C>T	No	No
assembly_eaf87642cc47414b_1	220647	SNV	A	C	1	Heterozygous	162	362	44.7514	108	54	255	107	0.333333	34	162	362	61	80	0	0.962682	0.970165	yes	No	1	No	No					No	-
assembly_eaf87642cc47414b_1	221329	SNV	A	G	1	Heterozygous	195	392	49.7449	92	103	189	203	0.471795	34	195	392	61	87	0	0.99523	1	yes	No	1	No	No					No	-
assembly_eaf87642cc47414b_1	221942	SNV	T	C	1	Heterozygous	188	356	52.809	92	96	177	179	0.489362	34	188	356	65	76	0	0.976234	1	yes	No	1	No	No	ncbi:FUN_000080-T1:c.564T>C			ncbi:FUN_000080-T1:c.564T>C	No	No
assembly_eaf87642cc47414b_1	222173	SNV	A	G	1	Heterozygous	174	337	51.632	94	80	157	180	0.45977	34	174	337	74	81	0	0.526098	0.817496	yes	No	1	No	No	ncbi:FUN_000080-T1:c.795A>G			ncbi:FUN_000080-T1:c.795A>G	No	No
assembly_eaf87642cc47414b_1	222467	SNV	C	T	1	Heterozygous	196	409	47.9218	94	102	184	225	0.479592	34	196	409	77	89	0	0.99631	1	yes	No	1	No	No					No	-
assembly_eaf87642cc47414b_1	225097	SNV	C	G	1	Heterozygous	189	397	47.6071	80	109	175	222	0.42328	34	189	397	68	78	0	0.754906	1	yes	No	1	No	No					No	-
assembly_eaf87642cc47414b_1	227476	SNV	T	C	1	Heterozygous	178	319	55.7994	70	108	137	182	0.393258	34	178	319	69	83	0	0.998742	0.998754	yes	No	1	No	No	ncbi:FUN_000084-T1:c.2690A>G	ncbi:FUN_000084-T1:p.Asp897Gly	ncbi:FUN_000084-T1:p.Asp897Gly	ncbi:FUN_000084-T1:c.2690A>G	No	Yes
assembly_eaf87642cc47414b_1	231430	SNV	C	T	1	Heterozygous	142	329	43.1611	60	82	156	173	0.422535	34	142	329	64	70	0	0.973765	0.963376	yes	No	1	No	No	ncbi:FUN_000085-T1:c.320G>A	ncbi:FUN_000085-T1:p.Arg107Lys	ncbi:FUN_000085-T1:p.Arg107Lys	ncbi:FUN_000085-T1:c.320G>A	No	Yes
assembly_eaf87642cc47414b_1	232371	SNV	T	C	1	Heterozygous	177	329	53.7994	63	114	122	207	0.355932	34	177	329	60	75	0	0.995202	1	yes	No	1	No	No					No	-
assembly_eaf87642cc47414b_1	233644	SNV	G	A	1	Heterozygous	194	388	50	111	83	222	166	0.427835	34	194	388	65	78	0	0.999398	1	yes	No	1	No	No	ncbi:FUN_000086-T1:c.1449C>T			ncbi:FUN_000086-T1:c.1449C>T	No	No
assembly_eaf87642cc47414b_1	233659	SNV	G	A	1	Heterozygous	166	358	46.3687	79	87	187	171	0.475904	34	166	358	65	78	0	0.94022	0.984999	yes	No	1	No	No	ncbi:FUN_000086-T1:c.1434C>T			ncbi:FUN_000086-T1:c.1434C>T	No	No
assembly_eaf87642cc47414b_1	234028	SNV	A	T	1	Heterozygous	176	381	46.1942	74	102	167	214	0.420455	34	176	381	60	82	0	0.677167	1	yes	No	1	No	No	ncbi:FUN_000086-T1:c.1065T>A			ncbi:FUN_000086-T1:c.1065T>A	No	No
assembly_eaf87642cc47414b_1	234142	SNV	G	A	1	Heterozygous	179	356	50.2809	96	83	203	153	0.463687	34	179	356	69	82	0	0.999317	0.999947	yes	No	1	No	No	ncbi:FUN_000086-T1:c.951C>T			ncbi:FUN_000086-T1:c.951C>T	No	No
assembly_eaf87642cc47414b_1	235128	SNV	A	T	1	Heterozygous	177	355	49.8592	112	65	214	141	0.367232	34	177	355	71	101	0	0.890246	0.999911	yes	No	1	No	No	ncbi:FUN_000086-T1:c.40-75T>A			ncbi:FUN_000086-T1:c.40-75T>A	No	-
assembly_eaf87642cc47414b_1	239625	SNV	C	T	1	Heterozygous	117	302	38.7417	72	45	167	135	0.384615	34	117	302	59	64	0	0.0599193	0.902146	yes	No	1	No	No	ncbi:FUN_000089-T1:c.45C>T			ncbi:FUN_000089-T1:c.45C>T	No	No
assembly_eaf87642cc47414b_1	243633	SNV	C	T	1	Heterozygous	161	305	52.7869	116	45	214	91	0.279503	34	161	305	60	77	0	0.955764	1	yes	No	1	No	No					No	-
assembly_eaf87642cc47414b_1	244299	SNV	C	A	1	Heterozygous	161	350	46	70	91	164	186	0.434783	34	161	350	65	83	0	0.995851	0.999989	yes	No	1	No	No	ncbi:FUN_000091-T1:c.378+10C>A			ncbi:FUN_000091-T1:c.378+10C>A	No	-
assembly_eaf87642cc47414b_1	244899	SNV	C	T	1	Heterozygous	116	255	45.4902	60	56	135	120	0.482759	34	116	255	58	56	0	0.8194	1	yes	No	1	No	No	ncbi:FUN_000091-T1:c.666C>T			ncbi:FUN_000091-T1:c.666C>T	No	No
assembly_eaf87642cc47414b_1	245046	SNV	A	C	1	Heterozygous	166	307	54.0717	79	87	146	161	0.475904	34	166	307	63	70	0	0.980525	1	yes	No	1	No	No	ncbi:FUN_000091-T1:c.813A>C			ncbi:FUN_000091-T1:c.813A>C	No	No
assembly_eaf87642cc47414b_1	245071	SNV	G	A	1	Heterozygous	161	302	53.3113	66	95	120	182	0.409938	34	161	302	70	78	0	0.984169	1	yes	No	1	No	No	ncbi:FUN_000091-T1:c.838G>A	ncbi:FUN_000091-T1:p.Val280Met	ncbi:FUN_000091-T1:p.Val280Met	ncbi:FUN_000091-T1:c.838G>A	No	Yes
assembly_eaf87642cc47414b_1	246105	SNV	A	G	1	Heterozygous	163	317	51.4196	95	68	187	130	0.417178	34	163	317	67	78	0	0.999515	1	yes	No	1	No	No	ncbi:FUN_000092-T1:c.1087T>C			ncbi:FUN_000092-T1:c.1087T>C	No	No
assembly_eaf87642cc47414b_1	246426	SNV	C	T	1	Heterozygous	187	376	49.734	102	85	197	179	0.454545	34	187	376	74	84	0	0.970907	1	yes	No	1	No	No	ncbi:FUN_000092-T1:c.766G>A	ncbi:FUN_000092-T1:p.Val256Ile	ncbi:FUN_000092-T1:p.Val256Ile	ncbi:FUN_000092-T1:c.766G>A	No	Yes
assembly_eaf87642cc47414b_1	246451	SNV	T	C	1	Heterozygous	198	408	48.5294	83	115	185	223	0.419192	34	198	408	74	86	0	0.951593	0.999802	yes	No	1	No	No	ncbi:FUN_000092-T1:c.741A>G			ncbi:FUN_000092-T1:c.741A>G	No	No
assembly_eaf87642cc47414b_1	246460	SNV	G	A	1	Heterozygous	198	420	47.1429	79	119	191	229	0.39899	34	198	420	75	87	0	0.980911	0.927612	yes	No	1	No	No	ncbi:FUN_000092-T1:c.732C>T			ncbi:FUN_000092-T1:c.732C>T	No	No
assembly_eaf87642cc47414b_1	246600	SNV	A	G	1	Heterozygous	159	327	48.6239	78	81	160	167	0.490566	34	159	327	74	76	0	0.999604	1	yes	No	1	No	No	ncbi:FUN_000092-T1:c.592T>C	ncbi:FUN_000092-T1:p.Ser198Pro	ncbi:FUN_000092-T1:p.Ser198Pro	ncbi:FUN_000092-T1:c.592T>C	No	Yes
assembly_eaf87642cc47414b_1	247063	SNV	A	G	1	Heterozygous	136	308	44.1558	77	59	148	160	0.433824	34	136	308	55	69	0	0.811489	0.723656	yes	No	1	No	No	ncbi:FUN_000092-T1:c.129T>C			ncbi:FUN_000092-T1:c.129T>C	No	No
assembly_eaf87642cc47414b_1	247218	SNV	A	G	1	Heterozygous	180	347	51.8732	117	63	224	123	0.35	34	180	347	71	87	0	0.996969	1	yes	No	1	No	No					No	-
assembly_eaf87642cc47414b_1	247451	SNV	C	G	1	Heterozygous	171	387	44.186	84	87	186	201	0.491228	34	171	387	71	88	0	0.931895	1	yes	No	1	No	No					No	-
assembly_eaf87642cc47414b_1	247978	SNV	T	C	1	Heterozygous	148	284	52.1127	63	85	129	155	0.425676	34	148	284	62	75	0	0.98715	1	yes	No	1	No	No					No	-
assembly_eaf87642cc47414b_1	248096^248097	Insertion	-	A	1	Heterozygous	132	285	46.3158	58	74	121	164	0.439394	34	132	285	62	74	0.76	0.734066	1	yes	No	1	No	No					No	-
assembly_eaf87642cc47414b_1	248098	SNV	C	A	1	Heterozygous	135	281	48.0427	46	89	107	174	0.340741	34	135	281	58	71	0	0.678076	0.986336	yes	No	1	No	No					No	-
assembly_eaf87642cc47414b_1	248451	SNV	G	A	1	Heterozygous	170	357	47.619	69	101	147	210	0.405882	34	170	357	66	76	0	0.960567	1	yes	No	1	No	No					No	-
assembly_eaf87642cc47414b_1	248467	SNV	T	C	1	Heterozygous	170	357	47.619	66	104	132	225	0.388235	34	170	357	64	77	0	0.96833	1	yes	No	1	No	No					No	-
assembly_eaf87642cc47414b_1	248478	SNV	A	G	1	Heterozygous	179	368	48.6413	70	109	136	232	0.391061	34	179	368	69	79	0	0.968313	1	yes	No	1	No	No					No	-
assembly_eaf87642cc47414b_1	248489	SNV	T	C	1	Heterozygous	167	352	47.4432	69	98	142	210	0.413174	34	167	352	65	73	0	0.997449	1	yes	No	1	No	No					No	-
assembly_eaf87642cc47414b_1	248549	SNV	G	A	1	Heterozygous	182	347	52.4496	104	78	201	146	0.428571	34	182	347	63	77	0	0.998873	1	yes	No	1	No	No					No	-
assembly_eaf87642cc47414b_1	248755	SNV	T	A	1	Heterozygous	203	400	50.75	106	97	196	204	0.477833	34	203	400	72	92	0	0.941924	1	yes	No	1	No	No					No	-
assembly_eaf87642cc47414b_1	248928..248931	Deletion	CTAC	-	4	Heterozygous	168	414	40.5797	91	77	224	190	0.458333	33.8571	168	414	55	72	-0.59	0.0866556	1	yes	No	1	No	No					No	-
assembly_eaf87642cc47414b_1	249154	SNV	A	G	1	Heterozygous	153	315	48.5714	80	73	156	159	0.477124	34	153	315	58	84	0	0.999518	1	yes	No	1	No	No					No	-
assembly_eaf87642cc47414b_1	249164	SNV	T	A	1	Heterozygous	173	336	51.4881	91	82	174	162	0.473988	34	173	336	59	88	0	0.98451	1	yes	No	1	No	No					No	-
assembly_eaf87642cc47414b_1	249183^249184	Insertion	-	A	1	Heterozygous	155	335	46.2687	81	74	174	161	0.477419	34	155	335	57	77	1.14	0.86087	1	yes	No	1	No	No					No	-
assembly_eaf87642cc47414b_1	249187	SNV	A	C	1	Heterozygous	170	340	50	93	77	181	159	0.452941	34	170	340	58	84	0	0.988233	1	yes	No	1	No	No					No	-
assembly_eaf87642cc47414b_1	249223	SNV	A	G	1	Heterozygous	160	284	56.338	101	59	155	129	0.36875	34	160	284	57	77	0	0.815277	0.714049	yes	No	1	No	No					No	-
assembly_eaf87642cc47414b_1	250603..250609	Deletion	ACACGAG	-	7	Heterozygous	125	318	39.3082	55	70	141	177	0.44	33.744	125	318	48	57	-1.2	0.182966	1	yes	No	1	No	No	ncbi:FUN_000093-T1:c.255_261delACACGAG	ncbi:FUN_000093-T1:p.His86fs	ncbi:FUN_000093-T1:p.His86fs	ncbi:FUN_000093-T1:c.255_261delACACGAG	No	Yes		250602
assembly_eaf87642cc47414b_1	250696	SNV	T	A	1	Heterozygous	162	300	54	60	102	123	177	0.37037	34	162	300	69	88	0	0.992293	0.992839	yes	No	1	No	No	ncbi:FUN_000093-T1:c.342+6T>A			ncbi:FUN_000093-T1:c.342+6T>A	No	-
assembly_eaf87642cc47414b_1	251424	SNV	G	C	1	Heterozygous	150	312	48.0769	59	91	111	201	0.393333	34	150	312	64	78	0	0.997574	0.990148	yes	No	1	No	No	ncbi:FUN_000093-T1:c.602G>C	ncbi:FUN_000093-T1:p.Arg201Pro	ncbi:FUN_000093-T1:p.Arg201Pro	ncbi:FUN_000093-T1:c.602G>C	No	Yes
assembly_eaf87642cc47414b_1	256655	SNV	A	T	1	Heterozygous	168	359	46.7967	62	106	139	220	0.369048	34	168	359	62	75	0	0.999958	1	yes	No	1	No	No	ncbi:FUN_000094-T1:c.411T>A			ncbi:FUN_000094-T1:c.411T>A	No	No
assembly_eaf87642cc47414b_1	257213	SNV	G	T	1	Heterozygous	180	338	53.2544	113	67	204	134	0.372222	34	180	338	65	88	0	0.982862	1	yes	No	1	No	No					No	-
assembly_eaf87642cc47414b_1	258552	SNV	G	C	1	Heterozygous	153	319	47.9624	89	64	193	126	0.418301	34	153	319	67	83	0	0.997367	1	yes	No	1	No	No					No	-
assembly_eaf87642cc47414b_1	259408	SNV	G	C	1	Heterozygous	148	317	46.6877	86	62	182	135	0.418919	34	148	317	64	73	0	0.767108	1	yes	No	1	No	No					No	-
assembly_eaf87642cc47414b_1	259659	SNV	T	G	1	Heterozygous	170	345	49.2754	75	95	164	181	0.441176	34	170	345	68	82	0	0.999567	1	yes	No	1	No	No					No	-
assembly_eaf87642cc47414b_1	259713	SNV	C	T	1	Heterozygous	168	344	48.8372	71	97	151	193	0.422619	34	168	344	62	74	0	0.906249	1	yes	No	1	No	No					No	-
assembly_eaf87642cc47414b_1	261588	SNV	A	G	1	Heterozygous	150	301	49.8339	70	80	147	154	0.466667	34	150	301	66	74	0	0.512192	1	yes	No	1	No	No	ncbi:FUN_000097-T1:c.573T>C			ncbi:FUN_000097-T1:c.573T>C	No	No
assembly_eaf87642cc47414b_1	263549	SNV	G	T	1	Heterozygous	136	310	43.871	67	69	141	169	0.492647	34	136	310	56	74	0	0.958236	0.998722	yes	No	1	No	No					No	-
assembly_eaf87642cc47414b_1	263639	SNV	A	G	1	Heterozygous	155	307	50.4886	84	71	165	142	0.458065	34	155	307	61	82	0	0.932435	1	yes	No	1	No	No					No	-
assembly_eaf87642cc47414b_1	263696	SNV	G	A	1	Heterozygous	183	378	48.4127	94	89	185	193	0.486339	34	183	378	61	83	0	0.78887	1	yes	No	1	No	No					No	-
assembly_eaf87642cc47414b_1	263715..263717	Deletion	GCT	-	3	Heterozygous	169	356	47.4719	86	83	176	180	0.491124	33.2727	169	356	56	77	-1.47	0.845608	1	yes	No	1	No	No					No	-
assembly_eaf87642cc47414b_1	264441	SNV	T	G	1	Heterozygous	124	225	55.1111	90	34	166	59	0.274194	34	124	225	50	66	0	0.987475	1	yes	No	1	No	No	ncbi:FUN_000099-T1:c.199-25A>C			ncbi:FUN_000099-T1:c.199-25A>C	No	-
assembly_eaf87642cc47414b_1	265027	SNV	T	C	1	Heterozygous	126	256	49.2188	71	55	154	102	0.436508	34	126	256	62	71	0	0.99643	0.996231	yes	No	1	No	No					No	-
assembly_eaf87642cc47414b_1	265459	SNV	T	C	1	Heterozygous	160	318	50.3145	84	76	170	148	0.475	34	160	318	62	79	0	0.988228	1	yes	No	1	No	No					No	-
assembly_eaf87642cc47414b_1	265583	SNV	T	C	1	Heterozygous	181	360	50.2778	83	98	177	183	0.458564	34	181	360	61	77	0	0.98209	1	yes	No	1	No	No					No	-
assembly_eaf87642cc47414b_1	265691	SNV	A	T	1	Heterozygous	161	343	46.9388	75	86	148	195	0.465839	34	161	343	58	70	0	0.966986	0.999713	yes	No	1	No	No					No	-
assembly_eaf87642cc47414b_1	266368^266369	Insertion	-	T	1	Heterozygous	119	245	48.5714	78	41	164	81	0.344538	34	119	245	46	59	0.32	0.983143	1	yes	No	1	No	No					No	-
assembly_eaf87642cc47414b_1	267160	SNV	A	G	1	Heterozygous	160	328	48.7805	99	61	199	129	0.38125	34	160	328	60	78	0	0.944764	1	yes	No	1	No	No	ncbi:FUN_000100-T1:c.504A>G			ncbi:FUN_000100-T1:c.504A>G	No	No
assembly_eaf87642cc47414b_1	268444	SNV	A	G	1	Heterozygous	162	350	46.2857	73	89	147	203	0.450617	34	162	350	60	76	0	0.554616	1	yes	No	1	No	No					No	-
assembly_eaf87642cc47414b_1	269192	SNV	G	A	1	Heterozygous	136	309	44.0129	54	82	125	184	0.397059	34	136	309	54	65	0	0.810017	1	yes	No	1	No	No	ncbi:FUN_000101-T1:c.309C>T			ncbi:FUN_000101-T1:c.309C>T	No	No
assembly_eaf87642cc47414b_1	269616	SNV	A	G	1	Heterozygous	159	331	48.0363	101	58	201	130	0.36478	34	159	331	67	84	0	0.990196	1	yes	No	1	No	No					No	-
assembly_eaf87642cc47414b_1	269834	SNV	C	T	1	Heterozygous	179	389	46.0154	89	90	206	183	0.497207	34	179	389	60	72	0	0.968252	1	yes	No	1	No	No					No	-
assembly_eaf87642cc47414b_1	270037	SNV	C	G	1	Heterozygous	197	375	52.5333	91	106	168	207	0.461929	34	197	375	66	99	0	0.969296	1	yes	No	1	No	No					No	-
assembly_eaf87642cc47414b_1	270068	SNV	T	A	1	Heterozygous	192	351	54.7009	94	98	176	175	0.489583	34	192	351	73	98	0	0.949874	1	yes	No	1	No	No					No	-
assembly_eaf87642cc47414b_1	270305	SNV	C	A	1	Heterozygous	135	286	47.2028	61	74	126	160	0.451852	34	135	286	48	77	0	0.781232	1	yes	No	1	No	No					No	-
assembly_eaf87642cc47414b_1	270684	SNV	C	T	1	Heterozygous	163	358	45.5307	87	76	199	159	0.466258	34	163	358	63	78	0	0.941371	1	yes	No	1	No	No					No	-
assembly_eaf87642cc47414b_1	270839	SNV	T	G	1	Heterozygous	128	271	47.2325	63	65	121	150	0.492188	34	128	271	57	69	0	0.451764	0.989238	yes	No	1	No	No					No	-
assembly_eaf87642cc47414b_1	270881	SNV	C	T	1	Heterozygous	153	296	51.6892	66	87	121	175	0.431373	34	153	296	63	82	0	0.689061	1	yes	No	1	No	No					No	-
assembly_eaf87642cc47414b_1	271042	SNV	C	T	1	Heterozygous	152	342	44.4444	114	38	236	106	0.25	34	152	342	56	70	0	0.849567	0.817323	yes	No	1	No	No					No	-
assembly_eaf87642cc47414b_1	271658	SNV	G	C	1	Heterozygous	153	322	47.5155	89	64	181	141	0.418301	34	153	322	61	89	0	0.873494	1	yes	No	1	No	No					No	-
assembly_eaf87642cc47414b_1	272085	SNV	T	C	1	Heterozygous	164	326	50.3067	105	59	198	128	0.359756	34	164	326	58	72	0	0.97884	0.998323	yes	No	1	No	No					No	-
assembly_eaf87642cc47414b_1	272096	SNV	C	T	1	Heterozygous	164	326	50.3067	105	59	198	128	0.359756	34	164	326	62	76	0	0.967443	0.998323	yes	No	1	No	No					No	-
assembly_eaf87642cc47414b_1	272312	SNV	G	A	1	Heterozygous	148	329	44.9848	82	66	183	146	0.445946	34	148	329	61	77	0	0.969643	1	yes	No	1	No	No					No	-
assembly_eaf87642cc47414b_1	272618	SNV	T	C	1	Heterozygous	199	375	53.0667	96	103	190	185	0.482412	34	199	375	68	90	0	0.997443	1	yes	No	1	No	No					No	-
assembly_eaf87642cc47414b_1	273646	SNV	T	C	1	Heterozygous	161	347	46.3977	70	91	184	163	0.434783	34	161	347	52	66	0	0.757577	0.582741	yes	No	1	No	No	ncbi:FUN_000102-T1:c.666T>C			ncbi:FUN_000102-T1:c.666T>C	No	No
assembly_eaf87642cc47414b_1	274802^274803	Insertion	-	C	1	Heterozygous	158	316	50	108	50	195	121	0.316456	34	158	316	50	68	1.26	0.562419	0.837519	yes	No	1	No	No					No	-
assembly_eaf87642cc47414b_1	274804	SNV	T	A	1	Heterozygous	127	285	44.5614	79	48	169	116	0.377953	34	127	285	44	61	0	0.888012	0.999993	yes	No	1	No	No					No	-
assembly_eaf87642cc47414b_1	274868	SNV	C	G	1	Heterozygous	187	362	51.6575	109	78	200	162	0.417112	34	187	362	58	79	0	0.875206	1	yes	No	1	No	No					No	-
assembly_eaf87642cc47414b_1	274871	SNV	T	C	1	Heterozygous	185	368	50.2717	106	79	207	161	0.427027	34	185	368	59	80	0	0.978525	1	yes	No	1	No	No					No	-
assembly_eaf87642cc47414b_1	275347	SNV	C	A	1	Heterozygous	117	274	42.7007	42	75	113	161	0.358974	34	117	274	52	65	0	0.962787	0.950322	yes	No	1	No	No					No	-
assembly_eaf87642cc47414b_1	275450	SNV	G	T	1	Heterozygous	169	319	52.9781	80	89	150	169	0.473373	34	169	319	59	75	0	0.99967	1	yes	No	1	No	No					No	-
assembly_eaf87642cc47414b_1	275454	SNV	A	G	1	Heterozygous	182	339	53.6873	81	101	151	188	0.445055	34	182	339	59	81	0	0.993652	1	yes	No	1	No	No					No	-
assembly_eaf87642cc47414b_1	275576	Deletion	T	-	1	Heterozygous	155	299	51.8395	79	76	149	150	0.490323	33.6516	155	299	63	80	-0.48	0.997845	1	yes	No	1	No	No					No	-
assembly_eaf87642cc47414b_1	275633	SNV	T	G	1	Heterozygous	198	362	54.6961	95	103	168	194	0.479798	34	198	362	71	95	0	0.996086	1	yes	No	1	No	No					No	-
assembly_eaf87642cc47414b_1	281523^281524	Insertion	-	G	1	Heterozygous	149	293	50.8532	51	98	112	181	0.342282	34	149	293	61	73	0.51	0.74276	0.98697	yes	No	1	No	No					No	-
assembly_eaf87642cc47414b_1	283146	SNV	A	G	1	Heterozygous	139	291	47.7663	77	62	164	127	0.446043	34	139	291	64	83	0	0.89762	1	yes	No	1	No	No					No	-
assembly_eaf87642cc47414b_1	283276	SNV	A	T	1	Heterozygous	137	315	43.4921	61	76	133	182	0.445255	34	137	315	54	67	0	0.749742	1	yes	No	1	No	No					No	-
assembly_eaf87642cc47414b_1	283492	SNV	A	G	1	Heterozygous	140	287	48.7805	80	60	147	140	0.428571	34	140	287	47	68	0	0.998933	0.938739	yes	No	1	No	No					No	-
assembly_eaf87642cc47414b_1	283555^283556	Insertion	-	A	1	Heterozygous	139	314	44.2675	77	62	161	153	0.446043	34	139	314	54	72	3.74	0.9796	0.995878	yes	No	1	No	No					No	-
assembly_eaf87642cc47414b_1	284366	SNV	A	G	1	Heterozygous	138	275	50.1818	84	54	139	136	0.391304	34	138	275	65	79	0	0.86473	0.554144	yes	No	1	No	No	ncbi:FUN_000107-T1:c.1266T>C			ncbi:FUN_000107-T1:c.1266T>C	No	No
assembly_eaf87642cc47414b_1	285417	SNV	G	A	1	Heterozygous	189	349	54.1547	93	96	174	175	0.492063	34	189	349	70	81	0	0.999953	1	yes	No	1	No	No	ncbi:FUN_000107-T1:c.215C>T	ncbi:FUN_000107-T1:p.Pro72Leu	ncbi:FUN_000107-T1:p.Pro72Leu	ncbi:FUN_000107-T1:c.215C>T	No	Yes
assembly_eaf87642cc47414b_1	286167	SNV	G	A	1	Heterozygous	150	278	53.9568	86	64	171	107	0.426667	34	150	278	55	69	0	0.993106	0.99043	yes	No	1	No	No					No	-
assembly_eaf87642cc47414b_1	286216	SNV	G	T	1	Heterozygous	144	280	51.4286	91	53	184	96	0.368056	34	144	280	57	68	0	0.985494	1	yes	No	1	No	No					No	-
assembly_eaf87642cc47414b_1	286342	SNV	G	A	1	Heterozygous	128	289	44.2907	65	63	148	141	0.492188	34	128	289	55	72	0	0.843236	1	yes	No	1	No	No					No	-
assembly_eaf87642cc47414b_1	286550	SNV	C	T	1	Heterozygous	152	324	46.9136	93	59	181	143	0.388158	34	152	324	53	80	0	0.987435	0.953564	yes	No	1	No	No					No	-
assembly_eaf87642cc47414b_1	286972	SNV	A	G	1	Heterozygous	172	326	52.7607	92	80	164	162	0.465116	34	172	326	60	81	0	0.946267	1	yes	No	1	No	No	ncbi:FUN_000108-T1:c.366T>C			ncbi:FUN_000108-T1:c.366T>C	No	No
assembly_eaf87642cc47414b_1	287202	SNV	A	G	1	Heterozygous	128	266	48.1203	62	66	144	122	0.484375	34	128	266	45	57	0	0.918895	0.953873	yes	No	1	No	No	ncbi:FUN_000108-T1:c.136T>C	ncbi:FUN_000108-T1:p.Ser46Pro	ncbi:FUN_000108-T1:p.Ser46Pro	ncbi:FUN_000108-T1:c.136T>C	No	Yes
assembly_eaf87642cc47414b_1	287293	SNV	T	C	1	Heterozygous	166	390	42.5641	74	92	200	190	0.445783	34	166	390	59	72	0	0.661745	0.851147	yes	No	1	No	No	ncbi:FUN_000108-T1:c.45A>G			ncbi:FUN_000108-T1:c.45A>G	No	No
assembly_eaf87642cc47414b_1	289039	SNV	C	T	1	Heterozygous	149	321	46.4174	59	90	138	183	0.395973	34	149	321	60	73	0	0.98767	0.999126	yes	No	1	No	No					No	-
assembly_eaf87642cc47414b_1	289323	SNV	T	A	1	Heterozygous	125	274	45.6204	56	69	127	147	0.448	34	125	274	47	67	0	0.642318	1	yes	No	1	No	No					No	-
assembly_eaf87642cc47414b_1	294989	Deletion	C	-	1	Heterozygous	108	280	38.5714	52	56	131	149	0.481481	33.3148	108	280	37	43	-0.52	0.0120464	1	yes	No	1	No	No					No	-
assembly_eaf87642cc47414b_1	296180	SNV	G	C	1	Heterozygous	130	285	45.614	63	67	137	148	0.484615	34	130	285	60	75	0	0.956637	1	yes	No	1	No	No					No	-
assembly_eaf87642cc47414b_1	296850	SNV	T	G	1	Heterozygous	167	317	52.6814	89	78	171	146	0.467066	34	167	317	62	74	0	0.996876	1	yes	No	1	No	No					No	-
assembly_eaf87642cc47414b_1	297147	SNV	C	A	1	Heterozygous	161	326	49.3865	94	67	198	128	0.416149	34	161	326	65	88	0	0.945653	1	yes	No	1	No	No					No	-
assembly_eaf87642cc47414b_1	297317	SNV	T	C	1	Heterozygous	143	318	44.9686	63	80	139	179	0.440559	34	143	318	48	70	0	0.995544	1	yes	No	1	No	No					No	-
assembly_eaf87642cc47414b_1	297450	SNV	G	C	1	Heterozygous	151	308	49.026	78	73	157	151	0.483444	34	151	308	58	77	0	0.95232	1	yes	No	1	No	No					No	-
assembly_eaf87642cc47414b_1	298017	SNV	A	G	1	Heterozygous	186	350	53.1429	82	104	142	208	0.44086	34	186	350	63	86	0	0.988827	0.999061	yes	No	1	No	No					No	-
assembly_eaf87642cc47414b_1	298294	SNV	T	C	1	Heterozygous	160	321	49.8442	60	100	124	197	0.375	34	160	321	56	83	0	0.998361	1	yes	No	1	No	No					No	-
assembly_eaf87642cc47414b_1	298583^298584	Insertion	-	G	1	Heterozygous	142	290	48.9655	55	87	123	167	0.387324	34	142	290	50	66	2.98	0.796193	0.997092	yes	No	1	No	No					No	-
assembly_eaf87642cc47414b_1	298771^298772	Insertion	-	C	1	Heterozygous	110	322	34.1615	43	67	168	154	0.390909	34	110	322	49	67	2.36	0.0109898	0.300315	yes	No	1	No	No					No	-
assembly_eaf87642cc47414b_1	298924	Deletion	T	-	1	Heterozygous	171	356	48.0337	82	89	169	187	0.479532	33.4854	171	356	68	92	-1.05	0.558897	1	yes	No	1	No	No					No	-
assembly_eaf87642cc47414b_1	300148	SNV	A	G	1	Heterozygous	145	255	56.8627	64	81	109	146	0.441379	34	145	255	60	72	0	0.832392	1	yes	No	1	No	No					No	-
assembly_eaf87642cc47414b_1	300377	SNV	T	C	1	Heterozygous	125	281	44.484	69	56	146	135	0.448	34	125	281	53	65	0	0.991321	1	yes	No	1	No	No					No	-
assembly_eaf87642cc47414b_1	300400..300401	Replacement	CG	GTC	3	Heterozygous	117	259	45.1737	54	63	117	142	0.461538	34	117	259	50	62	0.34	0.877951	1	yes	No	1	No	No					No	-
assembly_eaf87642cc47414b_1	300581	SNV	A	G	1	Heterozygous	163	327	49.8471	86	77	167	160	0.472393	34	163	327	61	85	0	0.998382	1	yes	No	1	No	No					No	-
assembly_eaf87642cc47414b_1	300605	SNV	C	T	1	Heterozygous	137	307	44.6254	76	61	156	151	0.445255	34	137	307	54	74	0	0.497565	0.98524	yes	No	1	No	No					No	-
assembly_eaf87642cc47414b_1	302810	SNV	T	A	1	Heterozygous	170	285	59.6491	76	94	131	154	0.447059	34	170	285	60	84	0	0.989464	1	yes	No	1	No	No	ncbi:FUN_000115-T1:c.79A>T	ncbi:FUN_000115-T1:p.Ile27Leu	ncbi:FUN_000115-T1:p.Ile27Leu	ncbi:FUN_000115-T1:c.79A>T	No	Yes
assembly_eaf87642cc47414b_1	303399	SNV	G	A	1	Heterozygous	141	310	45.4839	68	73	150	160	0.48227	34	141	310	57	70	0	0.925976	1	yes	No	1	No	No					No	-
assembly_eaf87642cc47414b_1	303610	SNV	G	T	1	Heterozygous	182	354	51.4124	94	88	172	182	0.483516	34	182	354	61	81	0	0.958356	1	yes	No	1	No	No					No	-
assembly_eaf87642cc47414b_1	303877	SNV	T	A	1	Heterozygous	179	337	53.1157	90	89	172	165	0.497207	34	179	337	71	86	0	0.99637	1	yes	No	1	No	No					No	-
assembly_eaf87642cc47414b_1	304156	SNV	T	C	1	Heterozygous	158	292	54.1096	86	72	188	104	0.455696	34	158	292	56	89	0	0.923449	0.519919	yes	No	1	No	No	ncbi:FUN_000116-T1:c.1938A>G			ncbi:FUN_000116-T1:c.1938A>G	No	No
assembly_eaf87642cc47414b_1	304630	SNV	T	G	1	Heterozygous	181	336	53.869	82	99	152	184	0.453039	34	181	336	67	87	0	0.998675	1	yes	No	1	No	No	ncbi:FUN_000116-T1:c.1464A>C			ncbi:FUN_000116-T1:c.1464A>C	No	No
assembly_eaf87642cc47414b_1	304711	SNV	G	A	1	Heterozygous	167	310	53.871	76	91	150	160	0.45509	34	167	310	69	80	0	0.999176	1	yes	No	1	No	No	ncbi:FUN_000116-T1:c.1383C>T			ncbi:FUN_000116-T1:c.1383C>T	No	No
assembly_eaf87642cc47414b_1	308577^308578	Insertion	-	T	1	Heterozygous	171	378	45.2381	99	72	221	157	0.421053	34	171	378	56	76	2.18	0.718951	1	yes	No	1	No	No					No	-
assembly_eaf87642cc47414b_1	308663^308664	Insertion	-	TC	2	Heterozygous	116	294	39.4558	46	70	126	168	0.396552	34	116	294	46	56	1.84	0.475618	0.999899	yes	No	1	No	No					No	-
assembly_eaf87642cc47414b_1	308975	SNV	A	T	1	Heterozygous	152	303	50.165	63	89	114	189	0.414474	34	152	303	43	58	0	0.980469	0.992963	yes	No	1	No	No					No	-
assembly_eaf87642cc47414b_1	309816	SNV	T	C	1	Heterozygous	93	270	34.4444	64	29	185	85	0.311828	34	93	270	42	49	0	0.0920141	1	yes	No	1	No	No					No	-
assembly_eaf87642cc47414b_1	311165	SNV	G	A	1	Heterozygous	159	310	51.2903	75	84	140	170	0.471698	34	159	310	64	78	0	0.869089	1	yes	No	1	No	No	ncbi:FUN_000119-T1:c.707C>T	ncbi:FUN_000119-T1:p.Ala236Val	ncbi:FUN_000119-T1:p.Ala236Val	ncbi:FUN_000119-T1:c.707C>T	No	Yes
assembly_eaf87642cc47414b_1	312402	SNV	G	A	1	Heterozygous	136	281	48.3986	45	91	93	188	0.330882	34	136	281	49	65	0	0.869166	1	yes	No	1	No	No					No	-
assembly_eaf87642cc47414b_1	317644	SNV	A	G	1	Heterozygous	127	244	52.0492	78	49	152	92	0.385827	34	127	244	64	67	0	0.86847	1	yes	No	1	No	No					No	-
assembly_eaf87642cc47414b_1	317683	SNV	T	C	1	Heterozygous	136	255	53.3333	85	51	160	95	0.375	34	136	255	61	66	0	0.974113	1	yes	No	1	No	No					No	-
assembly_eaf87642cc47414b_1	317899	SNV	A	T	1	Heterozygous	183	337	54.3027	79	104	138	199	0.431694	34	183	337	67	82	0	0.998857	1	yes	No	1	No	No					No	-
assembly_eaf87642cc47414b_1	318724	SNV	C	G	1	Heterozygous	66	137	48.1752	54	12	101	36	0.181818	34	66	137	26	34	0	0.265877	0.720074	yes	No	1	No	No					No	-
assembly_eaf87642cc47414b_1	318820	SNV	A	G	1	Heterozygous	138	261	52.8736	91	47	154	107	0.34058	34	138	261	54	72	0	0.995004	0.857828	yes	No	1	No	No					No	-
assembly_eaf87642cc47414b_1	319033	SNV	C	A	1	Heterozygous	190	348	54.5977	94	96	178	170	0.494737	34	190	348	72	92	0	0.995874	1	yes	No	1	No	No					No	-
assembly_eaf87642cc47414b_1	319071	SNV	C	T	1	Heterozygous	148	311	47.5884	71	77	156	155	0.47973	34	148	311	65	78	0	0.997339	1	yes	No	1	No	No					No	-
assembly_eaf87642cc47414b_1	320332	SNV	A	C	1	Heterozygous	144	302	47.6821	67	77	155	147	0.465278	34	144	302	64	72	0	0.959679	0.984009	yes	No	1	No	No	ncbi:FUN_000122-T1:c.351A>C			ncbi:FUN_000122-T1:c.351A>C	No	No
assembly_eaf87642cc47414b_1	320750	SNV	A	G	1	Heterozygous	104	206	50.4854	49	55	80	126	0.471154	34	104	206	48	60	0	0.538869	0.804304	yes	No	1	No	No	ncbi:FUN_000122-T1:c.732A>G			ncbi:FUN_000122-T1:c.732A>G	No	No
assembly_eaf87642cc47414b_1	321046	SNV	A	C	1	Heterozygous	146	270	54.0741	85	61	143	127	0.417808	34	146	270	62	72	0	0.993721	0.972942	yes	No	1	No	No					No	-
assembly_eaf87642cc47414b_1	321520	SNV	T	C	1	Heterozygous	188	365	51.5068	91	97	182	183	0.484043	34	188	365	69	94	0	0.98766	1	yes	No	1	No	No					No	-
assembly_eaf87642cc47414b_1	322835	SNV	G	A	1	Heterozygous	164	313	52.3962	100	64	183	130	0.390244	34	164	313	72	83	0	0.976821	1	yes	No	1	No	No					No	-
assembly_eaf87642cc47414b_1	322848	SNV	G	A	1	Heterozygous	165	321	51.4019	92	73	180	141	0.442424	34	165	321	74	82	0	0.765154	1	yes	No	1	No	No					No	-
assembly_eaf87642cc47414b_1	322917	SNV	A	T	1	Heterozygous	158	335	47.1642	82	76	159	176	0.481013	34	158	335	69	76	0	0.992326	0.991533	yes	No	1	No	No					No	-
assembly_eaf87642cc47414b_1	323432	SNV	A	G	1	Heterozygous	140	287	48.7805	93	47	186	101	0.335714	34	140	287	59	71	0	0.839366	1	yes	No	1	No	No					No	-
assembly_eaf87642cc47414b_1	323634	SNV	T	G	1	Heterozygous	160	296	54.0541	66	94	128	168	0.4125	34	160	296	62	79	0	0.996094	1	yes	No	1	No	No					No	-
assembly_eaf87642cc47414b_1	324071	SNV	T	C	1	Heterozygous	174	308	56.4935	85	89	166	142	0.488506	34	174	308	54	72	0	0.792275	0.981306	yes	No	1	No	No					No	-
assembly_eaf87642cc47414b_1	324101	SNV	C	T	1	Heterozygous	179	318	56.2893	80	99	155	163	0.446927	34	179	318	57	78	0	0.925012	0.999027	yes	No	1	No	No					No	-
assembly_eaf87642cc47414b_1	324225	SNV	T	C	1	Heterozygous	176	355	49.5775	85	91	175	180	0.482955	34	176	355	65	89	0	0.499836	1	yes	No	1	No	No					No	-
assembly_eaf87642cc47414b_1	324379	SNV	A	G	1	Heterozygous	152	332	45.7831	72	80	156	176	0.473684	34	152	332	63	78	0	0.845557	1	yes	No	1	No	No					No	-
assembly_eaf87642cc47414b_1	325072	SNV	A	C	1	Heterozygous	171	341	50.1466	97	74	193	148	0.432749	34	171	341	71	88	0	0.802565	1	yes	No	1	No	No	ncbi:FUN_000124-T1:c.355A>C			ncbi:FUN_000124-T1:c.355A>C	No	No
assembly_eaf87642cc47414b_1	325902	SNV	T	C	1	Heterozygous	150	303	49.505	100	50	175	128	0.333333	34	150	303	62	76	0	0.90904	0.638971	yes	No	1	No	No					No	-
assembly_eaf87642cc47414b_1	326164	SNV	G	A	1	Heterozygous	121	269	44.9814	39	82	106	163	0.322314	34	121	269	53	66	0	0.972309	0.825641	yes	No	1	No	No					No	-
assembly_eaf87642cc47414b_1	326210	SNV	C	G	1	Heterozygous	129	287	44.9477	66	63	156	131	0.488372	34	129	287	57	76	0	0.982211	1	yes	No	1	No	No					No	-
assembly_eaf87642cc47414b_1	326493^326494	Insertion	-	G	1	Heterozygous	167	345	48.4058	70	97	164	181	0.419162	34	167	345	67	82	3.43	0.981167	0.942817	yes	No	1	No	No					No	-
assembly_eaf87642cc47414b_1	326494^326495	Insertion	-	T	1	Heterozygous	159	337	47.181	68	91	162	175	0.427673	34	159	337	67	81	0.62	0.931983	0.959904	yes	No	1	No	No					No	-
assembly_eaf87642cc47414b_1	326595	SNV	A	G	1	Heterozygous	189	340	55.5882	106	83	187	153	0.439153	34	189	340	71	98	0	0.982448	1	yes	No	1	No	No					No	-
assembly_eaf87642cc47414b_1	326732	SNV	C	T	1	Heterozygous	137	321	42.6791	62	75	152	169	0.452555	34	137	321	57	65	0	0.871708	1	yes	No	1	No	No					No	-
assembly_eaf87642cc47414b_1	327076	SNV	T	G	1	Heterozygous	164	309	53.0744	70	94	137	172	0.426829	34	164	309	61	79	0	0.978605	1	yes	No	1	No	No	ncbi:FUN_000125-T1:c.4917A>C			ncbi:FUN_000125-T1:c.4917A>C	No	No
assembly_eaf87642cc47414b_1	327788	SNV	G	A	1	Heterozygous	168	307	54.7231	73	95	123	184	0.434524	34	168	307	53	69	0	0.993572	0.999677	yes	No	1	No	No	ncbi:FUN_000125-T1:c.4205C>T	ncbi:FUN_000125-T1:p.Ala1402Val	ncbi:FUN_000125-T1:p.Ala1402Val	ncbi:FUN_000125-T1:c.4205C>T	No	Yes
assembly_eaf87642cc47414b_1	328001	SNV	A	G	1	Heterozygous	157	322	48.7578	66	91	134	188	0.420382	34	157	322	59	77	0	0.96901	1	yes	No	1	No	No	ncbi:FUN_000125-T1:c.3992T>C	ncbi:FUN_000125-T1:p.Met1331Thr	ncbi:FUN_000125-T1:p.Met1331Thr	ncbi:FUN_000125-T1:c.3992T>C	No	Yes
assembly_eaf87642cc47414b_1	328382	SNV	A	G	1	Heterozygous	164	320	51.25	65	99	127	193	0.396341	34	164	320	65	83	0	0.918183	1	yes	No	1	No	No	ncbi:FUN_000125-T1:c.3611T>C	ncbi:FUN_000125-T1:p.Leu1204Ser	ncbi:FUN_000125-T1:p.Leu1204Ser	ncbi:FUN_000125-T1:c.3611T>C	No	Yes
assembly_eaf87642cc47414b_1	328758	SNV	G	T	1	Heterozygous	190	391	48.5934	88	102	182	209	0.463158	34	190	391	77	88	0	0.996849	1	yes	No	1	No	No	ncbi:FUN_000125-T1:c.3235C>A			ncbi:FUN_000125-T1:c.3235C>A	No	No
assembly_eaf87642cc47414b_1	329053	SNV	C	T	1	Heterozygous	142	347	40.9222	75	67	177	170	0.471831	34	142	347	58	71	0	0.999958	1	yes	No	1	No	No	ncbi:FUN_000125-T1:c.2940G>A			ncbi:FUN_000125-T1:c.2940G>A	No	No
assembly_eaf87642cc47414b_1	329260	SNV	A	G	1	Heterozygous	189	336	56.25	83	106	151	185	0.439153	34	189	336	67	78	0	0.951236	1	yes	No	1	No	No	ncbi:FUN_000125-T1:c.2733T>C			ncbi:FUN_000125-T1:c.2733T>C	No	No
assembly_eaf87642cc47414b_1	329359	SNV	A	G	1	Heterozygous	149	360	41.3889	68	81	168	192	0.456376	34	149	360	59	63	0	0.991512	1	yes	No	1	No	No	ncbi:FUN_000125-T1:c.2634T>C			ncbi:FUN_000125-T1:c.2634T>C	No	No
assembly_eaf87642cc47414b_1	331365	SNV	A	C	1	Heterozygous	155	360	43.0556	66	89	170	190	0.425806	34	155	360	56	70	0	0.604581	0.98071	yes	No	1	No	No	ncbi:FUN_000125-T1:c.628T>G	ncbi:FUN_000125-T1:p.Ser210Ala	ncbi:FUN_000125-T1:p.Ser210Ala	ncbi:FUN_000125-T1:c.628T>G	No	Yes
assembly_eaf87642cc47414b_1	331795	SNV	A	G	1	Heterozygous	166	332	50	94	72	185	147	0.433735	34	166	332	68	80	0	0.990212	1	yes	No	1	No	No	ncbi:FUN_000125-T1:c.198T>C			ncbi:FUN_000125-T1:c.198T>C	No	No
assembly_eaf87642cc47414b_1	331872	SNV	G	A	1	Heterozygous	134	290	46.2069	57	77	133	157	0.425373	34	134	290	66	78	0	0.999984	0.999983	yes	No	1	No	No	ncbi:FUN_000125-T1:c.145+25C>T			ncbi:FUN_000125-T1:c.145+25C>T	No	-
assembly_eaf87642cc47414b_1	331889	SNV	G	T	1	Heterozygous	133	296	44.9324	54	79	127	169	0.406015	34	133	296	64	77	0	0.922133	1	yes	No	1	No	No	ncbi:FUN_000125-T1:c.145+8C>A			ncbi:FUN_000125-T1:c.145+8C>A	No	-
assembly_eaf87642cc47414b_1	332570^332571	Insertion	-	TGCC	4	Heterozygous	139	337	41.2463	61	78	134	203	0.438849	34	139	337	54	65	3.06	0.341544	0.987236	yes	No	1	No	No					No	-
assembly_eaf87642cc47414b_1	333285	SNV	C	T	1	Heterozygous	163	344	47.3837	85	78	170	174	0.478528	34	163	344	57	84	0	0.999173	1	yes	No	1	No	No					No	-
assembly_eaf87642cc47414b_1	333528	SNV	T	C	1	Heterozygous	184	336	54.7619	104	80	177	159	0.434783	34	184	336	69	90	0	0.995529	0.999314	yes	No	1	No	No					No	-
assembly_eaf87642cc47414b_1	334892	SNV	A	G	1	Heterozygous	148	282	52.4823	83	65	154	128	0.439189	34	148	282	60	81	0	0.941413	1	yes	No	1	No	No					No	-
assembly_eaf87642cc47414b_1	334997	SNV	G	A	1	Heterozygous	174	355	49.0141	89	85	198	157	0.488506	34	174	355	65	88	0	0.942579	0.98498	yes	No	1	No	No					No	-
assembly_eaf87642cc47414b_1	335221	SNV	T	C	1	Heterozygous	153	301	50.8306	88	65	176	125	0.424837	34	153	301	71	85	0	0.994157	1	yes	No	1	No	No					No	-
assembly_eaf87642cc47414b_1	335411	SNV	A	G	1	Heterozygous	143	311	45.9807	66	77	135	176	0.461538	34	143	311	63	81	0	0.981009	1	yes	No	1	No	No					No	-
assembly_eaf87642cc47414b_1	335485..335487	Deletion	GAT	-	3	Heterozygous	157	329	47.7204	69	88	150	179	0.43949	33.465	157	329	67	75	-1.17	0.996933	1	yes	No	1	No	No					No	-
assembly_eaf87642cc47414b_1	335748	SNV	C	T	1	Heterozygous	142	313	45.3674	76	66	150	163	0.464789	34	142	313	54	75	0	0.996955	0.949482	yes	No	1	No	No					No	-
assembly_eaf87642cc47414b_1	335815	SNV	A	C	1	Heterozygous	166	321	51.7134	64	102	120	201	0.385542	34	166	321	48	74	0	0.999924	1	yes	No	1	No	No					No	-
assembly_eaf87642cc47414b_1	336096	SNV	T	C	1	Heterozygous	202	386	52.3316	107	95	194	192	0.470297	34	202	386	61	86	0	0.996218	1	yes	No	1	No	No					No	-
assembly_eaf87642cc47414b_1	336843	SNV	A	G	1	Heterozygous	140	294	47.619	62	78	129	165	0.442857	34	140	294	53	67	0	0.982435	1	yes	No	1	No	No	ncbi:FUN_000127-T1:c.67T>C	ncbi:FUN_000127-T1:p.Phe23Leu	ncbi:FUN_000127-T1:p.Phe23Leu	ncbi:FUN_000127-T1:c.67T>C	No	Yes
assembly_eaf87642cc47414b_1	337047	SNV	T	G	1	Heterozygous	131	291	45.0172	60	71	155	136	0.458015	34	131	291	54	84	0	0.878177	0.832159	yes	No	1	No	No					No	-
assembly_eaf87642cc47414b_1	337091	SNV	G	A	1	Heterozygous	113	287	39.3728	49	64	134	153	0.433628	34	113	287	48	70	0	0.93605	0.999877	yes	No	1	No	No					No	-
assembly_eaf87642cc47414b_1	337170	SNV	A	G	1	Heterozygous	129	335	38.5075	59	70	150	185	0.457364	34	129	335	58	66	0	0.911419	1	yes	No	1	No	No					No	-
assembly_eaf87642cc47414b_1	337509	SNV	A	T	1	Heterozygous	177	346	51.1561	65	112	121	225	0.367232	34	177	346	64	83	0	0.999374	1	yes	No	1	No	No					No	-
assembly_eaf87642cc47414b_1	338088	SNV	G	A	1	Heterozygous	157	328	47.8659	95	62	182	146	0.394904	34	157	328	65	86	0	0.346598	0.96783	yes	No	1	No	No	ncbi:FUN_000128-T1:c.579C>T			ncbi:FUN_000128-T1:c.579C>T	No	No
assembly_eaf87642cc47414b_1	339506	SNV	G	A	1	Heterozygous	151	306	49.3464	83	68	173	133	0.450331	34	151	306	57	80	0	0.995297	1	yes	No	1	No	No					No	-
assembly_eaf87642cc47414b_1	339509..339510	MNV	AC	TT	2	Heterozygous	155	318	48.7421	88	67	180	138	0.432258	34	155	318	58	82	0	0.97106	1	yes	No	1	No	No					No	-
assembly_eaf87642cc47414b_1	340607	SNV	C	A	1	Heterozygous	160	291	54.9828	71	89	129	162	0.44375	34	160	291	56	72	0	0.999973	1	yes	No	1	No	No					No	-
assembly_eaf87642cc47414b_1	340740	SNV	A	G	1	Heterozygous	173	342	50.5848	78	95	162	180	0.450867	34	173	342	53	82	0	0.997387	1	yes	No	1	No	No					No	-
assembly_eaf87642cc47414b_1	341232	SNV	C	T	1	Heterozygous	197	368	53.5326	106	91	203	165	0.461929	34	197	368	65	84	0	0.998595	1	yes	No	1	No	No					No	-
assembly_eaf87642cc47414b_1	342436	SNV	A	T	1	Heterozygous	188	376	50	106	82	211	165	0.43617	34	188	376	77	93	0	0.98802	1	yes	No	1	No	No	ncbi:FUN_000132-T1:c.96A>T			ncbi:FUN_000132-T1:c.96A>T	No	No
assembly_eaf87642cc47414b_1	343763	SNV	C	T	1	Heterozygous	138	296	46.6216	69	69	150	146	0.5	34	138	296	54	70	0	0.953158	1	yes	No	1	No	No					No	-
assembly_eaf87642cc47414b_1	343799	SNV	G	A	1	Heterozygous	111	265	41.8868	51	60	122	143	0.459459	34	111	265	37	52	0	0.32322	1	yes	No	1	No	No					No	-
assembly_eaf87642cc47414b_1	344322	SNV	C	T	1	Heterozygous	171	397	43.073	104	67	229	168	0.391813	34	171	397	65	87	0	0.729048	0.999686	yes	No	1	No	No					No	-
assembly_eaf87642cc47414b_1	344766	SNV	C	T	1	Heterozygous	132	335	39.403	45	87	151	184	0.340909	34	132	335	60	71	0	0.681529	0.427903	yes	No	1	No	No					No	-
assembly_eaf87642cc47414b_1	344792	SNV	G	A	1	Heterozygous	111	292	38.0137	32	79	120	172	0.288288	34	111	292	57	67	0	0.51679	0.330701	yes	No	1	No	No					No	-
assembly_eaf87642cc47414b_1	345230	SNV	A	G	1	Heterozygous	166	332	50	110	56	203	129	0.337349	34	166	332	45	76	0	0.845587	0.946409	yes	No	1	No	No					No	-
assembly_eaf87642cc47414b_1	345307	SNV	G	T	1	Heterozygous	156	312	50	80	76	157	155	0.487179	34	156	312	49	86	0	0.742877	1	yes	No	1	Yes	No					No	-
assembly_eaf87642cc47414b_1	345662	SNV	G	A	1	Heterozygous	132	289	45.6747	78	54	185	104	0.409091	34	132	289	57	75	0	0.987758	0.960391	yes	No	1	No	No					No	-
assembly_eaf87642cc47414b_1	346688	SNV	T	A	1	Heterozygous	154	269	57.2491	70	84	151	118	0.454545	34	154	269	57	67	0	0.734628	0.508976	yes	No	1	No	No					No	-
assembly_eaf87642cc47414b_1	347691	SNV	T	A	1	Heterozygous	192	319	60.1881	86	106	154	165	0.447917	34	192	319	67	84	0	0.993371	1	yes	No	1	No	No					No	-
assembly_eaf87642cc47414b_1	347857	SNV	G	T	1	Heterozygous	177	335	52.8358	86	91	187	148	0.485876	34	177	335	50	72	0	0.522692	0.834451	yes	No	1	No	No					No	-
assembly_eaf87642cc47414b_1	347949..347951	Replacement	TTT	A	3	Heterozygous	151	264	57.197	71	80	99	165	0.470199	33.4067	151	264	50	64	-0.52	0.541927	0.612796	yes	No	1	No	No					No	-
assembly_eaf87642cc47414b_1	348168	SNV	C	A	1	Heterozygous	209	349	59.8854	145	64	243	106	0.30622	34	209	349	67	91	0	0.966621	1	yes	No	1	No	No					No	-
assembly_eaf87642cc47414b_1	348197	SNV	T	C	1	Heterozygous	191	351	54.416	130	61	242	109	0.319372	34	191	351	64	85	0	0.904816	1	yes	No	1	No	No					No	-
assembly_eaf87642cc47414b_1	348242	SNV	G	A	1	Heterozygous	194	372	52.1505	98	96	197	175	0.494845	34	194	372	69	81	0	0.889204	1	yes	No	1	No	No					No	-
assembly_eaf87642cc47414b_1	348376	SNV	C	A	1	Heterozygous	166	354	46.8927	79	87	166	188	0.475904	34	166	354	68	75	0	0.999771	1	yes	No	1	No	No					No	-
assembly_eaf87642cc47414b_1	348572	SNV	A	G	1	Heterozygous	163	332	49.0964	93	70	173	159	0.429448	34	163	332	67	93	0	0.988221	0.97646	yes	No	1	No	No					No	-
assembly_eaf87642cc47414b_1	351105	SNV	G	A	1	Heterozygous	164	337	48.6647	100	64	183	154	0.390244	34	164	337	65	69	0	0.985152	0.868469	yes	No	1	No	No	ncbi:FUN_000138-T1:c.270C>T			ncbi:FUN_000138-T1:c.270C>T	No	No
assembly_eaf87642cc47414b_1	352082	SNV	G	T	1	Heterozygous	137	318	43.0818	54	83	125	193	0.394161	34	137	318	53	73	0	0.0504628	1	yes	No	1	Yes	No					No	-
assembly_eaf87642cc47414b_1	352151	SNV	G	C	1	Heterozygous	129	289	44.6367	42	87	105	184	0.325581	34	129	289	56	78	0	0.790532	0.986807	yes	No	1	No	No					No	-
assembly_eaf87642cc47414b_1	352482	SNV	T	A	1	Heterozygous	124	265	46.7925	39	85	109	156	0.314516	34	124	265	57	71	0	0.838222	0.588626	yes	No	1	No	No					No	-
assembly_eaf87642cc47414b_1	352614	SNV	C	T	1	Heterozygous	135	292	46.2329	71	64	151	141	0.474074	34	135	292	61	66	0	0.99234	1	yes	No	1	No	No					No	-
assembly_eaf87642cc47414b_1	352663	SNV	G	A	1	Heterozygous	112	267	41.9476	34	78	94	173	0.303571	34	112	267	47	54	0	0.987146	0.951645	yes	No	1	No	No					No	-
assembly_eaf87642cc47414b_1	352926	SNV	G	A	1	Heterozygous	225	423	53.1915	139	86	254	169	0.382222	34	225	423	74	95	0	0.997767	1	yes	No	1	No	No	ncbi:FUN_000140-T1:c.1009C>T	ncbi:FUN_000140-T1:p.Gln337*	ncbi:FUN_000140-T1:p.Gln337*	ncbi:FUN_000140-T1:c.1009C>T	No	Yes
assembly_eaf87642cc47414b_1	353121	SNV	C	T	1	Heterozygous	200	376	53.1915	99	101	193	183	0.495	34	200	376	81	95	0	0.991062	1	yes	No	1	No	No	ncbi:FUN_000140-T1:c.814G>A	ncbi:FUN_000140-T1:p.Gly272Ser	ncbi:FUN_000140-T1:p.Gly272Ser	ncbi:FUN_000140-T1:c.814G>A	No	Yes
assembly_eaf87642cc47414b_1	354264	SNV	G	A	1	Heterozygous	167	330	50.6061	67	100	135	195	0.401198	34	167	330	69	85	0	0.999386	1	yes	No	1	No	No					No	-
assembly_eaf87642cc47414b_1	354661	SNV	A	G	1	Heterozygous	166	364	45.6044	76	90	179	185	0.457831	34	166	364	63	76	0	0.989857	1	yes	No	1	No	No					No	-
assembly_eaf87642cc47414b_1	355175	SNV	A	G	1	Heterozygous	136	250	54.4	97	39	167	83	0.286765	34	136	250	38	57	0	0.963601	0.961573	yes	No	1	No	No					No	-
assembly_eaf87642cc47414b_1	357469	SNV	T	C	1	Heterozygous	156	352	44.3182	65	91	165	187	0.416667	34	156	352	57	68	0	0.161726	0.958843	yes	No	1	No	No					No	-
assembly_eaf87642cc47414b_1	357680	SNV	C	T	1	Heterozygous	138	336	41.0714	71	67	176	160	0.485507	34	138	336	58	58	0	0.999736	1	yes	No	1	No	No					No	-
assembly_eaf87642cc47414b_1	358228	SNV	C	A	1	Heterozygous	176	358	49.162	53	123	130	228	0.301136	34	176	358	62	71	0	0.834833	0.844509	yes	No	1	No	No					No	-
assembly_eaf87642cc47414b_1	358346	SNV	A	T	1	Heterozygous	177	366	48.3607	80	97	176	190	0.451977	34	177	366	66	81	0	0.976416	1	yes	No	1	No	No					No	-
assembly_eaf87642cc47414b_1	359154	SNV	T	C	1	Heterozygous	137	292	46.9178	44	93	107	185	0.321168	34	137	292	56	76	0	0.937155	0.966588	yes	No	1	No	No					No	-
assembly_eaf87642cc47414b_1	359423	SNV	T	C	1	Heterozygous	123	284	43.3099	45	78	122	162	0.365854	34	123	284	56	60	0	0.995081	0.896389	yes	No	1	No	No					No	-
assembly_eaf87642cc47414b_1	359669	SNV	C	T	1	Heterozygous	165	336	49.1071	117	48	222	114	0.290909	34	165	336	48	58	0	0.819815	0.934641	yes	No	1	No	No					No	-
assembly_eaf87642cc47414b_1	359701	SNV	C	G	1	Heterozygous	167	337	49.5549	107	60	210	127	0.359281	34	167	337	53	61	0	0.910916	1	yes	No	1	No	No					No	-
assembly_eaf87642cc47414b_1	362087	SNV	C	T	1	Heterozygous	176	368	47.8261	80	96	162	206	0.454545	34	176	368	62	85	0	0.99956	1	yes	No	1	No	No					No	-
assembly_eaf87642cc47414b_1	362364	SNV	G	A	1	Heterozygous	199	367	54.2234	116	83	216	151	0.417085	34	199	367	62	75	0	0.999776	1	yes	No	1	No	No					No	-
assembly_eaf87642cc47414b_1	362709	SNV	T	C	1	Heterozygous	114	281	40.5694	63	51	153	128	0.447368	34	114	281	55	64	0	0.744476	1	yes	No	1	No	No					No	-
assembly_eaf87642cc47414b_1	362849	SNV	T	C	1	Heterozygous	162	349	46.4183	74	88	147	202	0.45679	34	162	349	67	88	0	0.855183	0.998655	yes	No	1	No	No	ncbi:FUN_000143-T1:c.4+115T>C			ncbi:FUN_000143-T1:c.4+115T>C	No	-
assembly_eaf87642cc47414b_1	362883	SNV	A	T	1	Heterozygous	152	333	45.6456	87	65	166	167	0.427632	34	152	333	61	77	0	0.49361	0.816643	yes	No	1	No	No	ncbi:FUN_000143-T1:c.5-87A>T			ncbi:FUN_000143-T1:c.5-87A>T	No	-
assembly_eaf87642cc47414b_1	362944	SNV	T	G	1	Heterozygous	165	330	50	93	72	177	153	0.436364	34	165	330	61	82	0	0.887682	1	yes	No	1	No	No	ncbi:FUN_000143-T1:c.5-26T>G			ncbi:FUN_000143-T1:c.5-26T>G	No	-
assembly_eaf87642cc47414b_1	363030	SNV	G	A	1	Heterozygous	159	319	49.8433	68	91	148	171	0.427673	34	159	319	65	83	0	0.977334	0.999541	yes	No	1	No	No	ncbi:FUN_000143-T1:c.65G>A	ncbi:FUN_000143-T1:p.Arg22His	ncbi:FUN_000143-T1:p.Arg22His	ncbi:FUN_000143-T1:c.65G>A	No	Yes
assembly_eaf87642cc47414b_1	363198	SNV	A	G	1	Heterozygous	143	298	47.9866	77	66	150	148	0.461538	34	143	298	65	77	0	0.996048	1	yes	No	1	No	No	ncbi:FUN_000143-T1:c.132A>G			ncbi:FUN_000143-T1:c.132A>G	No	No
assembly_eaf87642cc47414b_1	364116	SNV	C	T	1	Heterozygous	154	357	43.1373	70	84	149	208	0.454545	34	154	357	68	83	0	0.989189	0.996295	yes	No	1	No	No	ncbi:FUN_000143-T1:c.846C>T			ncbi:FUN_000143-T1:c.846C>T	No	No
assembly_eaf87642cc47414b_1	364866	SNV	T	C	1	Heterozygous	136	261	52.1073	70	66	125	136	0.485294	34	136	261	59	67	0	0.998379	1	yes	No	1	No	No	ncbi:FUN_000143-T1:c.1596T>C			ncbi:FUN_000143-T1:c.1596T>C	No	No
assembly_eaf87642cc47414b_1	365466	SNV	A	G	1	Heterozygous	172	357	48.1793	82	90	161	196	0.476744	34	172	357	70	81	0	0.997537	1	yes	No	1	No	No	ncbi:FUN_000143-T1:c.2196A>G			ncbi:FUN_000143-T1:c.2196A>G	No	No
assembly_eaf87642cc47414b_1	365631	SNV	C	T	1	Heterozygous	171	334	51.1976	77	94	156	178	0.450292	34	171	334	58	81	0	0.985848	1	yes	No	1	No	No	ncbi:FUN_000143-T1:c.2361C>T			ncbi:FUN_000143-T1:c.2361C>T	No	No
assembly_eaf87642cc47414b_1	366947	SNV	T	C	1	Heterozygous	139	273	50.9158	84	55	165	108	0.395683	34	139	273	45	70	0	0.998804	1	yes	No	1	No	No					No	-
assembly_eaf87642cc47414b_1	367723^367724	Insertion	-	TA	2	Heterozygous	129	308	41.8831	74	55	162	146	0.426357	34	129	308	47	56	2.65	0.235456	0.979267	yes	No	1	No	No					No	-
assembly_eaf87642cc47414b_1	367754	SNV	T	G	1	Heterozygous	154	306	50.3268	93	61	179	127	0.396104	34	154	306	61	76	0	0.997733	1	yes	No	1	No	No					No	-
assembly_eaf87642cc47414b_1	368421	SNV	T	C	1	Heterozygous	136	290	46.8966	56	80	127	163	0.411765	34	136	290	64	80	0	0.994617	1	yes	No	1	No	No					No	-
assembly_eaf87642cc47414b_1	369287	SNV	A	T	1	Heterozygous	148	301	49.1694	66	82	121	180	0.445946	34	148	301	63	81	0	0.980867	0.986811	yes	No	1	No	No					No	-
assembly_eaf87642cc47414b_1	372610	SNV	T	C	1	Heterozygous	180	342	52.6316	82	98	178	164	0.455556	34	180	342	63	82	0	0.776425	0.895277	yes	No	1	No	No	ncbi:FUN_000144-T1:c.2097T>C			ncbi:FUN_000144-T1:c.2097T>C	No	No
assembly_eaf87642cc47414b_1	373057	SNV	T	C	1	Heterozygous	129	286	45.1049	35	94	77	209	0.271318	34	129	286	51	57	0	0.963582	1	yes	No	1	No	No	ncbi:FUN_000144-T1:c.2544T>C			ncbi:FUN_000144-T1:c.2544T>C	No	No
assembly_eaf87642cc47414b_1	375844	SNV	T	C	1	Heterozygous	179	359	49.8607	93	86	193	166	0.480447	34	179	359	62	83	0	0.982827	1	yes	No	1	Yes	No	ncbi:FUN_000145-T1:c.1724A>G	ncbi:FUN_000145-T1:p.Asp575Gly	ncbi:FUN_000145-T1:p.Asp575Gly	ncbi:FUN_000145-T1:c.1724A>G	No	Yes
assembly_eaf87642cc47414b_1	375885	SNV	G	A	1	Heterozygous	179	386	46.3731	101	78	224	162	0.435754	34	179	386	66	78	0	0.999885	1	yes	No	1	No	No	ncbi:FUN_000145-T1:c.1683C>T			ncbi:FUN_000145-T1:c.1683C>T	No	No
assembly_eaf87642cc47414b_1	376246	SNV	C	T	1	Heterozygous	167	340	49.1176	77	90	144	196	0.461078	34	167	340	66	82	0	0.966064	0.997807	yes	No	1	No	No	ncbi:FUN_000145-T1:c.1322G>A	ncbi:FUN_000145-T1:p.Gly441Glu	ncbi:FUN_000145-T1:p.Gly441Glu	ncbi:FUN_000145-T1:c.1322G>A	No	Yes
assembly_eaf87642cc47414b_1	376293	SNV	T	C	1	Heterozygous	181	349	51.8625	93	88	173	176	0.486188	34	181	349	66	88	0	0.974266	1	yes	No	1	No	No	ncbi:FUN_000145-T1:c.1275A>G			ncbi:FUN_000145-T1:c.1275A>G	No	No
assembly_eaf87642cc47414b_1	377495	SNV	C	T	1	Heterozygous	143	356	40.1685	74	69	165	191	0.482517	34	143	356	57	70	0	0.96519	0.948317	yes	No	1	No	No	ncbi:FUN_000145-T1:c.73G>A	ncbi:FUN_000145-T1:p.Gly25Ser	ncbi:FUN_000145-T1:p.Gly25Ser	ncbi:FUN_000145-T1:c.73G>A	No	Yes
assembly_eaf87642cc47414b_1	378016	SNV	C	G	1	Heterozygous	176	360	48.8889	96	80	198	162	0.454545	34	176	360	66	83	0	0.638162	1	yes	No	1	No	No					No	-
assembly_eaf87642cc47414b_1	378045	SNV	C	T	1	Heterozygous	142	326	43.5583	94	48	198	128	0.338028	34	142	326	58	72	0	0.407236	0.927563	yes	No	1	No	No					No	-
assembly_eaf87642cc47414b_1	379657	SNV	G	A	1	Heterozygous	202	397	50.8816	92	110	188	209	0.455446	34	202	397	68	86	0	0.928779	1	yes	No	1	No	No					No	-
assembly_eaf87642cc47414b_1	380195	SNV	A	G	1	Heterozygous	151	300	50.3333	68	83	147	153	0.450331	34	151	300	67	77	0	0.989124	0.998962	yes	No	1	No	No	ncbi:FUN_000147-T1:c.4+74A>G			ncbi:FUN_000147-T1:c.4+74A>G	No	-
assembly_eaf87642cc47414b_1	380776	SNV	C	T	1	Heterozygous	160	337	47.4777	68	92	158	179	0.425	34	160	337	60	74	0	0.833384	0.990553	yes	No	1	No	No	ncbi:FUN_000147-T1:c.312C>T			ncbi:FUN_000147-T1:c.312C>T	No	No
assembly_eaf87642cc47414b_1	381218	SNV	G	A	1	Heterozygous	114	251	45.4183	55	59	129	122	0.482456	34	114	251	45	61	0	0.999813	1	yes	No	1	No	No					No	-
assembly_eaf87642cc47414b_1	381434	SNV	A	G	1	Heterozygous	141	294	47.9592	71	70	154	140	0.496454	34	141	294	56	69	0	0.988941	1	yes	No	1	No	No					No	-
assembly_eaf87642cc47414b_1	381540	SNV	A	C	1	Heterozygous	113	250	45.2	80	33	168	82	0.292035	34	113	250	45	50	0	0.995111	0.985882	yes	No	1	No	No					No	-
assembly_eaf87642cc47414b_1	381542	SNV	C	T	1	Heterozygous	108	243	44.4444	76	32	159	84	0.296296	34	108	243	43	48	0	0.98107	0.950257	yes	No	1	No	No					No	-
assembly_eaf87642cc47414b_1	381687	SNV	G	T	1	Heterozygous	136	303	44.8845	48	88	127	176	0.352941	34	136	303	51	63	0	0.853354	0.868553	yes	No	1	No	No					No	-
assembly_eaf87642cc47414b_1	383512	SNV	C	T	1	Heterozygous	157	322	48.7578	96	61	196	126	0.388535	34	157	322	54	67	0	0.970084	1	yes	No	1	No	No	ncbi:FUN_000148-T1:c.635C>T	ncbi:FUN_000148-T1:p.Ala212Val	ncbi:FUN_000148-T1:p.Ala212Val	ncbi:FUN_000148-T1:c.635C>T	No	Yes
assembly_eaf87642cc47414b_1	383798	SNV	T	C	1	Heterozygous	157	326	48.1595	99	58	212	114	0.369427	34	157	326	55	73	0	0.819659	1	yes	No	1	No	No					No	-
assembly_eaf87642cc47414b_1	385798	SNV	G	C	1	Heterozygous	148	297	49.8316	81	67	172	125	0.452703	34	148	297	64	83	0	0.968581	1	yes	No	1	No	No					No	-
assembly_eaf87642cc47414b_1	386042	SNV	T	C	1	Heterozygous	147	305	48.1967	76	71	154	151	0.482993	34	147	305	58	74	0	0.999926	1	yes	No	1	No	No	ncbi:FUN_000150-T1:c.48T>C			ncbi:FUN_000150-T1:c.48T>C	No	No
assembly_eaf87642cc47414b_1	387734	SNV	A	G	1	Heterozygous	153	285	53.6842	74	79	144	141	0.48366	34	153	285	51	61	0	0.999435	1	yes	No	1	No	No					No	-
assembly_eaf87642cc47414b_1	390475	SNV	C	G	1	Heterozygous	169	379	44.591	84	85	200	179	0.497041	34	169	379	54	81	0	0.965086	1	yes	No	1	No	No					No	-
assembly_eaf87642cc47414b_1	390981	SNV	G	A	1	Heterozygous	148	291	50.8591	63	85	127	164	0.425676	34	148	291	57	71	0	0.999352	1	yes	No	1	No	No					No	-
assembly_eaf87642cc47414b_1	391731	SNV	A	G	1	Heterozygous	172	355	48.4507	83	89	158	197	0.482558	34	172	355	52	71	0	0.734583	0.998929	yes	No	1	No	No					No	-
assembly_eaf87642cc47414b_1	392191	SNV	C	T	1	Heterozygous	192	399	48.1203	85	107	186	213	0.442708	34	192	399	61	85	0	0.913341	1	yes	No	1	No	No					No	-
assembly_eaf87642cc47414b_1	392619	SNV	G	A	1	Heterozygous	212	384	55.2083	101	111	185	199	0.476415	34	212	384	79	96	0	0.999628	1	yes	No	1	No	No	ncbi:FUN_000152-T1:c.1509C>T			ncbi:FUN_000152-T1:c.1509C>T	No	No
assembly_eaf87642cc47414b_1	394369	SNV	A	G	1	Heterozygous	149	305	48.8525	76	73	149	156	0.489933	34	149	305	46	55	0	0.851644	1	yes	No	1	No	No					No	-
assembly_eaf87642cc47414b_1	395307	SNV	T	G	1	Heterozygous	210	394	53.2995	125	85	235	159	0.404762	34	210	394	66	78	0	0.998472	1	yes	No	1	No	No	ncbi:FUN_000153-T1:c.1362A>C			ncbi:FUN_000153-T1:c.1362A>C	No	No
assembly_eaf87642cc47414b_1	397696	SNV	A	G	1	Heterozygous	186	396	46.9697	86	100	184	212	0.462366	34	186	396	56	73	0	0.821429	1	yes	No	1	No	No	ncbi:FUN_000154-T1:c.981T>C			ncbi:FUN_000154-T1:c.981T>C	No	No
assembly_eaf87642cc47414b_1	399258	SNV	T	C	1	Heterozygous	152	295	51.5254	85	67	171	124	0.440789	34	152	295	56	69	0	0.972862	1	yes	No	1	No	No	ncbi:FUN_000155-T1:c.38T>C	ncbi:FUN_000155-T1:p.Val13Ala	ncbi:FUN_000155-T1:p.Val13Ala	ncbi:FUN_000155-T1:c.38T>C	No	Yes
assembly_eaf87642cc47414b_1	399261	SNV	A	G	1	Heterozygous	150	299	50.1672	85	65	166	133	0.433333	34	150	299	56	68	0	0.946587	1	yes	No	1	No	No	ncbi:FUN_000155-T1:c.41A>G	ncbi:FUN_000155-T1:p.Gln14Arg	ncbi:FUN_000155-T1:p.Gln14Arg	ncbi:FUN_000155-T1:c.41A>G	No	Yes
assembly_eaf87642cc47414b_1	399341	SNV	A	C	1	Heterozygous	149	308	48.3766	65	84	135	173	0.436242	34	149	308	60	69	0	0.990415	1	yes	No	1	No	No	ncbi:FUN_000155-T1:c.121A>C	ncbi:FUN_000155-T1:p.Lys41Gln	ncbi:FUN_000155-T1:p.Lys41Gln	ncbi:FUN_000155-T1:c.121A>C	No	Yes
assembly_eaf87642cc47414b_1	401147	SNV	T	G	1	Heterozygous	136	259	52.5097	82	54	161	98	0.397059	34	136	259	50	65	0	0.997245	1	yes	No	1	No	No	ncbi:FUN_000156-T1:c.1375A>C	ncbi:FUN_000156-T1:p.Met459Leu	ncbi:FUN_000156-T1:p.Met459Leu	ncbi:FUN_000156-T1:c.1375A>C	No	Yes
assembly_eaf87642cc47414b_1	403517	SNV	A	T	1	Heterozygous	119	244	48.7705	63	56	114	130	0.470588	34	119	244	55	78	0	0.821331	0.934731	yes	No	1	No	No					No	-
assembly_eaf87642cc47414b_1	406642	SNV	G	A	1	Heterozygous	134	324	41.358	77	57	184	140	0.425373	34	134	324	55	81	0	0.987246	1	yes	No	1	No	No					No	-
assembly_eaf87642cc47414b_1	407517	SNV	C	T	1	Heterozygous	201	372	54.0323	119	82	225	147	0.40796	34	201	372	68	90	0	0.976878	1	yes	No	1	No	No					No	-
assembly_eaf87642cc47414b_1	409332	SNV	G	C	1	Heterozygous	154	322	47.8261	83	71	175	147	0.461039	34	154	322	72	79	0	0.9999	1	yes	No	1	No	No	ncbi:FUN_000158-T1:c.777G>C			ncbi:FUN_000158-T1:c.777G>C	No	No
assembly_eaf87642cc47414b_1	411483	SNV	C	A	1	Heterozygous	162	358	45.2514	73	89	181	177	0.450617	34	162	358	56	64	0	0.974363	0.947717	yes	No	1	No	No	ncbi:FUN_000159-T1:c.2136G>T	ncbi:FUN_000159-T1:p.Leu712Phe	ncbi:FUN_000159-T1:p.Leu712Phe	ncbi:FUN_000159-T1:c.2136G>T	No	Yes
assembly_eaf87642cc47414b_1	412959	SNV	G	A	1	Heterozygous	162	350	46.2857	64	98	137	213	0.395062	34	162	350	59	83	0	0.968533	1	yes	No	1	No	No	ncbi:FUN_000159-T1:c.660C>T			ncbi:FUN_000159-T1:c.660C>T	No	No
assembly_eaf87642cc47414b_1	421474	SNV	T	G	1	Heterozygous	159	280	56.7857	49	110	122	158	0.308176	34	159	280	63	79	0	0.796457	0.239203	yes	No	1	No	No					No	-
assembly_eaf87642cc47414b_1	423388^423389	Insertion	-	GT	2	Heterozygous	148	352	42.0455	81	67	188	164	0.452703	34	148	352	65	71	1.42	0.266133	1	yes	No	1	No	No					No	-
assembly_eaf87642cc47414b_1	424341	Deletion	C	-	1	Heterozygous	128	258	49.6124	66	62	128	130	0.484375	33.1875	128	258	44	61	-0.65	0.778563	1	yes	No	1	No	No					No	-
assembly_eaf87642cc47414b_1	424341^424342	Insertion	-	T	1	Heterozygous	114	242	47.1074	62	52	128	114	0.45614	34	114	242	39	61	0.63	0.759733	0.999599	yes	No	1	No	No					No	-
assembly_eaf87642cc47414b_1	429215	SNV	A	G	1	Heterozygous	187	366	51.0929	94	93	164	202	0.497326	34	187	366	66	77	0	0.915609	0.952652	yes	No	1	No	No					No	-
assembly_eaf87642cc47414b_1	429699	SNV	T	C	1	Heterozygous	161	381	42.2572	66	95	144	237	0.409938	34	161	381	65	77	0	0.996248	0.997991	yes	No	1	No	No					No	-
assembly_eaf87642cc47414b_1	431697	SNV	G	A	1	Heterozygous	200	373	53.6193	106	94	199	174	0.47	34	200	373	78	97	0	0.983945	1	yes	No	1	No	No					No	-
assembly_eaf87642cc47414b_1	435732	SNV	G	A	1	Heterozygous	189	330	57.2727	105	84	182	148	0.444444	34	189	330	71	86	0	0.999983	1	yes	No	1	No	No	ncbi:FUN_000168-T1:c.876C>T			ncbi:FUN_000168-T1:c.876C>T	No	No
assembly_eaf87642cc47414b_1	436868	SNV	T	C	1	Heterozygous	199	386	51.5544	102	97	200	186	0.487437	34	199	386	72	86	0	0.95195	1	yes	No	1	No	No					No	-
assembly_eaf87642cc47414b_1	439726	SNV	C	T	1	Heterozygous	181	366	49.4536	73	108	141	225	0.403315	34	181	366	57	74	0	0.996902	1	yes	No	1	No	No	ncbi:FUN_000170-T1:c.753G>A			ncbi:FUN_000170-T1:c.753G>A	No	No
assembly_eaf87642cc47414b_1	449230	SNV	G	A	1	Heterozygous	161	330	48.7879	109	52	232	98	0.322981	34	161	330	65	85	0	0.995884	0.998717	yes	No	1	No	No					No	-
assembly_eaf87642cc47414b_1	450595	SNV	G	A	1	Heterozygous	180	356	50.5618	60	120	107	249	0.333333	34	180	356	59	83	0	0.781859	0.989001	yes	No	1	No	No	ncbi:FUN_000174-T1:c.303C>T			ncbi:FUN_000174-T1:c.303C>T	No	No
assembly_eaf87642cc47414b_1	450920^450921	Insertion	-	GT	2	Heterozygous	175	365	47.9452	88	87	182	183	0.497143	34	175	365	56	75	1.45	0.744189	1	yes	No	1	No	No					No	-
assembly_eaf87642cc47414b_1	453221	SNV	A	T	1	Heterozygous	180	375	48	97	83	202	173	0.461111	34	180	375	53	68	0	0.924331	1	yes	No	1	No	No					No	-
assembly_eaf87642cc47414b_1	453347	SNV	T	A	1	Heterozygous	147	311	47.2669	72	75	150	161	0.489796	34	147	311	49	67	0	0.816926	1	yes	No	1	No	No					No	-
assembly_eaf87642cc47414b_1	453349	SNV	G	A	1	Heterozygous	150	322	46.5839	75	75	155	167	0.5	34	150	322	52	69	0	0.859405	1	yes	No	1	No	No					No	-
assembly_eaf87642cc47414b_1	453529	SNV	G	T	1	Heterozygous	125	294	42.517	85	40	169	125	0.32	34	125	294	50	71	0	0.24503	0.491247	yes	No	1	No	No					No	-
assembly_eaf87642cc47414b_1	454931	SNV	T	C	1	Heterozygous	156	351	44.4444	87	69	190	161	0.442308	34	156	351	51	62	0	0.973255	1	yes	No	1	No	No	ncbi:FUN_000177-T1:c.717T>C			ncbi:FUN_000177-T1:c.717T>C	No	No
assembly_eaf87642cc47414b_1	455735	Replacement	A	TTG	3	Heterozygous	155	302	51.3245	93	62	160	142	0.4	34	155	302	62	74	3	0.979742	0.860417	yes	No	1	No	No					No	-
assembly_eaf87642cc47414b_1	455804	SNV	C	T	1	Heterozygous	172	299	57.5251	99	73	172	127	0.424419	34	172	299	75	83	0	0.999326	1	yes	No	1	No	No					No	-
assembly_eaf87642cc47414b_1	456083	SNV	G	A	1	Heterozygous	164	295	55.5932	86	78	162	133	0.47561	34	164	295	55	79	0	0.967959	1	yes	No	1	No	No					No	-
assembly_eaf87642cc47414b_1	456392	SNV	T	C	1	Heterozygous	163	352	46.3068	71	92	158	194	0.435583	34	163	352	61	75	0	0.987535	1	yes	No	1	No	No					No	-
assembly_eaf87642cc47414b_1	457320	SNV	A	G	1	Heterozygous	178	354	50.2825	69	109	146	208	0.38764	34	178	354	66	78	0	0.981884	1	yes	No	1	No	No					No	-
assembly_eaf87642cc47414b_1	458948	SNV	C	T	1	Heterozygous	176	372	47.3118	84	92	196	176	0.477273	34	176	372	68	80	0	0.929606	0.973664	yes	No	1	No	No	ncbi:FUN_000178-T1:c.1239C>T			ncbi:FUN_000178-T1:c.1239C>T	No	No
assembly_eaf87642cc47414b_1	459301	SNV	A	T	1	Heterozygous	158	330	47.8788	68	90	140	190	0.43038	34	158	330	66	72	0	0.898322	1	yes	No	1	No	No	ncbi:FUN_000178-T1:c.1592A>T	ncbi:FUN_000178-T1:p.Glu531Val	ncbi:FUN_000178-T1:p.Glu531Val	ncbi:FUN_000178-T1:c.1592A>T	No	Yes
assembly_eaf87642cc47414b_1	459671	SNV	A	G	1	Heterozygous	152	307	49.5114	88	64	176	131	0.421053	34	152	307	70	76	0	0.998519	1	yes	No	1	No	No	ncbi:FUN_000178-T1:c.1962A>G			ncbi:FUN_000178-T1:c.1962A>G	No	No
assembly_eaf87642cc47414b_1	461967	SNV	T	C	1	Heterozygous	147	316	46.519	64	83	152	164	0.435374	34	147	316	60	75	0	0.998617	0.987678	yes	No	1	No	No	ncbi:FUN_000179-T1:c.1011A>G			ncbi:FUN_000179-T1:c.1011A>G	No	No
assembly_eaf87642cc47414b_1	461993	SNV	C	T	1	Heterozygous	146	311	46.9453	79	67	158	153	0.458904	34	146	311	61	74	0	0.986571	1	yes	No	1	No	No	ncbi:FUN_000179-T1:c.985G>A	ncbi:FUN_000179-T1:p.Val329Ile	ncbi:FUN_000179-T1:p.Val329Ile	ncbi:FUN_000179-T1:c.985G>A	No	Yes
assembly_eaf87642cc47414b_1	462371	SNV	T	C	1	Heterozygous	162	332	48.7952	65	97	120	212	0.401235	34	162	332	68	82	0	0.99861	0.986198	yes	No	1	No	No	ncbi:FUN_000179-T1:c.607A>G	ncbi:FUN_000179-T1:p.Met203Val	ncbi:FUN_000179-T1:p.Met203Val	ncbi:FUN_000179-T1:c.607A>G	No	Yes
assembly_eaf87642cc47414b_1	463052	SNV	A	G	1	Heterozygous	109	245	44.4898	74	35	164	81	0.321101	34	109	245	40	64	0	0.861261	1	yes	No	1	No	No					No	-
assembly_eaf87642cc47414b_1	463077	SNV	A	T	1	Heterozygous	126	265	47.5472	110	16	214	51	0.126984	34	126	265	47	77	0	0.866925	0.552475	yes	No	1	No	No					No	-
assembly_eaf87642cc47414b_1	463360	SNV	C	T	1	Heterozygous	147	313	46.9649	85	62	180	133	0.421769	34	147	313	58	72	0	0.891523	1	yes	No	1	No	No					No	-
assembly_eaf87642cc47414b_1	463418	SNV	A	G	1	Heterozygous	176	350	50.2857	113	63	215	135	0.357955	34	176	350	58	80	0	0.985205	1	yes	No	1	No	No					No	-
assembly_eaf87642cc47414b_1	463519	SNV	C	T	1	Heterozygous	159	347	45.8213	129	30	229	118	0.188679	34	159	347	54	72	0	0.136242	0.0344434	yes	No	1	No	No					No	-
assembly_eaf87642cc47414b_1	463565	SNV	A	T	1	Heterozygous	190	346	54.9133	90	100	154	192	0.473684	34	190	346	70	94	0	0.999625	1	yes	No	1	No	No					No	-
assembly_eaf87642cc47414b_1	463971	SNV	C	A	1	Heterozygous	174	331	52.568	74	100	139	192	0.425287	34	174	331	57	75	0	0.999093	1	yes	No	1	No	No	ncbi:FUN_000180-T1:c.102C>A			ncbi:FUN_000180-T1:c.102C>A	No	No
assembly_eaf87642cc47414b_1	464081	SNV	C	T	1	Heterozygous	135	312	43.2692	74	61	174	138	0.451852	34	135	312	51	63	0	0.9442	1	yes	No	1	No	No	ncbi:FUN_000180-T1:c.212C>T	ncbi:FUN_000180-T1:p.Thr71Met	ncbi:FUN_000180-T1:p.Thr71Met	ncbi:FUN_000180-T1:c.212C>T	No	Yes
assembly_eaf87642cc47414b_1	465645	SNV	T	A	1	Heterozygous	169	336	50.2976	64	105	138	198	0.378698	34	169	336	66	86	0	0.947842	0.999642	yes	No	1	No	No	ncbi:FUN_000181-T1:c.1693A>T	ncbi:FUN_000181-T1:p.Met565Leu	ncbi:FUN_000181-T1:p.Met565Leu	ncbi:FUN_000181-T1:c.1693A>T	No	Yes
assembly_eaf87642cc47414b_1	466502	SNV	G	A	1	Heterozygous	173	364	47.5275	104	69	218	146	0.398844	34	173	364	64	76	0	0.989194	1	yes	No	1	No	No	ncbi:FUN_000181-T1:c.836C>T	ncbi:FUN_000181-T1:p.Ala279Val	ncbi:FUN_000181-T1:p.Ala279Val	ncbi:FUN_000181-T1:c.836C>T	No	Yes
assembly_eaf87642cc47414b_1	466771	SNV	G	A	1	Heterozygous	150	327	45.8716	100	50	207	120	0.333333	34	150	327	52	81	0	0.925523	0.994236	yes	No	1	No	No	ncbi:FUN_000181-T1:c.567C>T			ncbi:FUN_000181-T1:c.567C>T	No	No
assembly_eaf87642cc47414b_1	467281	SNV	G	A	1	Heterozygous	138	295	46.7797	65	73	147	148	0.471014	34	138	295	51	69	0	0.659636	1	yes	No	1	No	No	ncbi:FUN_000181-T1:c.57C>T			ncbi:FUN_000181-T1:c.57C>T	No	No
assembly_eaf87642cc47414b_1	467523	SNV	A	G	1	Heterozygous	159	328	48.4756	78	81	154	174	0.490566	34	159	328	51	63	0	0.977684	1	yes	No	1	No	No					No	-
assembly_eaf87642cc47414b_1	467878	SNV	A	G	1	Heterozygous	192	356	53.9326	94	98	165	191	0.489583	34	192	356	59	79	0	0.994413	1	yes	No	1	No	No					No	-
assembly_eaf87642cc47414b_1	470171	SNV	G	A	1	Heterozygous	200	390	51.2821	99	101	201	189	0.495	34	200	390	69	81	0	0.996797	1	yes	No	1	No	No					No	-
assembly_eaf87642cc47414b_1	470187	SNV	G	A	1	Heterozygous	178	388	45.8763	82	96	191	197	0.460674	34	178	388	69	80	0	0.787099	1	yes	No	1	No	No					No	-
assembly_eaf87642cc47414b_1	470778	SNV	G	C	1	Heterozygous	151	356	42.4157	85	66	182	174	0.437086	34	151	356	59	84	0	0.990203	0.961171	yes	No	1	No	No					No	-
assembly_eaf87642cc47414b_1	470798	SNV	T	A	1	Heterozygous	129	325	39.6923	75	54	178	147	0.418605	34	129	325	51	72	0	0.896923	0.999423	yes	No	1	No	No					No	-
assembly_eaf87642cc47414b_1	470876	SNV	T	A	1	Heterozygous	165	354	46.6102	107	58	222	132	0.351515	34	165	354	62	84	0	0.67138	1	yes	No	1	No	No	ncbi:FUN_000183-T1:c.45T>A			ncbi:FUN_000183-T1:c.45T>A	No	No
assembly_eaf87642cc47414b_1	473226	SNV	A	G	1	Heterozygous	178	360	49.4444	98	80	191	169	0.449438	34	178	360	66	83	0	0.935519	1	yes	No	1	No	No	ncbi:FUN_000183-T1:c.2395A>G	ncbi:FUN_000183-T1:p.Asn799Asp	ncbi:FUN_000183-T1:p.Asn799Asp	ncbi:FUN_000183-T1:c.2395A>G	No	Yes
assembly_eaf87642cc47414b_1	474471	SNV	C	A	1	Heterozygous	152	337	45.1039	57	95	126	211	0.375	34	152	337	60	81	0	0.998612	1	yes	No	1	No	No					No	-
assembly_eaf87642cc47414b_1	474509	SNV	C	A	1	Heterozygous	143	330	43.3333	54	89	145	185	0.377622	34	143	330	53	74	0	0.783251	0.898203	yes	No	1	No	No					No	-
assembly_eaf87642cc47414b_1	474538	SNV	C	T	1	Heterozygous	185	399	46.3659	133	52	283	116	0.281081	34	185	399	58	81	0	0.945955	1	yes	No	1	No	No					No	-
assembly_eaf87642cc47414b_1	475341	SNV	G	A	1	Heterozygous	190	365	52.0548	89	101	178	187	0.468421	34	190	365	64	80	0	0.99627	1	yes	No	1	No	No	ncbi:FUN_000184-T1:c.3246C>T			ncbi:FUN_000184-T1:c.3246C>T	No	No
assembly_eaf87642cc47414b_1	475501	SNV	C	G	1	Heterozygous	156	352	44.3182	95	61	200	152	0.391026	34	156	352	49	66	0	0.950972	0.990132	yes	No	1	No	No	ncbi:FUN_000184-T1:c.3086G>C	ncbi:FUN_000184-T1:p.Gly1029Ala	ncbi:FUN_000184-T1:p.Gly1029Ala	ncbi:FUN_000184-T1:c.3086G>C	No	Yes
assembly_eaf87642cc47414b_1	475938	SNV	G	A	1	Heterozygous	176	324	54.321	79	97	147	177	0.448864	34	176	324	72	86	0	0.819529	1	yes	No	1	No	No	ncbi:FUN_000184-T1:c.2649C>T			ncbi:FUN_000184-T1:c.2649C>T	No	No
assembly_eaf87642cc47414b_1	476025	SNV	G	A	1	Heterozygous	160	322	49.6894	74	86	144	178	0.4625	34	160	322	69	75	0	0.990085	1	yes	No	1	No	No	ncbi:FUN_000184-T1:c.2562C>T			ncbi:FUN_000184-T1:c.2562C>T	No	No
assembly_eaf87642cc47414b_1	476058	SNV	T	G	1	Heterozygous	154	322	47.8261	80	74	160	162	0.480519	34	154	322	72	73	0	0.99257	1	yes	No	1	No	No	ncbi:FUN_000184-T1:c.2529A>C			ncbi:FUN_000184-T1:c.2529A>C	No	No
assembly_eaf87642cc47414b_1	476238	SNV	T	C	1	Heterozygous	179	322	55.5901	94	85	179	143	0.47486	34	179	322	70	86	0	0.996264	1	yes	No	1	No	No	ncbi:FUN_000184-T1:c.2349A>G			ncbi:FUN_000184-T1:c.2349A>G	No	No
assembly_eaf87642cc47414b_1	476416	SNV	G	A	1	Heterozygous	185	371	49.8652	94	91	211	160	0.491892	34	185	371	67	79	0	0.987373	0.910173	yes	No	1	No	No	ncbi:FUN_000184-T1:c.2171C>T	ncbi:FUN_000184-T1:p.Ala724Val	ncbi:FUN_000184-T1:p.Ala724Val	ncbi:FUN_000184-T1:c.2171C>T	No	Yes
assembly_eaf87642cc47414b_1	476676	SNV	A	G	1	Heterozygous	187	395	47.3418	76	111	168	227	0.406417	34	187	395	61	70	0	0.964186	1	yes	No	1	No	No	ncbi:FUN_000184-T1:c.1911T>C			ncbi:FUN_000184-T1:c.1911T>C	No	No
assembly_eaf87642cc47414b_1	476891	SNV	T	C	1	Heterozygous	135	298	45.302	76	59	155	143	0.437037	34	135	298	55	64	0	0.948678	0.993555	yes	No	1	No	No	ncbi:FUN_000184-T1:c.1696A>G	ncbi:FUN_000184-T1:p.Ile566Val	ncbi:FUN_000184-T1:p.Ile566Val	ncbi:FUN_000184-T1:c.1696A>G	No	Yes
assembly_eaf87642cc47414b_1	476961	SNV	G	A	1	Heterozygous	125	311	40.1929	41	84	135	176	0.328	34	125	311	46	61	0	0.476335	0.478333	yes	No	1	No	No	ncbi:FUN_000184-T1:c.1626C>T			ncbi:FUN_000184-T1:c.1626C>T	No	No
assembly_eaf87642cc47414b_1	477153	SNV	C	T	1	Heterozygous	195	425	45.8824	97	98	204	221	0.497436	34	195	425	57	82	0	0.944348	1	yes	No	1	No	No	ncbi:FUN_000184-T1:c.1434G>A			ncbi:FUN_000184-T1:c.1434G>A	No	No
assembly_eaf87642cc47414b_1	477183	SNV	C	T	1	Heterozygous	160	365	43.8356	69	91	149	216	0.43125	34	160	365	50	70	0	0.998812	1	yes	No	1	No	No	ncbi:FUN_000184-T1:c.1404G>A	ncbi:FUN_000184-T1:p.Met468Ile	ncbi:FUN_000184-T1:p.Met468Ile	ncbi:FUN_000184-T1:c.1404G>A	No	Yes
assembly_eaf87642cc47414b_1	477522	SNV	C	T	1	Heterozygous	164	350	46.8571	66	98	139	211	0.402439	34	164	350	56	71	0	0.99985	1	yes	No	1	No	No	ncbi:FUN_000184-T1:c.1065G>A			ncbi:FUN_000184-T1:c.1065G>A	No	No
assembly_eaf87642cc47414b_1	477665	SNV	A	G	1	Heterozygous	164	314	52.2293	103	61	176	138	0.371951	34	164	314	64	75	0	0.976431	0.866127	yes	No	1	No	No	ncbi:FUN_000184-T1:c.922T>C			ncbi:FUN_000184-T1:c.922T>C	No	No
assembly_eaf87642cc47414b_1	477768	SNV	G	A	1	Heterozygous	159	321	49.5327	80	79	159	162	0.496855	34	159	321	75	81	0	0.989886	1	yes	No	1	No	No	ncbi:FUN_000184-T1:c.819C>T			ncbi:FUN_000184-T1:c.819C>T	No	No
assembly_eaf87642cc47414b_1	478829	SNV	C	T	1	Heterozygous	146	284	51.4085	91	55	167	117	0.376712	34	146	284	64	84	0	0.994613	0.998029	yes	No	1	No	No					No	-
assembly_eaf87642cc47414b_1	478832	SNV	T	G	1	Heterozygous	145	289	50.173	91	54	179	110	0.372414	34	145	289	62	82	0	0.994529	1	yes	No	1	No	No					No	-
assembly_eaf87642cc47414b_1	479995	SNV	A	G	1	Heterozygous	142	291	48.7973	87	55	173	118	0.387324	34	142	291	61	76	0	0.878548	1	yes	No	1	No	No					No	-
assembly_eaf87642cc47414b_1	480536	SNV	G	A	1	Heterozygous	133	271	49.0775	70	63	140	131	0.473684	34	133	271	69	82	0	0.997814	1	yes	No	1	No	No					No	-
assembly_eaf87642cc47414b_1	480565	SNV	A	G	1	Heterozygous	168	321	52.3364	80	88	146	175	0.47619	34	168	321	74	94	0	0.994124	1	yes	No	1	No	No					No	-
assembly_eaf87642cc47414b_1	480837	SNV	T	C	1	Heterozygous	118	277	42.5993	73	45	171	106	0.381356	34	118	277	52	64	0	0.994173	1	yes	No	1	No	No					No	-
assembly_eaf87642cc47414b_1	480959..480960	Deletion	TG	-	2	Heterozygous	144	288	50	58	86	115	173	0.402778	33.3472	144	288	55	69	-1.42	0.262448	1	yes	No	1	No	No					No	-
assembly_eaf87642cc47414b_1	482166	SNV	G	T	1	Heterozygous	101	264	38.2576	60	41	132	132	0.405941	34	101	264	55	53	0	0.951655	0.685159	yes	No	1	No	No					No	-
assembly_eaf87642cc47414b_1	483136	SNV	T	G	1	Heterozygous	179	330	54.2424	102	77	178	152	0.430168	34	179	330	69	91	0	0.98998	1	yes	No	1	No	No					No	-
assembly_eaf87642cc47414b_1	484076	SNV	A	T	1	Heterozygous	80	192	41.6667	37	43	81	111	0.4625	34	80	192	42	51	0	0.942763	0.995502	yes	No	1	Yes	No					No	-
assembly_eaf87642cc47414b_1	485485	SNV	A	C	1	Heterozygous	148	285	51.9298	61	87	127	158	0.412162	34	148	285	52	67	0	0.995727	0.999984	yes	No	1	No	No					No	-
assembly_eaf87642cc47414b_1	485596	SNV	G	T	1	Heterozygous	129	283	45.583	73	56	145	138	0.434109	34	129	283	59	73	0	0.947626	0.963772	yes	No	1	Yes	No					No	-
assembly_eaf87642cc47414b_1	485730	SNV	G	A	1	Heterozygous	142	323	43.9628	70	72	149	174	0.492958	34	142	323	58	68	0	0.987776	1	yes	No	1	No	No					No	-
assembly_eaf87642cc47414b_1	485758	SNV	C	T	1	Heterozygous	126	311	40.5145	63	63	142	169	0.5	34	126	311	55	65	0	0.833999	0.990375	yes	No	1	No	No					No	-
assembly_eaf87642cc47414b_1	485834	SNV	G	A	1	Heterozygous	136	311	43.7299	48	88	116	195	0.352941	34	136	311	51	61	0	0.97502	1	yes	No	1	No	No					No	-
assembly_eaf87642cc47414b_1	488059	SNV	G	T	1	Heterozygous	122	233	52.3605	59	63	119	114	0.483607	34	122	233	63	68	0	0.990707	1	yes	No	1	No	No					No	-
assembly_eaf87642cc47414b_1	488329	SNV	T	G	1	Heterozygous	139	297	46.8013	89	50	180	117	0.359712	34	139	297	53	70	0	0.967786	0.996859	yes	No	1	No	No					No	-
assembly_eaf87642cc47414b_1	488332	Deletion	C	-	1	Heterozygous	142	293	48.4642	91	51	174	119	0.359155	32.9859	142	293	54	71	-1.15	0.859892	0.97355	yes	No	1	No	No					No	-
assembly_eaf87642cc47414b_1	488334..488335	MNV	CA	TT	2	Heterozygous	142	302	47.0199	91	51	180	122	0.359155	34	142	302	54	71	0	0.892363	0.978182	yes	No	1	No	No					No	-
assembly_eaf87642cc47414b_1	489376	SNV	A	T	1	Heterozygous	144	267	53.9326	82	62	133	134	0.430556	34	144	267	59	75	0	0.954699	0.875709	yes	No	1	No	No					No	-
assembly_eaf87642cc47414b_1	490584	SNV	A	G	1	Heterozygous	152	257	59.144	68	84	91	166	0.447368	34	152	257	67	78	0	0.900911	0.619943	yes	No	1	No	No	ncbi:FUN_000186-T1:c.990A>G			ncbi:FUN_000186-T1:c.990A>G	No	No
assembly_eaf87642cc47414b_1	490989	SNV	A	C	1	Heterozygous	129	305	42.2951	56	73	151	154	0.434109	34	129	305	53	60	0	0.902602	0.920155	yes	No	1	No	No	ncbi:FUN_000186-T1:c.1395A>C			ncbi:FUN_000186-T1:c.1395A>C	No	No
assembly_eaf87642cc47414b_1	491130	SNV	C	T	1	Heterozygous	131	315	41.5873	64	67	140	175	0.48855	34	131	315	61	79	0	0.94677	0.988299	yes	No	1	No	No	ncbi:FUN_000186-T1:c.1536C>T			ncbi:FUN_000186-T1:c.1536C>T	No	No
assembly_eaf87642cc47414b_1	491382	SNV	T	C	1	Heterozygous	150	307	48.8599	85	65	179	128	0.433333	34	150	307	72	82	0	0.988856	1	yes	No	1	No	No	ncbi:FUN_000186-T1:c.1788T>C			ncbi:FUN_000186-T1:c.1788T>C	No	No
assembly_eaf87642cc47414b_1	491496	SNV	A	T	1	Heterozygous	122	298	40.9396	77	45	149	149	0.368852	34	122	298	62	69	0	0.642382	0.286624	yes	No	1	Yes	No					No	-
assembly_eaf87642cc47414b_1	491781	SNV	T	C	1	Heterozygous	157	329	47.7204	104	53	210	119	0.33758	34	157	329	52	65	0	0.873462	1	yes	No	1	No	No					No	-
assembly_eaf87642cc47414b_1	492080	SNV	A	G	1	Heterozygous	169	325	52	97	72	174	151	0.426036	34	169	325	61	77	0	0.602902	0.998522	yes	No	1	No	No					No	-
assembly_eaf87642cc47414b_1	492185	SNV	T	C	1	Heterozygous	112	270	41.4815	53	59	128	142	0.473214	34	112	270	49	55	0	0.995262	1	yes	No	1	No	No					No	-
assembly_eaf87642cc47414b_1	492408	SNV	A	C	1	Heterozygous	176	324	54.321	105	71	192	132	0.403409	34	176	324	64	80	0	1	1	yes	No	1	No	No					No	-
assembly_eaf87642cc47414b_1	495506	SNV	A	G	1	Heterozygous	158	310	50.9677	90	68	168	142	0.43038	34	158	310	69	74	0	0.996998	1	yes	No	1	No	No	ncbi:FUN_000187-T1:c.372A>G			ncbi:FUN_000187-T1:c.372A>G	No	No
assembly_eaf87642cc47414b_1	496022	SNV	C	T	1	Heterozygous	127	308	41.2338	72	55	172	136	0.433071	34	127	308	53	61	0	0.991467	1	yes	No	1	Yes	No	ncbi:FUN_000187-T1:c.888C>T			ncbi:FUN_000187-T1:c.888C>T	No	No
assembly_eaf87642cc47414b_1	496345	SNV	G	A	1	Heterozygous	179	381	46.9816	91	88	213	168	0.49162	34	179	381	58	75	0	0.811496	0.965311	yes	No	1	No	No					No	-
assembly_eaf87642cc47414b_1	496463	SNV	C	G	1	Heterozygous	211	405	52.0988	118	93	220	185	0.440758	34	211	405	68	86	0	0.9361	1	yes	No	1	No	No					No	-
assembly_eaf87642cc47414b_1	496744	SNV	C	A	1	Heterozygous	149	328	45.4268	61	88	128	200	0.409396	34	149	328	56	75	0	0.896009	1	yes	No	1	No	No					No	-
assembly_eaf87642cc47414b_1	497482	SNV	C	A	1	Heterozygous	167	307	54.3974	80	87	139	168	0.479042	34	167	307	62	80	0	0.617193	1	yes	No	1	No	No					No	-
assembly_eaf87642cc47414b_1	497764	SNV	C	G	1	Heterozygous	193	360	53.6111	88	105	167	193	0.455959	34	193	360	57	85	0	0.997765	1	yes	No	1	No	No					No	-
assembly_eaf87642cc47414b_1	498140	SNV	A	T	1	Heterozygous	143	310	46.129	79	64	165	145	0.447552	34	143	310	59	71	0	0.966582	1	yes	No	1	No	No					No	-
assembly_eaf87642cc47414b_1	498362	SNV	T	C	1	Heterozygous	166	340	48.8235	69	97	165	175	0.415663	34	166	340	66	77	0	0.492147	0.850673	yes	No	1	No	No					No	-
assembly_eaf87642cc47414b_1	498855	SNV	A	T	1	Heterozygous	148	338	43.787	90	58	197	141	0.391892	34	148	338	60	68	0	0.697507	1	yes	No	1	No	No					No	-
assembly_eaf87642cc47414b_1	498875	SNV	C	T	1	Heterozygous	157	328	47.8659	99	58	203	125	0.369427	34	157	328	62	68	0	0.89101	1	yes	No	1	No	No					No	-
assembly_eaf87642cc47414b_1	498989	SNV	C	A	1	Heterozygous	148	319	46.395	70	78	166	153	0.472973	34	148	319	55	74	0	0.903393	0.983971	yes	No	1	No	No					No	-
assembly_eaf87642cc47414b_1	499829	SNV	G	C	1	Heterozygous	176	354	49.7175	87	89	176	178	0.494318	34	176	354	65	69	0	0.902741	1	yes	No	1	No	No	ncbi:FUN_000188-T1:c.637C>G	ncbi:FUN_000188-T1:p.His213Asp	ncbi:FUN_000188-T1:p.His213Asp	ncbi:FUN_000188-T1:c.637C>G	No	Yes
assembly_eaf87642cc47414b_1	500681	SNV	C	T	1	Heterozygous	140	335	41.791	83	57	198	137	0.407143	34	140	335	60	72	0	0.999828	1	yes	No	1	No	No					No	-
assembly_eaf87642cc47414b_1	501163	SNV	C	T	1	Heterozygous	141	328	42.9878	42	99	99	229	0.297872	34	141	328	46	56	0	0.0132146	1	yes	No	1	No	No					No	-
assembly_eaf87642cc47414b_1	501165	SNV	G	A	1	Heterozygous	148	333	44.4444	42	106	104	229	0.283784	34	148	333	47	60	0	0.0162109	0.994913	yes	No	1	No	No					No	-
assembly_eaf87642cc47414b_1	501235	SNV	C	G	1	Heterozygous	170	317	53.6278	79	91	126	191	0.464706	34	170	317	61	77	0	0.970585	0.870596	yes	No	1	No	No					No	-
assembly_eaf87642cc47414b_1	501385..501386	MNV	CC	TT	2	Heterozygous	161	302	53.3113	87	74	155	147	0.459627	34	161	302	55	64	0	0.989636	1	yes	No	1	No	No					No	-
assembly_eaf87642cc47414b_1	501472	SNV	C	G	1	Heterozygous	202	338	59.7633	98	104	165	173	0.485149	34	202	338	61	82	0	0.998234	1	yes	No	1	No	No					No	-
assembly_eaf87642cc47414b_1	501482	SNV	A	G	1	Heterozygous	182	320	56.875	97	85	166	154	0.467033	34	182	320	56	78	0	0.984215	1	yes	No	1	No	No					No	-
assembly_eaf87642cc47414b_1	501587	SNV	G	A	1	Heterozygous	171	296	57.7703	48	123	95	201	0.280702	34	171	296	57	77	0	0.829963	0.971381	yes	No	1	No	No					No	-
assembly_eaf87642cc47414b_1	501697	SNV	T	C	1	Heterozygous	148	315	46.9841	84	64	199	116	0.432432	34	148	315	54	63	0	0.969183	0.875503	yes	No	1	No	No					No	-
assembly_eaf87642cc47414b_1	501725	SNV	A	C	1	Heterozygous	178	366	48.6339	99	79	212	154	0.44382	34	178	366	58	73	0	0.985389	1	yes	No	1	No	No					No	-
assembly_eaf87642cc47414b_1	501730	SNV	C	G	1	Heterozygous	182	379	48.0211	100	82	214	165	0.450549	34	182	379	59	75	0	0.987864	1	yes	No	1	No	No					No	-
assembly_eaf87642cc47414b_1	501743	SNV	T	A	1	Heterozygous	165	328	50.3049	71	94	159	169	0.430303	34	165	328	59	77	0	0.927242	0.95738	yes	No	1	No	No					No	-
assembly_eaf87642cc47414b_1	501777	SNV	C	G	1	Heterozygous	163	336	48.5119	75	88	158	178	0.460123	34	163	336	65	79	0	0.948865	1	yes	No	1	No	No					No	-
assembly_eaf87642cc47414b_1	502151	SNV	A	T	1	Heterozygous	150	316	47.4684	55	95	112	204	0.366667	34	150	316	67	82	0	0.994108	1	yes	No	1	No	No					No	-
assembly_eaf87642cc47414b_1	502403	SNV	A	G	1	Heterozygous	196	347	56.4841	104	92	192	155	0.469388	34	196	347	61	77	0	0.992689	1	yes	No	1	No	No					No	-
assembly_eaf87642cc47414b_1	502805	SNV	T	C	1	Heterozygous	177	349	50.7163	88	89	189	160	0.497175	34	177	349	61	74	0	0.987192	0.992178	yes	No	1	No	No					No	-
assembly_eaf87642cc47414b_1	503177	SNV	T	C	1	Heterozygous	130	310	41.9355	67	63	153	157	0.484615	34	130	310	46	61	0	0.986775	1	yes	No	1	No	No					No	-
assembly_eaf87642cc47414b_1	503598	SNV	C	G	1	Heterozygous	143	293	48.8055	67	76	137	156	0.468531	34	143	293	55	78	0	0.557829	1	yes	No	1	No	No					No	-
assembly_eaf87642cc47414b_1	503603	SNV	A	T	1	Heterozygous	136	281	48.3986	67	69	130	151	0.492647	34	136	281	54	73	0	0.96212	1	yes	No	1	No	No					No	-
assembly_eaf87642cc47414b_1	503607	SNV	C	G	1	Heterozygous	134	266	50.3759	66	68	122	144	0.492537	34	134	266	53	74	0	0.970839	1	yes	No	1	No	No					No	-
assembly_eaf87642cc47414b_1	503616^503617	Insertion	-	C	1	Heterozygous	102	274	37.2263	56	46	127	147	0.45098	34	102	274	43	56	0.32	0.010168	0.752277	yes	No	1	No	No					No	-
assembly_eaf87642cc47414b_1	504071	SNV	A	G	1	Heterozygous	149	325	45.8462	87	62	188	137	0.416107	34	149	325	52	69	0	0.988094	1	yes	No	1	No	No					No	-
assembly_eaf87642cc47414b_1	504344	SNV	C	T	1	Heterozygous	146	332	43.9759	94	52	202	130	0.356164	34	146	332	59	75	0	0.858501	0.994109	yes	No	1	No	No					No	-
assembly_eaf87642cc47414b_1	504694	SNV	C	T	1	Heterozygous	166	353	47.0255	73	93	155	198	0.439759	34	166	353	59	72	0	0.705536	1	yes	No	1	No	No	ncbi:FUN_000189-T1:c.9+37C>T			ncbi:FUN_000189-T1:c.9+37C>T	No	-
assembly_eaf87642cc47414b_1	504710	SNV	A	C	1	Heterozygous	175	371	47.1698	93	82	198	173	0.468571	34	175	371	62	74	0	0.923456	1	yes	No	1	No	No	ncbi:FUN_000189-T1:c.9+53A>C			ncbi:FUN_000189-T1:c.9+53A>C	No	-
assembly_eaf87642cc47414b_1	505257	SNV	G	C	1	Heterozygous	157	300	52.3333	73	84	154	146	0.464968	34	157	300	69	76	0	0.804612	0.985784	yes	No	1	No	No	ncbi:FUN_000189-T1:c.10-58G>C			ncbi:FUN_000189-T1:c.10-58G>C	No	-
assembly_eaf87642cc47414b_1	505923	SNV	T	C	1	Heterozygous	142	309	45.9547	75	67	174	135	0.471831	34	142	309	54	67	0	0.993053	0.999623	yes	No	1	No	No	ncbi:FUN_000189-T1:c.618T>C			ncbi:FUN_000189-T1:c.618T>C	No	No
assembly_eaf87642cc47414b_1	506225	SNV	T	C	1	Heterozygous	159	291	54.6392	91	68	166	125	0.427673	34	159	291	66	81	0	0.990789	1	yes	No	1	No	No	ncbi:FUN_000189-T1:c.920T>C	ncbi:FUN_000189-T1:p.Val307Ala	ncbi:FUN_000189-T1:p.Val307Ala	ncbi:FUN_000189-T1:c.920T>C	No	Yes
assembly_eaf87642cc47414b_1	506304	SNV	G	A	1	Heterozygous	190	345	55.0725	87	103	166	179	0.457895	34	190	345	71	71	0	0.988217	1	yes	No	1	No	No	ncbi:FUN_000189-T1:c.999G>A			ncbi:FUN_000189-T1:c.999G>A	No	No
assembly_eaf87642cc47414b_1	506481	SNV	G	T	1	Heterozygous	105	208	50.4808	67	38	129	79	0.361905	34	105	208	51	61	0	0.948432	1	yes	No	1	No	No	ncbi:FUN_000189-T1:c.1176G>T			ncbi:FUN_000189-T1:c.1176G>T	No	No
assembly_eaf87642cc47414b_1	506487	SNV	C	T	1	Heterozygous	104	204	50.9804	67	37	132	72	0.355769	34	104	204	53	63	0	0.962817	1	yes	No	1	No	No	ncbi:FUN_000189-T1:c.1182C>T			ncbi:FUN_000189-T1:c.1182C>T	No	No
assembly_eaf87642cc47414b_1	506667	SNV	T	C	1	Heterozygous	143	254	56.2992	90	53	160	94	0.370629	34	143	254	60	73	0	0.97329	1	yes	No	1	No	No	ncbi:FUN_000189-T1:c.1362T>C			ncbi:FUN_000189-T1:c.1362T>C	No	No
assembly_eaf87642cc47414b_1	507856	SNV	T	G	1	Heterozygous	153	289	52.9412	111	42	208	81	0.27451	34	153	289	63	79	0	0.909701	1	yes	No	1	No	No	ncbi:FUN_000190-T1:c.746A>C	ncbi:FUN_000190-T1:p.Glu249Ala	ncbi:FUN_000190-T1:p.Glu249Ala	ncbi:FUN_000190-T1:c.746A>C	No	Yes
assembly_eaf87642cc47414b_1	508232	SNV	T	C	1	Heterozygous	156	312	50	87	69	168	144	0.442308	34	156	312	70	85	0	0.978601	1	yes	No	1	No	No	ncbi:FUN_000190-T1:c.370A>G	ncbi:FUN_000190-T1:p.Ser124Gly	ncbi:FUN_000190-T1:p.Ser124Gly	ncbi:FUN_000190-T1:c.370A>G	No	Yes
assembly_eaf87642cc47414b_1	508784	SNV	C	T	1	Heterozygous	150	355	42.2535	59	91	137	218	0.393333	34	150	355	62	78	0	0.99545	1	yes	No	1	No	No	ncbi:FUN_000190-T1:c.9-191G>A			ncbi:FUN_000190-T1:c.9-191G>A	No	-
assembly_eaf87642cc47414b_1	509032	SNV	C	T	1	Heterozygous	156	305	51.1475	65	91	114	191	0.416667	34	156	305	70	83	0	0.930475	0.983981	yes	No	1	No	No	ncbi:FUN_000190-T1:c.8+93G>A			ncbi:FUN_000190-T1:c.8+93G>A	No	-
assembly_eaf87642cc47414b_1	509113	SNV	G	C	1	Heterozygous	172	326	52.7607	68	104	145	181	0.395349	34	172	326	69	84	0	0.751817	0.974008	yes	No	1	No	No	ncbi:FUN_000190-T1:c.8+12C>G			ncbi:FUN_000190-T1:c.8+12C>G	No	-
assembly_eaf87642cc47414b_1	510051	SNV	T	G	1	Heterozygous	134	282	47.5177	57	77	119	163	0.425373	34	134	282	61	78	0	0.985772	1	yes	No	1	No	No					No	-
assembly_eaf87642cc47414b_1	510603	SNV	T	G	1	Heterozygous	109	286	38.1119	57	52	144	142	0.477064	34	109	286	46	55	0	0.98386	1	yes	No	1	No	No					No	-
assembly_eaf87642cc47414b_1	511165	SNV	G	A	1	Heterozygous	164	327	50.1529	97	67	197	130	0.408537	34	164	327	54	78	0	0.98418	1	yes	No	1	No	No					No	-
assembly_eaf87642cc47414b_1	511653	SNV	A	G	1	Heterozygous	174	361	48.1994	81	93	179	182	0.465517	34	174	361	58	83	0	0.983903	1	yes	No	1	No	No	ncbi:FUN_000191-T1:c.324A>G			ncbi:FUN_000191-T1:c.324A>G	No	No
assembly_eaf87642cc47414b_1	511716	SNV	A	G	1	Heterozygous	157	325	48.3077	50	107	124	201	0.318471	34	157	325	50	77	0	0.975167	0.863474	yes	No	1	No	No	ncbi:FUN_000191-T1:c.387A>G			ncbi:FUN_000191-T1:c.387A>G	No	No
assembly_eaf87642cc47414b_1	513256	SNV	C	T	1	Heterozygous	151	319	47.3354	76	75	153	166	0.496689	34	151	319	67	80	0	0.89921	1	yes	No	1	No	No	ncbi:FUN_000191-T1:c.1927C>T			ncbi:FUN_000191-T1:c.1927C>T	No	No
assembly_eaf87642cc47414b_1	515071	SNV	C	A	1	Heterozygous	174	381	45.6693	74	100	156	225	0.425287	34	174	381	59	75	0	0.97984	1	yes	No	1	No	No	ncbi:FUN_000192-T1:c.6G>T			ncbi:FUN_000192-T1:c.6G>T	No	No
assembly_eaf87642cc47414b_1	515338	SNV	A	G	1	Heterozygous	188	394	47.7157	77	111	163	231	0.409574	34	188	394	69	91	0	0.957194	1	yes	No	1	No	No					No	-
assembly_eaf87642cc47414b_1	515659	SNV	C	T	1	Heterozygous	195	397	49.1184	142	53	273	124	0.271795	34	195	397	63	76	0	0.948523	0.952301	yes	No	1	No	No					No	-
assembly_eaf87642cc47414b_1	515884	SNV	G	A	1	Heterozygous	181	355	50.9859	83	98	164	191	0.458564	34	181	355	66	83	0	0.998835	1	yes	No	1	No	No					No	-
assembly_eaf87642cc47414b_1	517716	SNV	A	G	1	Heterozygous	189	354	53.3898	90	99	174	180	0.47619	34	189	354	64	67	0	0.950009	1	yes	No	1	No	No	ncbi:FUN_000193-T1:c.468T>C			ncbi:FUN_000193-T1:c.468T>C	No	No
assembly_eaf87642cc47414b_1	520216	SNV	A	G	1	Heterozygous	146	295	49.4915	87	59	161	134	0.40411	34	146	295	59	78	0	0.933342	0.973902	yes	No	1	No	No					No	-
assembly_eaf87642cc47414b_1	521374	SNV	A	T	1	Heterozygous	137	282	48.5816	69	68	133	149	0.49635	34	137	282	53	70	0	0.595405	1	yes	No	1	No	No	ncbi:FUN_000195-T1:c.519T>A	ncbi:FUN_000195-T1:p.Asp173Glu	ncbi:FUN_000195-T1:p.Asp173Glu	ncbi:FUN_000195-T1:c.519T>A	No	Yes
assembly_eaf87642cc47414b_1	522197	SNV	T	C	1	Heterozygous	168	316	53.1646	94	74	170	146	0.440476	34	168	316	68	76	0	0.983271	1	yes	No	1	No	No					No	-
assembly_eaf87642cc47414b_1	522392	SNV	G	A	1	Heterozygous	186	386	48.1865	98	88	216	170	0.473118	34	186	386	65	97	0	0.942291	1	yes	No	1	No	No					No	-
assembly_eaf87642cc47414b_1	522634	SNV	G	A	1	Heterozygous	126	302	41.7219	76	50	182	120	0.396825	34	126	302	66	68	0	0.861794	1	yes	No	1	No	No					No	-
assembly_eaf87642cc47414b_1	522752	SNV	A	T	1	Heterozygous	184	404	45.5446	73	111	173	231	0.396739	34	184	404	77	90	0	0.99879	0.999889	yes	No	1	No	No					No	-
assembly_eaf87642cc47414b_1	523854	SNV	C	T	1	Heterozygous	192	404	47.5248	114	78	223	181	0.40625	34	192	404	72	79	0	0.99347	0.990465	yes	No	1	No	No	ncbi:FUN_000196-T1:c.630G>A			ncbi:FUN_000196-T1:c.630G>A	No	No
assembly_eaf87642cc47414b_1	524145	SNV	C	T	1	Heterozygous	138	281	49.1103	40	98	81	200	0.289855	34	138	281	59	81	0	0.990873	1	yes	No	1	No	No	ncbi:FUN_000196-T1:c.339G>A			ncbi:FUN_000196-T1:c.339G>A	No	No
assembly_eaf87642cc47414b_1	524714	SNV	A	G	1	Heterozygous	172	336	51.1905	79	93	160	176	0.459302	34	172	336	58	84	0	0.923142	1	yes	No	1	No	No					No	-
assembly_eaf87642cc47414b_1	524736	SNV	T	G	1	Heterozygous	164	331	49.5468	78	86	172	159	0.47561	34	164	331	56	84	0	0.751668	0.993524	yes	No	1	No	No					No	-
assembly_eaf87642cc47414b_1	524765	SNV	A	C	1	Heterozygous	167	336	49.7024	88	79	182	154	0.473054	34	167	336	62	81	0	0.915306	1	yes	No	1	No	No					No	-
assembly_eaf87642cc47414b_1	525065..525066	Replacement	AA	C	2	Heterozygous	144	319	45.1411	69	75	158	161	0.479167	33.8304	144	319	49	63	-0.15	0.937401	1	yes	No	1	No	No					No	-
assembly_eaf87642cc47414b_1	525184	SNV	T	A	1	Heterozygous	187	387	48.3204	74	113	145	242	0.395722	34	187	387	54	88	0	0.996784	1	yes	No	1	No	No					No	-
assembly_eaf87642cc47414b_1	525223	SNV	A	G	1	Heterozygous	166	356	46.6292	89	77	184	172	0.463855	34	166	356	43	69	0	0.769092	1	yes	No	1	No	No					No	-
assembly_eaf87642cc47414b_1	525225	SNV	T	A	1	Heterozygous	167	349	47.851	89	78	184	165	0.467066	34	167	349	42	71	0	0.751738	1	yes	No	1	No	No					No	-
assembly_eaf87642cc47414b_1	525912	SNV	G	A	1	Heterozygous	150	312	48.0769	70	80	150	162	0.466667	34	150	312	55	74	0	0.999407	1	yes	No	1	No	No	ncbi:FUN_000197-T1:c.642G>A			ncbi:FUN_000197-T1:c.642G>A	No	No
assembly_eaf87642cc47414b_1	527112	SNV	T	G	1	Heterozygous	197	366	53.8251	113	84	206	160	0.426396	34	197	366	64	80	0	0.994783	1	yes	No	1	No	No					No	-
assembly_eaf87642cc47414b_1	527601	SNV	G	A	1	Heterozygous	181	367	49.3188	92	89	189	178	0.491713	34	181	367	71	97	0	0.988993	1	yes	No	1	No	No					No	-
assembly_eaf87642cc47414b_1	527719	SNV	T	A	1	Heterozygous	195	395	49.3671	75	120	173	222	0.384615	34	195	395	70	96	0	0.977183	0.943828	yes	No	1	No	No					No	-
assembly_eaf87642cc47414b_1	527929	SNV	C	T	1	Heterozygous	152	335	45.3731	89	63	190	145	0.414474	34	152	335	63	74	0	0.826367	1	yes	No	1	No	No					No	-
assembly_eaf87642cc47414b_1	531151	SNV	A	G	1	Heterozygous	164	339	48.3776	69	95	155	184	0.420732	34	164	339	65	80	0	0.81305	0.999001	yes	No	1	No	No	ncbi:FUN_000199-T1:c.492T>C			ncbi:FUN_000199-T1:c.492T>C	No	No
assembly_eaf87642cc47414b_1	531728	Deletion	T	-	1	Heterozygous	172	357	48.1793	100	72	217	140	0.418605	32.9535	172	357	64	84	-1.33	0.988925	1	yes	No	1	No	No					No	-
assembly_eaf87642cc47414b_1	534635	SNV	G	A	1	Heterozygous	146	293	49.8294	66	80	130	163	0.452055	34	146	293	61	67	0	0.951381	1	yes	No	1	No	No	ncbi:FUN_000201-T1:c.1785C>T			ncbi:FUN_000201-T1:c.1785C>T	No	No
assembly_eaf87642cc47414b_1	536390	SNV	C	T	1	Heterozygous	175	312	56.0897	101	74	177	135	0.422857	34	175	312	75	82	0	0.999987	1	yes	No	1	No	No	ncbi:FUN_000201-T1:c.30G>A			ncbi:FUN_000201-T1:c.30G>A	No	No
assembly_eaf87642cc47414b_1	536549	SNV	A	G	1	Heterozygous	164	307	53.4202	69	95	140	167	0.420732	34	164	307	56	67	0	0.440078	0.999876	yes	No	1	No	No					No	-
assembly_eaf87642cc47414b_1	536598	SNV	C	A	1	Heterozygous	155	335	46.2687	82	73	181	154	0.470968	34	155	335	60	66	0	0.853337	1	yes	No	1	No	No					No	-
assembly_eaf87642cc47414b_1	536633	SNV	C	T	1	Heterozygous	155	326	47.546	93	62	197	129	0.4	34	155	326	56	63	0	0.999565	1	yes	No	1	No	No					No	-
assembly_eaf87642cc47414b_1	536779^536780	Insertion	-	CCG	3	Heterozygous	117	281	41.637	79	38	179	102	0.324786	34	117	281	40	50	1.34	0.92427	0.98546	yes	No	1	No	No					No	-
assembly_eaf87642cc47414b_1	537126	SNV	A	G	1	Heterozygous	150	300	50	67	83	114	186	0.446667	34	150	300	56	76	0	0.217792	0.870532	yes	No	1	No	No					No	-
assembly_eaf87642cc47414b_1	537461	SNV	C	T	1	Heterozygous	169	353	47.8754	87	82	189	164	0.485207	34	169	353	65	87	0	0.99931	1	yes	No	1	No	No					No	-
assembly_eaf87642cc47414b_1	537469	SNV	A	T	1	Heterozygous	181	362	50	91	90	185	177	0.497238	34	181	362	68	93	0	0.999625	1	yes	No	1	No	No					No	-
assembly_eaf87642cc47414b_1	537609	SNV	G	A	1	Heterozygous	150	309	48.5437	72	78	155	154	0.48	34	150	309	62	78	0	0.996671	1	yes	No	1	No	No					No	-
assembly_eaf87642cc47414b_1	537829..537831	MNV	TGG	ACA	3	Heterozygous	196	374	52.4064	94	102	168	206	0.479592	34	196	374	77	96	0	0.19326	1	yes	No	1	No	No					No	-
assembly_eaf87642cc47414b_1	538226	SNV	T	A	1	Heterozygous	181	368	49.1848	50	131	114	254	0.276243	34	181	368	50	69	0	0.776534	0.982899	yes	No	1	No	No					No	-
assembly_eaf87642cc47414b_1	538334	SNV	T	C	1	Heterozygous	151	301	50.1661	62	89	127	174	0.410596	34	151	301	56	75	0	0.992866	1	yes	No	1	No	No					No	-
assembly_eaf87642cc47414b_1	538420	SNV	T	C	1	Heterozygous	130	270	48.1481	63	67	149	121	0.484615	34	130	270	42	52	0	0.966202	0.895858	yes	No	1	No	No					No	-
assembly_eaf87642cc47414b_1	538423	SNV	C	A	1	Heterozygous	123	280	43.9286	58	65	144	136	0.471545	34	123	280	41	49	0	0.932203	0.994589	yes	No	1	No	No					No	-
assembly_eaf87642cc47414b_1	538929	SNV	A	G	1	Heterozygous	135	249	54.2169	87	48	138	111	0.355556	34	135	249	52	64	0	0.792245	0.691416	yes	No	1	No	No	ncbi:FUN_000202-T1:c.248A>G	ncbi:FUN_000202-T1:p.Glu83Gly	ncbi:FUN_000202-T1:p.Glu83Gly	ncbi:FUN_000202-T1:c.248A>G	No	Yes
assembly_eaf87642cc47414b_1	540152	SNV	C	A	1	Heterozygous	145	293	49.4881	68	77	130	163	0.468966	34	145	293	62	77	0	0.999109	1	yes	No	1	No	No	ncbi:FUN_000203-T1:c.126G>T			ncbi:FUN_000203-T1:c.126G>T	No	No
assembly_eaf87642cc47414b_1	540987	SNV	G	A	1	Heterozygous	197	334	58.982	138	59	228	106	0.299492	34	197	334	57	83	0	0.998249	1	yes	No	1	No	No					No	-
assembly_eaf87642cc47414b_1	541000	SNV	T	C	1	Heterozygous	198	341	58.0645	145	53	239	102	0.267677	34	198	341	59	83	0	0.985311	0.989586	yes	No	1	No	No					No	-
assembly_eaf87642cc47414b_1	542268	SNV	G	C	1	Heterozygous	206	368	55.9783	128	78	234	134	0.378641	34	206	368	67	95	0	0.985039	1	yes	No	1	No	No					No	-
assembly_eaf87642cc47414b_1	542820	SNV	G	A	1	Heterozygous	120	278	43.1655	57	63	125	153	0.475	34	120	278	58	64	0	0.99227	1	yes	No	1	No	No					No	-
assembly_eaf87642cc47414b_1	543133	Deletion	A	-	1	Heterozygous	154	312	49.359	72	82	151	161	0.467532	33.2857	154	312	59	77	-1.19	0.625348	1	yes	No	1	No	No					No	-
assembly_eaf87642cc47414b_1	544226	SNV	T	G	1	Heterozygous	176	319	55.1724	59	117	105	214	0.335227	34	176	319	59	82	0	0.926139	1	yes	No	1	No	No					No	-
assembly_eaf87642cc47414b_1	544334	SNV	G	T	1	Heterozygous	133	254	52.3622	92	41	167	87	0.308271	34	133	254	55	71	0	0.999322	0.992928	yes	No	1	No	No					No	-
assembly_eaf87642cc47414b_1	544916..544917	Replacement	CT	G	2	Heterozygous	123	295	41.6949	60	63	143	152	0.487805	33.9675	123	295	48	60	-0.08	0.940304	1	yes	No	1	No	No					No	-
assembly_eaf87642cc47414b_1	544988	SNV	T	G	1	Heterozygous	150	330	45.4545	89	61	176	154	0.406667	34	150	330	62	88	0	0.956663	0.918679	yes	No	1	No	No					No	-
assembly_eaf87642cc47414b_1	546727	SNV	A	G	1	Heterozygous	158	324	48.7654	90	68	172	152	0.43038	34	158	324	58	78	0	0.97688	0.998196	yes	No	1	No	No	ncbi:FUN_000206-T1:c.1389A>G			ncbi:FUN_000206-T1:c.1389A>G	No	No
assembly_eaf87642cc47414b_1	546887	SNV	A	G	1	Heterozygous	162	332	48.7952	78	84	158	174	0.481481	34	162	332	58	75	0	0.985447	1	yes	No	1	No	No	ncbi:FUN_000206-T1:c.1549A>G	ncbi:FUN_000206-T1:p.Thr517Ala	ncbi:FUN_000206-T1:p.Thr517Ala	ncbi:FUN_000206-T1:c.1549A>G	No	Yes
assembly_eaf87642cc47414b_1	546905	SNV	A	G	1	Heterozygous	164	331	49.5468	79	85	160	171	0.481707	34	164	331	57	79	0	0.991312	1	yes	No	1	No	No	ncbi:FUN_000206-T1:c.1567A>G	ncbi:FUN_000206-T1:p.Met523Val	ncbi:FUN_000206-T1:p.Met523Val	ncbi:FUN_000206-T1:c.1567A>G	No	Yes
assembly_eaf87642cc47414b_1	548016	SNV	G	A	1	Heterozygous	142	305	46.5574	55	87	127	178	0.387324	34	142	305	59	77	0	0.966076	1	yes	No	1	No	No	ncbi:FUN_000207-T1:c.377C>T	ncbi:FUN_000207-T1:p.Ala126Val	ncbi:FUN_000207-T1:p.Ala126Val	ncbi:FUN_000207-T1:c.377C>T	No	Yes
assembly_eaf87642cc47414b_1	548411	SNV	A	G	1	Heterozygous	132	290	45.5172	76	56	159	131	0.424242	34	132	290	60	67	0	0.998454	1	yes	No	1	No	No					No	-
assembly_eaf87642cc47414b_1	548608	SNV	A	T	1	Heterozygous	143	338	42.3077	72	71	149	189	0.496503	34	143	338	54	70	0	0.695457	0.898239	yes	No	1	No	No					No	-
assembly_eaf87642cc47414b_1	550055	SNV	A	C	1	Heterozygous	147	330	44.5455	65	82	161	169	0.442177	34	147	330	61	77	0	0.601163	0.986408	yes	No	1	No	No					No	-
assembly_eaf87642cc47414b_1	550938	SNV	T	C	1	Heterozygous	155	320	48.4375	85	70	165	155	0.451613	34	155	320	60	73	0	0.84266	1	yes	No	1	No	No	ncbi:FUN_000209-T1:c.492T>C			ncbi:FUN_000209-T1:c.492T>C	No	No
assembly_eaf87642cc47414b_1	551823	SNV	A	C	1	Heterozygous	152	320	47.5	82	70	183	137	0.460526	34	152	320	73	87	0	0.954081	1	yes	No	1	No	No					No	-
assembly_eaf87642cc47414b_1	552291	SNV	T	G	1	Heterozygous	125	231	54.1126	45	80	70	161	0.36	34	125	231	46	57	0	0.851452	0.913907	yes	No	1	No	No					No	-
assembly_eaf87642cc47414b_1	552380	SNV	T	C	1	Heterozygous	156	294	53.0612	57	99	110	184	0.365385	34	156	294	56	73	0	0.926777	1	yes	No	1	No	No					No	-
assembly_eaf87642cc47414b_1	553130	SNV	A	G	1	Heterozygous	139	250	55.6	88	51	152	98	0.366906	34	139	250	60	74	0	0.961661	1	yes	No	1	No	No					No	-
assembly_eaf87642cc47414b_1	554563	SNV	A	G	1	Heterozygous	150	322	46.5839	85	65	183	139	0.433333	34	150	322	53	72	0	0.970456	1	yes	No	1	No	No					No	-
assembly_eaf87642cc47414b_1	555318	SNV	G	T	1	Heterozygous	138	314	43.949	74	64	167	147	0.463768	34	138	314	54	68	0	0.959631	1	yes	No	1	No	No					No	-
assembly_eaf87642cc47414b_1	555815^555816	Insertion	-	C	1	Heterozygous	140	323	43.3437	53	87	136	187	0.378571	34	140	323	49	62	2.36	0.879603	0.985511	yes	No	1	No	No					No	-
assembly_eaf87642cc47414b_1	555849	SNV	C	T	1	Heterozygous	126	286	44.0559	45	81	101	185	0.357143	34	126	286	44	58	0	0.983162	1	yes	No	1	No	No					No	-
assembly_eaf87642cc47414b_1	555939	SNV	T	C	1	Heterozygous	154	317	48.5804	93	61	186	131	0.396104	34	154	317	67	83	0	0.999271	1	yes	No	1	No	No	ncbi:FUN_000210-T1:c.66T>C			ncbi:FUN_000210-T1:c.66T>C	No	No
assembly_eaf87642cc47414b_1	556035	SNV	G	A	1	Heterozygous	148	324	45.679	72	76	156	168	0.486486	34	148	324	67	81	0	0.97835	1	yes	No	1	No	No	ncbi:FUN_000210-T1:c.162G>A			ncbi:FUN_000210-T1:c.162G>A	No	No
assembly_eaf87642cc47414b_1	558163	SNV	C	T	1	Heterozygous	163	376	43.3511	88	75	194	182	0.460123	34	163	376	71	89	0	0.62177	1	yes	No	1	No	No					No	-
assembly_eaf87642cc47414b_1	558548	SNV	G	A	1	Heterozygous	179	345	51.8841	117	62	234	111	0.346369	34	179	345	67	83	0	0.95231	1	yes	No	1	No	No					No	-
assembly_eaf87642cc47414b_1	558832	SNV	T	C	1	Heterozygous	173	349	49.5702	82	91	181	168	0.473988	34	173	349	63	84	0	0.999052	0.9919	yes	No	1	No	No					No	-
assembly_eaf87642cc47414b_1	559425	SNV	A	C	1	Heterozygous	163	348	46.8391	71	92	149	199	0.435583	34	163	348	62	71	0	0.681612	1	yes	No	1	No	No	ncbi:FUN_000211-T1:c.159A>C			ncbi:FUN_000211-T1:c.159A>C	No	No
assembly_eaf87642cc47414b_1	560569	SNV	G	T	1	Heterozygous	113	286	39.5105	57	56	145	141	0.495575	34	113	286	59	63	0	0.794247	1	yes	No	1	No	No	ncbi:FUN_000212-T1:c.1197C>A			ncbi:FUN_000212-T1:c.1197C>A	No	No
assembly_eaf87642cc47414b_1	560710	SNV	A	G	1	Heterozygous	148	298	49.6644	81	67	139	159	0.452703	34	148	298	64	72	0	0.980167	0.777575	yes	No	1	No	No	ncbi:FUN_000212-T1:c.1056T>C			ncbi:FUN_000212-T1:c.1056T>C	No	No
assembly_eaf87642cc47414b_1	560869	SNV	C	T	1	Heterozygous	166	333	49.8498	86	80	174	159	0.481928	34	166	333	58	72	0	0.999823	1	yes	No	1	No	No	ncbi:FUN_000212-T1:c.897G>A			ncbi:FUN_000212-T1:c.897G>A	No	No
assembly_eaf87642cc47414b_1	561274	SNV	C	T	1	Heterozygous	119	271	43.9114	63	56	130	141	0.470588	34	119	271	61	71	0	0.999214	0.978543	yes	No	1	No	No	ncbi:FUN_000212-T1:c.492G>A			ncbi:FUN_000212-T1:c.492G>A	No	No
assembly_eaf87642cc47414b_1	561701	SNV	T	C	1	Heterozygous	205	362	56.6298	91	114	175	187	0.443902	34	205	362	72	89	0	0.857177	0.999311	yes	No	1	No	No	ncbi:FUN_000212-T1:c.65A>G	ncbi:FUN_000212-T1:p.Lys22Arg	ncbi:FUN_000212-T1:p.Lys22Arg	ncbi:FUN_000212-T1:c.65A>G	No	Yes
assembly_eaf87642cc47414b_1	561939^561940	Insertion	-	AA	2	Heterozygous	194	372	52.1505	92	102	168	204	0.474227	34	194	372	62	80	1.85	0.924156	1	yes	No	1	No	No					No	-
assembly_eaf87642cc47414b_1	562844..562846	Replacement	TTT	AA	3	Heterozygous	152	326	46.6258	65	87	138	188	0.427632	32.8698	152	326	51	83	-0.14	0.826726	1	yes	No	1	No	No					No	-
assembly_eaf87642cc47414b_1	563645	SNV	G	A	1	Heterozygous	164	400	41	102	62	245	155	0.378049	34	164	400	59	79	0	0.0622958	1	yes	No	1	No	No					No	-
assembly_eaf87642cc47414b_1	563739	SNV	C	T	1	Heterozygous	158	354	44.6328	92	66	191	163	0.417722	34	158	354	61	71	0	0.96642	0.990418	yes	No	1	No	No					No	-
assembly_eaf87642cc47414b_1	564064	SNV	C	T	1	Heterozygous	141	325	43.3846	77	64	155	170	0.453901	34	141	325	57	74	0	0.833153	0.858655	yes	No	1	No	No					No	-
assembly_eaf87642cc47414b_1	566018^566019	Insertion	-	AAAGC	5	Heterozygous	134	364	36.8132	74	60	193	171	0.447761	34	134	364	46	60	1.96	0.0111487	1	yes	No	1	No	No	ncbi:FUN_000214-T1:c.1787_1788insAAGCA	ncbi:FUN_000214-T1:p.Asp596fs	ncbi:FUN_000214-T1:p.Asp596fs	ncbi:FUN_000214-T1:c.1787_1788insAAGCA	No	Yes		566019	566019: AAGCA
assembly_eaf87642cc47414b_1	567109	SNV	A	T	1	Heterozygous	189	346	54.6243	115	74	202	144	0.391534	34	189	346	59	77	0	0.995789	1	yes	No	1	No	No					No	-
assembly_eaf87642cc47414b_1	567227	SNV	T	C	1	Heterozygous	140	288	48.6111	59	81	130	158	0.421429	34	140	288	51	62	0	0.990561	1	yes	No	1	No	No	ncbi:FUN_000215-T1:c.1188A>G			ncbi:FUN_000215-T1:c.1188A>G	No	No
assembly_eaf87642cc47414b_1	567254	SNV	G	A	1	Heterozygous	155	318	48.7421	66	89	143	175	0.425806	34	155	318	59	69	0	0.995417	1	yes	No	1	No	No	ncbi:FUN_000215-T1:c.1161C>T			ncbi:FUN_000215-T1:c.1161C>T	No	No
assembly_eaf87642cc47414b_1	567281	SNV	T	C	1	Heterozygous	162	343	47.2303	95	67	201	142	0.41358	34	162	343	55	68	0	0.498271	1	yes	No	1	No	No	ncbi:FUN_000215-T1:c.1134A>G			ncbi:FUN_000215-T1:c.1134A>G	No	No
assembly_eaf87642cc47414b_1	568217	SNV	A	G	1	Heterozygous	181	360	50.2778	114	67	227	133	0.370166	34	181	360	69	80	0	0.997469	1	yes	No	1	No	No	ncbi:FUN_000215-T1:c.198T>C			ncbi:FUN_000215-T1:c.198T>C	No	No
assembly_eaf87642cc47414b_1	568796	SNV	A	G	1	Heterozygous	128	306	41.8301	78	50	178	128	0.390625	34	128	306	55	62	0	0.983709	1	yes	No	1	No	No					No	-
assembly_eaf87642cc47414b_1	569687	SNV	C	T	1	Heterozygous	201	395	50.8861	89	112	173	222	0.442786	34	201	395	67	92	0	0.977717	1	yes	No	1	No	No					No	-
assembly_eaf87642cc47414b_1	569977	SNV	A	G	1	Heterozygous	153	353	43.3428	61	92	135	218	0.398693	34	153	353	58	72	0	0.986917	1	yes	No	1	No	No					No	-
assembly_eaf87642cc47414b_1	570380	SNV	C	T	1	Heterozygous	162	319	50.7837	69	93	127	192	0.425926	34	162	319	62	81	0	0.992885	1	yes	No	1	No	No					No	-
assembly_eaf87642cc47414b_1	570475	SNV	C	A	1	Heterozygous	144	285	50.5263	82	62	152	133	0.430556	34	144	285	69	87	0	0.933347	0.999748	yes	No	1	No	No					No	-
assembly_eaf87642cc47414b_1	572396	SNV	C	T	1	Heterozygous	149	310	48.0645	71	78	150	160	0.47651	34	149	310	62	87	0	0.993864	1	yes	No	1	No	No					No	-
assembly_eaf87642cc47414b_1	575804	SNV	C	T	1	Heterozygous	182	374	48.6631	82	100	198	176	0.450549	34	182	374	75	96	0	0.664194	0.750569	yes	No	1	No	No	ncbi:FUN_000218-T1:c.478G>A	ncbi:FUN_000218-T1:p.Glu160Lys	ncbi:FUN_000218-T1:p.Glu160Lys	ncbi:FUN_000218-T1:c.478G>A	No	Yes
assembly_eaf87642cc47414b_1	580966	SNV	G	A	1	Heterozygous	137	302	45.3642	56	81	138	164	0.408759	34	137	302	54	67	0	0.849755	0.977908	yes	No	1	No	No	ncbi:FUN_000220-T1:c.11G>A	ncbi:FUN_000220-T1:p.Ser4Asn	ncbi:FUN_000220-T1:p.Ser4Asn	ncbi:FUN_000220-T1:c.11G>A	No	Yes
assembly_eaf87642cc47414b_1	581166	SNV	C	T	1	Heterozygous	151	326	46.319	92	59	204	122	0.390728	34	151	326	61	75	0	0.781428	1	yes	No	1	No	No	ncbi:FUN_000220-T1:c.211C>T			ncbi:FUN_000220-T1:c.211C>T	No	No
assembly_eaf87642cc47414b_1	581859	SNV	G	C	1	Heterozygous	170	310	54.8387	63	107	124	186	0.370588	34	170	310	68	92	0	0.986667	1	yes	No	1	No	No	ncbi:FUN_000220-T1:c.904G>C	ncbi:FUN_000220-T1:p.Val302Leu	ncbi:FUN_000220-T1:p.Val302Leu	ncbi:FUN_000220-T1:c.904G>C	No	Yes
assembly_eaf87642cc47414b_1	582467	SNV	C	A	1	Heterozygous	72	152	47.3684	36	36	77	75	0.5	34	72	152	37	43	0	0.971871	1	yes	No	1	No	No					No	-
assembly_eaf87642cc47414b_1	582540	SNV	T	C	1	Heterozygous	165	330	50	77	88	153	177	0.466667	34	165	330	59	78	0	0.994708	1	yes	No	1	No	No					No	-
assembly_eaf87642cc47414b_1	582729	SNV	A	G	1	Heterozygous	159	339	46.9027	85	74	157	182	0.465409	34	159	339	64	81	0	0.962675	0.83659	yes	No	1	No	No					No	-
assembly_eaf87642cc47414b_1	582810	SNV	G	T	1	Heterozygous	172	363	47.3829	97	75	196	167	0.436047	34	172	363	64	85	0	0.923244	1	yes	No	1	No	No					No	-
assembly_eaf87642cc47414b_1	584605	SNV	T	A	1	Heterozygous	158	337	46.8843	65	93	146	191	0.411392	34	158	337	60	78	0	0.988819	1	yes	No	1	No	No	ncbi:FUN_000223-T1:c.445A>T	ncbi:FUN_000223-T1:p.Thr149Ser	ncbi:FUN_000223-T1:p.Thr149Ser	ncbi:FUN_000223-T1:c.445A>T	No	Yes
assembly_eaf87642cc47414b_1	584672	SNV	T	G	1	Heterozygous	148	318	46.5409	82	66	188	130	0.445946	34	148	318	56	76	0	0.990793	0.996729	yes	No	1	No	No	ncbi:FUN_000223-T1:c.378A>C	ncbi:FUN_000223-T1:p.Lys126Asn	ncbi:FUN_000223-T1:p.Lys126Asn	ncbi:FUN_000223-T1:c.378A>C	No	Yes
assembly_eaf87642cc47414b_1	585366^585367	Insertion	-	AC	2	Heterozygous	103	254	40.5512	23	80	87	167	0.223301	34	103	254	41	39	8.28	0.288037	0.319238	yes	No	1	No	No					No	-
assembly_eaf87642cc47414b_1	585612	SNV	C	A	1	Heterozygous	161	368	43.75	102	59	220	148	0.36646	34	161	368	46	62	0	0.764915	0.994282	yes	No	1	No	No					No	-
assembly_eaf87642cc47414b_1	587850	SNV	C	T	1	Heterozygous	202	443	45.5982	87	115	192	251	0.430693	34	202	443	64	83	0	0.957249	1	yes	No	1	No	No					No	-
assembly_eaf87642cc47414b_1	595362	SNV	A	T	1	Heterozygous	101	193	52.3316	90	11	171	22	0.108911	34	101	193	41	49	0	0.977335	1	yes	No	1	No	No	ncbi:FUN_000228-T1:c.1944T>A			ncbi:FUN_000228-T1:c.1944T>A	No	No
assembly_eaf87642cc47414b_1	598238	SNV	T	G	1	Heterozygous	205	379	54.0897	105	100	200	179	0.487805	34	205	379	67	101	0	0.976485	1	yes	No	1	No	No					No	-
assembly_eaf87642cc47414b_1	599577	SNV	A	G	1	Heterozygous	201	380	52.8947	83	118	167	213	0.412935	34	201	380	67	90	0	0.983172	1	yes	No	1	No	No					No	-
assembly_eaf87642cc47414b_1	600654	SNV	T	C	1	Heterozygous	151	252	59.9206	83	68	138	114	0.450331	34	151	252	55	71	0	0.982024	1	yes	No	1	No	No					No	-
assembly_eaf87642cc47414b_1	601346	SNV	T	G	1	Heterozygous	139	287	48.4321	83	56	171	116	0.402878	34	139	287	53	72	0	0.259717	1	yes	No	1	No	No	ncbi:FUN_000232-T1:c.286+22A>C			ncbi:FUN_000232-T1:c.286+22A>C	No	-
assembly_eaf87642cc47414b_1	602992	SNV	A	G	1	Heterozygous	171	367	46.594	69	102	154	213	0.403509	34	171	367	59	71	0	0.666104	1	yes	No	1	No	No					No	-
assembly_eaf87642cc47414b_1	604927	SNV	T	C	1	Heterozygous	171	361	47.3684	90	81	183	178	0.473684	34	171	361	69	79	0	0.998641	1	yes	No	1	No	No	ncbi:FUN_000235-T1:c.480A>G			ncbi:FUN_000235-T1:c.480A>G	No	No
assembly_eaf87642cc47414b_1	608624	SNV	T	A	1	Heterozygous	180	373	48.2574	80	100	170	203	0.444444	34	180	373	63	76	0	0.975968	1	yes	No	1	No	No	ncbi:FUN_000237-T1:c.429T>A			ncbi:FUN_000237-T1:c.429T>A	No	No
assembly_eaf87642cc47414b_1	609916	SNV	A	G	1	Heterozygous	237	409	57.9462	127	110	205	204	0.464135	34	237	409	77	99	0	0.990753	1	yes	No	1	No	No					No	-
assembly_eaf87642cc47414b_1	610770	SNV	A	G	1	Heterozygous	137	338	40.5325	83	54	205	133	0.394161	34	137	338	53	68	0	0.208721	1	yes	No	1	No	No	ncbi:FUN_000238-T1:c.396T>C			ncbi:FUN_000238-T1:c.396T>C	No	No
assembly_eaf87642cc47414b_1	610776	SNV	A	G	1	Heterozygous	113	307	36.8078	70	43	182	125	0.380531	34	113	307	42	55	0	0.0145319	1	yes	No	1	No	No	ncbi:FUN_000238-T1:c.390T>C			ncbi:FUN_000238-T1:c.390T>C	No	No
assembly_eaf87642cc47414b_1	611461	SNV	T	C	1	Heterozygous	155	294	52.7211	91	64	164	130	0.412903	34	155	294	64	82	0	0.958887	1	yes	No	1	No	No					No	-
assembly_eaf87642cc47414b_1	612395	SNV	A	G	1	Heterozygous	172	286	60.1399	76	96	120	166	0.44186	34	172	286	60	80	0	0.986249	1	yes	No	1	No	No					No	-
assembly_eaf87642cc47414b_1	612405	SNV	T	C	1	Heterozygous	181	332	54.5181	80	101	151	181	0.441989	34	181	332	64	86	0	0.882691	1	yes	No	1	No	No					No	-
assembly_eaf87642cc47414b_1	612414	SNV	A	C	1	Heterozygous	182	330	55.1515	78	104	143	187	0.428571	34	182	330	60	84	0	0.98224	1	yes	No	1	No	No					No	-
assembly_eaf87642cc47414b_1	612519	SNV	T	C	1	Heterozygous	177	376	47.0745	93	84	184	192	0.474576	34	177	376	59	88	0	0.97161	1	yes	No	1	No	No					No	-
assembly_eaf87642cc47414b_1	612537	SNV	C	A	1	Heterozygous	137	318	43.0818	57	80	131	187	0.416058	34	137	318	52	73	0	0.791922	1	yes	No	1	No	No					No	-
assembly_eaf87642cc47414b_1	612971	SNV	A	T	1	Heterozygous	160	308	51.9481	56	104	119	189	0.35	34	160	308	61	78	0	0.949868	0.994154	yes	No	1	No	No					No	-
assembly_eaf87642cc47414b_1	613017	SNV	C	T	1	Heterozygous	150	304	49.3421	56	94	119	185	0.373333	34	150	304	61	78	0	0.822394	1	yes	No	1	No	No					No	-
assembly_eaf87642cc47414b_1	613060	SNV	T	C	1	Heterozygous	157	323	48.6068	64	93	151	172	0.407643	34	157	323	58	77	0	0.933445	0.924192	yes	No	1	No	No					No	-
assembly_eaf87642cc47414b_1	613188	SNV	C	T	1	Heterozygous	165	341	48.3871	90	75	163	178	0.454545	34	165	341	59	74	0	0.670757	0.871039	yes	No	1	No	No					No	-
assembly_eaf87642cc47414b_1	613331	SNV	C	T	1	Heterozygous	165	355	46.4789	126	39	238	117	0.236364	34	165	355	67	82	0	0.804783	0.417743	yes	No	1	No	No					No	-
assembly_eaf87642cc47414b_1	613440	SNV	C	T	1	Heterozygous	175	353	49.5751	67	108	126	227	0.382857	34	175	353	66	79	0	0.916414	1	yes	No	1	No	No					No	-
assembly_eaf87642cc47414b_1	613580	SNV	C	T	1	Heterozygous	167	364	45.8791	95	72	206	158	0.431138	34	167	364	72	82	0	0.999471	1	yes	No	1	No	No					No	-
assembly_eaf87642cc47414b_1	613744	SNV	A	G	1	Heterozygous	162	312	51.9231	73	89	137	175	0.450617	34	162	312	66	78	0	0.914233	1	yes	No	1	No	No					No	-
assembly_eaf87642cc47414b_1	614455	SNV	T	C	1	Heterozygous	162	278	58.2734	83	79	150	128	0.487654	34	162	278	67	79	0	0.997441	1	yes	No	1	No	No	ncbi:FUN_000239-T1:c.480T>C			ncbi:FUN_000239-T1:c.480T>C	No	No
assembly_eaf87642cc47414b_1	614738	SNV	T	C	1	Heterozygous	160	333	48.048	82	78	169	164	0.4875	34	160	333	57	73	0	0.845016	1	yes	No	1	No	No					No	-
assembly_eaf87642cc47414b_1	614935	SNV	T	G	1	Heterozygous	184	343	53.6443	105	79	192	151	0.429348	34	184	343	58	74	0	0.943124	1	yes	No	1	No	No					No	-
assembly_eaf87642cc47414b_1	615962	SNV	A	G	1	Heterozygous	188	409	45.9658	73	115	162	247	0.388298	34	188	409	61	72	0	0.958325	1	yes	No	1	No	No	ncbi:FUN_000240-T1:c.120T>C			ncbi:FUN_000240-T1:c.120T>C	No	No
assembly_eaf87642cc47414b_1	615983	SNV	A	G	1	Heterozygous	184	387	47.5452	66	118	149	238	0.358696	34	184	387	61	75	0	0.994434	1	yes	No	1	No	No	ncbi:FUN_000240-T1:c.99T>C			ncbi:FUN_000240-T1:c.99T>C	No	No
assembly_eaf87642cc47414b_1	616040	SNV	C	T	1	Heterozygous	163	392	41.5816	59	104	147	245	0.361963	34	163	392	54	70	0	0.947778	1	yes	No	1	No	No	ncbi:FUN_000240-T1:c.42G>A			ncbi:FUN_000240-T1:c.42G>A	No	No
assembly_eaf87642cc47414b_1	616073	SNV	A	T	1	Heterozygous	137	351	39.0313	64	73	161	190	0.467153	34	137	351	49	61	0	0.962761	1	yes	No	1	No	No	ncbi:FUN_000240-T1:c.9T>A			ncbi:FUN_000240-T1:c.9T>A	No	No
assembly_eaf87642cc47414b_1	616152	SNV	G	A	1	Heterozygous	139	360	38.6111	73	66	185	175	0.47482	34	139	360	57	68	0	0.987421	1	yes	No	1	No	No					No	-
assembly_eaf87642cc47414b_1	616366	SNV	G	A	1	Heterozygous	146	307	47.557	68	78	136	171	0.465753	34	146	307	59	75	0	0.986229	1	yes	No	1	No	No					No	-
assembly_eaf87642cc47414b_1	616498	SNV	A	G	1	Heterozygous	182	350	52	78	104	156	194	0.428571	34	182	350	67	78	0	0.990896	1	yes	No	1	No	No					No	-
assembly_eaf87642cc47414b_1	617497	SNV	A	G	1	Heterozygous	196	366	53.5519	93	103	168	198	0.47449	34	196	366	71	89	0	0.995533	1	yes	No	1	No	No					No	-
assembly_eaf87642cc47414b_1	618799	SNV	G	A	1	Heterozygous	165	352	46.875	92	73	209	143	0.442424	34	165	352	71	84	0	0.999211	0.997242	yes	No	1	No	No	ncbi:FUN_000241-T1:c.484G>A	ncbi:FUN_000241-T1:p.Asp162Asn	ncbi:FUN_000241-T1:p.Asp162Asn	ncbi:FUN_000241-T1:c.484G>A	No	Yes
assembly_eaf87642cc47414b_1	623449..623450	MNV	AT	GA	2	Heterozygous	203	371	54.717	103	100	190	181	0.492611	34	203	371	75	100	0	0.892737	1	yes	No	1	No	No					No	-
assembly_eaf87642cc47414b_1	623833	SNV	T	C	1	Heterozygous	167	335	49.8507	63	104	135	200	0.377246	34	167	335	66	73	0	0.999981	1	yes	No	1	No	No					No	-
assembly_eaf87642cc47414b_1	627031	SNV	A	T	1	Heterozygous	140	310	45.1613	71	69	160	150	0.492857	34	140	310	51	70	0	0.996164	1	yes	No	1	No	No					No	-
assembly_eaf87642cc47414b_1	627066	SNV	T	C	1	Heterozygous	124	273	45.4212	48	76	139	134	0.387097	34	124	273	46	69	0	0.675297	0.381355	yes	No	1	No	No					No	-
assembly_eaf87642cc47414b_1	628575	SNV	C	A	1	Heterozygous	163	327	49.8471	88	75	177	150	0.460123	34	163	327	75	92	0	0.999605	1	yes	No	1	No	No	ncbi:FUN_000244-T1:c.699G>T			ncbi:FUN_000244-T1:c.699G>T	No	No
assembly_eaf87642cc47414b_1	632394	SNV	T	C	1	Heterozygous	168	371	45.283	74	94	164	207	0.440476	34	168	371	60	75	0	0.992892	1	yes	No	1	No	No	ncbi:FUN_000247-T1:c.225T>C			ncbi:FUN_000247-T1:c.225T>C	No	No
assembly_eaf87642cc47414b_1	636774	SNV	C	G	1	Heterozygous	138	286	48.2517	73	65	152	134	0.471014	34	138	286	62	69	0	0.8301	1	yes	No	1	No	No					No	-
assembly_eaf87642cc47414b_1	638614	SNV	C	T	1	Heterozygous	142	317	44.795	69	73	150	167	0.485915	34	142	317	62	80	0	0.770889	1	yes	No	1	No	No					No	-
assembly_eaf87642cc47414b_1	638726	SNV	G	C	1	Heterozygous	157	330	47.5758	85	72	176	154	0.458599	34	157	330	53	67	0	0.970813	1	yes	No	1	No	No					No	-
assembly_eaf87642cc47414b_1	639396	SNV	T	C	1	Heterozygous	138	318	43.3962	82	56	181	137	0.405797	34	138	318	67	83	0	0.996367	1	yes	No	1	No	No	ncbi:FUN_000251-T1:c.285A>G			ncbi:FUN_000251-T1:c.285A>G	No	No
assembly_eaf87642cc47414b_1	639677	SNV	A	T	1	Heterozygous	139	272	51.1029	78	61	134	138	0.438849	34	139	272	49	64	0	0.767983	0.890885	yes	No	1	No	No	ncbi:FUN_000251-T1:c.4T>A	ncbi:FUN_000251-T1:p.Ser2Thr	ncbi:FUN_000251-T1:p.Ser2Thr	ncbi:FUN_000251-T1:c.4T>A	No	Yes
assembly_eaf87642cc47414b_1	640550	SNV	G	A	1	Heterozygous	145	297	48.8215	82	63	153	144	0.434483	34	145	297	53	71	0	0.892361	0.97627	yes	No	1	No	No					No	-
assembly_eaf87642cc47414b_1	641411	Deletion	C	-	1	Heterozygous	172	337	51.0386	73	99	162	175	0.424419	32.9767	172	337	70	86	-1.38	0.969964	0.946844	yes	No	1	No	No					No	-
assembly_eaf87642cc47414b_1	643977	SNV	G	A	1	Heterozygous	159	314	50.6369	93	66	177	137	0.415094	34	159	314	65	72	0	0.982872	1	yes	No	1	No	No					No	-
assembly_eaf87642cc47414b_1	644352	SNV	T	C	1	Heterozygous	134	312	42.9487	53	81	119	193	0.395522	34	134	312	63	74	0	0.960536	1	yes	No	1	No	No					No	-
assembly_eaf87642cc47414b_1	644463	SNV	C	T	1	Heterozygous	155	337	45.9941	96	59	186	151	0.380645	34	155	337	61	69	0	0.986099	0.857625	yes	No	1	No	No					No	-
assembly_eaf87642cc47414b_1	644667	SNV	G	T	1	Heterozygous	148	313	47.2843	101	47	205	108	0.317568	34	148	313	51	66	0	0.714552	0.99925	yes	No	1	No	No					No	-
assembly_eaf87642cc47414b_1	645775	SNV	A	C	1	Heterozygous	159	276	57.6087	75	84	133	143	0.471698	34	159	276	59	70	0	0.998034	1	yes	No	1	No	No					No	-
assembly_eaf87642cc47414b_1	646122	SNV	C	G	1	Heterozygous	152	298	51.0067	77	75	138	160	0.493421	34	152	298	70	83	0	0.988445	0.99512	yes	No	1	No	No	ncbi:FUN_000255-T1:c.3238G>C	ncbi:FUN_000255-T1:p.Ala1080Pro	ncbi:FUN_000255-T1:p.Ala1080Pro	ncbi:FUN_000255-T1:c.3238G>C	No	Yes
assembly_eaf87642cc47414b_1	646642..646644	Deletion	CTT	-	3	Heterozygous	157	354	44.3503	70	87	153	201	0.44586	33.5669	157	354	65	73	-0.85	0.91866	1	yes	No	1	No	No	ncbi:FUN_000255-T1:c.2716_2718delAAG	ncbi:FUN_000255-T1:p.Lys906del	ncbi:FUN_000255-T1:p.Lys906del	ncbi:FUN_000255-T1:c.2716_2718delAAG	No	Yes		646641
assembly_eaf87642cc47414b_1	646828	SNV	A	G	1	Heterozygous	152	337	45.1039	56	96	147	190	0.368421	34	152	337	60	80	0	0.936478	0.849571	yes	No	1	No	No	ncbi:FUN_000255-T1:c.2532T>C			ncbi:FUN_000255-T1:c.2532T>C	No	No
assembly_eaf87642cc47414b_1	646857	SNV	C	T	1	Heterozygous	134	272	49.2647	43	91	89	183	0.320896	34	134	272	59	73	0	0.97438	1	yes	No	1	No	No	ncbi:FUN_000255-T1:c.2503G>A	ncbi:FUN_000255-T1:p.Asp835Asn	ncbi:FUN_000255-T1:p.Asp835Asn	ncbi:FUN_000255-T1:c.2503G>A	No	Yes
assembly_eaf87642cc47414b_1	647185	SNV	G	A	1	Heterozygous	169	353	47.8754	90	79	186	167	0.467456	34	169	353	56	65	0	0.72222	1	yes	No	1	No	No	ncbi:FUN_000255-T1:c.2175C>T			ncbi:FUN_000255-T1:c.2175C>T	No	No
assembly_eaf87642cc47414b_1	647551	SNV	A	G	1	Heterozygous	171	334	51.1976	101	70	200	134	0.409357	34	171	334	64	82	0	0.997677	1	yes	No	1	No	No	ncbi:FUN_000255-T1:c.1809T>C			ncbi:FUN_000255-T1:c.1809T>C	No	No
assembly_eaf87642cc47414b_1	649840^649841	Insertion	-	A	1	Heterozygous	91	306	29.7386	52	39	181	125	0.428571	34	91	306	42	53	1.8	0.0693621	1	yes	No	1	No	No					No	-
assembly_eaf87642cc47414b_1	650046	SNV	A	G	1	Heterozygous	178	338	52.6627	89	89	158	180	0.5	34	178	338	72	92	0	0.999933	1	yes	No	1	No	No					No	-
assembly_eaf87642cc47414b_1	650149	SNV	C	T	1	Heterozygous	128	296	43.2432	64	64	138	158	0.5	34	128	296	58	66	0	0.964424	1	yes	No	1	No	No					No	-
assembly_eaf87642cc47414b_1	650150^650151	Insertion	-	T	1	Heterozygous	141	317	44.4795	64	77	142	175	0.453901	34	141	317	60	69	3.22	0.987403	1	yes	No	1	No	No					No	-
assembly_eaf87642cc47414b_1	650213	SNV	G	A	1	Heterozygous	172	368	46.7391	94	78	197	171	0.453488	34	172	368	72	80	0	0.998348	1	yes	No	1	No	No					No	-
assembly_eaf87642cc47414b_1	650269	SNV	C	T	1	Heterozygous	191	385	49.6104	96	95	193	192	0.497382	34	191	385	77	93	0	0.998779	1	yes	No	1	No	No					No	-
assembly_eaf87642cc47414b_1	651792	SNV	T	C	1	Heterozygous	136	301	45.1827	72	64	155	146	0.470588	34	136	301	61	75	0	0.866958	1	yes	No	1	No	No					No	-
assembly_eaf87642cc47414b_1	651999	SNV	T	C	1	Heterozygous	156	303	51.4851	83	73	160	143	0.467949	34	156	303	59	68	0	0.89239	1	yes	No	1	No	No					No	-
assembly_eaf87642cc47414b_1	653608	SNV	G	A	1	Heterozygous	136	298	45.6376	63	73	147	151	0.463235	34	136	298	57	78	0	0.944671	1	yes	No	1	No	No	ncbi:FUN_000259-T1:c.535G>A	ncbi:FUN_000259-T1:p.Ala179Thr	ncbi:FUN_000259-T1:p.Ala179Thr	ncbi:FUN_000259-T1:c.535G>A	No	Yes
assembly_eaf87642cc47414b_1	653729	SNV	G	A	1	Heterozygous	158	318	49.6855	66	92	147	171	0.417722	34	158	318	54	76	0	0.940728	0.989778	yes	No	1	No	No					No	-
assembly_eaf87642cc47414b_1	653762	SNV	T	C	1	Heterozygous	157	294	53.4014	79	78	140	154	0.496815	34	157	294	63	78	0	0.997165	1	yes	No	1	No	No					No	-
assembly_eaf87642cc47414b_1	655187	SNV	A	T	1	Heterozygous	189	367	51.4986	84	105	173	194	0.444444	34	189	367	68	80	0	0.978612	1	yes	No	1	No	No					No	-
assembly_eaf87642cc47414b_1	655625	SNV	C	G	1	Heterozygous	119	265	44.9057	71	48	154	111	0.403361	34	119	265	55	64	0	0.929701	1	yes	No	1	No	No					No	-
assembly_eaf87642cc47414b_1	657018	SNV	G	A	1	Heterozygous	172	345	49.8551	76	96	146	199	0.44186	34	172	345	64	79	0	0.947568	1	yes	No	1	No	No					No	-
assembly_eaf87642cc47414b_1	657756	SNV	C	A	1	Heterozygous	132	279	47.3118	56	76	119	160	0.424242	34	132	279	59	74	0	0.817638	1	yes	No	1	No	No	ncbi:FUN_000261-T1:c.848G>T	ncbi:FUN_000261-T1:p.Gly283Val	ncbi:FUN_000261-T1:p.Gly283Val	ncbi:FUN_000261-T1:c.848G>T	No	Yes
assembly_eaf87642cc47414b_1	658502	SNV	A	G	1	Heterozygous	153	310	49.3548	64	89	129	181	0.418301	34	153	310	57	76	0	0.986757	1	yes	No	1	No	No	ncbi:FUN_000261-T1:c.102T>C			ncbi:FUN_000261-T1:c.102T>C	No	No
assembly_eaf87642cc47414b_1	658520	SNV	G	A	1	Heterozygous	159	312	50.9615	66	93	126	186	0.415094	34	159	312	57	78	0	0.981648	1	yes	No	1	No	No	ncbi:FUN_000261-T1:c.84C>T			ncbi:FUN_000261-T1:c.84C>T	No	No
assembly_eaf87642cc47414b_1	658791	SNV	T	G	1	Heterozygous	172	353	48.7252	94	78	194	159	0.453488	34	172	353	63	78	0	0.796126	1	yes	No	1	No	No					No	-
assembly_eaf87642cc47414b_1	659353	SNV	T	C	1	Heterozygous	170	349	48.7106	80	90	167	182	0.470588	34	170	349	64	90	0	0.98988	1	yes	No	1	No	No					No	-
assembly_eaf87642cc47414b_1	659452	SNV	C	T	1	Heterozygous	137	292	46.9178	79	58	155	137	0.423358	34	137	292	63	82	0	0.950388	0.987368	yes	No	1	No	No					No	-
assembly_eaf87642cc47414b_1	659655	SNV	A	G	1	Heterozygous	155	286	54.1958	65	90	131	155	0.419355	34	155	286	56	82	0	0.976535	0.998567	yes	No	1	No	No					No	-
assembly_eaf87642cc47414b_1	660280^660281	Insertion	-	AAG	3	Heterozygous	151	339	44.5428	69	82	164	175	0.456954	34	151	339	53	65	7.53	0.618711	1	yes	No	1	No	No					No	-
assembly_eaf87642cc47414b_1	660945	SNV	G	A	1	Heterozygous	115	267	43.0712	50	65	132	135	0.434783	34	115	267	51	59	0	0.788336	0.937345	yes	No	1	No	No					No	-
assembly_eaf87642cc47414b_1	661980	SNV	A	T	1	Heterozygous	157	326	48.1595	89	68	195	131	0.433121	34	157	326	63	90	0	0.954953	0.99995	yes	No	1	No	No					No	-
assembly_eaf87642cc47414b_1	662395	SNV	C	G	1	Heterozygous	146	312	46.7949	88	58	183	129	0.39726	34	146	312	59	79	0	0.990652	1	yes	No	1	No	No					No	-
assembly_eaf87642cc47414b_1	662667	SNV	A	G	1	Heterozygous	164	298	55.0336	79	85	135	163	0.481707	34	164	298	60	81	0	0.979633	1	yes	No	1	No	No					No	-
assembly_eaf87642cc47414b_1	662956	SNV	C	G	1	Heterozygous	214	384	55.7292	107	107	190	194	0.5	34	214	384	69	95	0	0.993248	1	yes	No	1	No	No					No	-
assembly_eaf87642cc47414b_1	663924	SNV	A	G	1	Heterozygous	134	285	47.0175	68	66	141	144	0.492537	34	134	285	62	62	0	0.968842	1	yes	No	1	No	No					No	-
assembly_eaf87642cc47414b_1	664510	SNV	C	G	1	Heterozygous	170	368	46.1957	86	84	180	188	0.494118	34	170	368	64	80	0	0.956427	1	yes	No	1	No	No					No	-
assembly_eaf87642cc47414b_1	664862	SNV	T	C	1	Heterozygous	147	332	44.2771	66	81	144	188	0.44898	34	147	332	62	68	0	0.929997	1	yes	No	1	No	No					No	-
assembly_eaf87642cc47414b_1	664897	SNV	C	G	1	Heterozygous	177	370	47.8378	88	89	173	197	0.497175	34	177	370	65	72	0	0.905941	1	yes	No	1	No	No					No	-
assembly_eaf87642cc47414b_1	664979	SNV	G	C	1	Heterozygous	179	344	52.0349	89	90	178	166	0.497207	34	179	344	64	80	0	0.998221	1	yes	No	1	No	No					No	-
assembly_eaf87642cc47414b_1	665124	SNV	T	C	1	Heterozygous	151	320	47.1875	67	84	152	168	0.443709	34	151	320	64	79	0	0.996483	1	yes	No	1	No	No					No	-
assembly_eaf87642cc47414b_1	666363	SNV	T	G	1	Heterozygous	167	335	49.8507	74	93	141	194	0.443114	34	167	335	60	58	0	0.807169	1	yes	No	1	No	No	ncbi:FUN_000262-T1:c.241A>C	ncbi:FUN_000262-T1:p.Asn81His	ncbi:FUN_000262-T1:p.Asn81His	ncbi:FUN_000262-T1:c.241A>C	No	Yes
assembly_eaf87642cc47414b_1	666715	SNV	C	T	1	Heterozygous	181	351	51.567	63	118	115	236	0.348066	34	181	351	70	83	0	0.990752	1	yes	No	1	No	No					No	-
assembly_eaf87642cc47414b_1	666957	SNV	A	C	1	Heterozygous	141	303	46.5347	81	60	184	119	0.425532	34	141	303	65	76	0	0.682761	0.999138	yes	No	1	No	No					No	-
assembly_eaf87642cc47414b_1	667359^667360	Insertion	-	TACAG	5	Heterozygous	106	325	32.6154	46	60	144	181	0.433962	34	106	325	43	59	1.33	0.117855	1	yes	No	1	No	No					No	-
assembly_eaf87642cc47414b_1	667867	SNV	A	T	1	Heterozygous	177	353	50.1416	77	100	156	197	0.435028	34	177	353	69	83	0	0.158541	1	yes	No	1	No	No	ncbi:FUN_000263-T1:c.702T>A			ncbi:FUN_000263-T1:c.702T>A	No	No
assembly_eaf87642cc47414b_1	668281	SNV	G	A	1	Heterozygous	115	248	46.371	50	65	113	135	0.434783	34	115	248	47	61	0	0.848189	1	yes	No	1	No	No	ncbi:FUN_000263-T1:c.288C>T			ncbi:FUN_000263-T1:c.288C>T	No	No
assembly_eaf87642cc47414b_1	668550	SNV	G	A	1	Heterozygous	128	323	39.6285	43	85	123	200	0.335938	34	128	323	47	61	0	0.859552	0.967725	yes	No	1	No	No	ncbi:FUN_000263-T1:c.19C>T	ncbi:FUN_000263-T1:p.Pro7Ser	ncbi:FUN_000263-T1:p.Pro7Ser	ncbi:FUN_000263-T1:c.19C>T	No	Yes
assembly_eaf87642cc47414b_1	668731	SNV	T	A	1	Heterozygous	155	307	50.4886	84	71	175	132	0.458065	34	155	307	55	67	0	0.850767	1	yes	No	1	No	No					No	-
assembly_eaf87642cc47414b_1	668884	SNV	C	T	1	Heterozygous	127	268	47.3881	61	66	111	157	0.480315	34	127	268	57	74	0	0.98227	0.896755	yes	No	1	No	No					No	-
assembly_eaf87642cc47414b_1	669171	SNV	A	G	1	Heterozygous	156	317	49.2114	102	54	206	111	0.346154	34	156	317	55	60	0	0.645574	1	yes	No	1	No	No					No	-
assembly_eaf87642cc47414b_1	669968	SNV	G	T	1	Heterozygous	162	331	48.9426	91	71	178	153	0.438272	34	162	331	59	68	0	0.778554	1	yes	No	1	No	No					No	-
assembly_eaf87642cc47414b_1	670194	SNV	G	A	1	Heterozygous	127	304	41.7763	58	69	139	165	0.456693	34	127	304	61	74	0	0.932163	1	yes	No	1	No	No					No	-
assembly_eaf87642cc47414b_1	670225	SNV	G	T	1	Heterozygous	138	296	46.6216	69	69	133	163	0.5	34	138	296	62	72	0	0.998495	0.973537	yes	No	1	No	No					No	-
assembly_eaf87642cc47414b_1	670536	SNV	T	G	1	Heterozygous	154	321	47.9751	71	83	149	172	0.461039	34	154	321	69	79	0	0.974778	1	yes	No	1	No	No					No	-
assembly_eaf87642cc47414b_1	670700	SNV	C	T	1	Heterozygous	154	341	45.1613	68	86	164	177	0.441558	34	154	341	62	79	0	0.807549	0.997715	yes	No	1	No	No					No	-
assembly_eaf87642cc47414b_1	670970	SNV	C	A	1	Heterozygous	104	260	40	53	51	122	138	0.490385	34	104	260	54	61	0	0.985539	0.996672	yes	No	1	No	No	ncbi:FUN_000264-T1:c.117C>A			ncbi:FUN_000264-T1:c.117C>A	No	No
assembly_eaf87642cc47414b_1	671109	SNV	C	A	1	Heterozygous	142	299	47.4916	69	73	150	149	0.485915	34	142	299	61	73	0	0.950531	1	yes	No	1	No	No	ncbi:FUN_000264-T1:c.256C>A	ncbi:FUN_000264-T1:p.Gln86Lys	ncbi:FUN_000264-T1:p.Gln86Lys	ncbi:FUN_000264-T1:c.256C>A	No	Yes
assembly_eaf87642cc47414b_1	671606	SNV	C	G	1	Heterozygous	170	351	48.433	60	110	116	235	0.352941	34	170	351	68	87	0	0.989804	1	yes	No	1	No	No	ncbi:FUN_000264-T1:c.753C>G			ncbi:FUN_000264-T1:c.753C>G	No	No
assembly_eaf87642cc47414b_1	671779	SNV	C	T	1	Heterozygous	156	331	47.1299	102	54	218	113	0.346154	34	156	331	66	81	0	0.990652	1	yes	No	1	No	No					No	-
assembly_eaf87642cc47414b_1	672908	SNV	A	G	1	Heterozygous	198	364	54.3956	95	103	182	182	0.479798	34	198	364	77	97	0	0.652317	1	yes	No	1	No	No	ncbi:FUN_000265-T1:c.161T>C	ncbi:FUN_000265-T1:p.Leu54Pro	ncbi:FUN_000265-T1:p.Leu54Pro	ncbi:FUN_000265-T1:c.161T>C	No	Yes
assembly_eaf87642cc47414b_1	673649	SNV	A	T	1	Heterozygous	146	273	53.4799	76	70	150	123	0.479452	34	146	273	61	80	0	0.998607	1	yes	No	1	No	No					No	-
assembly_eaf87642cc47414b_1	673744	SNV	A	G	1	Heterozygous	151	356	42.4157	66	85	168	188	0.437086	34	151	356	51	66	0	0.994696	0.999691	yes	No	1	No	No					No	-
assembly_eaf87642cc47414b_1	673749	SNV	T	C	1	Heterozygous	155	353	43.9093	69	86	165	188	0.445161	34	155	353	53	68	0	0.934031	1	yes	No	1	No	No					No	-
assembly_eaf87642cc47414b_1	673840	SNV	C	A	1	Heterozygous	131	271	48.3395	80	51	151	120	0.389313	34	131	271	46	53	0	0.88627	0.96097	yes	No	1	No	No					No	-
assembly_eaf87642cc47414b_1	674358	SNV	G	A	1	Heterozygous	153	295	51.8644	74	79	155	140	0.48366	34	153	295	58	71	0	0.93099	0.997973	yes	No	1	No	No					No	-
assembly_eaf87642cc47414b_1	674497	SNV	T	G	1	Heterozygous	144	306	47.0588	86	58	181	125	0.402778	34	144	306	54	66	0	0.987436	1	yes	No	1	No	No					No	-
assembly_eaf87642cc47414b_1	674499	SNV	G	T	1	Heterozygous	143	302	47.351	84	59	172	130	0.412587	34	143	302	53	68	0	0.996328	1	yes	No	1	No	No					No	-
assembly_eaf87642cc47414b_1	674605	SNV	T	G	1	Heterozygous	163	313	52.0767	64	99	127	186	0.392638	34	163	313	59	80	0	0.999996	1	yes	No	1	No	No					No	-
assembly_eaf87642cc47414b_1	674635	SNV	A	G	1	Heterozygous	148	305	48.5246	57	91	115	190	0.385135	34	148	305	58	79	0	0.998347	1	yes	No	1	No	No					No	-
assembly_eaf87642cc47414b_1	674750	SNV	A	G	1	Heterozygous	161	300	53.6667	96	65	170	130	0.403727	34	161	300	66	83	0	0.99964	1	yes	No	1	No	No					No	-
assembly_eaf87642cc47414b_1	674789	SNV	C	T	1	Heterozygous	131	262	50	77	54	159	103	0.412214	34	131	262	66	82	0	0.880107	1	yes	No	1	No	No					No	-
assembly_eaf87642cc47414b_1	674860	SNV	G	A	1	Heterozygous	153	292	52.3973	74	79	152	140	0.48366	34	153	292	64	72	0	0.922247	1	yes	No	1	No	No					No	-
assembly_eaf87642cc47414b_1	674888	SNV	C	A	1	Heterozygous	159	304	52.3026	76	83	153	151	0.477987	34	159	304	67	73	0	0.954809	1	yes	No	1	No	No					No	-
assembly_eaf87642cc47414b_1	674895	SNV	A	G	1	Heterozygous	163	298	54.698	80	83	151	147	0.490798	34	163	298	66	72	0	0.951994	1	yes	No	1	Yes	No					No	-
assembly_eaf87642cc47414b_1	675156	SNV	C	T	1	Heterozygous	164	346	47.3988	72	92	151	195	0.439024	34	164	346	61	77	0	0.906364	1	yes	No	1	No	No					No	-
assembly_eaf87642cc47414b_1	675350	SNV	C	T	1	Heterozygous	156	366	42.623	73	83	166	200	0.467949	34	156	366	61	70	0	0.971298	1	yes	No	1	No	No					No	-
assembly_eaf87642cc47414b_1	675385	SNV	C	G	1	Heterozygous	155	334	46.4072	61	94	127	207	0.393548	34	155	334	64	82	0	0.999122	1	yes	No	1	No	No					No	-
assembly_eaf87642cc47414b_1	675424	SNV	A	G	1	Heterozygous	157	326	48.1595	69	88	147	179	0.43949	34	157	326	63	80	0	0.81668	1	yes	No	1	No	No					No	-
assembly_eaf87642cc47414b_1	675458	SNV	C	T	1	Heterozygous	182	340	53.5294	87	95	166	174	0.478022	34	182	340	56	81	0	0.998966	1	yes	No	1	No	No					No	-
assembly_eaf87642cc47414b_1	677106	SNV	G	T	1	Heterozygous	144	276	52.1739	50	94	114	162	0.347222	34	144	276	60	65	0	0.941712	0.881268	yes	No	1	No	No					No	-
assembly_eaf87642cc47414b_1	677193	SNV	A	G	1	Heterozygous	139	312	44.5513	70	69	167	145	0.496403	34	139	312	55	72	0	0.915829	1	yes	No	1	No	No					No	-
assembly_eaf87642cc47414b_1	677254	SNV	T	A	1	Heterozygous	147	300	49	62	85	150	150	0.421769	34	147	300	51	70	0	0.984962	0.797846	yes	No	1	No	No					No	-
assembly_eaf87642cc47414b_1	678385	SNV	A	G	1	Heterozygous	119	254	46.8504	61	58	136	118	0.487395	34	119	254	56	68	0	0.953826	1	yes	No	1	No	No					No	-
assembly_eaf87642cc47414b_1	679306	SNV	A	G	1	Heterozygous	142	290	48.9655	60	82	137	153	0.422535	34	142	290	58	75	0	0.686939	0.977339	yes	No	1	No	No					No	-
assembly_eaf87642cc47414b_1	679318	SNV	A	G	1	Heterozygous	146	279	52.3297	65	81	124	155	0.445205	34	146	279	56	76	0	0.944466	1	yes	No	1	No	No					No	-
assembly_eaf87642cc47414b_1	680604	SNV	T	A	1	Heterozygous	139	276	50.3623	70	69	140	136	0.496403	34	139	276	51	73	0	0.99972	1	yes	No	1	No	No					No	-
assembly_eaf87642cc47414b_1	680631	SNV	C	A	1	Heterozygous	133	277	48.0144	59	74	111	166	0.443609	34	133	277	55	75	0	0.999915	0.989161	yes	No	1	No	No					No	-
assembly_eaf87642cc47414b_1	681591	SNV	G	A	1	Heterozygous	159	289	55.0173	85	74	150	139	0.465409	34	159	289	65	70	0	0.999807	1	yes	No	1	No	No	ncbi:FUN_000269-T1:c.570G>A			ncbi:FUN_000269-T1:c.570G>A	No	No
assembly_eaf87642cc47414b_1	681886^681887	Insertion	-	CTG	3	Heterozygous	153	293	52.2184	89	64	156	137	0.418301	34	153	293	58	68	1.27	0.725188	0.980413	yes	No	1	No	No	ncbi:FUN_000269-T1:c.866_868dupCTG	ncbi:FUN_000269-T1:p.Pro289_Val290insAla	ncbi:FUN_000269-T1:p.Pro289_Val290insAla	ncbi:FUN_000269-T1:c.866_868dupCTG	No	Yes		681889
assembly_eaf87642cc47414b_1	682782^682783	Insertion	-	G	1	Heterozygous	160	325	49.2308	63	97	130	195	0.39375	34	160	325	54	63	0.57	0.982276	1	yes	No	1	No	No					No	-
assembly_eaf87642cc47414b_1	682804	SNV	C	T	1	Heterozygous	166	326	50.9202	90	76	165	161	0.457831	34	166	326	61	74	0	0.841852	1	yes	No	1	No	No					No	-
assembly_eaf87642cc47414b_1	682856	SNV	C	T	1	Heterozygous	156	295	52.8814	85	71	159	136	0.455128	34	156	295	58	78	0	0.990871	1	yes	No	1	No	No					No	-
assembly_eaf87642cc47414b_1	682954	SNV	T	C	1	Heterozygous	132	288	45.8333	84	48	173	115	0.363636	34	132	288	56	68	0	0.958623	0.995665	yes	No	1	No	No					No	-
assembly_eaf87642cc47414b_1	684363	SNV	T	A	1	Heterozygous	202	378	53.4392	92	110	174	204	0.455446	34	202	378	72	86	0	0.995739	1	yes	No	1	No	No	ncbi:FUN_000270-T1:c.555T>A			ncbi:FUN_000270-T1:c.555T>A	No	No
assembly_eaf87642cc47414b_1	684573	SNV	T	C	1	Heterozygous	155	332	46.6867	84	71	183	149	0.458065	34	155	332	59	72	0	0.731257	1	yes	No	1	No	No	ncbi:FUN_000270-T1:c.765T>C			ncbi:FUN_000270-T1:c.765T>C	No	No
assembly_eaf87642cc47414b_1	685279	SNV	A	G	1	Heterozygous	166	360	46.1111	84	82	175	185	0.493976	34	166	360	59	78	0	0.885211	1	yes	No	1	No	No	ncbi:FUN_000271-T1:c.1233T>C			ncbi:FUN_000271-T1:c.1233T>C	No	No
assembly_eaf87642cc47414b_1	685289	SNV	A	G	1	Heterozygous	156	347	44.9568	81	75	167	180	0.480769	34	156	347	55	76	0	0.955492	0.999518	yes	No	1	No	No	ncbi:FUN_000271-T1:c.1223T>C	ncbi:FUN_000271-T1:p.Phe408Ser	ncbi:FUN_000271-T1:p.Phe408Ser	ncbi:FUN_000271-T1:c.1223T>C	No	Yes
assembly_eaf87642cc47414b_1	685477	SNV	G	A	1	Heterozygous	167	304	54.9342	86	81	167	137	0.48503	34	167	304	64	79	0	0.994566	1	yes	No	1	No	No	ncbi:FUN_000271-T1:c.1035C>T			ncbi:FUN_000271-T1:c.1035C>T	No	No
assembly_eaf87642cc47414b_1	685610	SNV	A	G	1	Heterozygous	132	318	41.5094	64	68	143	175	0.484848	34	132	318	61	63	0	0.938521	0.99951	yes	No	1	No	No	ncbi:FUN_000271-T1:c.902T>C	ncbi:FUN_000271-T1:p.Val301Ala	ncbi:FUN_000271-T1:p.Val301Ala	ncbi:FUN_000271-T1:c.902T>C	No	Yes
assembly_eaf87642cc47414b_1	687575	SNV	C	T	1	Heterozygous	171	329	51.9757	83	88	164	165	0.48538	34	171	329	50	76	0	0.899835	1	yes	No	1	No	No					No	-
assembly_eaf87642cc47414b_1	692202	SNV	A	G	1	Heterozygous	120	248	48.3871	69	51	137	111	0.425	34	120	248	44	61	0	0.931098	1	yes	No	1	No	No	ncbi:FUN_000272-T1:c.30T>C			ncbi:FUN_000272-T1:c.30T>C	No	No
assembly_eaf87642cc47414b_1	692245	SNV	C	G	1	Heterozygous	102	222	45.9459	57	45	117	105	0.441176	34	102	222	49	61	0	0.990183	1	yes	No	1	No	No					No	-
assembly_eaf87642cc47414b_1	692305	SNV	C	T	1	Heterozygous	95	207	45.8937	49	46	111	96	0.484211	34	95	207	45	59	0	0.976572	1	yes	No	1	No	No					No	-
assembly_eaf87642cc47414b_1	692764	SNV	G	A	1	Heterozygous	153	302	50.6623	56	97	113	189	0.366013	34	153	302	65	73	0	0.847555	1	yes	No	1	No	No					No	-
assembly_eaf87642cc47414b_1	692768	SNV	A	G	1	Heterozygous	153	291	52.5773	54	99	106	185	0.352941	34	153	291	65	74	0	0.820642	1	yes	No	1	No	No					No	-
assembly_eaf87642cc47414b_1	692821	SNV	G	A	1	Heterozygous	167	313	53.3546	68	99	127	186	0.407186	34	167	313	63	81	0	0.99373	1	yes	No	1	No	No					No	-
assembly_eaf87642cc47414b_1	693024	SNV	G	A	1	Heterozygous	149	330	45.1515	76	73	188	142	0.489933	34	149	330	45	66	0	0.557356	0.92092	yes	No	1	No	No					No	-
assembly_eaf87642cc47414b_1	693250	SNV	A	T	1	Heterozygous	139	308	45.1299	87	52	160	148	0.374101	34	139	308	47	65	0	0.893048	0.489757	yes	No	1	No	No					No	-
assembly_eaf87642cc47414b_1	765256	SNV	T	C	1	Heterozygous	179	271	66.0517	94	85	131	140	0.47486	34	179	271	75	87	0	0.99408	0.999993	yes	No	1	No	No					No	-
assembly_eaf87642cc47414b_1	846189	SNV	A	T	1	Heterozygous	148	299	49.4983	74	74	132	167	0.5	34	148	299	50	75	0	0.944402	0.939823	yes	No	1	No	No					No	-
assembly_eaf87642cc47414b_1	846920	SNV	G	A	1	Heterozygous	188	382	49.2147	74	114	156	226	0.393617	34	188	382	62	77	0	0.789028	1	yes	No	1	No	No					No	-
assembly_eaf87642cc47414b_1	848416	SNV	G	A	1	Heterozygous	129	294	43.8776	62	67	140	154	0.48062	34	129	294	63	74	0	0.998425	1	yes	No	1	No	No					No	-
assembly_eaf87642cc47414b_1	848594	Replacement	A	TT	2	Heterozygous	122	268	45.5224	61	61	144	124	0.5	34	122	268	45	64	0.34	0.95127	0.999602	yes	No	1	No	No					No	-
assembly_eaf87642cc47414b_1	848597	SNV	G	T	1	Heterozygous	117	261	44.8276	60	57	140	121	0.487179	34	117	261	45	64	0	0.9997	1	yes	No	1	No	No					No	-
assembly_eaf87642cc47414b_1	848603^848604	Insertion	-	A	1	Heterozygous	132	289	45.6747	55	77	133	156	0.416667	34	132	289	47	68	2.8	0.944714	0.991004	yes	No	1	No	No					No	-
assembly_eaf87642cc47414b_1	850362	SNV	T	C	1	Heterozygous	149	271	54.9815	67	82	117	154	0.449664	34	149	271	64	91	0	0.966413	1	yes	No	1	No	No					No	-
assembly_eaf87642cc47414b_1	850843	SNV	T	C	1	Heterozygous	136	278	48.9209	82	54	177	101	0.397059	34	136	278	60	82	0	0.980824	0.99718	yes	No	1	No	No					No	-
assembly_eaf87642cc47414b_1	851277	SNV	C	G	1	Heterozygous	155	311	49.8392	82	73	157	154	0.470968	34	155	311	62	78	0	0.998687	1	yes	No	1	No	No					No	-
assembly_eaf87642cc47414b_1	851877	SNV	A	T	1	Heterozygous	162	376	43.0851	61	101	156	220	0.376543	34	162	376	61	71	0	0.300366	0.991198	yes	No	1	No	No					No	-
assembly_eaf87642cc47414b_1	854517	SNV	A	C	1	Heterozygous	158	327	48.318	85	73	170	157	0.462025	34	158	327	56	70	0	0.837868	1	yes	No	1	No	No	ncbi:FUN_000344-T1:c.552A>C			ncbi:FUN_000344-T1:c.552A>C	No	No
assembly_eaf87642cc47414b_1	855122	SNV	A	T	1	Heterozygous	133	285	46.6667	80	53	165	120	0.398496	34	133	285	67	76	0	0.927084	1	yes	No	1	No	No					No	-
assembly_eaf87642cc47414b_1	856097	SNV	C	T	1	Heterozygous	158	353	44.7592	87	71	193	160	0.449367	34	158	353	59	82	0	0.897399	1	yes	No	1	No	No					No	-
assembly_eaf87642cc47414b_1	858682	SNV	G	T	1	Heterozygous	148	331	44.713	88	60	183	148	0.405405	34	148	331	63	68	0	0.988939	0.991358	yes	No	1	No	No					No	-
assembly_eaf87642cc47414b_1	858688	SNV	A	T	1	Heterozygous	149	325	45.8462	85	64	168	157	0.42953	34	149	325	63	68	0	0.987331	0.958166	yes	No	1	No	No					No	-
assembly_eaf87642cc47414b_1	859123	SNV	A	G	1	Heterozygous	185	329	56.231	96	89	161	168	0.481081	34	185	329	59	81	0	0.979261	1	yes	No	1	No	No					No	-
assembly_eaf87642cc47414b_1	859334	SNV	C	T	1	Heterozygous	158	319	49.5298	66	92	144	175	0.417722	34	158	319	67	83	0	0.993861	0.999952	yes	No	1	No	No					No	-
assembly_eaf87642cc47414b_1	859434^859435	Insertion	-	T	1	Heterozygous	111	290	38.2759	64	47	165	125	0.423423	34	111	290	52	63	1.12	0.964302	1	yes	No	1	No	No					No	-
assembly_eaf87642cc47414b_1	859465	SNV	T	C	1	Heterozygous	130	302	43.0464	82	48	189	113	0.369231	34	130	302	58	73	0	0.99798	1	yes	No	1	No	No					No	-
assembly_eaf87642cc47414b_1	859469	SNV	A	G	1	Heterozygous	137	303	45.2145	88	49	187	116	0.357664	34	137	303	59	74	0	0.997849	1	yes	No	1	No	No					No	-
assembly_eaf87642cc47414b_1	860568	SNV	C	T	1	Heterozygous	156	325	48	78	78	160	165	0.5	34	156	325	70	82	0	0.999538	1	yes	No	1	No	No	ncbi:FUN_000346-T1:c.858C>T			ncbi:FUN_000346-T1:c.858C>T	No	No
assembly_eaf87642cc47414b_1	860904	SNV	T	A	1	Heterozygous	167	352	47.4432	88	79	175	177	0.473054	34	167	352	64	72	0	0.999048	1	yes	No	1	No	No	ncbi:FUN_000346-T1:c.1194T>A			ncbi:FUN_000346-T1:c.1194T>A	No	No
assembly_eaf87642cc47414b_1	861051	SNV	C	T	1	Heterozygous	128	276	46.3768	56	72	129	147	0.4375	34	128	276	57	75	0	0.98581	1	yes	No	1	No	No					No	-
assembly_eaf87642cc47414b_1	861178..861179	MNV	AC	GT	2	Heterozygous	167	376	44.4149	79	88	181	195	0.473054	34	167	376	55	83	0	0.340566	1	yes	No	1	No	No					No	-
assembly_eaf87642cc47414b_1	861215	SNV	G	A	1	Heterozygous	163	324	50.3086	94	69	193	131	0.423313	34	163	324	56	90	0	0.987282	1	yes	No	1	No	No	ncbi:FUN_000347-T1:c.4+23G>A			ncbi:FUN_000347-T1:c.4+23G>A	No	-
assembly_eaf87642cc47414b_1	861244	SNV	A	C	1	Heterozygous	153	305	50.1639	87	66	170	135	0.431373	34	153	305	56	87	0	0.98221	1	yes	No	1	No	No	ncbi:FUN_000347-T1:c.4+52A>C			ncbi:FUN_000347-T1:c.4+52A>C	No	-
assembly_eaf87642cc47414b_1	861951	SNV	C	G	1	Heterozygous	168	302	55.6291	68	100	132	170	0.404762	34	168	302	72	81	0	0.981019	1	yes	No	1	No	No					No	-
assembly_eaf87642cc47414b_1	862948	SNV	A	T	1	Heterozygous	137	284	48.2394	57	80	127	157	0.416058	34	137	284	60	74	0	0.904695	1	yes	No	1	No	No	ncbi:FUN_000348-T1:c.263A>T	ncbi:FUN_000348-T1:p.Gln88Leu	ncbi:FUN_000348-T1:p.Gln88Leu	ncbi:FUN_000348-T1:c.263A>T	No	Yes
assembly_eaf87642cc47414b_1	862971	SNV	A	T	1	Heterozygous	120	248	48.3871	54	66	117	131	0.45	34	120	248	57	69	0	0.955564	1	yes	No	1	No	No	ncbi:FUN_000348-T1:c.286A>T	ncbi:FUN_000348-T1:p.Ile96Phe	ncbi:FUN_000348-T1:p.Ile96Phe	ncbi:FUN_000348-T1:c.286A>T	No	Yes
assembly_eaf87642cc47414b_1	863436	SNV	A	G	1	Heterozygous	161	299	53.8462	69	92	134	165	0.428571	34	161	299	61	73	0	0.999639	1	yes	No	1	No	No	ncbi:FUN_000349-T1:c.1110T>C			ncbi:FUN_000349-T1:c.1110T>C	No	No
assembly_eaf87642cc47414b_1	869629	SNV	T	C	1	Heterozygous	159	338	47.0414	72	87	163	175	0.45283	34	159	338	63	76	0	0.328328	1	yes	No	1	No	No					No	-
assembly_eaf87642cc47414b_1	871354	SNV	G	A	1	Heterozygous	152	320	47.5	54	98	118	202	0.355263	34	152	320	68	72	0	0.710824	1	yes	No	1	No	No					No	-
assembly_eaf87642cc47414b_1	871933	SNV	A	G	1	Heterozygous	165	333	49.5495	82	83	163	170	0.49697	34	165	333	65	80	0	0.999102	1	yes	No	1	No	No					No	-
assembly_eaf87642cc47414b_1	872921	SNV	T	C	1	Heterozygous	159	300	53	48	111	99	201	0.301887	34	159	300	54	73	0	0.944774	0.998617	yes	No	1	No	No	ncbi:FUN_000354-T1:c.208T>C			ncbi:FUN_000354-T1:c.208T>C	No	No
assembly_eaf87642cc47414b_1	874521	SNV	A	G	1	Heterozygous	171	327	52.2936	110	61	199	128	0.356725	34	171	327	61	79	0	0.999636	0.996723	yes	No	1	No	No					No	-
assembly_eaf87642cc47414b_1	874609	SNV	A	G	1	Heterozygous	193	354	54.5198	114	79	207	147	0.409326	34	193	354	58	74	0	0.996188	1	yes	No	1	No	No					No	-
assembly_eaf87642cc47414b_1	876404	SNV	C	A	1	Heterozygous	123	256	48.0469	52	71	105	151	0.422764	34	123	256	50	58	0	0.977634	1	yes	No	1	No	No					No	-
assembly_eaf87642cc47414b_1	876779	SNV	T	C	1	Heterozygous	191	343	55.6851	104	87	218	125	0.455497	34	191	343	73	87	0	0.726871	0.572329	yes	No	1	No	No	ncbi:FUN_000355-T1:c.5-28T>C			ncbi:FUN_000355-T1:c.5-28T>C	No	-
assembly_eaf87642cc47414b_1	876805	SNV	A	T	1	Heterozygous	165	323	51.0836	90	75	189	134	0.454545	34	165	323	70	79	0	0.782353	0.995474	yes	No	1	No	No	ncbi:FUN_000355-T1:c.5-2A>T			ncbi:FUN_000355-T1:c.5-2A>T	No	-	Possible splice site disruption
assembly_eaf87642cc47414b_1	877253	SNV	A	G	1	Heterozygous	183	340	53.8235	110	73	216	124	0.398907	34	183	340	63	85	0	0.960109	0.997195	yes	No	1	No	No					No	-
assembly_eaf87642cc47414b_1	877693^877694	Insertion	-	A	1	Heterozygous	151	350	43.1429	83	68	191	159	0.450331	34	151	350	55	64	0.64	0.999367	1	yes	No	1	No	No					No	-
assembly_eaf87642cc47414b_1	877786	SNV	G	T	1	Heterozygous	151	303	49.835	78	73	158	145	0.483444	34	151	303	57	64	0	0.982688	1	yes	No	1	No	No					No	-
assembly_eaf87642cc47414b_1	878720	SNV	A	G	1	Heterozygous	160	328	48.7805	75	85	159	169	0.46875	34	160	328	49	73	0	0.984845	1	yes	No	1	No	No					No	-
assembly_eaf87642cc47414b_1	879126^879127	Insertion	-	G	1	Heterozygous	163	390	41.7949	95	68	194	196	0.417178	34	163	390	59	82	0.67	0.145398	0.665343	yes	No	1	No	No					No	-
assembly_eaf87642cc47414b_1	879417	SNV	T	C	1	Heterozygous	179	342	52.3392	91	88	172	170	0.49162	34	179	342	58	67	0	0.999917	1	yes	No	1	No	No					No	-
assembly_eaf87642cc47414b_1	879622	SNV	T	C	1	Heterozygous	173	311	55.627	112	61	208	103	0.352601	34	173	311	70	85	0	0.996688	1	yes	No	1	No	No					No	-
assembly_eaf87642cc47414b_1	879690	SNV	C	T	1	Heterozygous	166	330	50.303	88	78	176	154	0.46988	34	166	330	62	75	0	0.998889	1	yes	No	1	No	No					No	-
assembly_eaf87642cc47414b_1	879790	SNV	C	T	1	Heterozygous	189	395	47.8481	85	104	178	217	0.449735	34	189	395	66	93	0	0.964834	1	yes	No	1	No	No					No	-
assembly_eaf87642cc47414b_1	879974	SNV	C	T	1	Heterozygous	131	294	44.5578	73	58	166	128	0.442748	34	131	294	58	67	0	0.984769	1	yes	No	1	No	No					No	-
assembly_eaf87642cc47414b_1	879987	SNV	G	C	1	Heterozygous	146	321	45.4829	88	58	199	122	0.39726	34	146	321	58	72	0	0.840694	1	yes	No	1	No	No					No	-
assembly_eaf87642cc47414b_1	880009	SNV	T	G	1	Heterozygous	182	340	53.5294	124	58	219	121	0.318681	34	182	340	60	84	0	0.996066	0.986767	yes	No	1	No	No					No	-
assembly_eaf87642cc47414b_1	880026	SNV	A	G	1	Heterozygous	186	330	56.3636	124	62	200	130	0.333333	34	186	330	64	84	0	0.969898	0.892058	yes	No	1	No	No					No	-
assembly_eaf87642cc47414b_1	880114	SNV	C	T	1	Heterozygous	196	357	54.902	107	89	205	152	0.454082	34	196	357	78	94	0	0.998854	1	yes	No	1	No	No					No	-
assembly_eaf87642cc47414b_1	880248	SNV	G	A	1	Heterozygous	191	366	52.1858	70	121	131	235	0.366492	34	191	366	68	80	0	0.999882	1	yes	No	1	No	No					No	-
assembly_eaf87642cc47414b_1	880578	SNV	A	T	1	Heterozygous	193	361	53.4626	92	101	155	206	0.476684	34	193	361	76	92	0	0.991573	0.982651	yes	No	1	No	No					No	-
assembly_eaf87642cc47414b_1	880600	SNV	T	C	1	Heterozygous	165	350	47.1429	71	94	155	195	0.430303	34	165	350	74	83	0	0.96898	1	yes	No	1	No	No					No	-
assembly_eaf87642cc47414b_1	881076	SNV	G	A	1	Heterozygous	149	305	48.8525	56	93	121	184	0.375839	34	149	305	60	74	0	0.998186	1	yes	No	1	No	No	ncbi:FUN_000356-T1:c.212C>T	ncbi:FUN_000356-T1:p.Ala71Val	ncbi:FUN_000356-T1:p.Ala71Val	ncbi:FUN_000356-T1:c.212C>T	No	Yes
assembly_eaf87642cc47414b_1	882125	SNV	A	T	1	Heterozygous	161	346	46.5318	69	92	158	188	0.428571	34	161	346	54	71	0	0.990391	1	yes	No	1	No	No					No	-
assembly_eaf87642cc47414b_1	882269	SNV	A	T	1	Heterozygous	149	299	49.8328	87	62	167	132	0.416107	34	149	299	47	68	0	0.957947	1	yes	No	1	No	No					No	-
assembly_eaf87642cc47414b_1	883493	SNV	T	C	1	Heterozygous	169	298	56.7114	87	82	146	152	0.485207	34	169	298	66	78	0	0.996326	1	yes	No	1	No	No					No	-
assembly_eaf87642cc47414b_1	883960	SNV	T	G	1	Heterozygous	170	331	51.3595	93	77	174	157	0.452941	34	170	331	61	82	0	0.625933	1	yes	No	1	No	No					No	-
assembly_eaf87642cc47414b_1	884192	SNV	G	A	1	Heterozygous	158	359	44.0111	86	72	181	178	0.455696	34	158	359	77	83	0	0.951956	0.997149	yes	No	1	No	No					No	-
assembly_eaf87642cc47414b_1	884661	SNV	G	A	1	Heterozygous	149	314	47.4522	69	80	143	171	0.463087	34	149	314	57	81	0	0.997459	1	yes	No	1	No	No					No	-
assembly_eaf87642cc47414b_1	884724	SNV	C	T	1	Heterozygous	150	315	47.619	76	74	163	152	0.493333	34	150	315	57	70	0	0.99982	1	yes	No	1	No	No					No	-
assembly_eaf87642cc47414b_1	884810	SNV	A	G	1	Heterozygous	124	263	47.1483	64	60	156	107	0.483871	34	124	263	49	65	0	0.433868	0.817596	yes	No	1	No	No					No	-
assembly_eaf87642cc47414b_1	885387	SNV	A	G	1	Heterozygous	127	260	48.8462	84	43	152	108	0.338583	34	127	260	50	65	0	0.960477	0.798694	yes	No	1	No	No	ncbi:FUN_000358-T1:c.102A>G			ncbi:FUN_000358-T1:c.102A>G	No	No
assembly_eaf87642cc47414b_1	886014	SNV	A	G	1	Heterozygous	147	321	45.7944	68	79	155	166	0.462585	34	147	321	64	78	0	0.986507	1	yes	No	1	No	No	ncbi:FUN_000358-T1:c.729A>G			ncbi:FUN_000358-T1:c.729A>G	No	No
assembly_eaf87642cc47414b_1	886361	SNV	A	G	1	Heterozygous	195	330	59.0909	120	75	194	136	0.384615	34	195	330	64	82	0	0.997683	1	yes	No	1	No	No	ncbi:FUN_000358-T1:c.1076A>G	ncbi:FUN_000358-T1:p.Lys359Arg	ncbi:FUN_000358-T1:p.Lys359Arg	ncbi:FUN_000358-T1:c.1076A>G	No	Yes
assembly_eaf87642cc47414b_1	888680	SNV	G	C	1	Heterozygous	172	337	51.0386	91	81	174	163	0.47093	34	172	337	72	80	0	0.916346	1	yes	No	1	No	No					No	-
assembly_eaf87642cc47414b_1	888719	SNV	C	T	1	Heterozygous	151	323	46.7492	81	70	161	162	0.463576	34	151	323	65	73	0	0.982787	0.999679	yes	No	1	No	No					No	-
assembly_eaf87642cc47414b_1	888722..888723	MNV	TA	CC	2	Heterozygous	166	342	48.538	82	84	167	175	0.493976	34	166	342	69	76	0	0.8338	1	yes	No	1	No	No					No	-
assembly_eaf87642cc47414b_1	888883	SNV	A	C	1	Heterozygous	149	312	47.7564	79	70	174	138	0.469799	34	149	312	63	74	0	0.996594	1	yes	No	1	No	No					No	-
assembly_eaf87642cc47414b_1	888949	SNV	G	A	1	Heterozygous	157	331	47.432	76	81	175	156	0.484076	34	157	331	63	73	0	0.993379	0.991089	yes	No	1	No	No					No	-
assembly_eaf87642cc47414b_1	888963	SNV	T	G	1	Heterozygous	149	310	48.0645	73	76	164	146	0.489933	34	149	310	58	70	0	0.896732	0.999188	yes	No	1	No	No					No	-
assembly_eaf87642cc47414b_1	889482	SNV	C	T	1	Heterozygous	164	343	47.8134	60	104	125	218	0.365854	34	164	343	67	77	0	0.999083	1	yes	No	1	No	No	ncbi:FUN_000359-T1:c.139C>T			ncbi:FUN_000359-T1:c.139C>T	No	No
assembly_eaf87642cc47414b_1	890085	SNV	T	C	1	Heterozygous	173	346	50	61	112	109	237	0.352601	34	173	346	63	84	0	0.909918	0.980343	yes	No	1	No	No	ncbi:FUN_000359-T1:c.742T>C			ncbi:FUN_000359-T1:c.742T>C	No	No
assembly_eaf87642cc47414b_1	890861	SNV	C	T	1	Heterozygous	152	322	47.205	76	76	155	167	0.5	34	152	322	62	74	0	0.990245	1	yes	No	1	No	No	ncbi:FUN_000359-T1:c.1518C>T			ncbi:FUN_000359-T1:c.1518C>T	No	No
assembly_eaf87642cc47414b_1	890867	SNV	T	C	1	Heterozygous	164	322	50.9317	78	86	147	175	0.47561	34	164	322	63	75	0	0.979611	1	yes	No	1	No	No	ncbi:FUN_000359-T1:c.1524T>C			ncbi:FUN_000359-T1:c.1524T>C	No	No
assembly_eaf87642cc47414b_1	891205	SNV	A	G	1	Heterozygous	188	354	53.1073	90	98	185	169	0.478723	34	188	354	59	85	0	0.964128	0.994918	yes	No	1	No	No					No	-
assembly_eaf87642cc47414b_1	891599	SNV	A	G	1	Heterozygous	94	218	43.1193	62	32	124	94	0.340426	34	94	218	42	50	0	0.49225	0.725882	yes	No	1	No	No					No	-
assembly_eaf87642cc47414b_1	891644	SNV	A	T	1	Heterozygous	146	312	46.7949	55	91	117	195	0.376712	34	146	312	50	65	0	0.0203113	1	yes	No	1	No	No					No	-
assembly_eaf87642cc47414b_1	891649	SNV	A	T	1	Heterozygous	148	302	49.0066	50	98	105	197	0.337838	34	148	302	51	67	0	0.0921008	1	yes	No	1	Yes	No					No	-
assembly_eaf87642cc47414b_1	891678	SNV	G	T	1	Heterozygous	108	251	43.0279	13	95	59	192	0.12037	34	108	251	36	48	0	0.0451148	0.163753	yes	No	1	Yes	No					No	-
assembly_eaf87642cc47414b_1	892372	SNV	A	G	1	Heterozygous	193	384	50.2604	104	89	190	194	0.46114	34	193	384	60	77	0	0.984439	0.992676	yes	No	1	No	No					No	-
assembly_eaf87642cc47414b_1	892615	SNV	C	T	1	Heterozygous	152	341	44.5748	71	81	145	196	0.467105	34	152	341	59	82	0	0.732619	0.991276	yes	No	1	No	No					No	-
assembly_eaf87642cc47414b_1	892946	SNV	C	T	1	Heterozygous	148	332	44.5783	78	70	158	174	0.472973	34	148	332	57	76	0	0.954709	0.968628	yes	No	1	No	No					No	-
assembly_eaf87642cc47414b_1	893043	Deletion	C	-	1	Heterozygous	156	363	42.9752	89	67	199	164	0.429487	33.6026	156	363	57	75	-0.63	0.768999	1	yes	No	1	No	No					No	-
assembly_eaf87642cc47414b_1	893070	SNV	T	A	1	Heterozygous	162	353	45.8924	86	76	187	166	0.469136	34	162	353	57	80	0	0.729467	1	yes	No	1	No	No					No	-
assembly_eaf87642cc47414b_1	893076	SNV	G	A	1	Heterozygous	158	351	45.0142	85	73	187	164	0.462025	34	158	351	57	79	0	0.738059	1	yes	No	1	No	No					No	-
assembly_eaf87642cc47414b_1	893374	SNV	A	G	1	Heterozygous	155	378	41.0053	79	76	180	198	0.490323	34	155	378	59	79	0	0.433402	1	yes	No	1	No	No					No	-
assembly_eaf87642cc47414b_1	894551	SNV	C	T	1	Heterozygous	161	316	50.9494	72	89	153	163	0.447205	34	161	316	68	86	0	0.946738	0.999859	yes	No	1	No	No	ncbi:FUN_000361-T1:c.705C>T			ncbi:FUN_000361-T1:c.705C>T	No	No
assembly_eaf87642cc47414b_1	896459	SNV	T	C	1	Heterozygous	183	341	53.6657	86	97	166	175	0.469945	34	183	341	62	76	0	0.996869	1	yes	No	1	No	No	ncbi:FUN_000362-T1:c.381A>G			ncbi:FUN_000362-T1:c.381A>G	No	No
assembly_eaf87642cc47414b_1	896722	SNV	T	C	1	Heterozygous	162	306	52.9412	64	98	120	186	0.395062	34	162	306	55	75	0	0.992983	1	yes	No	1	No	No	ncbi:FUN_000362-T1:c.118A>G	ncbi:FUN_000362-T1:p.Thr40Ala	ncbi:FUN_000362-T1:p.Thr40Ala	ncbi:FUN_000362-T1:c.118A>G	No	Yes
assembly_eaf87642cc47414b_1	897509	SNV	A	T	1	Heterozygous	161	293	54.9488	82	79	142	151	0.490683	34	161	293	61	89	0	0.989743	1	yes	No	1	No	No					No	-
assembly_eaf87642cc47414b_1	899078	SNV	G	A	1	Heterozygous	207	347	59.6542	121	86	192	155	0.415459	34	207	347	60	75	0	0.972634	1	yes	No	1	No	No					No	-
assembly_eaf87642cc47414b_1	899153	SNV	A	G	1	Heterozygous	211	396	53.2828	100	111	189	207	0.473934	34	211	396	68	86	0	0.822191	1	yes	No	1	No	No					No	-
assembly_eaf87642cc47414b_1	899321	SNV	A	G	1	Heterozygous	175	353	49.5751	94	81	185	168	0.462857	34	175	353	67	90	0	0.998421	1	yes	No	1	No	No					No	-
assembly_eaf87642cc47414b_1	899333	SNV	A	G	1	Heterozygous	182	375	48.5333	89	93	195	180	0.489011	34	182	375	64	88	0	0.816128	1	yes	No	1	No	No					No	-
assembly_eaf87642cc47414b_1	899467	SNV	T	C	1	Heterozygous	163	322	50.6211	80	83	152	170	0.490798	34	163	322	68	80	0	0.838953	1	yes	No	1	No	No					No	-
assembly_eaf87642cc47414b_1	899596	SNV	T	A	1	Heterozygous	170	338	50.2959	99	71	192	146	0.417647	34	170	338	62	85	0	0.995185	1	yes	No	1	No	No					No	-
assembly_eaf87642cc47414b_1	899604	SNV	C	A	1	Heterozygous	168	324	51.8519	102	66	191	133	0.392857	34	168	324	61	85	0	0.999473	1	yes	No	1	No	No					No	-
assembly_eaf87642cc47414b_1	899657	SNV	G	C	1	Heterozygous	139	309	44.9838	74	65	173	136	0.467626	34	139	309	58	80	0	0.975371	1	yes	No	1	No	No					No	-
assembly_eaf87642cc47414b_1	900389	SNV	C	A	1	Heterozygous	180	377	47.7454	92	88	191	186	0.488889	34	180	377	73	97	0	0.96388	1	yes	No	1	No	No	ncbi:FUN_000364-T1:c.138C>A			ncbi:FUN_000364-T1:c.138C>A	No	No
assembly_eaf87642cc47414b_1	900537	SNV	A	G	1	Heterozygous	143	279	51.2545	76	67	162	117	0.468531	34	143	279	65	79	0	0.960985	0.979049	yes	No	1	No	No	ncbi:FUN_000364-T1:c.286A>G	ncbi:FUN_000364-T1:p.Ser96Gly	ncbi:FUN_000364-T1:p.Ser96Gly	ncbi:FUN_000364-T1:c.286A>G	No	Yes
assembly_eaf87642cc47414b_1	901007	SNV	T	C	1	Heterozygous	103	221	46.6063	60	43	117	104	0.417476	34	103	221	47	61	0	0.903613	0.972089	yes	No	1	No	No	ncbi:FUN_000364-T1:c.756T>C			ncbi:FUN_000364-T1:c.756T>C	No	No
assembly_eaf87642cc47414b_1	901835	SNV	T	C	1	Heterozygous	143	310	46.129	72	71	141	169	0.496503	34	143	310	63	75	0	0.998614	0.979393	yes	No	1	No	No	ncbi:FUN_000364-T1:c.1584T>C			ncbi:FUN_000364-T1:c.1584T>C	No	No
assembly_eaf87642cc47414b_1	903934	SNV	A	C	1	Heterozygous	174	329	52.8875	80	94	154	175	0.45977	34	174	329	69	84	0	0.955454	1	yes	No	1	No	No	ncbi:FUN_000365-T1:c.580A>C	ncbi:FUN_000365-T1:p.Asn194His	ncbi:FUN_000365-T1:p.Asn194His	ncbi:FUN_000365-T1:c.580A>C	No	Yes
assembly_eaf87642cc47414b_1	904676	SNV	C	A	1	Heterozygous	183	366	50	106	77	198	168	0.420765	34	183	366	64	82	0	0.999281	0.997919	yes	No	1	No	No					No	-
assembly_eaf87642cc47414b_1	904844..904847	MNV	AAAC	TGTT	4	Heterozygous	169	347	48.7032	63	106	138	209	0.372781	34	169	347	51	69	0	0.734491	1	yes	No	1	No	No					No	-
assembly_eaf87642cc47414b_1	905151	SNV	T	C	1	Heterozygous	146	301	48.505	78	68	155	146	0.465753	34	146	301	51	73	0	0.775281	1	yes	No	1	No	No	ncbi:FUN_000366-T1:c.105T>C			ncbi:FUN_000366-T1:c.105T>C	No	No
assembly_eaf87642cc47414b_1	905346	SNV	T	G	1	Heterozygous	158	301	52.4917	82	76	151	150	0.481013	34	158	301	57	67	0	0.980875	1	yes	No	1	No	No	ncbi:FUN_000366-T1:c.300T>G			ncbi:FUN_000366-T1:c.300T>G	No	No
assembly_eaf87642cc47414b_1	905566	SNV	A	G	1	Heterozygous	180	373	48.2574	86	94	187	186	0.477778	34	180	373	71	79	0	0.826448	1	yes	No	1	No	No	ncbi:FUN_000366-T1:c.520A>G	ncbi:FUN_000366-T1:p.Ile174Val	ncbi:FUN_000366-T1:p.Ile174Val	ncbi:FUN_000366-T1:c.520A>G	No	Yes
assembly_eaf87642cc47414b_1	905727	SNV	T	C	1	Heterozygous	187	387	48.3204	87	100	182	205	0.465241	34	187	387	75	92	0	0.898372	1	yes	No	1	No	No	ncbi:FUN_000366-T1:c.681T>C			ncbi:FUN_000366-T1:c.681T>C	No	No
assembly_eaf87642cc47414b_1	906605^906606	Insertion	-	G	1	Heterozygous	152	340	44.7059	71	81	176	164	0.467105	34	152	340	48	65	1.94	0.969602	0.970479	yes	No	1	No	No					No	-
assembly_eaf87642cc47414b_1	906775	SNV	G	A	1	Heterozygous	141	337	41.8398	68	73	161	176	0.48227	34	141	337	55	73	0	0.920987	1	yes	No	1	No	No					No	-
assembly_eaf87642cc47414b_1	907252	SNV	C	T	1	Heterozygous	72	199	36.1809	47	25	94	105	0.347222	34	72	199	27	40	0	0.0849097	0.152809	yes	No	1	No	No					No	-
assembly_eaf87642cc47414b_1	907716	SNV	C	A	1	Heterozygous	199	364	54.6703	118	81	223	141	0.407035	34	199	364	76	90	0	0.998198	1	yes	No	1	No	No					No	-
assembly_eaf87642cc47414b_1	908284..908285	MNV	CC	AT	2	Heterozygous	154	324	47.5309	46	108	103	221	0.298701	34	154	324	53	72	0	0.994931	1	yes	No	1	No	No					No	-
assembly_eaf87642cc47414b_1	908299	SNV	G	A	1	Heterozygous	143	323	44.2724	49	94	128	195	0.342657	34	143	323	56	73	0	0.819447	0.935577	yes	No	1	No	No					No	-
assembly_eaf87642cc47414b_1	908724	SNV	T	G	1	Heterozygous	156	341	45.7478	91	65	205	136	0.416667	34	156	341	62	76	0	0.946895	1	yes	No	1	No	No					No	-
assembly_eaf87642cc47414b_1	909626	SNV	T	A	1	Heterozygous	165	328	50.3049	89	76	185	143	0.460606	34	165	328	53	81	0	0.995945	1	yes	No	1	No	No					No	-
assembly_eaf87642cc47414b_1	910762	SNV	G	C	1	Heterozygous	181	375	48.2667	95	86	196	179	0.475138	34	181	375	61	84	0	0.680259	1	yes	No	1	No	No	ncbi:FUN_000368-T1:c.477G>C			ncbi:FUN_000368-T1:c.477G>C	No	No
assembly_eaf87642cc47414b_1	913585..913588	Deletion	TAGC	-	4	Heterozygous	130	333	39.039	62	68	160	173	0.476923	33.6465	130	333	47	64	-1.1	0.0487593	1	yes	No	1	No	No					No	-
assembly_eaf87642cc47414b_1	913617	SNV	A	G	1	Heterozygous	202	372	54.3011	92	110	167	205	0.455446	34	202	372	62	89	0	0.964863	1	yes	No	1	No	No					No	-
assembly_eaf87642cc47414b_1	913867	SNV	G	A	1	Heterozygous	146	321	45.4829	67	79	158	163	0.458904	34	146	321	54	75	0	0.654512	1	yes	No	1	No	No					No	-
assembly_eaf87642cc47414b_1	914894	SNV	C	T	1	Heterozygous	161	311	51.7685	86	75	153	158	0.465839	34	161	311	59	73	0	0.97821	0.997429	yes	No	1	No	No					No	-
assembly_eaf87642cc47414b_1	915042	SNV	T	A	1	Heterozygous	166	328	50.6098	66	100	136	192	0.39759	34	166	328	63	80	0	0.98628	1	yes	No	1	No	No					No	-
assembly_eaf87642cc47414b_1	917827	SNV	A	G	1	Heterozygous	165	337	48.9614	57	108	105	232	0.345455	34	165	337	58	81	0	0.866003	0.988893	yes	No	1	No	No	ncbi:FUN_000369-T1:c.1658A>G	ncbi:FUN_000369-T1:p.His553Arg	ncbi:FUN_000369-T1:p.His553Arg	ncbi:FUN_000369-T1:c.1658A>G	No	Yes
assembly_eaf87642cc47414b_1	917873	SNV	A	G	1	Heterozygous	157	340	46.1765	100	57	192	148	0.363057	34	157	340	58	79	0	0.47537	0.807802	yes	No	1	No	No	ncbi:FUN_000369-T1:c.1704A>G			ncbi:FUN_000369-T1:c.1704A>G	No	No
assembly_eaf87642cc47414b_1	919391	SNV	A	G	1	Heterozygous	168	312	53.8462	86	82	154	158	0.488095	34	168	312	65	83	0	0.861913	1	yes	No	1	No	No	ncbi:FUN_000369-T1:c.3222A>G			ncbi:FUN_000369-T1:c.3222A>G	No	No
assembly_eaf87642cc47414b_1	919538	SNV	C	T	1	Heterozygous	166	381	43.5696	93	73	213	168	0.439759	34	166	381	52	68	0	0.967053	1	yes	No	1	No	No	ncbi:FUN_000369-T1:c.3303C>T			ncbi:FUN_000369-T1:c.3303C>T	No	No
assembly_eaf87642cc47414b_1	919997	SNV	T	C	1	Heterozygous	173	356	48.5955	101	72	206	150	0.416185	34	173	356	72	82	0	0.996194	1	yes	No	1	No	No	ncbi:FUN_000369-T1:c.3548-23T>C			ncbi:FUN_000369-T1:c.3548-23T>C	No	-
assembly_eaf87642cc47414b_1	921000	SNV	C	A	1	Heterozygous	133	269	49.4424	68	65	133	136	0.488722	34	133	269	50	67	0	0.999916	1	yes	No	1	No	No					No	-
assembly_eaf87642cc47414b_1	922645	SNV	C	T	1	Heterozygous	160	320	50	99	61	193	127	0.38125	34	160	320	72	80	0	0.943766	1	yes	No	1	No	No	ncbi:FUN_000370-T1:c.486C>T			ncbi:FUN_000370-T1:c.486C>T	No	No
assembly_eaf87642cc47414b_1	923053	SNV	T	C	1	Heterozygous	143	309	46.2783	84	59	183	126	0.412587	34	143	309	58	68	0	0.998676	1	yes	No	1	No	No	ncbi:FUN_000370-T1:c.894T>C			ncbi:FUN_000370-T1:c.894T>C	No	No
assembly_eaf87642cc47414b_1	923387	SNV	T	A	1	Heterozygous	129	261	49.4253	47	82	114	147	0.364341	34	129	261	45	49	0	0.446039	0.848125	yes	No	1	No	No					No	-
assembly_eaf87642cc47414b_1	923399	SNV	T	C	1	Heterozygous	140	279	50.1792	67	73	150	129	0.478571	34	140	279	48	56	0	0.84691	0.943612	yes	No	1	No	No					No	-
assembly_eaf87642cc47414b_1	924583	SNV	T	G	1	Heterozygous	158	325	48.6154	86	72	163	162	0.455696	34	158	325	69	92	0	0.63639	0.995253	yes	No	1	No	No	ncbi:FUN_000371-T1:c.44+77A>C			ncbi:FUN_000371-T1:c.44+77A>C	No	-
assembly_eaf87642cc47414b_1	924733	SNV	T	C	1	Heterozygous	155	298	52.0134	79	76	159	139	0.490323	34	155	298	64	78	0	0.993483	1	yes	No	1	No	No					No	-
assembly_eaf87642cc47414b_1	924801	SNV	T	C	1	Heterozygous	176	361	48.7535	90	86	187	174	0.488636	34	176	361	67	84	0	0.999525	1	yes	No	1	No	No					No	-
assembly_eaf87642cc47414b_1	924818	SNV	G	A	1	Heterozygous	186	369	50.4065	105	81	205	164	0.435484	34	186	369	73	90	0	0.999639	1	yes	No	1	No	No					No	-
assembly_eaf87642cc47414b_1	925294	SNV	C	A	1	Heterozygous	157	320	49.0625	69	88	138	182	0.43949	34	157	320	65	76	0	0.609937	1	yes	No	1	No	No					No	-
assembly_eaf87642cc47414b_1	925599..925600	MNV	CG	GT	2	Heterozygous	169	355	47.6056	107	62	232	123	0.366864	34	169	355	61	79	0	0.999433	1	yes	No	1	No	No					No	-
assembly_eaf87642cc47414b_1	926493	SNV	A	C	1	Heterozygous	150	304	49.3421	58	92	131	173	0.386667	34	150	304	60	60	0	0.987641	0.986064	yes	No	1	No	No	ncbi:FUN_000372-T1:c.516A>C			ncbi:FUN_000372-T1:c.516A>C	No	No
assembly_eaf87642cc47414b_1	928115	SNV	T	C	1	Heterozygous	163	313	52.0767	73	90	149	164	0.447853	34	163	313	55	78	0	0.987318	1	yes	No	1	No	No					No	-
assembly_eaf87642cc47414b_1	928318	SNV	G	A	1	Heterozygous	169	324	52.1605	80	89	168	156	0.473373	34	169	324	61	84	0	0.963906	0.992645	yes	No	1	No	No					No	-
assembly_eaf87642cc47414b_1	928927	SNV	A	G	1	Heterozygous	161	326	49.3865	71	90	144	182	0.440994	34	161	326	54	78	0	0.999361	1	yes	No	1	No	No					No	-
assembly_eaf87642cc47414b_1	928986	SNV	C	T	1	Heterozygous	162	313	51.7572	102	60	197	116	0.37037	34	162	313	62	73	0	0.999508	1	yes	No	1	No	No					No	-
assembly_eaf87642cc47414b_1	929126	SNV	C	T	1	Heterozygous	160	299	53.5117	84	76	144	155	0.475	34	160	299	61	81	0	0.99333	0.996577	yes	No	1	No	No					No	-
assembly_eaf87642cc47414b_1	929132	SNV	T	C	1	Heterozygous	171	303	56.4356	77	94	141	162	0.450292	34	171	303	57	81	0	0.984371	1	yes	No	1	No	No					No	-
assembly_eaf87642cc47414b_1	929600	SNV	T	C	1	Heterozygous	157	338	46.4497	91	66	179	159	0.420382	34	157	338	66	74	0	0.845228	0.971009	yes	No	1	No	No					No	-
assembly_eaf87642cc47414b_1	929667	SNV	T	C	1	Heterozygous	169	298	56.7114	97	72	194	104	0.426036	34	169	298	70	77	0	0.308125	0.754014	yes	No	1	No	No					No	-
assembly_eaf87642cc47414b_1	929946	SNV	A	G	1	Heterozygous	130	248	52.4194	58	72	91	157	0.446154	34	130	248	53	76	0	0.918756	0.786651	yes	No	1	No	No					No	-
assembly_eaf87642cc47414b_1	930257	SNV	C	T	1	Heterozygous	160	326	49.0798	77	83	160	166	0.48125	34	160	326	52	64	0	0.47956	1	yes	No	1	No	No					No	-
assembly_eaf87642cc47414b_1	930467	SNV	G	A	1	Heterozygous	153	299	51.1706	64	89	136	163	0.418301	34	153	299	49	75	0	0.762553	0.999271	yes	No	1	No	No					No	-
assembly_eaf87642cc47414b_1	932922	SNV	G	A	1	Heterozygous	49	134	36.5672	42	7	119	15	0.142857	34	49	134	29	30	0	0.733184	0.942509	yes	No	1	No	No	ncbi:FUN_000373-T1:c.2022G>A			ncbi:FUN_000373-T1:c.2022G>A	No	No
assembly_eaf87642cc47414b_1	934737	SNV	C	T	1	Heterozygous	134	304	44.0789	75	59	172	132	0.440299	34	134	304	51	70	0	0.559647	1	yes	No	1	No	No					No	-
assembly_eaf87642cc47414b_1	935218	SNV	A	G	1	Heterozygous	159	343	46.3557	85	74	170	173	0.465409	34	159	343	61	82	0	0.910965	0.999105	yes	No	1	No	No					No	-
assembly_eaf87642cc47414b_1	935402	SNV	G	T	1	Heterozygous	217	385	56.3636	107	110	191	194	0.493088	34	217	385	71	99	0	0.999819	1	yes	No	1	No	No					No	-
assembly_eaf87642cc47414b_1	935854	SNV	G	A	1	Heterozygous	136	281	48.3986	73	63	145	136	0.463235	34	136	281	53	72	0	0.968906	1	yes	No	1	No	No					No	-
assembly_eaf87642cc47414b_1	936491	SNV	G	T	1	Heterozygous	160	326	49.0798	94	66	191	135	0.4125	34	160	326	62	78	0	0.997595	1	yes	No	1	No	No					No	-
assembly_eaf87642cc47414b_1	936661	SNV	T	A	1	Heterozygous	140	284	49.2958	64	76	135	149	0.457143	34	140	284	56	78	0	0.987509	1	yes	No	1	No	No					No	-
assembly_eaf87642cc47414b_1	938451	SNV	G	A	1	Heterozygous	147	317	46.3722	79	68	182	135	0.462585	34	147	317	67	81	0	0.99915	0.99827	yes	No	1	No	No					No	-
assembly_eaf87642cc47414b_1	938494	SNV	A	G	1	Heterozygous	177	350	50.5714	55	122	129	221	0.310734	34	177	350	65	88	0	0.985991	0.888765	yes	No	1	No	No					No	-
assembly_eaf87642cc47414b_1	938886	SNV	A	G	1	Heterozygous	193	390	49.4872	80	113	158	232	0.414508	34	193	390	61	78	0	0.956606	1	yes	No	1	No	No					No	-
assembly_eaf87642cc47414b_1	939549	SNV	C	T	1	Heterozygous	150	343	43.7318	75	75	156	187	0.5	34	150	343	53	72	0	0.667396	0.986472	yes	No	1	No	No	ncbi:FUN_000376-T1:c.57C>T			ncbi:FUN_000376-T1:c.57C>T	No	No
assembly_eaf87642cc47414b_1	940455	SNV	T	C	1	Heterozygous	133	293	45.3925	69	64	165	128	0.481203	34	133	293	47	65	0	0.99204	0.989583	yes	No	1	No	No	ncbi:FUN_000376-T1:c.963T>C			ncbi:FUN_000376-T1:c.963T>C	No	No
assembly_eaf87642cc47414b_1	941011	SNV	A	C	1	Heterozygous	203	395	51.3924	119	84	238	157	0.413793	34	203	395	75	82	0	0.958922	1	yes	No	1	No	No					No	-
assembly_eaf87642cc47414b_1	942543	SNV	G	T	1	Heterozygous	145	335	43.2836	59	86	137	198	0.406897	34	145	335	58	69	0	0.938509	1	yes	No	1	No	No	ncbi:FUN_000377-T1:c.2397C>A			ncbi:FUN_000377-T1:c.2397C>A	No	No
assembly_eaf87642cc47414b_1	944825	SNV	C	T	1	Heterozygous	152	304	50	93	59	188	116	0.388158	34	152	304	59	70	0	0.971147	1	yes	No	1	No	No	ncbi:FUN_000377-T1:c.268G>A	ncbi:FUN_000377-T1:p.Gly90Ser	ncbi:FUN_000377-T1:p.Gly90Ser	ncbi:FUN_000377-T1:c.268G>A	No	Yes
assembly_eaf87642cc47414b_1	945525	SNV	G	A	1	Heterozygous	126	274	45.9854	27	99	71	203	0.214286	34	126	274	47	62	0	0.883525	0.914268	yes	No	1	No	No					No	-
assembly_eaf87642cc47414b_1	946681	SNV	G	A	1	Heterozygous	187	349	53.5817	73	114	144	205	0.390374	34	187	349	58	77	0	0.948321	1	yes	No	1	No	No	ncbi:FUN_000378-T1:c.955G>A	ncbi:FUN_000378-T1:p.Ala319Thr	ncbi:FUN_000378-T1:p.Ala319Thr	ncbi:FUN_000378-T1:c.955G>A	No	Yes
assembly_eaf87642cc47414b_1	948479	SNV	T	C	1	Heterozygous	201	380	52.8947	108	93	208	172	0.462687	34	201	380	64	85	0	0.962732	1	yes	No	1	No	No					No	-
assembly_eaf87642cc47414b_1	948856	SNV	C	A	1	Heterozygous	202	368	54.8913	78	124	147	221	0.386139	34	202	368	65	91	0	0.989375	1	yes	No	1	No	No					No	-
assembly_eaf87642cc47414b_1	949555	SNV	G	A	1	Heterozygous	144	343	41.9825	87	57	207	136	0.395833	34	144	343	64	79	0	0.993907	1	yes	No	1	No	No					No	-
assembly_eaf87642cc47414b_1	949661	SNV	C	T	1	Heterozygous	147	333	44.1441	62	85	141	192	0.421769	34	147	333	64	74	0	0.990193	1	yes	No	1	No	No					No	-
assembly_eaf87642cc47414b_1	949710	SNV	C	T	1	Heterozygous	129	290	44.4828	70	59	150	140	0.457364	34	129	290	59	70	0	0.999962	1	yes	No	1	No	No					No	-
assembly_eaf87642cc47414b_1	950039	SNV	C	T	1	Heterozygous	140	324	43.2099	57	83	144	180	0.407143	34	140	324	55	77	0	0.294358	0.996894	yes	No	1	No	No					No	-
assembly_eaf87642cc47414b_1	950202	SNV	A	G	1	Heterozygous	149	338	44.0828	101	48	207	131	0.322148	34	149	338	63	84	0	0.965125	0.84221	yes	No	1	No	No					No	-
assembly_eaf87642cc47414b_1	952472	SNV	A	C	1	Heterozygous	173	378	45.7672	112	61	243	135	0.352601	34	173	378	62	82	0	0.579314	1	yes	No	1	No	No					No	-
assembly_eaf87642cc47414b_1	952573	SNV	A	G	1	Heterozygous	179	319	56.1129	76	103	133	186	0.424581	34	179	319	64	84	0	0.999263	1	yes	No	1	No	No					No	-
assembly_eaf87642cc47414b_1	952815	SNV	A	G	1	Heterozygous	114	231	49.3506	89	25	174	57	0.219298	34	114	231	43	50	0	0.627469	0.989922	yes	No	1	No	No					No	-
assembly_eaf87642cc47414b_1	954064	SNV	G	A	1	Heterozygous	166	328	50.6098	103	63	203	125	0.379518	34	166	328	62	75	0	0.999451	1	yes	No	1	No	No					No	-
assembly_eaf87642cc47414b_1	954107	SNV	A	G	1	Heterozygous	168	335	50.1493	100	68	193	142	0.404762	34	168	335	58	75	0	0.993769	1	yes	No	1	No	No					No	-
assembly_eaf87642cc47414b_1	954209..954210	MNV	GT	TC	2	Heterozygous	210	396	53.0303	68	142	132	264	0.32381	34	210	396	78	96	0	0.999233	1	yes	No	1	No	No					No	-
assembly_eaf87642cc47414b_1	954233	Deletion	A	-	1	Heterozygous	192	380	50.5263	62	130	137	243	0.322917	33.6771	192	380	73	93	-0.53	0.823603	0.984228	yes	No	1	No	No					No	-
assembly_eaf87642cc47414b_1	955916	SNV	C	A	1	Heterozygous	197	355	55.493	80	117	155	200	0.406091	34	197	355	87	104	0	0.997844	1	yes	No	1	No	No	ncbi:FUN_000382-T1:c.1926G>T			ncbi:FUN_000382-T1:c.1926G>T	No	No
assembly_eaf87642cc47414b_1	956540	SNV	A	G	1	Heterozygous	209	443	47.1783	110	99	232	211	0.473684	34	209	443	85	102	0	0.999272	1	yes	No	1	No	No	ncbi:FUN_000382-T1:c.1302T>C			ncbi:FUN_000382-T1:c.1302T>C	No	No
assembly_eaf87642cc47414b_1	956810	SNV	T	A	1	Heterozygous	132	276	47.8261	41	91	109	167	0.310606	34	132	276	51	66	0	0.659479	0.69387	yes	No	1	No	No	ncbi:FUN_000382-T1:c.1032A>T			ncbi:FUN_000382-T1:c.1032A>T	No	No
assembly_eaf87642cc47414b_1	957088	SNV	C	T	1	Heterozygous	152	332	45.7831	77	75	144	188	0.493421	34	152	332	66	70	0	0.468407	0.822617	yes	No	1	No	No	ncbi:FUN_000382-T1:c.754G>A	ncbi:FUN_000382-T1:p.Gly252Arg	ncbi:FUN_000382-T1:p.Gly252Arg	ncbi:FUN_000382-T1:c.754G>A	No	Yes
assembly_eaf87642cc47414b_1	957981	SNV	G	A	1	Heterozygous	155	350	44.2857	71	84	171	179	0.458065	34	155	350	57	68	0	0.471525	1	yes	No	1	No	No					No	-
assembly_eaf87642cc47414b_1	958380	SNV	A	T	1	Heterozygous	171	350	48.8571	92	79	185	165	0.461988	34	171	350	64	84	0	0.979195	1	yes	No	1	No	No					No	-
assembly_eaf87642cc47414b_1	959253	SNV	G	T	1	Heterozygous	165	321	51.4019	83	82	166	155	0.49697	34	165	321	68	86	0	0.99998	1	yes	No	1	No	No					No	-
assembly_eaf87642cc47414b_1	959622	SNV	T	A	1	Heterozygous	140	320	43.75	85	55	196	124	0.392857	34	140	320	59	75	0	0.987065	1	yes	No	1	No	No					No	-
assembly_eaf87642cc47414b_1	961141	SNV	C	T	1	Heterozygous	153	320	47.8125	67	86	157	163	0.437908	34	153	320	54	74	0	0.95792	0.964745	yes	No	1	No	No					No	-
assembly_eaf87642cc47414b_1	961484	SNV	T	A	1	Heterozygous	131	329	39.8176	53	78	142	187	0.40458	34	131	329	50	65	0	0.996635	1	yes	No	1	No	No					No	-
assembly_eaf87642cc47414b_1	963390	SNV	G	A	1	Heterozygous	172	340	50.5882	75	97	143	197	0.436047	34	172	340	56	87	0	0.999906	1	yes	No	1	No	No					No	-
assembly_eaf87642cc47414b_1	963811	SNV	T	C	1	Heterozygous	183	346	52.8902	104	79	210	136	0.431694	34	183	346	68	86	0	0.964993	0.994509	yes	No	1	No	No					No	-
assembly_eaf87642cc47414b_1	964200	SNV	G	A	1	Heterozygous	104	332	31.3253	21	83	125	207	0.201923	34	104	332	44	54	0	0.172945	0.0408282	yes	No	1	No	No	ncbi:FUN_000385-T1:c.283G>A	ncbi:FUN_000385-T1:p.Ala95Thr	ncbi:FUN_000385-T1:p.Ala95Thr	ncbi:FUN_000385-T1:c.283G>A	No	Yes
assembly_eaf87642cc47414b_1	967158	SNV	G	A	1	Heterozygous	175	395	44.3038	88	87	200	195	0.497143	34	175	395	73	83	0	0.874781	1	yes	No	1	No	No					No	-
assembly_eaf87642cc47414b_1	967313	SNV	G	A	1	Heterozygous	145	305	47.541	79	66	148	157	0.455172	34	145	305	49	64	0	0.893938	0.933641	yes	No	1	No	No					No	-
assembly_eaf87642cc47414b_1	967691	SNV	A	T	1	Heterozygous	167	312	53.5256	87	80	147	165	0.479042	34	167	312	52	64	0	0.984069	0.981498	yes	No	1	No	No					No	-
assembly_eaf87642cc47414b_1	968434	SNV	T	C	1	Heterozygous	172	332	51.8072	83	89	161	171	0.482558	34	172	332	60	82	0	0.985044	1	yes	No	1	No	No					No	-
assembly_eaf87642cc47414b_1	969016	SNV	T	C	1	Heterozygous	130	292	44.5205	82	48	195	97	0.369231	34	130	292	53	63	0	0.894498	0.986587	yes	No	1	No	No					No	-
assembly_eaf87642cc47414b_1	969734	SNV	T	C	1	Heterozygous	176	390	45.1282	66	110	167	223	0.375	34	176	390	58	77	0	0.776566	0.938844	yes	No	1	No	No					No	-
assembly_eaf87642cc47414b_1	970095	SNV	G	T	1	Heterozygous	175	319	54.8589	87	88	154	165	0.497143	34	175	319	51	69	0	0.997522	1	yes	No	1	No	No					No	-
assembly_eaf87642cc47414b_1	970114	SNV	A	G	1	Heterozygous	195	342	57.0175	90	105	149	193	0.461538	34	195	342	56	68	0	0.998354	1	yes	No	1	No	No					No	-
assembly_eaf87642cc47414b_1	970169	SNV	T	C	1	Heterozygous	172	336	51.1905	65	107	136	200	0.377907	34	172	336	55	67	0	0.999319	1	yes	No	1	No	No					No	-
assembly_eaf87642cc47414b_1	971450	SNV	T	C	1	Heterozygous	158	345	45.7971	61	97	150	195	0.386076	34	158	345	63	79	0	0.988663	0.968774	yes	No	1	No	No					No	-
assembly_eaf87642cc47414b_1	971738	SNV	T	C	1	Heterozygous	184	344	53.4884	111	73	223	121	0.396739	34	184	344	63	74	0	0.948549	0.970457	yes	No	1	No	No					No	-
assembly_eaf87642cc47414b_1	972437	SNV	T	C	1	Heterozygous	166	345	48.1159	92	74	191	154	0.445783	34	166	345	54	68	0	0.704746	1	yes	No	1	No	No					No	-
assembly_eaf87642cc47414b_1	972494^972495	Insertion	-	T	1	Heterozygous	157	357	43.9776	68	89	154	203	0.433121	34	157	357	50	60	2.03	0.999905	1	yes	No	1	No	No					No	-
assembly_eaf87642cc47414b_1	972583	SNV	A	G	1	Heterozygous	133	303	43.8944	57	76	134	169	0.428571	34	133	303	51	64	0	0.825494	1	yes	No	1	No	No					No	-
assembly_eaf87642cc47414b_1	973194	SNV	G	A	1	Heterozygous	168	339	49.5575	85	83	169	170	0.494048	34	168	339	70	87	0	0.91775	1	yes	No	1	No	No	ncbi:FUN_000389-T1:c.144G>A			ncbi:FUN_000389-T1:c.144G>A	No	No
assembly_eaf87642cc47414b_1	974329	SNV	A	G	1	Heterozygous	199	412	48.301	87	112	181	231	0.437186	34	199	412	70	92	0	0.992869	1	yes	No	1	No	No	ncbi:FUN_000389-T1:c.1279A>G	ncbi:FUN_000389-T1:p.Thr427Ala	ncbi:FUN_000389-T1:p.Thr427Ala	ncbi:FUN_000389-T1:c.1279A>G	No	Yes
assembly_eaf87642cc47414b_1	975136	SNV	C	G	1	Heterozygous	154	333	46.2462	57	97	125	208	0.37013	34	154	333	54	78	0	0.934143	1	yes	No	1	No	No					No	-
assembly_eaf87642cc47414b_1	975198	SNV	G	A	1	Heterozygous	154	320	48.125	67	87	152	168	0.435065	34	154	320	61	82	0	0.82906	0.997521	yes	No	1	No	No					No	-
assembly_eaf87642cc47414b_1	976027	SNV	G	A	1	Heterozygous	143	288	49.6528	74	69	152	136	0.482517	34	143	288	53	72	0	0.925524	1	yes	No	1	No	No					No	-
assembly_eaf87642cc47414b_1	976118	SNV	T	G	1	Heterozygous	157	318	49.3711	78	79	154	164	0.496815	34	157	318	62	71	0	0.994891	1	yes	No	1	No	No					No	-
assembly_eaf87642cc47414b_1	976383	SNV	A	G	1	Heterozygous	147	275	53.4545	94	53	173	102	0.360544	34	147	275	56	67	0	0.980871	1	yes	No	1	No	No					No	-
assembly_eaf87642cc47414b_1	976505	SNV	C	T	1	Heterozygous	114	238	47.8992	26	88	69	169	0.22807	34	114	238	39	60	0	0.95421	0.826593	yes	No	1	No	No					No	-
assembly_eaf87642cc47414b_1	977670	SNV	A	G	1	Heterozygous	168	354	47.4576	82	86	163	191	0.488095	34	168	354	63	83	0	0.951699	1	yes	No	1	No	No	ncbi:FUN_000391-T1:c.399T>C			ncbi:FUN_000391-T1:c.399T>C	No	No
assembly_eaf87642cc47414b_1	977910	SNV	C	T	1	Heterozygous	167	325	51.3846	91	76	180	145	0.45509	34	167	325	58	81	0	0.997624	1	yes	No	1	No	No	ncbi:FUN_000391-T1:c.159G>A			ncbi:FUN_000391-T1:c.159G>A	No	No
assembly_eaf87642cc47414b_1	978776..978777	Deletion	CA	-	2	Heterozygous	180	358	50.2793	66	114	139	219	0.366667	33.3889	180	358	59	90	-0.88	0.99845	1	yes	No	1	No	No					No	-
assembly_eaf87642cc47414b_1	978795	SNV	T	C	1	Heterozygous	173	351	49.2877	77	96	169	182	0.445087	34	173	351	62	91	0	0.9304	0.999849	yes	No	1	No	No					No	-
assembly_eaf87642cc47414b_1	979066^979067	Insertion	-	AT	2	Heterozygous	102	281	36.2989	51	51	151	130	0.5	34	102	281	49	62	1.09	0.294137	0.998349	yes	No	1	No	No					No	-
assembly_eaf87642cc47414b_1	979391	SNV	A	G	1	Heterozygous	124	271	45.7565	68	56	144	127	0.451613	34	124	271	50	62	0	0.981015	1	yes	No	1	No	No					No	-
assembly_eaf87642cc47414b_1	980018	SNV	C	T	1	Heterozygous	135	289	46.7128	75	60	165	124	0.444444	34	135	289	46	73	0	0.984271	1	yes	No	1	No	No					No	-
assembly_eaf87642cc47414b_1	982201	SNV	C	A	1	Heterozygous	200	367	54.4959	70	130	132	235	0.35	34	200	367	69	84	0	0.983372	1	yes	No	1	No	No	ncbi:FUN_000392-T1:c.1332C>A			ncbi:FUN_000392-T1:c.1332C>A	No	No
assembly_eaf87642cc47414b_1	982627	SNV	A	C	1	Heterozygous	145	311	46.6238	87	58	182	129	0.4	34	145	311	58	71	0	0.982888	1	yes	No	1	No	No	ncbi:FUN_000392-T1:c.1758A>C			ncbi:FUN_000392-T1:c.1758A>C	No	No
assembly_eaf87642cc47414b_1	983486	SNV	C	T	1	Heterozygous	122	259	47.1042	44	78	92	167	0.360656	34	122	259	52	75	0	0.932164	1	yes	No	1	No	No	ncbi:FUN_000393-T1:c.6C>T			ncbi:FUN_000393-T1:c.6C>T	No	No	Possible splice site disruption
assembly_eaf87642cc47414b_1	985064	SNV	C	T	1	Heterozygous	182	303	60.066	75	107	107	196	0.412088	34	182	303	58	77	0	0.982208	0.915512	yes	No	1	No	No	ncbi:FUN_000393-T1:c.1089C>T			ncbi:FUN_000393-T1:c.1089C>T	No	No
assembly_eaf87642cc47414b_1	985451	SNV	G	A	1	Heterozygous	186	350	53.1429	72	114	142	208	0.387097	34	186	350	66	79	0	0.993915	1	yes	No	1	No	No	ncbi:FUN_000393-T1:c.1476G>A			ncbi:FUN_000393-T1:c.1476G>A	No	No
assembly_eaf87642cc47414b_1	987935	SNV	T	G	1	Heterozygous	205	406	50.4926	108	97	211	195	0.473171	34	205	406	70	78	0	0.913795	1	yes	No	1	No	No	ncbi:FUN_000393-T1:c.3960T>G			ncbi:FUN_000393-T1:c.3960T>G	No	No
assembly_eaf87642cc47414b_1	988586	SNV	C	T	1	Heterozygous	171	370	46.2162	79	92	168	202	0.461988	34	171	370	58	80	0	0.999704	1	yes	No	1	No	No	ncbi:FUN_000393-T1:c.4611C>T			ncbi:FUN_000393-T1:c.4611C>T	No	No
assembly_eaf87642cc47414b_1	989087	SNV	T	C	1	Heterozygous	177	368	48.0978	90	87	192	176	0.491525	34	177	368	75	81	0	0.993487	1	yes	No	1	No	No	ncbi:FUN_000393-T1:c.5112T>C			ncbi:FUN_000393-T1:c.5112T>C	No	No
assembly_eaf87642cc47414b_1	989375	SNV	A	G	1	Heterozygous	177	327	54.1284	97	80	159	168	0.451977	34	177	327	73	81	0	0.982118	0.922461	yes	No	1	No	No	ncbi:FUN_000393-T1:c.5400A>G			ncbi:FUN_000393-T1:c.5400A>G	No	No
assembly_eaf87642cc47414b_1	990407	SNV	C	T	1	Heterozygous	196	404	48.5149	78	118	163	241	0.397959	34	196	404	66	89	0	0.987807	1	yes	No	1	No	No					No	-
assembly_eaf87642cc47414b_1	990511..990512	Deletion	GT	-	2	Heterozygous	181	409	44.2543	105	76	218	191	0.41989	33.105	181	409	53	78	-1.49	0.0520605	0.975593	yes	No	1	No	No					No	-
assembly_eaf87642cc47414b_1	990822	SNV	C	T	1	Heterozygous	175	423	41.3712	67	108	169	254	0.382857	34	175	423	65	84	0	0.604844	1	yes	No	1	No	No					No	-
assembly_eaf87642cc47414b_1	991601	SNV	G	T	1	Heterozygous	157	309	50.8091	81	76	154	155	0.484076	34	157	309	59	76	0	0.991663	1	yes	No	1	No	No					No	-
assembly_eaf87642cc47414b_1	992271	SNV	A	G	1	Heterozygous	131	314	41.7197	77	54	179	135	0.412214	34	131	314	50	54	0	0.580281	1	yes	No	1	No	No	ncbi:FUN_000394-T1:c.414A>G			ncbi:FUN_000394-T1:c.414A>G	No	No
assembly_eaf87642cc47414b_1	992622	SNV	T	A	1	Heterozygous	173	335	51.6418	68	105	145	190	0.393064	34	173	335	57	75	0	0.997896	0.994302	yes	No	1	No	No	ncbi:FUN_000394-T1:c.765T>A			ncbi:FUN_000394-T1:c.765T>A	No	No
assembly_eaf87642cc47414b_1	995137	SNV	A	T	1	Heterozygous	152	340	44.7059	94	58	203	137	0.381579	34	152	340	60	73	0	0.388905	1	yes	No	1	No	No					No	-
assembly_eaf87642cc47414b_1	995237	SNV	T	A	1	Heterozygous	126	251	50.1992	45	81	82	169	0.357143	34	126	251	44	63	0	0.995408	0.997803	yes	No	1	No	No					No	-
assembly_eaf87642cc47414b_1	995239	SNV	T	A	1	Heterozygous	127	249	51.004	43	84	84	165	0.338583	34	127	249	43	64	0	0.995709	1	yes	No	1	No	No					No	-
assembly_eaf87642cc47414b_1	995271	SNV	T	C	1	Heterozygous	149	303	49.1749	57	92	95	208	0.38255	34	149	303	47	69	0	0.319176	0.796704	yes	No	1	No	No					No	-
assembly_eaf87642cc47414b_1	995838	SNV	T	C	1	Heterozygous	156	305	51.1475	99	57	203	102	0.365385	34	156	305	69	88	0	0.978575	0.997633	yes	No	1	No	No					No	-
assembly_eaf87642cc47414b_1	996179	SNV	C	T	1	Heterozygous	140	309	45.3074	47	93	130	179	0.335714	34	140	309	54	69	0	0.357389	0.685835	yes	No	1	No	No	ncbi:FUN_000396-T1:c.1650G>A			ncbi:FUN_000396-T1:c.1650G>A	No	No
assembly_eaf87642cc47414b_1	996533	SNV	T	C	1	Heterozygous	179	359	49.8607	83	96	173	186	0.463687	34	179	359	63	75	0	0.998699	1	yes	No	1	No	No	ncbi:FUN_000396-T1:c.1296A>G			ncbi:FUN_000396-T1:c.1296A>G	No	No
assembly_eaf87642cc47414b_1	997745	SNV	A	G	1	Heterozygous	184	406	45.3202	94	90	196	210	0.48913	34	184	406	68	83	0	0.997216	1	yes	No	1	No	No	ncbi:FUN_000396-T1:c.84T>C			ncbi:FUN_000396-T1:c.84T>C	No	No
assembly_eaf87642cc47414b_1	997912	SNV	C	G	1	Heterozygous	165	332	49.6988	79	86	172	160	0.478788	34	165	332	58	73	0	0.986756	0.999468	yes	No	1	No	No					No	-
assembly_eaf87642cc47414b_1	998323	SNV	C	T	1	Heterozygous	187	383	48.8251	65	122	141	242	0.347594	34	187	383	60	76	0	0.994441	1	yes	No	1	No	No					No	-
assembly_eaf87642cc47414b_1	999924	SNV	G	C	1	Heterozygous	144	302	47.6821	77	67	169	133	0.465278	34	144	302	48	63	0	0.604192	1	yes	No	1	No	No					No	-
assembly_eaf87642cc47414b_1	1000166	SNV	T	C	1	Heterozygous	162	319	50.7837	65	97	134	185	0.401235	34	162	319	73	90	0	0.819097	1	yes	No	1	No	No					No	-
assembly_eaf87642cc47414b_1	1000327	SNV	C	T	1	Heterozygous	157	302	51.9868	105	52	201	101	0.33121	34	157	302	60	77	0	0.980126	1	yes	No	1	No	No					No	-
assembly_eaf87642cc47414b_1	1000416	SNV	A	G	1	Heterozygous	157	295	53.2203	93	64	163	132	0.407643	34	157	295	52	69	0	0.995485	0.996653	yes	No	1	No	No					No	-
assembly_eaf87642cc47414b_1	1000581	SNV	G	T	1	Heterozygous	156	298	52.349	77	79	155	143	0.49359	34	156	298	64	86	0	0.979377	1	yes	No	1	No	No					No	-
assembly_eaf87642cc47414b_1	1000596	SNV	A	G	1	Heterozygous	148	309	47.8964	74	74	155	154	0.5	34	148	309	61	79	0	0.809282	1	yes	No	1	No	No					No	-
assembly_eaf87642cc47414b_1	1000816	SNV	T	C	1	Heterozygous	186	374	49.7326	92	94	179	195	0.494624	34	186	374	63	74	0	0.94617	1	yes	No	1	No	No					No	-
assembly_eaf87642cc47414b_1	1001053	SNV	A	T	1	Heterozygous	133	339	39.233	83	50	223	116	0.37594	34	133	339	53	67	0	0.99603	0.991648	yes	No	1	Yes	No					No	-
assembly_eaf87642cc47414b_1	1001080	SNV	C	T	1	Heterozygous	144	339	42.4779	79	65	196	143	0.451389	34	144	339	56	71	0	0.996979	1	yes	No	1	No	No					No	-
assembly_eaf87642cc47414b_1	1001160	SNV	T	G	1	Heterozygous	112	280	40	51	61	146	134	0.455357	34	112	280	44	68	0	0.492305	0.895522	yes	No	1	No	No					No	-
assembly_eaf87642cc47414b_1	1001644	SNV	A	G	1	Heterozygous	193	337	57.27	78	115	152	185	0.404145	34	193	337	65	79	0	0.980047	0.985063	yes	No	1	No	No					No	-
assembly_eaf87642cc47414b_1	1001691	SNV	A	G	1	Heterozygous	178	307	57.9805	84	94	148	159	0.47191	34	178	307	64	73	0	0.987114	1	yes	No	1	No	No					No	-
assembly_eaf87642cc47414b_1	1001878	SNV	C	T	1	Heterozygous	153	338	45.2663	79	74	174	164	0.48366	34	153	338	64	80	0	0.779342	1	yes	No	1	No	No					No	-
assembly_eaf87642cc47414b_1	1002664	SNV	T	C	1	Heterozygous	151	344	43.8953	66	85	153	191	0.437086	34	151	344	48	65	0	0.956271	1	yes	No	1	No	No					No	-
assembly_eaf87642cc47414b_1	1003025	SNV	T	C	1	Heterozygous	173	303	57.0957	95	78	134	169	0.450867	34	173	303	56	72	0	0.256041	0.467303	yes	No	1	Yes	No					No	-
assembly_eaf87642cc47414b_1	1003316	SNV	G	A	1	Heterozygous	138	305	45.2459	62	76	138	167	0.449275	34	138	305	45	62	0	0.988272	1	yes	No	1	No	No	ncbi:FUN_000399-T1:c.3G>A	ncbi:FUN_000399-T1:p.Met1?	ncbi:FUN_000399-T1:p.Met1?	ncbi:FUN_000399-T1:c.3G>A	No	Yes	Possible splice site disruption
assembly_eaf87642cc47414b_1	1003844	SNV	T	A	1	Heterozygous	167	337	49.5549	98	69	192	145	0.413174	34	167	337	54	82	0	0.953737	1	yes	No	1	No	No	ncbi:FUN_000399-T1:c.402T>A			ncbi:FUN_000399-T1:c.402T>A	No	No
assembly_eaf87642cc47414b_1	1003988	SNV	T	G	1	Heterozygous	149	294	50.6803	58	91	112	182	0.389262	34	149	294	55	74	0	0.990491	1	yes	No	1	No	No					No	-
assembly_eaf87642cc47414b_1	1004767	SNV	T	C	1	Heterozygous	189	352	53.6932	76	113	145	207	0.402116	34	189	352	67	78	0	0.999793	1	yes	No	1	No	No					No	-
assembly_eaf87642cc47414b_1	1004770	SNV	C	T	1	Heterozygous	186	361	51.5235	76	110	144	217	0.408602	34	186	361	65	77	0	0.999997	1	yes	No	1	No	No					No	-
assembly_eaf87642cc47414b_1	1004980	SNV	A	G	1	Heterozygous	188	347	54.1787	109	79	211	136	0.420213	34	188	347	64	77	0	0.585765	1	yes	No	1	No	No					No	-
assembly_eaf87642cc47414b_1	1006757	SNV	T	C	1	Heterozygous	164	302	54.3046	86	78	157	145	0.47561	34	164	302	64	62	0	0.833992	1	yes	No	1	No	No	ncbi:FUN_000400-T1:c.747T>C			ncbi:FUN_000400-T1:c.747T>C	No	No
assembly_eaf87642cc47414b_1	1007024	SNV	C	T	1	Heterozygous	204	382	53.4031	59	145	123	259	0.289216	34	204	382	66	87	0	0.994051	0.988879	yes	No	1	No	No	ncbi:FUN_000400-T1:c.1014C>T			ncbi:FUN_000400-T1:c.1014C>T	No	No
assembly_eaf87642cc47414b_1	1007252	SNV	C	T	1	Heterozygous	153	356	42.9775	87	66	187	169	0.431373	34	153	356	72	85	0	0.962066	0.989741	yes	No	1	No	No					No	-
assembly_eaf87642cc47414b_1	1007263	SNV	G	A	1	Heterozygous	126	335	37.6119	41	85	138	197	0.325397	34	126	335	64	71	0	0.815249	0.655801	yes	No	1	No	No					No	-
assembly_eaf87642cc47414b_1	1007337	SNV	T	C	1	Heterozygous	182	398	45.7286	78	104	159	239	0.428571	34	182	398	67	86	0	0.998386	1	yes	No	1	No	No					No	-
assembly_eaf87642cc47414b_1	1007410	SNV	T	C	1	Heterozygous	200	404	49.505	94	106	193	211	0.47	34	200	404	64	86	0	0.983127	1	yes	No	1	No	No					No	-
assembly_eaf87642cc47414b_1	1007419	SNV	T	C	1	Heterozygous	198	413	47.9419	91	107	192	221	0.459596	34	198	413	62	83	0	0.983603	1	yes	No	1	No	No					No	-
assembly_eaf87642cc47414b_1	1007460	SNV	C	A	1	Heterozygous	186	386	48.1865	103	83	201	185	0.446237	34	186	386	60	86	0	0.872738	1	yes	No	1	No	No					No	-
assembly_eaf87642cc47414b_1	1007482	SNV	T	C	1	Heterozygous	177	374	47.3262	91	86	186	188	0.485876	34	177	374	60	84	0	0.682467	1	yes	No	1	No	No					No	-
assembly_eaf87642cc47414b_1	1010488	SNV	C	G	1	Heterozygous	156	340	45.8824	76	80	152	188	0.487179	34	156	340	75	78	0	0.991613	0.996508	yes	No	1	No	No	ncbi:FUN_000402-T1:c.198G>C	ncbi:FUN_000402-T1:p.Glu66Asp	ncbi:FUN_000402-T1:p.Glu66Asp	ncbi:FUN_000402-T1:c.198G>C	No	Yes
assembly_eaf87642cc47414b_1	1010494	SNV	A	G	1	Heterozygous	154	335	45.9701	78	76	153	182	0.493506	34	154	335	74	76	0	0.96472	0.973745	yes	No	1	No	No	ncbi:FUN_000402-T1:c.192T>C			ncbi:FUN_000402-T1:c.192T>C	No	No
assembly_eaf87642cc47414b_1	1011085^1011086	Insertion	-	G	1	Heterozygous	176	415	42.4096	88	88	204	211	0.5	34	176	415	62	84	0.73	0.243927	1	yes	No	1	No	No					No	-
assembly_eaf87642cc47414b_1	1011089	SNV	G	A	1	Heterozygous	182	421	43.2304	87	95	208	213	0.478022	34	182	421	62	88	0	0.378085	1	yes	No	1	No	No					No	-
assembly_eaf87642cc47414b_1	1011113	SNV	T	C	1	Heterozygous	189	379	49.8681	96	93	214	165	0.492063	34	189	379	67	97	0	0.615373	0.935312	yes	No	1	No	No					No	-
assembly_eaf87642cc47414b_1	1014035	SNV	A	G	1	Heterozygous	152	329	46.2006	64	88	131	198	0.421053	34	152	329	61	74	0	0.992597	1	yes	No	1	No	No	ncbi:FUN_000403-T1:c.981T>C			ncbi:FUN_000403-T1:c.981T>C	No	No
assembly_eaf87642cc47414b_1	1015208	SNV	A	T	1	Heterozygous	176	377	46.6844	104	72	210	167	0.409091	34	176	377	62	82	0	0.994946	0.999549	yes	No	1	No	No					No	-
assembly_eaf87642cc47414b_1	1016839	SNV	G	A	1	Heterozygous	151	344	43.8953	55	96	137	207	0.364238	34	151	344	65	75	0	0.928687	0.996496	yes	No	1	No	No	ncbi:FUN_000404-T1:c.1105G>A	ncbi:FUN_000404-T1:p.Ala369Thr	ncbi:FUN_000404-T1:p.Ala369Thr	ncbi:FUN_000404-T1:c.1105G>A	No	Yes
assembly_eaf87642cc47414b_1	1016853	SNV	C	T	1	Heterozygous	166	344	48.2558	79	87	157	187	0.475904	34	166	344	66	80	0	0.999716	1	yes	No	1	No	No	ncbi:FUN_000404-T1:c.1119C>T			ncbi:FUN_000404-T1:c.1119C>T	No	No
assembly_eaf87642cc47414b_1	1017929	SNV	A	G	1	Heterozygous	174	341	51.0264	86	88	176	165	0.494253	34	174	341	67	83	0	0.99996	1	yes	No	1	No	No	ncbi:FUN_000405-T1:c.347T>C	ncbi:FUN_000405-T1:p.Val116Ala	ncbi:FUN_000405-T1:p.Val116Ala	ncbi:FUN_000405-T1:c.347T>C	No	Yes
assembly_eaf87642cc47414b_1	1018243	SNV	G	A	1	Heterozygous	170	353	48.1586	68	102	145	208	0.4	34	170	353	68	86	0	0.992282	1	yes	No	1	No	No	ncbi:FUN_000405-T1:c.33C>T			ncbi:FUN_000405-T1:c.33C>T	No	No
assembly_eaf87642cc47414b_1	1018505	SNV	C	T	1	Heterozygous	144	287	50.1742	61	83	119	168	0.423611	34	144	287	53	72	0	0.959386	1	yes	No	1	No	No					No	-
assembly_eaf87642cc47414b_1	1020055	SNV	G	A	1	Heterozygous	204	428	47.6636	97	107	212	216	0.47549	34	204	428	68	89	0	0.899267	1	yes	No	1	No	No					No	-
assembly_eaf87642cc47414b_1	1020182	SNV	T	C	1	Heterozygous	187	352	53.125	103	84	186	166	0.449198	34	187	352	59	74	0	0.956727	1	yes	No	1	No	No					No	-
assembly_eaf87642cc47414b_1	1020312	SNV	T	A	1	Heterozygous	209	393	53.1807	95	114	177	216	0.454545	34	209	393	58	69	0	0.995618	1	yes	No	1	No	No					No	-
assembly_eaf87642cc47414b_1	1020373	SNV	G	C	1	Heterozygous	170	342	49.7076	56	114	127	215	0.329412	34	170	342	53	59	0	0.803634	0.975849	yes	No	1	No	No					No	-
assembly_eaf87642cc47414b_1	1020582	SNV	C	G	1	Heterozygous	156	310	50.3226	70	86	139	171	0.448718	34	156	310	63	82	0	0.99773	1	yes	No	1	Yes	No					No	-
assembly_eaf87642cc47414b_1	1020840	SNV	C	G	1	Heterozygous	177	365	48.4932	105	72	188	177	0.40678	34	177	365	71	80	0	0.935858	0.756283	yes	No	1	No	No	ncbi:FUN_000407-T1:c.1017G>C			ncbi:FUN_000407-T1:c.1017G>C	No	No
assembly_eaf87642cc47414b_1	1022537	SNV	A	G	1	Heterozygous	145	334	43.4132	62	83	143	191	0.427586	34	145	334	53	76	0	0.999309	1	yes	No	1	No	No					No	-
assembly_eaf87642cc47414b_1	1022563	SNV	G	A	1	Heterozygous	144	337	42.73	75	69	166	171	0.479167	34	144	337	52	73	0	0.984697	1	yes	No	1	No	No					No	-
assembly_eaf87642cc47414b_1	1022566	SNV	G	A	1	Heterozygous	138	326	42.3313	74	64	165	161	0.463768	34	138	326	48	70	0	0.994975	1	yes	No	1	No	No					No	-
assembly_eaf87642cc47414b_1	1022582^1022583	Insertion	-	TC	2	Heterozygous	142	362	39.2265	70	72	178	184	0.492958	34	142	362	49	67	1.2	0.101145	1	yes	No	1	No	No					No	-
assembly_eaf87642cc47414b_1	1022590	SNV	G	A	1	Heterozygous	148	343	43.1487	70	78	170	173	0.472973	34	148	343	55	78	0	0.970293	1	yes	No	1	No	No					No	-
assembly_eaf87642cc47414b_1	1022745	SNV	T	C	1	Heterozygous	189	368	51.3587	91	98	179	189	0.481481	34	189	368	73	95	0	0.936579	1	yes	No	1	No	No					No	-
assembly_eaf87642cc47414b_1	1023900	SNV	A	G	1	Heterozygous	193	361	53.4626	80	113	150	211	0.414508	34	193	361	64	85	0	0.888625	1	yes	No	1	No	No					No	-
assembly_eaf87642cc47414b_1	1025800	SNV	A	T	1	Heterozygous	165	345	47.8261	89	76	191	154	0.460606	34	165	345	53	70	0	0.943798	1	yes	No	1	No	No					No	-
assembly_eaf87642cc47414b_1	1025885	SNV	A	G	1	Heterozygous	193	387	49.8708	111	82	217	170	0.42487	34	193	387	63	87	0	0.836748	1	yes	No	1	No	No					No	-
assembly_eaf87642cc47414b_1	1026099	SNV	A	G	1	Heterozygous	169	304	55.5921	109	60	196	108	0.35503	34	169	304	54	82	0	0.993504	1	yes	No	1	No	No					No	-
assembly_eaf87642cc47414b_1	1026547	SNV	A	G	1	Heterozygous	147	299	49.1639	77	70	151	148	0.47619	34	147	299	59	75	0	0.976474	1	yes	No	1	No	No					No	-
assembly_eaf87642cc47414b_1	1027327	SNV	A	G	1	Heterozygous	195	357	54.6218	90	105	154	203	0.461538	34	195	357	63	94	0	0.994457	1	yes	No	1	No	No	ncbi:FUN_000411-T1:c.753A>G			ncbi:FUN_000411-T1:c.753A>G	No	No
assembly_eaf87642cc47414b_1	1027551	SNV	A	G	1	Heterozygous	140	292	47.9452	91	49	187	105	0.35	34	140	292	52	66	0	0.951506	1	yes	No	1	No	No	ncbi:FUN_000411-T1:c.977A>G	ncbi:FUN_000411-T1:p.Glu326Gly	ncbi:FUN_000411-T1:p.Glu326Gly	ncbi:FUN_000411-T1:c.977A>G	No	Yes
assembly_eaf87642cc47414b_1	1027683	SNV	G	A	1	Heterozygous	185	339	54.5723	85	100	165	174	0.459459	34	185	339	70	90	0	0.978608	1	yes	No	1	No	No	ncbi:FUN_000411-T1:c.1109G>A	ncbi:FUN_000411-T1:p.Arg370Gln	ncbi:FUN_000411-T1:p.Arg370Gln	ncbi:FUN_000411-T1:c.1109G>A	No	Yes
assembly_eaf87642cc47414b_1	1028357	SNV	A	T	1	Heterozygous	148	316	46.8354	84	64	191	125	0.432432	34	148	316	62	80	0	0.940116	0.995929	yes	No	1	No	No					No	-
assembly_eaf87642cc47414b_1	1028407	SNV	A	G	1	Heterozygous	157	338	46.4497	84	73	180	158	0.464968	34	157	338	65	84	0	0.917725	1	yes	No	1	No	No					No	-
assembly_eaf87642cc47414b_1	1028427	SNV	G	T	1	Heterozygous	122	313	38.9776	63	59	167	146	0.483607	34	122	313	61	69	0	0.942257	1	yes	No	1	No	No					No	-
assembly_eaf87642cc47414b_1	1028575	SNV	A	G	1	Heterozygous	162	328	49.3902	81	81	151	177	0.5	34	162	328	68	79	0	0.952782	0.998598	yes	No	1	No	No					No	-
assembly_eaf87642cc47414b_1	1028634	SNV	T	G	1	Heterozygous	179	351	50.9972	100	79	182	169	0.441341	34	179	351	73	90	0	0.898019	0.998059	yes	No	1	No	No					No	-
assembly_eaf87642cc47414b_1	1028662	SNV	T	G	1	Heterozygous	185	342	54.0936	98	87	180	162	0.47027	34	185	342	69	92	0	0.999288	1	yes	No	1	No	No					No	-
assembly_eaf87642cc47414b_1	1028760	SNV	C	T	1	Heterozygous	149	329	45.2888	88	61	186	143	0.409396	34	149	329	70	76	0	0.853019	1	yes	No	1	No	No					No	-
assembly_eaf87642cc47414b_1	1030849	SNV	T	A	1	Heterozygous	137	300	45.6667	55	82	127	173	0.40146	34	137	300	67	80	0	0.950694	1	yes	No	1	No	No					No	-
assembly_eaf87642cc47414b_1	1032951	SNV	T	A	1	Heterozygous	199	394	50.5076	94	105	193	201	0.472362	34	199	394	54	86	0	0.989174	1	yes	No	1	No	No					No	-
assembly_eaf87642cc47414b_1	1033106	SNV	G	A	1	Heterozygous	173	365	47.3973	86	87	172	193	0.49711	34	173	365	61	76	0	0.925962	1	yes	No	1	No	No					No	-
assembly_eaf87642cc47414b_1	1033449	SNV	T	A	1	Heterozygous	173	393	44.0204	70	103	169	224	0.404624	34	173	393	64	80	0	0.915167	1	yes	No	1	No	No					No	-
assembly_eaf87642cc47414b_1	1034111	SNV	C	T	1	Heterozygous	158	335	47.1642	67	91	153	182	0.424051	34	158	335	59	69	0	0.950367	1	yes	No	1	No	No					No	-
assembly_eaf87642cc47414b_1	1037198	SNV	C	A	1	Heterozygous	181	354	51.1299	60	121	128	226	0.331492	34	181	354	61	79	0	0.699752	0.998591	yes	No	1	No	No					No	-
assembly_eaf87642cc47414b_1	1037328	SNV	A	G	1	Heterozygous	179	359	49.8607	118	61	248	111	0.340782	34	179	359	69	84	0	0.994276	0.992761	yes	No	1	No	No					No	-
assembly_eaf87642cc47414b_1	1038952	SNV	G	T	1	Heterozygous	167	355	47.0423	115	52	223	132	0.311377	34	167	355	62	73	0	0.954478	0.867602	yes	No	1	No	No	ncbi:FUN_000416-T1:c.4C>A	ncbi:FUN_000416-T1:p.His2Asn	ncbi:FUN_000416-T1:p.His2Asn	ncbi:FUN_000416-T1:c.4C>A	No	Yes
assembly_eaf87642cc47414b_1	1039426	SNV	C	G	1	Heterozygous	158	320	49.375	101	57	196	124	0.360759	34	158	320	64	73	0	0.938469	1	yes	No	1	No	No					No	-
assembly_eaf87642cc47414b_1	1039634	SNV	G	C	1	Heterozygous	179	353	50.7082	80	99	168	185	0.446927	34	179	353	69	82	0	0.98234	1	yes	No	1	No	No					No	-
assembly_eaf87642cc47414b_1	1040454	SNV	G	A	1	Heterozygous	158	330	47.8788	92	66	173	157	0.417722	34	158	330	58	74	0	0.579132	0.934484	yes	No	1	No	No					No	-
assembly_eaf87642cc47414b_1	1047156	SNV	G	A	1	Heterozygous	151	359	42.0613	86	65	194	165	0.430464	34	151	359	62	72	0	0.844063	1	yes	No	1	No	No					No	-
assembly_eaf87642cc47414b_1	1047250	SNV	A	G	1	Heterozygous	166	362	45.8564	97	69	218	144	0.415663	34	166	362	60	74	0	0.977441	1	yes	No	1	No	No					No	-
assembly_eaf87642cc47414b_1	1047265	SNV	T	A	1	Heterozygous	139	317	43.8486	79	60	185	132	0.431655	34	139	317	56	70	0	0.899168	1	yes	No	1	No	No					No	-
assembly_eaf87642cc47414b_1	1048460	SNV	T	C	1	Heterozygous	165	350	47.1429	62	103	158	192	0.375758	34	165	350	59	77	0	0.878187	0.776634	yes	No	1	No	No	ncbi:FUN_000422-T1:c.438A>G			ncbi:FUN_000422-T1:c.438A>G	No	No
assembly_eaf87642cc47414b_1	1049519	SNV	C	T	1	Heterozygous	142	317	44.795	59	83	124	193	0.415493	34	142	317	54	76	0	0.998376	1	yes	No	1	No	No					No	-
assembly_eaf87642cc47414b_1	1050227	SNV	A	G	1	Heterozygous	163	364	44.7802	69	94	188	176	0.423313	34	163	364	64	78	0	0.395482	0.596506	yes	No	1	No	No	ncbi:FUN_000423-T1:c.453A>G			ncbi:FUN_000423-T1:c.453A>G	No	No
assembly_eaf87642cc47414b_1	1051539	SNV	A	T	1	Heterozygous	156	343	45.481	61	95	131	212	0.391026	34	156	343	60	75	0	0.706715	1	yes	No	1	No	No	ncbi:FUN_000424-T1:c.3088T>A	ncbi:FUN_000424-T1:p.Cys1030Ser	ncbi:FUN_000424-T1:p.Cys1030Ser	ncbi:FUN_000424-T1:c.3088T>A	No	Yes
assembly_eaf87642cc47414b_1	1052770	SNV	A	G	1	Heterozygous	146	313	46.6454	76	70	155	158	0.479452	34	146	313	64	77	0	0.959707	1	yes	No	1	No	No	ncbi:FUN_000424-T1:c.1857T>C			ncbi:FUN_000424-T1:c.1857T>C	No	No
assembly_eaf87642cc47414b_1	1053025	SNV	A	G	1	Heterozygous	128	276	46.3768	72	56	149	127	0.4375	34	128	276	67	77	0	0.929085	1	yes	No	1	No	No	ncbi:FUN_000424-T1:c.1602T>C			ncbi:FUN_000424-T1:c.1602T>C	No	No
assembly_eaf87642cc47414b_1	1053511	SNV	T	C	1	Heterozygous	161	317	50.7886	74	87	156	161	0.459627	34	161	317	62	77	0	0.961329	1	yes	No	1	No	No	ncbi:FUN_000424-T1:c.1116A>G			ncbi:FUN_000424-T1:c.1116A>G	No	No
assembly_eaf87642cc47414b_1	1054086	SNV	A	G	1	Heterozygous	131	266	49.2481	69	62	137	129	0.473282	34	131	266	59	79	0	0.999083	1	yes	No	1	No	No	ncbi:FUN_000424-T1:c.541T>C	ncbi:FUN_000424-T1:p.Tyr181His	ncbi:FUN_000424-T1:p.Tyr181His	ncbi:FUN_000424-T1:c.541T>C	No	Yes
assembly_eaf87642cc47414b_1	1054481	SNV	C	T	1	Heterozygous	178	336	52.9762	130	48	232	104	0.269663	34	178	336	60	78	0	0.988434	0.962489	yes	No	1	No	No	ncbi:FUN_000424-T1:c.196-50G>A			ncbi:FUN_000424-T1:c.196-50G>A	No	-
assembly_eaf87642cc47414b_1	1054739	SNV	C	A	1	Heterozygous	173	341	50.7331	66	107	136	205	0.381503	34	173	341	59	80	0	0.999579	1	yes	No	1	No	No	ncbi:FUN_000424-T1:c.196-308G>T			ncbi:FUN_000424-T1:c.196-308G>T	No	-
assembly_eaf87642cc47414b_1	1054773	SNV	C	A	1	Heterozygous	180	334	53.8922	80	100	156	178	0.444444	34	180	334	63	88	0	0.995642	1	yes	No	1	No	No	ncbi:FUN_000424-T1:c.196-342G>T			ncbi:FUN_000424-T1:c.196-342G>T	No	-
assembly_eaf87642cc47414b_1	1054800	SNV	C	A	1	Heterozygous	180	331	54.3807	96	84	173	158	0.466667	34	180	331	64	92	0	0.977656	1	yes	No	1	No	No	ncbi:FUN_000424-T1:c.196-369G>T			ncbi:FUN_000424-T1:c.196-369G>T	No	-
assembly_eaf87642cc47414b_1	1055134	SNV	A	G	1	Heterozygous	155	288	53.8194	94	61	170	118	0.393548	34	155	288	56	68	0	0.975216	1	yes	No	1	No	No	ncbi:FUN_000424-T1:c.195+55T>C			ncbi:FUN_000424-T1:c.195+55T>C	No	-
assembly_eaf87642cc47414b_1	1057195	SNV	A	T	1	Heterozygous	98	205	47.8049	42	56	93	112	0.428571	34	98	205	48	53	0	0.858776	1	yes	No	1	No	No					No	-
assembly_eaf87642cc47414b_1	1057240	SNV	C	T	1	Heterozygous	111	221	50.2262	63	48	130	91	0.432432	34	111	221	51	53	0	0.983028	1	yes	No	1	No	No					No	-
assembly_eaf87642cc47414b_1	1057293	SNV	T	G	1	Heterozygous	59	147	40.1361	42	17	94	53	0.288136	34	59	147	29	23	0	0.517318	0.884255	yes	No	1	No	No					No	-
assembly_eaf87642cc47414b_1	1057452^1057453	Insertion	-	C	1	Heterozygous	79	178	44.382	33	46	80	98	0.417722	34	79	178	33	47	0.93	0.629581	1	yes	No	1	No	No					No	-
assembly_eaf87642cc47414b_1	1057702	SNV	T	C	1	Heterozygous	130	279	46.595	60	70	139	140	0.461538	34	130	279	57	65	0	0.997236	0.999937	yes	No	1	No	No					No	-
assembly_eaf87642cc47414b_1	1057756	SNV	G	A	1	Heterozygous	156	334	46.7066	77	79	172	162	0.49359	34	156	334	62	75	0	0.933084	1	yes	No	1	No	No					No	-
assembly_eaf87642cc47414b_1	1057938	SNV	T	A	1	Heterozygous	170	322	52.795	94	76	177	145	0.447059	34	170	322	54	75	0	0.934739	1	yes	No	1	No	No					No	-
assembly_eaf87642cc47414b_1	1057954	SNV	A	T	1	Heterozygous	182	321	56.6978	94	88	171	150	0.483516	34	182	321	56	79	0	0.999332	1	yes	No	1	No	No					No	-
assembly_eaf87642cc47414b_1	1058183	SNV	C	A	1	Heterozygous	156	323	48.2972	46	110	114	209	0.294872	34	156	323	53	74	0	0.97713	0.883259	yes	No	1	No	No					No	-
assembly_eaf87642cc47414b_1	1059348	SNV	A	G	1	Heterozygous	150	282	53.1915	87	63	167	115	0.42	34	150	282	66	77	0	0.966107	1	yes	No	1	No	No					No	-
assembly_eaf87642cc47414b_1	1059597	SNV	A	G	1	Heterozygous	139	294	47.2789	48	91	95	199	0.345324	34	139	294	48	63	0	0.786681	1	yes	No	1	No	No					No	-
assembly_eaf87642cc47414b_1	1059755	SNV	T	A	1	Heterozygous	144	300	48	71	73	151	149	0.493056	34	144	300	48	69	0	0.999431	1	yes	No	1	Yes	No					No	-
assembly_eaf87642cc47414b_1	1059945	SNV	A	G	1	Heterozygous	125	312	40.0641	49	76	128	184	0.392	34	125	312	56	63	0	0.999004	1	yes	No	1	No	No					No	-
assembly_eaf87642cc47414b_1	1062153	SNV	A	G	1	Heterozygous	164	338	48.5207	79	85	170	168	0.481707	34	164	338	64	76	0	0.999879	1	yes	No	1	No	No					No	-
assembly_eaf87642cc47414b_1	1062164	SNV	G	A	1	Heterozygous	159	359	44.2897	81	78	192	167	0.490566	34	159	359	61	71	0	0.996532	1	yes	No	1	No	No					No	-
assembly_eaf87642cc47414b_1	1062192	SNV	G	T	1	Heterozygous	118	301	39.2027	80	38	193	108	0.322034	34	118	301	51	56	0	0.853204	0.986402	yes	No	1	No	No					No	-
assembly_eaf87642cc47414b_1	1063160	SNV	C	T	1	Heterozygous	127	283	44.8763	60	67	130	153	0.472441	34	127	283	47	66	0	0.912945	1	yes	No	1	No	No					No	-
assembly_eaf87642cc47414b_1	1064093	SNV	T	G	1	Heterozygous	157	299	52.5084	84	73	164	135	0.464968	34	157	299	52	65	0	0.911417	1	yes	No	1	No	No					No	-
assembly_eaf87642cc47414b_1	1064497	SNV	G	A	1	Heterozygous	164	306	53.5948	70	94	131	175	0.426829	34	164	306	58	83	0	0.969164	1	yes	No	1	No	No					No	-
assembly_eaf87642cc47414b_1	1064724	SNV	A	T	1	Heterozygous	178	332	53.6145	92	86	172	160	0.483146	34	178	332	64	84	0	0.644851	1	yes	No	1	No	No					No	-
assembly_eaf87642cc47414b_1	1065491..1065493	Deletion	GAC	-	3	Heterozygous	153	373	41.0188	85	68	209	164	0.444444	33.1634	153	373	50	62	-1.6	0.0438492	1	yes	No	1	No	No					No	-
assembly_eaf87642cc47414b_1	1065514	SNV	A	T	1	Heterozygous	155	311	49.8392	92	63	166	145	0.406452	34	155	311	55	68	0	0.984286	0.928139	yes	No	1	No	No					No	-
assembly_eaf87642cc47414b_1	1065613	SNV	A	G	1	Heterozygous	164	300	54.6667	86	78	138	162	0.47561	34	164	300	54	61	0	0.880669	0.912648	yes	No	1	No	No					No	-
assembly_eaf87642cc47414b_1	1065818	Deletion	T	-	1	Heterozygous	195	373	52.2788	106	89	213	160	0.45641	33.1897	195	373	55	68	-0.94	0.92293	1	yes	No	1	No	No					No	-
assembly_eaf87642cc47414b_1	1067115..1067116	MNV	AC	TA	2	Heterozygous	134	340	39.4118	73	61	176	164	0.455224	34	134	340	52	68	0	0.116125	1	yes	No	1	No	No					No	-
assembly_eaf87642cc47414b_1	1067118	SNV	C	T	1	Heterozygous	132	331	39.8792	73	59	175	156	0.44697	34	132	331	51	66	0	0.471016	1	yes	No	1	No	No					No	-
assembly_eaf87642cc47414b_1	1067120	Deletion	C	-	1	Heterozygous	134	327	40.9786	73	61	173	154	0.455224	33.5224	134	327	52	68	-0.92	0.472921	1	yes	No	1	No	No					No	-
assembly_eaf87642cc47414b_1	1067507	SNV	C	G	1	Heterozygous	108	231	46.7532	60	48	123	108	0.444444	34	108	231	42	48	0	0.988467	1	yes	No	1	No	No					No	-
assembly_eaf87642cc47414b_1	1067761	SNV	T	C	1	Heterozygous	173	356	48.5955	78	95	166	190	0.450867	34	173	356	68	80	0	0.996354	1	yes	No	1	No	No					No	-
assembly_eaf87642cc47414b_1	1067977	SNV	G	A	1	Heterozygous	163	341	47.8006	88	75	177	164	0.460123	34	163	341	65	79	0	0.925878	1	yes	No	1	No	No					No	-
assembly_eaf87642cc47414b_1	1068643	SNV	A	G	1	Heterozygous	157	338	46.4497	67	90	151	187	0.426752	34	157	338	61	73	0	0.944387	1	yes	No	1	No	No					No	-
assembly_eaf87642cc47414b_1	1069138	SNV	T	A	1	Heterozygous	145	299	48.495	64	81	137	162	0.441379	34	145	299	47	60	0	0.467947	1	yes	No	1	No	No					No	-
assembly_eaf87642cc47414b_1	1069191	SNV	G	T	1	Heterozygous	177	353	50.1416	73	104	144	209	0.412429	34	177	353	53	79	0	0.997716	1	yes	No	1	No	No	ncbi:FUN_000428-T1:c.720C>A			ncbi:FUN_000428-T1:c.720C>A	No	No
assembly_eaf87642cc47414b_1	1070519	SNV	A	T	1	Heterozygous	111	259	42.8571	67	44	145	114	0.396396	34	111	259	47	61	0	0.905384	0.988495	yes	No	1	No	No					No	-
assembly_eaf87642cc47414b_1	1070752^1070753	Insertion	-	TCAC	4	Heterozygous	151	328	46.0366	63	88	137	191	0.417219	34	151	328	57	68	4.94	0.0693068	1	yes	No	1	No	No					No	-
assembly_eaf87642cc47414b_1	1071356	SNV	T	C	1	Heterozygous	133	301	44.186	74	59	174	127	0.443609	34	133	301	56	74	0	0.993791	1	yes	No	1	No	No					No	-
assembly_eaf87642cc47414b_1	1072851	SNV	C	T	1	Heterozygous	163	304	53.6184	88	75	162	142	0.460123	34	163	304	61	79	0	0.99819	1	yes	No	1	No	No					No	-
assembly_eaf87642cc47414b_1	1073832	SNV	C	A	1	Heterozygous	150	308	48.7013	80	70	164	144	0.466667	34	150	308	60	78	0	0.931279	1	yes	No	1	No	No	ncbi:FUN_000429-T1:c.261C>A			ncbi:FUN_000429-T1:c.261C>A	No	No
assembly_eaf87642cc47414b_1	1076392	SNV	C	A	1	Heterozygous	193	399	48.3709	54	139	133	266	0.279793	34	193	399	59	79	0	0.221635	0.879827	yes	No	1	No	No					No	-
assembly_eaf87642cc47414b_1	1076658	SNV	G	A	1	Heterozygous	195	376	51.8617	60	135	120	256	0.307692	34	195	376	72	92	0	0.597506	1	yes	No	1	No	No					No	-
assembly_eaf87642cc47414b_1	1078036	SNV	A	G	1	Heterozygous	144	297	48.4848	68	76	134	163	0.472222	34	144	297	61	80	0	0.840254	1	yes	No	1	No	No					No	-
assembly_eaf87642cc47414b_1	1078041	SNV	G	A	1	Heterozygous	143	286	50	66	77	133	153	0.461538	34	143	286	60	77	0	0.999413	1	yes	No	1	No	No					No	-
assembly_eaf87642cc47414b_1	1078186	SNV	T	C	1	Heterozygous	126	278	45.3237	69	57	153	125	0.452381	34	126	278	54	65	0	0.989854	1	yes	No	1	No	No					No	-
assembly_eaf87642cc47414b_1	1078195..1078196	MNV	AT	TA	2	Heterozygous	129	290	44.4828	73	56	163	127	0.434109	34	129	290	55	65	0	0.996288	1	yes	No	1	No	No					No	-
assembly_eaf87642cc47414b_1	1078205	SNV	A	G	1	Heterozygous	141	304	46.3816	85	56	181	123	0.397163	34	141	304	58	71	0	0.983301	1	yes	No	1	No	No					No	-
assembly_eaf87642cc47414b_1	1080437	SNV	G	A	1	Heterozygous	129	337	38.2789	70	59	197	140	0.457364	34	129	337	58	68	0	0.946259	0.987598	yes	No	1	No	No					No	-
assembly_eaf87642cc47414b_1	1080794..1080795	MNV	GG	TA	2	Heterozygous	162	368	44.0217	95	67	212	156	0.41358	34	162	368	54	67	0	0.995382	1	yes	No	1	No	No					No	-
assembly_eaf87642cc47414b_1	1081197	SNV	T	A	1	Heterozygous	169	315	53.6508	59	110	134	181	0.349112	34	169	315	67	81	0	0.929785	0.772069	yes	No	1	No	No					No	-
assembly_eaf87642cc47414b_1	1081510	SNV	A	G	1	Heterozygous	161	307	52.443	82	79	144	163	0.490683	34	161	307	54	74	0	0.97631	0.999097	yes	No	1	No	No					No	-
assembly_eaf87642cc47414b_1	1082068	SNV	T	G	1	Heterozygous	140	268	52.2388	88	52	184	84	0.371429	34	140	268	51	78	0	0.9162	0.902115	yes	No	1	No	No					No	-
assembly_eaf87642cc47414b_1	1082553	SNV	C	A	1	Heterozygous	155	307	50.4886	72	83	148	159	0.464516	34	155	307	60	75	0	0.999905	1	yes	No	1	No	No					No	-
assembly_eaf87642cc47414b_1	1084748	SNV	C	A	1	Heterozygous	192	348	55.1724	79	113	144	204	0.411458	34	192	348	58	66	0	0.999998	1	yes	No	1	No	No	ncbi:FUN_000432-T1:c.342C>A			ncbi:FUN_000432-T1:c.342C>A	No	No
assembly_eaf87642cc47414b_1	1086930	SNV	A	G	1	Heterozygous	142	309	45.9547	78	64	165	144	0.450704	34	142	309	51	66	0	0.972432	1	yes	No	1	No	No					No	-
assembly_eaf87642cc47414b_1	1087994	SNV	A	G	1	Heterozygous	138	305	45.2459	72	66	161	144	0.478261	34	138	305	60	77	0	0.999959	1	yes	No	1	No	No					No	-
assembly_eaf87642cc47414b_1	1089345	SNV	A	G	1	Heterozygous	150	307	48.8599	83	67	161	146	0.446667	34	150	307	61	71	0	0.994147	1	yes	No	1	No	No	ncbi:FUN_000433-T1:c.435T>C			ncbi:FUN_000433-T1:c.435T>C	No	No
assembly_eaf87642cc47414b_1	1089405	SNV	C	T	1	Heterozygous	171	349	48.9971	81	90	165	184	0.473684	34	171	349	66	77	0	0.97283	1	yes	No	1	No	No	ncbi:FUN_000433-T1:c.375G>A			ncbi:FUN_000433-T1:c.375G>A	No	No
assembly_eaf87642cc47414b_1	1090333	SNV	C	T	1	Heterozygous	156	321	48.5981	110	46	230	91	0.294872	34	156	321	52	72	0	0.999474	1	yes	No	1	No	No	ncbi:FUN_000434-T1:c.168C>T			ncbi:FUN_000434-T1:c.168C>T	No	No
assembly_eaf87642cc47414b_1	1090976	SNV	A	C	1	Heterozygous	163	314	51.9108	90	73	162	152	0.447853	34	163	314	72	87	0	0.991562	0.999988	yes	No	1	No	No	ncbi:FUN_000434-T1:c.811A>C			ncbi:FUN_000434-T1:c.811A>C	No	No
assembly_eaf87642cc47414b_1	1091931	SNV	G	T	1	Heterozygous	160	326	49.0798	68	92	148	178	0.425	34	160	326	58	73	0	0.984064	1	yes	No	1	No	No					No	-
assembly_eaf87642cc47414b_1	1093515	SNV	T	A	1	Heterozygous	174	335	51.9403	89	85	164	171	0.488506	34	174	335	60	75	0	0.906783	1	yes	No	1	No	No	ncbi:FUN_000435-T1:c.950T>A	ncbi:FUN_000435-T1:p.Ile317Asn	ncbi:FUN_000435-T1:p.Ile317Asn	ncbi:FUN_000435-T1:c.950T>A	No	Yes
assembly_eaf87642cc47414b_1	1095407	SNV	G	A	1	Heterozygous	117	283	41.3428	63	54	142	141	0.461538	34	117	283	56	71	0	0.675122	0.999685	yes	No	1	No	No					No	-
assembly_eaf87642cc47414b_1	1097268^1097269	Insertion	-	AC	2	Heterozygous	164	343	47.8134	99	65	203	140	0.396341	34	164	343	63	76	4.19	0.590149	1	yes	No	1	No	No					No	-
assembly_eaf87642cc47414b_1	1098403	SNV	G	A	1	Heterozygous	181	381	47.5066	99	82	194	187	0.453039	34	181	381	71	82	0	0.284127	0.999469	yes	No	1	No	No	ncbi:FUN_000437-T1:c.3445C>T	ncbi:FUN_000437-T1:p.Leu1149Phe	ncbi:FUN_000437-T1:p.Leu1149Phe	ncbi:FUN_000437-T1:c.3445C>T	No	Yes
assembly_eaf87642cc47414b_1	1100280	SNV	C	A	1	Heterozygous	166	345	48.1159	91	75	201	144	0.451807	34	166	345	70	77	0	0.98749	0.999368	yes	No	1	No	No	ncbi:FUN_000437-T1:c.1568G>T	ncbi:FUN_000437-T1:p.Arg523Leu	ncbi:FUN_000437-T1:p.Arg523Leu	ncbi:FUN_000437-T1:c.1568G>T	No	Yes
assembly_eaf87642cc47414b_1	1100723	SNV	G	A	1	Heterozygous	143	310	46.129	84	59	174	136	0.412587	34	143	310	58	66	0	0.977363	1	yes	No	1	No	No	ncbi:FUN_000437-T1:c.1125C>T			ncbi:FUN_000437-T1:c.1125C>T	No	No
assembly_eaf87642cc47414b_1	1102414	SNV	C	A	1	Heterozygous	112	234	47.8632	64	48	141	93	0.428571	34	112	234	46	58	0	0.945937	0.999936	yes	No	1	No	No					No	-
assembly_eaf87642cc47414b_1	1102416	SNV	T	C	1	Heterozygous	116	252	46.0317	66	50	149	103	0.431034	34	116	252	46	59	0	0.75048	1	yes	No	1	No	No					No	-
assembly_eaf87642cc47414b_1	1102427	SNV	T	G	1	Heterozygous	142	288	49.3056	67	75	153	135	0.471831	34	142	288	53	66	0	0.966951	0.939484	yes	No	1	No	No					No	-
assembly_eaf87642cc47414b_1	1102506	SNV	G	A	1	Heterozygous	135	283	47.7032	56	79	127	156	0.414815	34	135	283	52	63	0	0.987724	0.999815	yes	No	1	No	No					No	-
assembly_eaf87642cc47414b_1	1102861^1102862	Insertion	-	A	1	Heterozygous	161	336	47.9167	68	93	171	165	0.42236	34	161	336	59	74	0.9	0.6169	0.690377	yes	No	1	No	No					No	-
assembly_eaf87642cc47414b_1	1103012	SNV	A	C	1	Heterozygous	191	372	51.3441	84	107	155	217	0.439791	34	191	372	75	89	0	0.97497	1	yes	No	1	No	No					No	-
assembly_eaf87642cc47414b_1	1106318	SNV	T	C	1	Heterozygous	190	353	53.8244	92	98	192	161	0.484211	34	190	353	62	84	0	0.992511	0.928964	yes	No	1	No	No					No	-
assembly_eaf87642cc47414b_1	1107147	SNV	A	G	1	Heterozygous	201	407	49.3857	142	59	281	126	0.293532	34	201	407	64	85	0	0.998103	1	yes	No	1	No	No					No	-
assembly_eaf87642cc47414b_1	1109444	SNV	C	A	1	Heterozygous	177	361	49.0305	91	86	189	172	0.485876	34	177	361	72	87	0	0.994858	1	yes	No	1	No	No					No	-
assembly_eaf87642cc47414b_1	1110649	SNV	C	T	1	Heterozygous	117	233	50.2146	59	58	103	130	0.495726	34	117	233	57	76	0	0.869283	0.936796	yes	No	1	No	No					No	-
assembly_eaf87642cc47414b_1	1110655	SNV	A	T	1	Heterozygous	108	214	50.4673	44	64	78	136	0.407407	34	108	214	55	71	0	0.758192	0.987001	yes	No	1	No	No					No	-
assembly_eaf87642cc47414b_1	1112683	SNV	G	A	1	Heterozygous	162	337	48.0712	97	65	186	151	0.401235	34	162	337	61	79	0	0.993273	0.980004	yes	No	1	No	No					No	-
assembly_eaf87642cc47414b_1	1112795	SNV	A	G	1	Heterozygous	184	359	51.2535	108	76	215	144	0.413043	34	184	359	70	89	0	0.989206	1	yes	No	1	No	No					No	-
assembly_eaf87642cc47414b_1	1112938	SNV	A	T	1	Heterozygous	158	332	47.5904	69	89	141	191	0.436709	34	158	332	65	75	0	0.975645	1	yes	No	1	No	No					No	-
assembly_eaf87642cc47414b_1	1113031	SNV	A	T	1	Heterozygous	158	332	47.5904	85	73	172	160	0.462025	34	158	332	60	68	0	0.989988	1	yes	No	1	No	No					No	-
assembly_eaf87642cc47414b_1	1113106	SNV	C	G	1	Heterozygous	191	390	48.9744	108	83	222	168	0.434555	34	191	390	70	87	0	0.997823	1	yes	No	1	No	No					No	-
assembly_eaf87642cc47414b_1	1114973	SNV	A	T	1	Heterozygous	161	306	52.6144	73	88	134	172	0.453416	34	161	306	56	67	0	0.930853	1	yes	No	1	No	No	ncbi:FUN_000440-T1:c.9-75T>A			ncbi:FUN_000440-T1:c.9-75T>A	No	-
assembly_eaf87642cc47414b_1	1115198..1115199	MNV	TT	GG	2	Heterozygous	158	313	50.4792	78	80	156	157	0.493671	34	158	313	64	78	0	0.997694	1	yes	No	1	No	No	ncbi:FUN_000440-T1:c.8+48_8+49delinsCC			ncbi:FUN_000440-T1:c.8+48_8+49delinsCC	No	-
assembly_eaf87642cc47414b_1	1115554	SNV	A	C	1	Heterozygous	162	340	47.6471	98	64	197	143	0.395062	34	162	340	63	86	0	0.992499	1	yes	No	1	No	No					No	-
assembly_eaf87642cc47414b_1	1116023	SNV	A	T	1	Heterozygous	110	265	41.5094	72	38	176	89	0.345455	34	110	265	48	63	0	0.795547	1	yes	No	1	No	No					No	-
assembly_eaf87642cc47414b_1	1116132	SNV	A	G	1	Heterozygous	173	356	48.5955	97	76	204	152	0.439306	34	173	356	56	83	0	0.971999	1	yes	No	1	No	No					No	-
assembly_eaf87642cc47414b_1	1116215	SNV	T	A	1	Heterozygous	157	325	48.3077	66	91	129	196	0.420382	34	157	325	48	76	0	0.983852	1	yes	No	1	No	No					No	-
assembly_eaf87642cc47414b_1	1116266	SNV	T	A	1	Heterozygous	139	277	50.1805	60	79	122	155	0.431655	34	139	277	48	69	0	0.965804	1	yes	No	1	No	No					No	-
assembly_eaf87642cc47414b_1	1117733	SNV	G	A	1	Heterozygous	152	303	50.165	79	73	157	146	0.480263	34	152	303	60	86	0	0.966905	1	yes	No	1	No	No	ncbi:FUN_000442-T1:c.153C>T			ncbi:FUN_000442-T1:c.153C>T	No	No
assembly_eaf87642cc47414b_1	1119135	SNV	A	T	1	Heterozygous	134	289	46.3668	65	69	123	166	0.485075	34	134	289	60	73	0	0.962619	0.931459	yes	No	1	No	No					No	-
assembly_eaf87642cc47414b_1	1119223	SNV	C	T	1	Heterozygous	148	331	44.713	94	54	184	147	0.364865	34	148	331	59	74	0	0.922351	0.747868	yes	No	1	No	No					No	-
assembly_eaf87642cc47414b_1	1121601^1121602	Insertion	-	CTG	3	Heterozygous	154	344	44.7674	67	87	147	197	0.435065	34	154	344	53	75	1.58	0.356743	1	yes	No	1	No	No					No	-
assembly_eaf87642cc47414b_1	1121697	SNV	A	T	1	Heterozygous	148	317	46.6877	84	64	194	123	0.432432	34	148	317	62	72	0	0.983391	0.981113	yes	No	1	Yes	No					No	-
assembly_eaf87642cc47414b_1	1122071	SNV	G	A	1	Heterozygous	130	239	54.3933	75	55	119	120	0.423077	34	130	239	54	85	0	0.909434	0.831258	yes	No	1	No	No					No	-
assembly_eaf87642cc47414b_1	1122504	SNV	T	C	1	Heterozygous	169	306	55.2288	78	91	148	158	0.461538	34	169	306	72	90	0	0.996409	1	yes	No	1	No	No					No	-
assembly_eaf87642cc47414b_1	1123225	SNV	C	T	1	Heterozygous	163	347	46.9741	100	63	209	138	0.386503	34	163	347	65	72	0	0.989989	1	yes	No	1	No	No	ncbi:FUN_000444-T1:c.410C>T	ncbi:FUN_000444-T1:p.Ser137Phe	ncbi:FUN_000444-T1:p.Ser137Phe	ncbi:FUN_000444-T1:c.410C>T	No	Yes
assembly_eaf87642cc47414b_1	1123333	SNV	A	C	1	Heterozygous	200	383	52.2193	95	105	165	218	0.475	34	200	383	70	90	0	0.978263	0.989572	yes	No	1	No	No	ncbi:FUN_000444-T1:c.518A>C	ncbi:FUN_000444-T1:p.Glu173Ala	ncbi:FUN_000444-T1:p.Glu173Ala	ncbi:FUN_000444-T1:c.518A>C	No	Yes
assembly_eaf87642cc47414b_1	1123474	SNV	G	C	1	Heterozygous	166	316	52.5316	89	77	183	133	0.463855	34	166	316	70	87	0	0.966929	0.99226	yes	No	1	No	No	ncbi:FUN_000444-T1:c.659G>C	ncbi:FUN_000444-T1:p.Gly220Ala	ncbi:FUN_000444-T1:p.Gly220Ala	ncbi:FUN_000444-T1:c.659G>C	No	Yes
assembly_eaf87642cc47414b_1	1123763	SNV	C	T	1	Heterozygous	182	356	51.1236	80	102	165	191	0.43956	34	182	356	67	83	0	0.708915	1	yes	No	1	No	No	ncbi:FUN_000444-T1:c.948C>T			ncbi:FUN_000444-T1:c.948C>T	No	No
assembly_eaf87642cc47414b_1	1123981	SNV	T	C	1	Heterozygous	172	310	55.4839	115	57	224	86	0.331395	34	172	310	64	80	0	0.49022	0.882663	yes	No	1	No	No	ncbi:FUN_000444-T1:c.1098+68T>C			ncbi:FUN_000444-T1:c.1098+68T>C	No	-
assembly_eaf87642cc47414b_1	1124749^1124750	Insertion	-	AT	2	Heterozygous	163	359	45.4039	79	84	161	198	0.484663	34	163	359	61	70	2.52	0.637797	0.999358	yes	No	1	No	No					No	-
assembly_eaf87642cc47414b_1	1124750^1124751	Insertion	-	A	1	Heterozygous	153	362	42.2652	71	82	167	195	0.464052	34	153	362	58	67	1.56	0.302556	1	yes	No	1	No	No					No	-
assembly_eaf87642cc47414b_1	1124789	SNV	A	G	1	Heterozygous	208	403	51.6129	84	124	160	243	0.403846	34	208	403	77	95	0	0.887287	1	yes	No	1	No	No					No	-
assembly_eaf87642cc47414b_1	1125024	SNV	A	G	1	Heterozygous	177	371	47.7089	88	89	177	194	0.497175	34	177	371	80	97	0	0.997937	1	yes	No	1	No	No					No	-
assembly_eaf87642cc47414b_1	1125418	SNV	C	A	1	Heterozygous	150	296	50.6757	75	75	143	153	0.5	34	150	296	63	66	0	0.969886	1	yes	No	1	No	No	ncbi:FUN_000445-T1:c.648G>T			ncbi:FUN_000445-T1:c.648G>T	No	No
assembly_eaf87642cc47414b_1	1126307	SNV	C	T	1	Heterozygous	161	336	47.9167	89	72	173	163	0.447205	34	161	336	58	80	0	0.892552	0.999326	yes	No	1	No	No					No	-
assembly_eaf87642cc47414b_1	1126894	SNV	A	T	1	Heterozygous	207	395	52.4051	114	93	214	181	0.449275	34	207	395	70	91	0	0.994306	1	yes	No	1	No	No					No	-
assembly_eaf87642cc47414b_1	1127068	SNV	A	G	1	Heterozygous	169	348	48.5632	85	84	176	172	0.497041	34	169	348	63	86	0	0.95941	1	yes	No	1	No	No					No	-
assembly_eaf87642cc47414b_1	1127273	SNV	G	T	1	Heterozygous	145	346	41.9075	80	65	179	167	0.448276	34	145	346	57	69	0	0.992648	0.999944	yes	No	1	No	No					No	-
assembly_eaf87642cc47414b_1	1127618	SNV	A	G	1	Heterozygous	207	384	53.9062	105	102	198	186	0.492754	34	207	384	69	72	0	0.999928	1	yes	No	1	No	No					No	-
assembly_eaf87642cc47414b_1	1128004	SNV	C	T	1	Heterozygous	190	393	48.3461	110	80	216	177	0.421053	34	190	393	70	98	0	0.945604	1	yes	No	1	No	No					No	-
assembly_eaf87642cc47414b_1	1128222	Deletion	A	-	1	Heterozygous	197	402	49.005	93	104	184	218	0.472081	33.3096	197	402	78	103	-0.88	0.998869	1	yes	No	1	No	No					No	-
assembly_eaf87642cc47414b_1	1130548	SNV	G	A	1	Heterozygous	190	401	47.3815	111	79	231	170	0.415789	34	190	401	61	75	0	0.839982	1	yes	No	1	No	No	ncbi:FUN_000446-T1:c.1816G>A	ncbi:FUN_000446-T1:p.Val606Ile	ncbi:FUN_000446-T1:p.Val606Ile	ncbi:FUN_000446-T1:c.1816G>A	No	Yes
assembly_eaf87642cc47414b_1	1132023	SNV	G	A	1	Heterozygous	179	346	51.7341	89	90	173	173	0.497207	34	179	346	62	76	0	0.999249	1	yes	No	1	No	No	ncbi:FUN_000447-T1:c.831C>T			ncbi:FUN_000447-T1:c.831C>T	No	No
assembly_eaf87642cc47414b_1	1132574	SNV	T	G	1	Heterozygous	157	327	48.0122	92	65	219	108	0.414013	34	157	327	64	78	0	0.896788	0.643094	yes	No	1	No	No	ncbi:FUN_000447-T1:c.280A>C			ncbi:FUN_000447-T1:c.280A>C	No	No
assembly_eaf87642cc47414b_1	1133331	SNV	C	T	1	Heterozygous	213	397	53.6524	83	130	155	242	0.389671	34	213	397	71	96	0	0.976244	1	yes	No	1	No	No					No	-
assembly_eaf87642cc47414b_1	1133358	SNV	C	T	1	Heterozygous	179	387	46.2532	84	95	170	217	0.469274	34	179	387	69	86	0	0.525373	1	yes	No	1	No	No					No	-
assembly_eaf87642cc47414b_1	1133553	SNV	G	A	1	Heterozygous	169	352	48.0114	83	86	178	174	0.491124	34	169	352	76	84	0	0.987513	1	yes	No	1	No	No	ncbi:FUN_000448-T1:c.1398C>T			ncbi:FUN_000448-T1:c.1398C>T	No	No
assembly_eaf87642cc47414b_1	1134537	SNV	T	C	1	Heterozygous	180	365	49.3151	72	108	157	208	0.4	34	180	365	65	77	0	0.978883	1	yes	No	1	No	No	ncbi:FUN_000448-T1:c.414A>G			ncbi:FUN_000448-T1:c.414A>G	No	No
assembly_eaf87642cc47414b_1	1135837	SNV	T	C	1	Heterozygous	138	318	43.3962	81	57	174	144	0.413043	34	138	318	58	68	0	0.951252	0.994915	yes	No	1	No	No	ncbi:FUN_000449-T1:c.266A>G	ncbi:FUN_000449-T1:p.His89Arg	ncbi:FUN_000449-T1:p.His89Arg	ncbi:FUN_000449-T1:c.266A>G	No	Yes
assembly_eaf87642cc47414b_1	1136280	SNV	T	A	1	Heterozygous	201	388	51.8041	102	99	185	203	0.492537	34	201	388	62	88	0	0.849725	1	yes	No	1	No	No					No	-
assembly_eaf87642cc47414b_1	1136794	SNV	G	A	1	Heterozygous	231	435	53.1034	99	132	180	255	0.428571	34	231	435	80	110	0	0.990109	1	yes	No	1	No	No					No	-
assembly_eaf87642cc47414b_1	1137005	SNV	A	G	1	Heterozygous	220	408	53.9216	118	102	225	183	0.463636	34	220	408	73	89	0	0.912212	1	yes	No	1	No	No					No	-
assembly_eaf87642cc47414b_1	1139007	SNV	T	C	1	Heterozygous	174	333	52.2523	88	86	181	152	0.494253	34	174	333	63	78	0	0.993242	0.999661	yes	No	1	No	No	ncbi:FUN_000450-T1:c.2793A>G			ncbi:FUN_000450-T1:c.2793A>G	No	No
assembly_eaf87642cc47414b_1	1141086	SNV	A	G	1	Heterozygous	190	421	45.1306	76	114	196	225	0.4	34	190	421	73	86	0	0.792008	0.848691	yes	No	1	No	No	ncbi:FUN_000450-T1:c.714T>C			ncbi:FUN_000450-T1:c.714T>C	No	No
assembly_eaf87642cc47414b_1	1141940	SNV	G	A	1	Heterozygous	143	302	47.351	69	74	146	156	0.482517	34	143	302	59	71	0	0.942944	1	yes	No	1	No	No	ncbi:FUN_000450-T1:c.8-148C>T			ncbi:FUN_000450-T1:c.8-148C>T	No	-
assembly_eaf87642cc47414b_1	1142319	SNV	C	T	1	Heterozygous	178	410	43.4146	116	62	264	146	0.348315	34	178	410	61	77	0	0.983874	1	yes	No	1	No	No					No	-
assembly_eaf87642cc47414b_1	1143084	SNV	G	T	1	Heterozygous	181	384	47.1354	85	96	199	185	0.469613	34	181	384	77	97	0	0.548348	0.976851	yes	No	1	No	No					No	-
assembly_eaf87642cc47414b_1	1143153	SNV	C	A	1	Heterozygous	175	369	47.4255	57	118	138	231	0.325714	34	175	369	73	86	0	0.980377	0.94775	yes	No	1	No	No					No	-
assembly_eaf87642cc47414b_1	1143626	SNV	A	G	1	Heterozygous	182	337	54.0059	70	112	130	207	0.384615	34	182	337	58	88	0	0.999931	1	yes	No	1	No	No					No	-
assembly_eaf87642cc47414b_1	1143687	SNV	A	T	1	Heterozygous	194	374	51.8717	101	93	185	189	0.479381	34	194	374	62	94	0	0.903432	1	yes	No	1	No	No					No	-
assembly_eaf87642cc47414b_1	1143747	SNV	A	T	1	Heterozygous	169	334	50.5988	110	59	214	120	0.349112	34	169	334	59	79	0	0.784153	1	yes	No	1	No	No					No	-
assembly_eaf87642cc47414b_1	1143772	SNV	A	C	1	Heterozygous	154	323	47.678	92	62	185	138	0.402597	34	154	323	61	78	0	0.815295	1	yes	No	1	No	No					No	-
assembly_eaf87642cc47414b_1	1143967	SNV	T	C	1	Heterozygous	195	374	52.139	74	121	136	238	0.379487	34	195	374	71	85	0	0.992236	1	yes	No	1	No	No					No	-
assembly_eaf87642cc47414b_1	1144101	SNV	T	A	1	Heterozygous	137	333	41.1411	74	63	205	128	0.459854	34	137	333	64	81	0	0.845366	0.777461	yes	No	1	No	No					No	-
assembly_eaf87642cc47414b_1	1144328	SNV	A	G	1	Heterozygous	171	348	49.1379	83	88	159	189	0.48538	34	171	348	60	87	0	0.993548	1	yes	No	1	No	No					No	-
assembly_eaf87642cc47414b_1	1144863	SNV	C	T	1	Heterozygous	111	208	53.3654	29	82	64	144	0.261261	34	111	208	38	65	0	0.950063	0.953322	yes	No	1	No	No					No	-
assembly_eaf87642cc47414b_1	1144917	SNV	C	A	1	Heterozygous	124	234	52.9915	32	92	66	168	0.258065	34	124	234	43	76	0	0.998787	0.999102	yes	No	1	No	No					No	-
assembly_eaf87642cc47414b_1	1145548	SNV	T	A	1	Heterozygous	160	354	45.1977	85	75	191	163	0.46875	34	160	354	64	72	0	0.998416	1	yes	No	1	No	No					No	-
assembly_eaf87642cc47414b_1	1147213	SNV	C	T	1	Heterozygous	187	369	50.6775	89	98	176	193	0.475936	34	187	369	65	83	0	0.999806	1	yes	No	1	No	No					No	-
assembly_eaf87642cc47414b_1	1147511	SNV	A	G	1	Heterozygous	185	368	50.2717	66	119	130	238	0.356757	34	185	368	65	80	0	0.957281	1	yes	No	1	No	No					No	-
assembly_eaf87642cc47414b_1	1147549	SNV	C	G	1	Heterozygous	199	382	52.0942	88	111	171	211	0.442211	34	199	382	63	89	0	0.999944	1	yes	No	1	No	No					No	-
assembly_eaf87642cc47414b_1	1147594	SNV	A	C	1	Heterozygous	173	347	49.8559	87	86	166	181	0.49711	34	173	347	52	84	0	0.98452	1	yes	No	1	No	No					No	-
assembly_eaf87642cc47414b_1	1148141	SNV	G	T	1	Heterozygous	211	444	47.5225	92	119	182	262	0.436019	34	211	444	59	77	0	0.99824	1	yes	No	1	No	No					No	-
assembly_eaf87642cc47414b_1	1148395	SNV	A	G	1	Heterozygous	177	368	48.0978	110	67	217	151	0.378531	34	177	368	81	89	0	0.959241	0.999523	yes	No	1	No	No	ncbi:FUN_000452-T1:c.1431T>C			ncbi:FUN_000452-T1:c.1431T>C	No	No
assembly_eaf87642cc47414b_1	1148495	SNV	G	T	1	Heterozygous	211	398	53.0151	95	116	174	224	0.450237	34	211	398	80	92	0	0.801046	1	yes	No	1	No	No	ncbi:FUN_000452-T1:c.1331C>A	ncbi:FUN_000452-T1:p.Ala444Glu	ncbi:FUN_000452-T1:p.Ala444Glu	ncbi:FUN_000452-T1:c.1331C>A	No	Yes
assembly_eaf87642cc47414b_1	1148857	SNV	G	T	1	Heterozygous	163	348	46.8391	68	95	154	194	0.417178	34	163	348	62	83	0	0.78292	1	yes	No	1	No	No	ncbi:FUN_000452-T1:c.969C>A			ncbi:FUN_000452-T1:c.969C>A	No	No
assembly_eaf87642cc47414b_1	1149971	SNV	A	G	1	Heterozygous	212	383	55.3525	88	124	161	222	0.415094	34	212	383	74	90	0	0.996508	1	yes	No	1	No	No					No	-
assembly_eaf87642cc47414b_1	1150080	SNV	T	C	1	Heterozygous	172	330	52.1212	78	94	155	175	0.453488	34	172	330	67	85	0	0.996149	1	yes	No	1	No	No					No	-
assembly_eaf87642cc47414b_1	1150085	SNV	G	A	1	Heterozygous	166	327	50.7645	73	93	154	173	0.439759	34	166	327	65	83	0	0.989168	1	yes	No	1	No	No					No	-
assembly_eaf87642cc47414b_1	1154499^1154500	Insertion	-	AT	2	Heterozygous	139	348	39.9425	64	75	155	193	0.460432	34	139	348	58	79	3.67	0.410785	1	yes	No	1	No	No					No	-
assembly_eaf87642cc47414b_1	1154604	SNV	T	C	1	Heterozygous	153	296	51.6892	66	87	123	173	0.431373	34	153	296	63	88	0	0.997093	1	yes	No	1	No	No					No	-
assembly_eaf87642cc47414b_1	1154906	SNV	T	C	1	Heterozygous	153	323	47.3684	78	75	181	142	0.490196	34	153	323	61	79	0	0.92654	0.971056	yes	No	1	No	No	ncbi:FUN_000455-T1:c.722A>G	ncbi:FUN_000455-T1:p.Glu241Gly	ncbi:FUN_000455-T1:p.Glu241Gly	ncbi:FUN_000455-T1:c.722A>G	No	Yes
assembly_eaf87642cc47414b_1	1155277	SNV	C	T	1	Heterozygous	122	261	46.7433	77	45	154	107	0.368852	34	122	261	47	69	0	0.70908	0.98979	yes	No	1	No	No	ncbi:FUN_000455-T1:c.351G>A			ncbi:FUN_000455-T1:c.351G>A	No	No
assembly_eaf87642cc47414b_1	1155949	SNV	T	C	1	Heterozygous	155	276	56.1594	89	66	175	101	0.425806	34	155	276	56	71	0	0.938888	0.922111	yes	No	1	No	No					No	-
assembly_eaf87642cc47414b_1	1158132	SNV	C	T	1	Heterozygous	177	344	51.4535	61	116	117	227	0.344633	34	177	344	56	72	0	0.963192	1	yes	No	1	No	No	ncbi:FUN_000457-T1:c.57G>A			ncbi:FUN_000457-T1:c.57G>A	No	No
assembly_eaf87642cc47414b_1	1159277	SNV	A	C	1	Heterozygous	166	334	49.7006	82	84	165	169	0.493976	34	166	334	56	74	0	0.965355	1	yes	No	1	No	No					No	-
assembly_eaf87642cc47414b_1	1159410	SNV	A	C	1	Heterozygous	154	336	45.8333	71	83	165	171	0.461039	34	154	336	58	66	0	0.992378	1	yes	No	1	No	No					No	-
assembly_eaf87642cc47414b_1	1159453	SNV	T	C	1	Heterozygous	119	280	42.5	51	68	135	145	0.428571	34	119	280	51	65	0	0.780075	0.961466	yes	No	1	No	No					No	-
assembly_eaf87642cc47414b_1	1159463	SNV	C	T	1	Heterozygous	128	283	45.2297	57	71	134	149	0.445312	34	128	283	52	68	0	0.947139	1	yes	No	1	No	No					No	-
assembly_eaf87642cc47414b_1	1159635	SNV	G	A	1	Heterozygous	161	343	46.9388	85	76	165	178	0.47205	34	161	343	58	72	0	0.99524	0.984685	yes	No	1	No	No					No	-
assembly_eaf87642cc47414b_1	1223355	SNV	C	T	1	Heterozygous	169	342	49.4152	84	85	171	171	0.497041	34	169	342	68	76	0	0.957758	1	yes	No	1	No	No					No	-
assembly_eaf87642cc47414b_1	1244426	SNV	G	T	1	Heterozygous	197	413	47.6998	112	85	233	180	0.431472	34	197	413	63	92	0	0.899582	1	yes	No	1	No	No	ncbi:FUN_000491-T1:c.2820C>A			ncbi:FUN_000491-T1:c.2820C>A	No	No
assembly_eaf87642cc47414b_1	1254887	SNV	G	A	1	Heterozygous	186	387	48.062	80	106	169	218	0.430108	34	186	387	68	82	0	0.999982	1	yes	No	1	No	No	ncbi:FUN_000494-T1:c.2961C>T			ncbi:FUN_000494-T1:c.2961C>T	No	No
assembly_eaf87642cc47414b_1	1267730	SNV	C	A	1	Heterozygous	163	334	48.8024	83	80	176	158	0.490798	34	163	334	56	77	0	0.926196	1	yes	No	1	No	No					No	-
assembly_eaf87642cc47414b_1	1308565	SNV	A	G	1	Heterozygous	176	347	50.7205	120	56	229	118	0.318182	34	176	347	65	88	0	0.999111	1	yes	No	1	No	No					No	-
assembly_eaf87642cc47414b_1	1345399	SNV	C	T	1	Heterozygous	207	379	54.6174	115	92	204	175	0.444444	34	207	379	61	75	0	0.804162	1	yes	No	1	No	No					No	-
assembly_eaf87642cc47414b_1	1404547	SNV	A	G	1	Heterozygous	165	320	51.5625	69	96	133	187	0.418182	34	165	320	68	90	0	0.987911	1	yes	No	1	No	No					No	-
assembly_eaf87642cc47414b_1	1407093	SNV	C	T	1	Heterozygous	130	289	44.9827	76	54	164	125	0.415385	34	130	289	50	62	0	0.916753	1	yes	No	1	No	No	ncbi:FUN_000543-T1:c.507C>T			ncbi:FUN_000543-T1:c.507C>T	No	No
assembly_eaf87642cc47414b_1	1414942	SNV	C	T	1	Heterozygous	185	358	51.676	105	80	212	146	0.432432	34	185	358	61	90	0	0.831044	1	yes	No	1	No	No	ncbi:FUN_000547-T1:c.1287G>A			ncbi:FUN_000547-T1:c.1287G>A	No	No
assembly_eaf87642cc47414b_1	1424345	SNV	A	G	1	Heterozygous	182	391	46.5473	91	91	196	195	0.5	34	182	391	67	84	0	0.999856	1	yes	No	1	No	No	ncbi:FUN_000549-T1:c.1356T>C			ncbi:FUN_000549-T1:c.1356T>C	No	No
assembly_eaf87642cc47414b_1	1426819	SNV	C	G	1	Heterozygous	165	325	50.7692	94	71	181	144	0.430303	34	165	325	62	78	0	0.959629	1	yes	No	1	No	No					No	-
assembly_eaf87642cc47414b_1	1427113^1427114	Insertion	-	T	1	Heterozygous	178	389	45.7584	95	83	210	179	0.466292	34	178	389	73	87	1.53	0.559779	1	yes	No	1	No	No					No	-
assembly_eaf87642cc47414b_1	1427263	SNV	G	A	1	Heterozygous	193	370	52.1622	103	90	196	174	0.466321	34	193	370	71	100	0	0.990941	1	yes	No	1	No	No					No	-
assembly_eaf87642cc47414b_1	1431945	SNV	A	C	1	Heterozygous	202	374	54.0107	106	96	190	184	0.475248	34	202	374	66	87	0	0.998166	1	yes	No	1	No	No					No	-
assembly_eaf87642cc47414b_1	1432594	SNV	T	C	1	Heterozygous	178	354	50.2825	91	87	195	159	0.488764	34	178	354	73	86	0	0.868527	0.997984	yes	No	1	No	No					No	-
assembly_eaf87642cc47414b_1	1435768	SNV	A	T	1	Heterozygous	84	242	34.7107	64	20	132	110	0.238095	34	84	242	32	51	0	0.142861	0.022356	yes	No	1	No	No					No	-
assembly_eaf87642cc47414b_1	1436753	SNV	T	C	1	Heterozygous	159	319	49.8433	72	87	183	136	0.45283	34	159	319	62	71	0	0.498987	0.317965	yes	No	1	No	No	ncbi:FUN_000553-T1:c.803A>G	ncbi:FUN_000553-T1:p.Asn268Ser	ncbi:FUN_000553-T1:p.Asn268Ser	ncbi:FUN_000553-T1:c.803A>G	No	Yes
assembly_eaf87642cc47414b_1	1436955	SNV	G	T	1	Heterozygous	158	337	46.8843	84	74	182	155	0.468354	34	158	337	72	73	0	0.977168	1	yes	No	1	No	No	ncbi:FUN_000553-T1:c.601C>A	ncbi:FUN_000553-T1:p.Pro201Thr	ncbi:FUN_000553-T1:p.Pro201Thr	ncbi:FUN_000553-T1:c.601C>A	No	Yes
assembly_eaf87642cc47414b_1	1437780	SNV	G	C	1	Heterozygous	148	317	46.6877	101	47	210	107	0.317568	34	148	317	57	72	0	0.995677	1	yes	No	1	No	No					No	-
assembly_eaf87642cc47414b_1	1437830	SNV	C	G	1	Heterozygous	169	368	45.9239	111	58	235	133	0.343195	34	169	368	62	79	0	0.987873	1	yes	No	1	No	No					No	-
assembly_eaf87642cc47414b_1	1437958	SNV	C	T	1	Heterozygous	152	295	51.5254	48	104	85	210	0.315789	34	152	295	53	75	0	0.98578	0.997098	yes	No	1	No	No					No	-
assembly_eaf87642cc47414b_1	1438362	SNV	A	T	1	Heterozygous	160	311	51.4469	80	80	158	153	0.5	34	160	311	63	83	0	0.901457	1	yes	No	1	No	No					No	-
assembly_eaf87642cc47414b_1	1438496	SNV	A	T	1	Heterozygous	156	300	52	91	65	164	136	0.416667	34	156	300	59	74	0	0.960307	0.999232	yes	No	1	No	No					No	-
assembly_eaf87642cc47414b_1	1438556	SNV	G	A	1	Heterozygous	157	322	48.7578	99	58	212	110	0.369427	34	157	322	63	71	0	0.999375	0.999699	yes	No	1	No	No					No	-
assembly_eaf87642cc47414b_1	1438687	SNV	A	G	1	Heterozygous	173	371	46.6307	78	95	174	197	0.450867	34	173	371	67	76	0	0.988618	1	yes	No	1	No	No	ncbi:FUN_000554-T1:c.579T>C			ncbi:FUN_000554-T1:c.579T>C	No	No
assembly_eaf87642cc47414b_1	1439338	SNV	C	T	1	Heterozygous	160	325	49.2308	113	47	202	123	0.29375	34	160	325	57	67	0	0.908292	0.62223	yes	No	1	No	No					No	-
assembly_eaf87642cc47414b_1	1439681	SNV	T	C	1	Heterozygous	174	373	46.6488	88	86	183	190	0.494253	34	174	373	68	81	0	0.842314	1	yes	No	1	No	No					No	-
assembly_eaf87642cc47414b_1	1439690	SNV	G	A	1	Heterozygous	182	408	44.6078	80	102	178	230	0.43956	34	182	408	69	83	0	0.980022	1	yes	No	1	No	No					No	-
assembly_eaf87642cc47414b_1	1439784	SNV	A	T	1	Heterozygous	162	351	46.1538	63	99	124	227	0.388889	34	162	351	68	82	0	0.937574	0.991657	yes	No	1	No	No					No	-
assembly_eaf87642cc47414b_1	1440546	SNV	T	G	1	Heterozygous	174	343	50.7289	84	90	187	156	0.482759	34	174	343	71	87	0	0.854327	0.909175	yes	No	1	No	No	ncbi:FUN_000555-T1:c.660T>G	ncbi:FUN_000555-T1:p.Asn220Lys	ncbi:FUN_000555-T1:p.Asn220Lys	ncbi:FUN_000555-T1:c.660T>G	No	Yes
assembly_eaf87642cc47414b_1	1441846	SNV	A	C	1	Heterozygous	170	323	52.6316	97	73	185	138	0.429412	34	170	323	70	74	0	0.992765	1	yes	No	1	No	No	ncbi:FUN_000555-T1:c.1960A>C	ncbi:FUN_000555-T1:p.Ile654Leu	ncbi:FUN_000555-T1:p.Ile654Leu	ncbi:FUN_000555-T1:c.1960A>C	No	Yes
assembly_eaf87642cc47414b_1	1442004	SNV	A	G	1	Heterozygous	185	326	56.7485	84	101	145	181	0.454054	34	185	326	58	75	0	0.817199	1	yes	No	1	No	No	ncbi:FUN_000555-T1:c.2118A>G			ncbi:FUN_000555-T1:c.2118A>G	No	No
assembly_eaf87642cc47414b_1	1442040	SNV	C	T	1	Heterozygous	169	337	50.1484	81	88	165	172	0.47929	34	169	337	55	68	0	0.918799	1	yes	No	1	No	No	ncbi:FUN_000555-T1:c.2154C>T			ncbi:FUN_000555-T1:c.2154C>T	No	No
assembly_eaf87642cc47414b_1	1443065	SNV	T	C	1	Heterozygous	217	408	53.1863	69	148	124	284	0.317972	34	217	408	66	91	0	0.954852	1	yes	No	1	No	No					No	-
assembly_eaf87642cc47414b_1	1443305	SNV	T	A	1	Heterozygous	176	352	50	55	121	152	200	0.3125	34	176	352	56	83	0	0.741733	0.255568	yes	No	1	No	No					No	-
assembly_eaf87642cc47414b_1	1443341	SNV	G	A	1	Heterozygous	183	349	52.4355	67	116	140	209	0.36612	34	183	349	57	84	0	0.999415	0.997086	yes	No	1	No	No					No	-
assembly_eaf87642cc47414b_1	1444857	SNV	A	G	1	Heterozygous	178	319	55.7994	95	83	162	157	0.466292	34	178	319	69	89	0	0.998161	1	yes	No	1	No	No	ncbi:FUN_000557-T1:c.1164T>C			ncbi:FUN_000557-T1:c.1164T>C	No	No
assembly_eaf87642cc47414b_1	1445331	SNV	C	T	1	Heterozygous	115	257	44.7471	46	69	107	150	0.4	34	115	257	50	58	0	0.942688	1	yes	No	1	No	No	ncbi:FUN_000557-T1:c.690G>A			ncbi:FUN_000557-T1:c.690G>A	No	No
assembly_eaf87642cc47414b_1	1446229	SNV	C	G	1	Heterozygous	174	369	47.1545	95	79	202	167	0.454023	34	174	369	66	79	0	0.966794	1	yes	No	1	No	No					No	-
assembly_eaf87642cc47414b_1	1446244	SNV	G	T	1	Heterozygous	160	353	45.3258	82	78	180	173	0.4875	34	160	353	60	70	0	0.768137	1	yes	No	1	No	No					No	-
assembly_eaf87642cc47414b_1	1447932	SNV	A	G	1	Heterozygous	163	337	48.368	100	63	185	152	0.386503	34	163	337	56	80	0	0.833069	0.883497	yes	No	1	No	No					No	-
assembly_eaf87642cc47414b_1	1447982	SNV	G	A	1	Heterozygous	165	342	48.2456	87	78	169	173	0.472727	34	165	342	59	81	0	0.877928	1	yes	No	1	No	No					No	-
assembly_eaf87642cc47414b_1	1448284..1448285	MNV	TA	CG	2	Heterozygous	189	398	47.4874	71	118	152	246	0.375661	34	189	398	67	88	0	0.992114	1	yes	No	1	No	No	ncbi:FUN_000559-T1:c.822_823delinsCG	ncbi:FUN_000559-T1:p.Ser275Gly	ncbi:FUN_000559-T1:p.Ser275Gly	ncbi:FUN_000559-T1:c.822_823delinsCG	No	Yes
assembly_eaf87642cc47414b_1	1448318	SNV	C	T	1	Heterozygous	107	293	36.5188	73	34	144	149	0.317757	34	107	293	51	60	0	0.211088	0.0385362	yes	No	1	No	No	ncbi:FUN_000559-T1:c.789G>A			ncbi:FUN_000559-T1:c.789G>A	No	No
assembly_eaf87642cc47414b_1	1448435	SNV	A	G	1	Heterozygous	208	362	57.4586	102	106	170	192	0.490385	34	208	362	63	90	0	0.993101	1	yes	No	1	No	No	ncbi:FUN_000559-T1:c.672T>C			ncbi:FUN_000559-T1:c.672T>C	No	No
assembly_eaf87642cc47414b_1	1448516	SNV	G	A	1	Heterozygous	186	343	54.2274	112	74	201	142	0.397849	34	186	343	72	90	0	0.988269	1	yes	No	1	No	No	ncbi:FUN_000559-T1:c.591C>T			ncbi:FUN_000559-T1:c.591C>T	No	No
assembly_eaf87642cc47414b_1	1449326	SNV	G	C	1	Heterozygous	151	294	51.3605	74	77	151	143	0.490066	34	151	294	58	77	0	0.923201	1	yes	No	1	No	No	ncbi:FUN_000560-T1:c.1914C>G			ncbi:FUN_000560-T1:c.1914C>G	No	No
assembly_eaf87642cc47414b_1	1449503	SNV	T	C	1	Heterozygous	152	330	46.0606	87	65	181	149	0.427632	34	152	330	64	73	0	0.993141	1	yes	No	1	No	No	ncbi:FUN_000560-T1:c.1737A>G			ncbi:FUN_000560-T1:c.1737A>G	No	No
assembly_eaf87642cc47414b_1	1451858	SNV	G	A	1	Heterozygous	184	389	47.3008	116	68	244	145	0.369565	34	184	389	68	81	0	0.991667	1	yes	No	1	No	No					No	-
assembly_eaf87642cc47414b_1	1451868	SNV	A	G	1	Heterozygous	223	430	51.8605	141	82	262	168	0.367713	34	223	430	71	90	0	0.946609	1	yes	No	1	No	No					No	-
assembly_eaf87642cc47414b_1	1452243	SNV	T	C	1	Heterozygous	151	312	48.3974	68	83	159	153	0.450331	34	151	312	60	78	0	0.993421	0.934562	yes	No	1	No	No					No	-
assembly_eaf87642cc47414b_1	1452895	SNV	T	C	1	Heterozygous	159	338	47.0414	82	77	178	160	0.484277	34	159	338	60	66	0	0.953178	1	yes	No	1	No	No	ncbi:FUN_000561-T1:c.2220A>G			ncbi:FUN_000561-T1:c.2220A>G	No	No
assembly_eaf87642cc47414b_1	1453867	SNV	C	T	1	Heterozygous	169	352	48.0114	64	105	149	203	0.378698	34	169	352	71	82	0	0.956115	0.980736	yes	No	1	No	No	ncbi:FUN_000561-T1:c.1248G>A			ncbi:FUN_000561-T1:c.1248G>A	No	No
assembly_eaf87642cc47414b_1	1454195	SNV	T	C	1	Heterozygous	156	302	51.6556	72	84	159	143	0.461538	34	156	302	61	77	0	0.873722	0.90555	yes	No	1	No	No	ncbi:FUN_000561-T1:c.920A>G	ncbi:FUN_000561-T1:p.Asn307Ser	ncbi:FUN_000561-T1:p.Asn307Ser	ncbi:FUN_000561-T1:c.920A>G	No	Yes
assembly_eaf87642cc47414b_1	1455076	SNV	A	G	1	Heterozygous	171	356	48.0337	66	105	137	219	0.385965	34	171	356	54	75	0	0.984943	1	yes	No	1	No	No	ncbi:FUN_000561-T1:c.39T>C			ncbi:FUN_000561-T1:c.39T>C	No	No
assembly_eaf87642cc47414b_1	1455723	SNV	A	G	1	Heterozygous	139	302	46.0265	78	61	160	142	0.438849	34	139	302	52	65	0	0.786202	1	yes	No	1	No	No					No	-
assembly_eaf87642cc47414b_1	1456570	SNV	T	C	1	Heterozygous	137	281	48.7544	65	72	131	150	0.474453	34	137	281	59	83	0	0.94257	1	yes	No	1	No	No	ncbi:FUN_000562-T1:c.327T>C			ncbi:FUN_000562-T1:c.327T>C	No	No
assembly_eaf87642cc47414b_1	1456657	SNV	G	A	1	Heterozygous	150	322	46.5839	79	71	184	138	0.473333	34	150	322	73	81	0	0.945609	0.987176	yes	No	1	No	No	ncbi:FUN_000562-T1:c.414G>A			ncbi:FUN_000562-T1:c.414G>A	No	No
assembly_eaf87642cc47414b_1	1457740	SNV	G	A	1	Heterozygous	187	397	47.1033	89	98	185	212	0.475936	34	187	397	62	78	0	0.937362	1	yes	No	1	No	No	ncbi:FUN_000562-T1:c.1497G>A			ncbi:FUN_000562-T1:c.1497G>A	No	No
assembly_eaf87642cc47414b_1	1459194	SNV	A	G	1	Heterozygous	142	310	45.8065	43	99	108	202	0.302817	34	142	310	48	62	0	0.871196	0.956002	yes	No	1	No	No					No	-
assembly_eaf87642cc47414b_1	1459753	SNV	C	G	1	Heterozygous	161	363	44.3526	74	87	168	195	0.459627	34	161	363	66	81	0	0.977423	1	yes	No	1	No	No	ncbi:FUN_000563-T1:c.561G>C			ncbi:FUN_000563-T1:c.561G>C	No	No
assembly_eaf87642cc47414b_1	1459897	SNV	A	C	1	Heterozygous	181	361	50.1385	101	80	204	157	0.441989	34	181	361	69	79	0	0.942168	1	yes	No	1	No	No	ncbi:FUN_000563-T1:c.417T>G			ncbi:FUN_000563-T1:c.417T>G	No	No
assembly_eaf87642cc47414b_1	1460186	SNV	A	G	1	Heterozygous	165	337	48.9614	77	88	144	193	0.466667	34	165	337	61	69	0	0.968183	0.996353	yes	No	1	No	No	ncbi:FUN_000563-T1:c.128T>C	ncbi:FUN_000563-T1:p.Ile43Thr	ncbi:FUN_000563-T1:p.Ile43Thr	ncbi:FUN_000563-T1:c.128T>C	No	Yes
assembly_eaf87642cc47414b_1	1460690	SNV	A	G	1	Heterozygous	162	296	54.7297	81	81	149	147	0.5	34	162	296	61	84	0	0.998022	1	yes	No	1	No	No					No	-
assembly_eaf87642cc47414b_1	1460800	SNV	C	T	1	Heterozygous	196	366	53.5519	94	102	176	190	0.479592	34	196	366	71	91	0	0.890491	1	yes	No	1	No	No					No	-
assembly_eaf87642cc47414b_1	1460957	SNV	T	A	1	Heterozygous	179	359	49.8607	71	108	155	204	0.396648	34	179	359	62	81	0	0.946282	0.99875	yes	No	1	No	No					No	-
assembly_eaf87642cc47414b_1	1461162	SNV	C	T	1	Heterozygous	136	279	48.7455	81	55	150	129	0.404412	34	136	279	55	61	0	0.608478	0.943286	yes	No	1	No	No					No	-
assembly_eaf87642cc47414b_1	1461243	SNV	C	T	1	Heterozygous	137	299	45.8194	36	101	77	222	0.262774	34	137	299	52	75	0	0.599345	1	yes	No	1	No	No					No	-
assembly_eaf87642cc47414b_1	1461254	SNV	C	T	1	Heterozygous	132	300	44	37	95	85	215	0.280303	34	132	300	54	75	0	0.47758	1	yes	No	1	No	No					No	-
assembly_eaf87642cc47414b_1	1461753^1461754	Insertion	-	CAA	3	Heterozygous	125	304	41.1184	49	76	138	166	0.392	34	125	304	46	56	1.27	0.216159	0.907416	yes	No	1	No	No					No	-
assembly_eaf87642cc47414b_1	1461768	SNV	G	C	1	Heterozygous	156	337	46.2908	63	93	156	181	0.403846	34	156	337	52	66	0	0.920591	0.922984	yes	No	1	No	No					No	-
assembly_eaf87642cc47414b_1	1462060	SNV	T	G	1	Heterozygous	143	303	47.1947	71	72	164	139	0.496503	34	143	303	58	73	0	0.999181	0.990927	yes	No	1	No	No					No	-
assembly_eaf87642cc47414b_1	1462076	SNV	T	G	1	Heterozygous	143	306	46.732	68	75	166	140	0.475524	34	143	306	60	73	0	0.746629	0.884412	yes	No	1	No	No					No	-
assembly_eaf87642cc47414b_1	1462568	SNV	A	G	1	Heterozygous	175	342	51.1696	81	94	167	175	0.462857	34	175	342	64	73	0	0.937975	1	yes	No	1	No	No					No	-
assembly_eaf87642cc47414b_1	1462801	SNV	C	G	1	Heterozygous	208	385	54.026	121	87	208	177	0.418269	34	208	385	63	80	0	0.836436	0.997901	yes	No	1	No	No					No	-
assembly_eaf87642cc47414b_1	1462802	SNV	C	T	1	Heterozygous	170	397	42.8212	84	86	222	175	0.494118	34	170	397	55	75	0	0.396453	0.859291	yes	No	1	No	No					No	-
assembly_eaf87642cc47414b_1	1463359	SNV	C	G	1	Heterozygous	163	341	47.8006	96	67	185	156	0.411043	34	163	341	57	74	0	0.984323	0.982412	yes	No	1	No	No					No	-
assembly_eaf87642cc47414b_1	1463500	SNV	T	G	1	Heterozygous	173	374	46.2567	85	88	180	194	0.491329	34	173	374	62	85	0	0.993404	1	yes	No	1	No	No					No	-
assembly_eaf87642cc47414b_1	1463961	SNV	G	C	1	Heterozygous	162	342	47.3684	74	88	153	189	0.45679	34	162	342	58	77	0	0.36956	1	yes	No	1	No	No					No	-
assembly_eaf87642cc47414b_1	1464168	SNV	C	T	1	Heterozygous	185	368	50.2717	83	102	157	211	0.448649	34	185	368	72	86	0	0.999875	1	yes	No	1	No	No					No	-
assembly_eaf87642cc47414b_1	1465391	SNV	A	C	1	Heterozygous	134	320	41.875	49	85	123	197	0.365672	34	134	320	53	65	0	0.727891	1	yes	No	1	No	No					No	-
assembly_eaf87642cc47414b_1	1465397	SNV	C	G	1	Heterozygous	127	302	42.053	50	77	120	182	0.393701	34	127	302	51	63	0	0.692016	1	yes	No	1	No	No					No	-
assembly_eaf87642cc47414b_1	1465472	SNV	C	T	1	Heterozygous	158	354	44.6328	83	75	167	187	0.474684	34	158	354	61	76	0	0.89592	0.955033	yes	No	1	No	No					No	-
assembly_eaf87642cc47414b_1	1465736	SNV	T	C	1	Heterozygous	156	318	49.0566	78	78	168	150	0.5	34	156	318	62	79	0	0.999706	1	yes	No	1	No	No					No	-
assembly_eaf87642cc47414b_1	1467121	SNV	T	C	1	Heterozygous	169	351	48.1481	92	77	177	174	0.455621	34	169	351	61	79	0	0.933532	0.998255	yes	No	1	No	No	ncbi:FUN_000564-T1:c.1122T>C			ncbi:FUN_000564-T1:c.1122T>C	No	No
assembly_eaf87642cc47414b_1	1468582	SNV	C	G	1	Heterozygous	201	396	50.7576	88	113	173	223	0.437811	34	201	396	56	82	0	0.790552	1	yes	No	1	No	No					No	-
assembly_eaf87642cc47414b_1	1468600	SNV	G	C	1	Heterozygous	205	388	52.8351	113	92	224	164	0.44878	34	205	388	56	79	0	0.918109	1	yes	No	1	No	No					No	-
assembly_eaf87642cc47414b_1	1469276	SNV	T	A	1	Heterozygous	149	326	45.7055	68	81	165	161	0.456376	34	149	326	62	72	0	0.907723	0.975235	yes	No	1	No	No					No	-
assembly_eaf87642cc47414b_1	1469340	SNV	A	G	1	Heterozygous	196	387	50.646	95	101	188	199	0.484694	34	196	387	66	91	0	0.999532	1	yes	No	1	No	No					No	-
assembly_eaf87642cc47414b_1	1470076	SNV	C	T	1	Heterozygous	121	330	36.6667	38	83	107	223	0.31405	34	121	330	50	52	0	0.806619	1	yes	No	1	No	No					No	-
assembly_eaf87642cc47414b_1	1470132	SNV	G	T	1	Heterozygous	145	316	45.8861	88	57	178	138	0.393103	34	145	316	57	76	0	0.712005	0.986858	yes	No	1	No	No					No	-
assembly_eaf87642cc47414b_1	1470277	SNV	T	C	1	Heterozygous	165	340	48.5294	62	103	128	212	0.375758	34	165	340	56	71	0	0.98723	1	yes	No	1	No	No					No	-
assembly_eaf87642cc47414b_1	1470739	SNV	T	C	1	Heterozygous	176	346	50.8671	79	97	160	186	0.448864	34	176	346	60	78	0	0.953262	1	yes	No	1	No	No					No	-
assembly_eaf87642cc47414b_1	1470908	SNV	G	A	1	Heterozygous	154	336	45.8333	93	61	198	138	0.396104	34	154	336	61	77	0	0.856442	1	yes	No	1	No	No					No	-
assembly_eaf87642cc47414b_1	1470958	SNV	T	C	1	Heterozygous	168	312	53.8462	77	91	138	174	0.458333	34	168	312	62	76	0	0.978692	1	yes	No	1	No	No					No	-
assembly_eaf87642cc47414b_1	1471529	SNV	G	A	1	Heterozygous	185	369	50.1355	102	83	191	178	0.448649	34	185	369	65	73	0	0.978324	1	yes	No	1	No	No	ncbi:FUN_000566-T1:c.2241C>T			ncbi:FUN_000566-T1:c.2241C>T	No	No
assembly_eaf87642cc47414b_1	1472219	SNV	T	A	1	Heterozygous	181	386	46.8912	74	107	184	202	0.40884	34	181	386	67	85	0	0.979836	0.844685	yes	No	1	No	No	ncbi:FUN_000566-T1:c.1551A>T			ncbi:FUN_000566-T1:c.1551A>T	No	No
assembly_eaf87642cc47414b_1	1473200	SNV	A	G	1	Heterozygous	152	342	44.4444	71	81	155	187	0.467105	34	152	342	62	87	0	0.999863	1	yes	No	1	No	No	ncbi:FUN_000566-T1:c.570T>C			ncbi:FUN_000566-T1:c.570T>C	No	No
assembly_eaf87642cc47414b_1	1474047	SNV	A	G	1	Heterozygous	206	385	53.5065	73	133	146	239	0.354369	34	206	385	71	86	0	0.995595	1	yes	No	1	No	No					No	-
assembly_eaf87642cc47414b_1	1474149	SNV	G	A	1	Heterozygous	145	286	50.6993	45	100	126	160	0.310345	34	145	286	51	64	0	0.586702	0.236644	yes	No	1	No	No					No	-
assembly_eaf87642cc47414b_1	1474651	SNV	T	C	1	Heterozygous	125	263	47.5285	48	77	104	159	0.384	34	125	263	44	57	0	0.991355	1	yes	No	1	No	No					No	-
assembly_eaf87642cc47414b_1	1474753	SNV	C	T	1	Heterozygous	114	262	43.5115	55	59	111	151	0.482456	34	114	262	50	58	0	0.90587	0.938532	yes	No	1	No	No					No	-
assembly_eaf87642cc47414b_1	1474833	SNV	G	A	1	Heterozygous	102	223	45.7399	60	42	128	95	0.411765	34	102	223	39	48	0	0.924647	1	yes	No	1	No	No					No	-
assembly_eaf87642cc47414b_1	1475045	SNV	G	C	1	Heterozygous	161	367	43.8692	88	73	189	178	0.453416	34	161	367	63	78	0	0.821193	1	yes	No	1	No	No					No	-
assembly_eaf87642cc47414b_1	1475381	SNV	T	C	1	Heterozygous	141	305	46.2295	84	57	185	120	0.404255	34	141	305	48	65	0	0.999722	1	yes	No	1	No	No					No	-
assembly_eaf87642cc47414b_1	1475595	SNV	T	C	1	Heterozygous	156	302	51.6556	70	86	145	157	0.448718	34	156	302	60	78	0	0.977713	1	yes	No	1	No	No					No	-
assembly_eaf87642cc47414b_1	1475652	SNV	A	T	1	Heterozygous	176	355	49.5775	97	79	176	179	0.448864	34	176	355	68	82	0	0.950216	0.950112	yes	No	1	No	No					No	-
assembly_eaf87642cc47414b_1	1475825	SNV	C	T	1	Heterozygous	133	267	49.8127	71	62	149	118	0.466165	34	133	267	58	64	0	0.842908	1	yes	No	1	No	No					No	-
assembly_eaf87642cc47414b_1	1476246	SNV	A	T	1	Heterozygous	177	355	49.8592	75	102	143	212	0.423729	34	177	355	73	88	0	0.972366	1	yes	No	1	No	No					No	-
assembly_eaf87642cc47414b_1	1477063	SNV	T	A	1	Heterozygous	153	342	44.7368	71	82	180	162	0.464052	34	153	342	59	67	0	0.799368	0.905326	yes	No	1	No	No	ncbi:FUN_000567-T1:c.2238A>T			ncbi:FUN_000567-T1:c.2238A>T	No	No
assembly_eaf87642cc47414b_1	1478887	SNV	G	A	1	Heterozygous	155	345	44.9275	75	80	174	171	0.483871	34	155	345	58	64	0	0.740756	1	yes	No	1	No	No	ncbi:FUN_000567-T1:c.414C>T			ncbi:FUN_000567-T1:c.414C>T	No	No
assembly_eaf87642cc47414b_1	1479097	SNV	A	G	1	Heterozygous	186	353	52.6912	115	71	203	150	0.38172	34	186	353	59	76	0	0.987006	0.986305	yes	No	1	No	No	ncbi:FUN_000567-T1:c.204T>C			ncbi:FUN_000567-T1:c.204T>C	No	No
assembly_eaf87642cc47414b_1	1479541	SNV	C	T	1	Heterozygous	130	300	43.3333	67	63	151	149	0.484615	34	130	300	67	72	0	0.929774	1	yes	No	1	No	No					No	-
assembly_eaf87642cc47414b_1	1479690	SNV	T	C	1	Heterozygous	177	376	47.0745	103	74	212	164	0.418079	34	177	376	67	77	0	0.990732	1	yes	No	1	No	No					No	-
assembly_eaf87642cc47414b_1	1480271	SNV	A	G	1	Heterozygous	208	386	53.886	103	105	195	191	0.495192	34	208	386	65	82	0	0.893571	1	yes	No	1	No	No					No	-
assembly_eaf87642cc47414b_1	1480557	SNV	C	T	1	Heterozygous	178	343	51.895	88	90	168	175	0.494382	34	178	343	75	93	0	0.428047	1	yes	No	1	No	No					No	-
assembly_eaf87642cc47414b_1	1480713	SNV	C	T	1	Heterozygous	184	371	49.5957	104	80	211	160	0.434783	34	184	371	86	86	0	0.972664	1	yes	No	1	No	No					No	-
assembly_eaf87642cc47414b_1	1480942	SNV	C	T	1	Heterozygous	171	358	47.7654	103	68	215	143	0.397661	34	171	358	76	89	0	0.998514	1	yes	No	1	No	No					No	-
assembly_eaf87642cc47414b_1	1481057^1481058	Insertion	-	AGA	3	Heterozygous	138	378	36.5079	71	67	196	182	0.485507	34	138	378	55	73	2.01	0.64736	1	yes	No	1	No	No					No	-
assembly_eaf87642cc47414b_1	1481194	SNV	G	T	1	Heterozygous	202	391	51.6624	89	113	170	221	0.440594	34	202	391	73	88	0	0.938376	1	yes	No	1	No	No					No	-
assembly_eaf87642cc47414b_1	1481252	SNV	A	C	1	Heterozygous	185	357	51.8207	104	81	195	162	0.437838	34	185	357	66	83	0	0.842336	1	yes	No	1	No	No					No	-
assembly_eaf87642cc47414b_1	1481515	SNV	G	A	1	Heterozygous	168	350	48	86	82	181	169	0.488095	34	168	350	69	85	0	0.999257	1	yes	No	1	No	No					No	-
assembly_eaf87642cc47414b_1	1481600	SNV	A	G	1	Heterozygous	176	337	52.2255	75	101	138	199	0.426136	34	176	337	63	78	0	0.902194	1	yes	No	1	No	No					No	-
assembly_eaf87642cc47414b_1	1482877	SNV	G	T	1	Heterozygous	196	366	53.5519	70	126	125	241	0.357143	34	196	366	64	96	0	0.905793	1	yes	No	1	No	No					No	-
assembly_eaf87642cc47414b_1	1482898	SNV	T	A	1	Heterozygous	164	328	50	43	121	94	234	0.262195	34	164	328	57	85	0	0.843724	0.998392	yes	No	1	No	No					No	-
assembly_eaf87642cc47414b_1	1483396	SNV	T	C	1	Heterozygous	138	294	46.9388	58	80	135	159	0.42029	34	138	294	60	78	0	0.879755	0.997367	yes	No	1	No	No					No	-
assembly_eaf87642cc47414b_1	1483469	SNV	A	G	1	Heterozygous	151	359	42.0613	79	72	184	175	0.476821	34	151	359	66	78	0	0.9511	1	yes	No	1	No	No					No	-
assembly_eaf87642cc47414b_1	1483649	SNV	T	C	1	Heterozygous	138	296	46.6216	85	53	185	111	0.384058	34	138	296	56	74	0	0.915832	1	yes	No	1	No	No	ncbi:FUN_000568-T1:c.144T>C			ncbi:FUN_000568-T1:c.144T>C	No	No
assembly_eaf87642cc47414b_1	1484405	SNV	C	T	1	Heterozygous	157	374	41.9786	68	89	174	200	0.433121	34	157	374	68	81	0	0.992331	1	yes	No	1	No	No	ncbi:FUN_000568-T1:c.900C>T			ncbi:FUN_000568-T1:c.900C>T	No	No
assembly_eaf87642cc47414b_1	1484573	SNV	T	C	1	Heterozygous	156	325	48	67	89	156	169	0.429487	34	156	325	65	81	0	0.719552	0.972443	yes	No	1	No	No	ncbi:FUN_000568-T1:c.1068T>C			ncbi:FUN_000568-T1:c.1068T>C	No	No
assembly_eaf87642cc47414b_1	1484966	SNV	G	A	1	Heterozygous	142	290	48.9655	74	68	164	126	0.478873	34	142	290	63	77	0	0.962751	0.990857	yes	No	1	No	No	ncbi:FUN_000568-T1:c.1461G>A			ncbi:FUN_000568-T1:c.1461G>A	No	No
assembly_eaf87642cc47414b_1	1485404	SNV	G	T	1	Heterozygous	135	303	44.5545	76	59	140	163	0.437037	34	135	303	54	72	0	0.722462	0.568282	yes	No	1	No	No					No	-
assembly_eaf87642cc47414b_1	1485456	SNV	C	G	1	Heterozygous	160	331	48.3384	76	84	144	187	0.475	34	160	331	57	80	0	0.608752	0.99634	yes	No	1	No	No					No	-
assembly_eaf87642cc47414b_1	1485466..1485467	Deletion	GA	-	2	Heterozygous	133	300	44.3333	59	74	133	167	0.443609	33.1729	133	300	46	66	-1.1	0.212902	1	yes	No	1	No	No					No	-
assembly_eaf87642cc47414b_1	1485469..1485470	Deletion	TG	-	2	Heterozygous	133	300	44.3333	59	74	134	166	0.443609	33.1278	133	300	46	66	-0.94	0.214549	1	yes	No	1	No	No					No	-
assembly_eaf87642cc47414b_1	1485707	SNV	C	T	1	Heterozygous	128	293	43.686	52	76	123	170	0.40625	34	128	293	62	78	0	0.997229	1	yes	No	1	No	No					No	-
assembly_eaf87642cc47414b_1	1486244	SNV	G	T	1	Heterozygous	168	368	45.6522	97	71	206	162	0.422619	34	168	368	67	85	0	0.991704	1	yes	No	1	No	No	ncbi:FUN_000569-T1:c.115+85G>T			ncbi:FUN_000569-T1:c.115+85G>T	No	-
assembly_eaf87642cc47414b_1	1486303	SNV	G	T	1	Heterozygous	143	321	44.5483	70	73	165	156	0.48951	34	143	321	59	76	0	0.999859	1	yes	No	1	No	No	ncbi:FUN_000569-T1:c.115+144G>T			ncbi:FUN_000569-T1:c.115+144G>T	No	-
assembly_eaf87642cc47414b_1	1486995	SNV	A	T	1	Heterozygous	149	315	47.3016	62	87	125	190	0.416107	34	149	315	48	69	0	0.693566	1	yes	No	1	No	No					No	-
assembly_eaf87642cc47414b_1	1488042	SNV	G	A	1	Heterozygous	185	353	52.4079	69	116	133	220	0.372973	34	185	353	52	73	0	0.991336	1	yes	No	1	No	No	ncbi:FUN_000570-T1:c.276C>T			ncbi:FUN_000570-T1:c.276C>T	No	No
assembly_eaf87642cc47414b_1	1489240	SNV	A	T	1	Heterozygous	138	270	51.1111	58	80	117	153	0.42029	34	138	270	51	73	0	0.832005	1	yes	No	1	No	No					No	-
assembly_eaf87642cc47414b_1	1489344	SNV	G	C	1	Heterozygous	147	302	48.6755	85	62	176	126	0.421769	34	147	302	52	70	0	0.942489	1	yes	No	1	No	No					No	-
assembly_eaf87642cc47414b_1	1489548	SNV	G	A	1	Heterozygous	151	326	46.319	79	72	163	163	0.476821	34	151	326	48	65	0	0.999987	1	yes	No	1	No	No					No	-
assembly_eaf87642cc47414b_1	1489784	SNV	G	A	1	Heterozygous	161	340	47.3529	90	71	203	137	0.440994	34	161	340	59	73	0	0.933015	0.995037	yes	No	1	No	No					No	-
assembly_eaf87642cc47414b_1	1489934	SNV	T	C	1	Heterozygous	180	425	42.3529	75	105	177	248	0.416667	34	180	425	53	76	0	0.800978	1	yes	No	1	No	No					No	-
assembly_eaf87642cc47414b_1	1490118	SNV	T	C	1	Heterozygous	218	417	52.2782	114	104	217	200	0.477064	34	218	417	57	75	0	0.999448	1	yes	No	1	No	No					No	-
assembly_eaf87642cc47414b_1	1490147	SNV	A	G	1	Heterozygous	197	363	54.27	97	100	165	198	0.492386	34	197	363	58	81	0	0.99923	0.999728	yes	No	1	No	No					No	-
assembly_eaf87642cc47414b_1	1490224	SNV	T	C	1	Heterozygous	155	317	48.8959	59	96	128	189	0.380645	34	155	317	61	78	0	0.942674	1	yes	No	1	No	No					No	-
assembly_eaf87642cc47414b_1	1490641	SNV	A	G	1	Heterozygous	139	311	44.6945	64	75	147	164	0.460432	34	139	311	56	62	0	0.998212	1	yes	No	1	No	No					No	-
assembly_eaf87642cc47414b_1	1490706	SNV	A	G	1	Heterozygous	152	360	42.2222	77	75	179	181	0.493421	34	152	360	49	66	0	0.980807	1	yes	No	1	No	No					No	-
assembly_eaf87642cc47414b_1	1490921	SNV	A	G	1	Heterozygous	177	349	50.7163	80	97	161	188	0.451977	34	177	349	58	81	0	0.960861	1	yes	No	1	No	No					No	-
assembly_eaf87642cc47414b_1	1491804	SNV	A	G	1	Heterozygous	196	382	51.3089	113	83	205	177	0.423469	34	196	382	64	81	0	0.860719	0.996749	yes	No	1	No	No					No	-
assembly_eaf87642cc47414b_1	1492758	SNV	C	A	1	Heterozygous	197	415	47.4699	78	119	168	247	0.395939	34	197	415	67	91	0	0.9948	1	yes	No	1	No	No					No	-
assembly_eaf87642cc47414b_1	1492980	SNV	T	A	1	Heterozygous	192	382	50.2618	111	81	216	166	0.421875	34	192	382	72	78	0	0.882727	1	yes	No	1	No	No					No	-
assembly_eaf87642cc47414b_1	1493044	SNV	T	C	1	Heterozygous	190	355	53.5211	82	108	161	194	0.431579	34	190	355	79	81	0	0.99884	1	yes	No	1	No	No					No	-
assembly_eaf87642cc47414b_1	1493247	SNV	T	C	1	Heterozygous	172	362	47.5138	66	106	144	218	0.383721	34	172	362	61	86	0	0.994712	1	yes	No	1	No	No					No	-
assembly_eaf87642cc47414b_1	1493501	SNV	A	G	1	Heterozygous	157	351	44.7293	102	55	212	139	0.350318	34	157	351	63	78	0	0.881998	0.968453	yes	No	1	No	No					No	-
assembly_eaf87642cc47414b_1	1495989	SNV	A	G	1	Heterozygous	166	353	47.0255	72	94	164	189	0.433735	34	166	353	75	92	0	0.997131	1	yes	No	1	No	No					No	-
assembly_eaf87642cc47414b_1	1496146	SNV	G	T	1	Heterozygous	126	304	41.4474	80	46	178	126	0.365079	34	126	304	56	71	0	0.877644	0.963092	yes	No	1	No	No					No	-
assembly_eaf87642cc47414b_1	1496170	SNV	A	G	1	Heterozygous	130	300	43.3333	93	37	190	110	0.284615	34	130	300	55	72	0	0.240705	0.676285	yes	No	1	No	No					No	-
assembly_eaf87642cc47414b_1	1496277	SNV	A	C	1	Heterozygous	152	352	43.1818	79	73	166	186	0.480263	34	152	352	59	74	0	0.165572	0.977376	yes	No	1	No	No					No	-
assembly_eaf87642cc47414b_1	1496281	SNV	G	A	1	Heterozygous	140	354	39.548	76	64	175	179	0.457143	34	140	354	58	69	0	0.0407884	0.973594	yes	No	1	No	No					No	-
assembly_eaf87642cc47414b_1	1496956	SNV	T	C	1	Heterozygous	166	368	45.1087	68	98	171	197	0.409639	34	166	368	58	78	0	0.592052	0.941021	yes	No	1	No	No	ncbi:FUN_000572-T1:c.141T>C			ncbi:FUN_000572-T1:c.141T>C	No	No
assembly_eaf87642cc47414b_1	1496959	SNV	G	A	1	Heterozygous	158	346	45.6647	64	94	154	192	0.405063	34	158	346	56	74	0	0.66855	0.99377	yes	No	1	No	No	ncbi:FUN_000572-T1:c.144G>A			ncbi:FUN_000572-T1:c.144G>A	No	No
assembly_eaf87642cc47414b_1	1497034	SNV	T	G	1	Heterozygous	168	342	49.1228	94	74	206	136	0.440476	34	168	342	57	77	0	0.944629	0.986629	yes	No	1	No	No	ncbi:FUN_000572-T1:c.219T>G			ncbi:FUN_000572-T1:c.219T>G	No	No
assembly_eaf87642cc47414b_1	1497214	SNV	G	T	1	Heterozygous	167	351	47.5783	62	105	141	210	0.371257	34	167	351	67	87	0	0.990914	0.99977	yes	No	1	No	No	ncbi:FUN_000572-T1:c.399G>T			ncbi:FUN_000572-T1:c.399G>T	No	No
assembly_eaf87642cc47414b_1	1497431	SNV	C	T	1	Heterozygous	142	296	47.973	69	73	155	141	0.485915	34	142	296	54	72	0	0.963367	0.999833	yes	No	1	No	No					No	-
assembly_eaf87642cc47414b_1	1498027	SNV	A	G	1	Heterozygous	200	368	54.3478	132	68	238	130	0.34	34	200	368	65	83	0	0.921625	1	yes	No	1	No	No					No	-
assembly_eaf87642cc47414b_1	1498761	SNV	A	T	1	Heterozygous	139	311	44.6945	73	66	155	156	0.47482	34	139	311	66	73	0	0.951849	1	yes	No	1	No	No	ncbi:FUN_000573-T1:c.649A>T	ncbi:FUN_000573-T1:p.Met217Leu	ncbi:FUN_000573-T1:p.Met217Leu	ncbi:FUN_000573-T1:c.649A>T	No	Yes
assembly_eaf87642cc47414b_1	1499798	SNV	T	G	1	Heterozygous	156	327	47.7064	69	87	158	169	0.442308	34	156	327	56	57	0	0.960224	0.996914	yes	No	1	No	No					No	-
assembly_eaf87642cc47414b_1	1500294	SNV	A	G	1	Heterozygous	178	358	49.7207	93	85	194	164	0.477528	34	178	358	66	94	0	0.999957	1	yes	No	1	No	No					No	-
assembly_eaf87642cc47414b_1	1500347	SNV	C	T	1	Heterozygous	152	323	47.0588	62	90	139	184	0.407895	34	152	323	63	77	0	0.989986	1	yes	No	1	No	No					No	-
assembly_eaf87642cc47414b_1	1500826	SNV	T	C	1	Heterozygous	195	401	48.6284	109	86	239	162	0.441026	34	195	401	71	94	0	0.972177	0.996044	yes	No	1	No	No					No	-
assembly_eaf87642cc47414b_1	1501987	SNV	A	G	1	Heterozygous	164	333	49.2492	76	88	156	177	0.463415	34	164	333	66	75	0	0.911755	1	yes	No	1	No	No	ncbi:FUN_000574-T1:c.831A>G			ncbi:FUN_000574-T1:c.831A>G	No	No
assembly_eaf87642cc47414b_1	1502515	SNV	C	G	1	Heterozygous	144	308	46.7532	76	68	159	149	0.472222	34	144	308	61	75	0	0.679611	1	yes	No	1	No	No	ncbi:FUN_000574-T1:c.1359C>G			ncbi:FUN_000574-T1:c.1359C>G	No	No
assembly_eaf87642cc47414b_1	1502690	SNV	T	A	1	Heterozygous	141	314	44.9045	64	77	138	176	0.453901	34	141	314	56	70	0	0.928123	1	yes	No	1	No	No					No	-
assembly_eaf87642cc47414b_1	1503059	SNV	C	T	1	Heterozygous	165	385	42.8571	106	59	230	155	0.357576	34	165	385	64	84	0	0.990571	0.969506	yes	No	1	No	No					No	-
assembly_eaf87642cc47414b_1	1503294	SNV	A	G	1	Heterozygous	185	406	45.5665	84	101	166	240	0.454054	34	185	406	67	89	0	0.869811	0.978077	yes	No	1	No	No					No	-
assembly_eaf87642cc47414b_1	1503323	SNV	A	G	1	Heterozygous	191	336	56.8452	88	103	134	202	0.460733	34	191	336	66	88	0	0.964643	0.908459	yes	No	1	No	No					No	-
assembly_eaf87642cc47414b_1	1503334	SNV	A	C	1	Heterozygous	213	420	50.7143	91	122	187	233	0.42723	34	213	420	71	92	0	0.998492	1	yes	No	1	No	No					No	-
assembly_eaf87642cc47414b_1	1503340	SNV	A	G	1	Heterozygous	213	413	51.5738	96	117	196	217	0.450704	34	213	413	73	92	0	0.926044	1	yes	No	1	No	No					No	-
assembly_eaf87642cc47414b_1	1503389..1503390	MNV	TA	AG	2	Heterozygous	203	416	48.7981	96	107	208	208	0.472906	34	203	416	68	85	0	0.838674	1	yes	No	1	No	No					No	-
assembly_eaf87642cc47414b_1	1503394	SNV	T	C	1	Heterozygous	209	413	50.6053	95	114	203	210	0.454545	34	209	413	71	91	0	0.938931	0.999922	yes	No	1	No	No					No	-
assembly_eaf87642cc47414b_1	1503411	SNV	G	A	1	Heterozygous	223	429	51.9814	111	112	226	203	0.497758	34	223	429	76	98	0	0.917229	1	yes	No	1	No	No					No	-
assembly_eaf87642cc47414b_1	1503448	Deletion	T	-	1	Heterozygous	205	400	51.25	94	111	195	205	0.458537	33.5024	205	400	69	91	-0.93	0.853906	1	yes	No	1	No	No					No	-
assembly_eaf87642cc47414b_1	1504048	SNV	T	C	1	Heterozygous	166	281	59.0747	87	79	161	120	0.475904	34	166	281	59	92	0	0.969737	0.98546	yes	No	1	No	No					No	-
assembly_eaf87642cc47414b_1	1504151	SNV	A	G	1	Heterozygous	124	277	44.7653	48	76	107	170	0.387097	34	124	277	60	70	0	0.999888	1	yes	No	1	No	No					No	-
assembly_eaf87642cc47414b_1	1504203	SNV	A	G	1	Heterozygous	139	290	47.931	55	84	116	174	0.395683	34	139	290	60	62	0	0.980317	1	yes	No	1	No	No					No	-
assembly_eaf87642cc47414b_1	1504531	SNV	A	T	1	Heterozygous	168	322	52.1739	91	77	157	165	0.458333	34	168	322	61	79	0	0.977935	0.963271	yes	No	1	No	No	ncbi:FUN_000575-T1:c.7-66A>T			ncbi:FUN_000575-T1:c.7-66A>T	No	-
assembly_eaf87642cc47414b_1	1505495	SNV	A	T	1	Heterozygous	167	346	48.2659	92	75	200	146	0.449102	34	167	346	42	58	0	0.999706	1	yes	No	1	Yes	No					No	-
assembly_eaf87642cc47414b_1	1505847	SNV	A	T	1	Heterozygous	211	414	50.9662	110	101	207	207	0.478673	34	211	414	72	90	0	0.96402	1	yes	No	1	No	No					No	-
assembly_eaf87642cc47414b_1	1505849	SNV	A	G	1	Heterozygous	205	421	48.6936	102	103	216	205	0.497561	34	205	421	68	84	0	0.983625	1	yes	No	1	No	No					No	-
assembly_eaf87642cc47414b_1	1505987	SNV	A	T	1	Heterozygous	177	350	50.5714	81	96	163	187	0.457627	34	177	350	65	74	0	0.967315	1	yes	No	1	No	No					No	-
assembly_eaf87642cc47414b_1	1506027^1506028	Insertion	-	A	1	Heterozygous	141	310	45.4839	57	84	144	166	0.404255	34	141	310	57	65	1.08	0.99782	0.921438	yes	No	1	No	No					No	-
assembly_eaf87642cc47414b_1	1506258	SNV	G	T	1	Heterozygous	169	326	51.8405	103	66	192	134	0.390533	34	169	326	61	69	0	0.78398	1	yes	No	1	No	No					No	-
assembly_eaf87642cc47414b_1	1506954	SNV	A	T	1	Heterozygous	144	290	49.6552	71	73	139	151	0.493056	34	144	290	70	75	0	0.909157	1	yes	No	1	No	No					No	-
assembly_eaf87642cc47414b_1	1507066	SNV	T	C	1	Heterozygous	108	256	42.1875	21	87	78	178	0.194444	34	108	256	45	55	0	0.665874	0.329903	yes	No	1	No	No					No	-
assembly_eaf87642cc47414b_1	1508402	SNV	T	C	1	Heterozygous	174	356	48.8764	81	93	155	201	0.465517	34	174	356	50	75	0	0.99705	1	yes	No	1	No	No	ncbi:FUN_000576-T1:c.64A>G	ncbi:FUN_000576-T1:p.Ile22Val	ncbi:FUN_000576-T1:p.Ile22Val	ncbi:FUN_000576-T1:c.64A>G	No	Yes
assembly_eaf87642cc47414b_1	1508437	SNV	C	G	1	Heterozygous	140	293	47.7816	84	56	173	120	0.4	34	140	293	54	75	0	0.999418	1	yes	No	1	No	No	ncbi:FUN_000576-T1:c.29G>C	ncbi:FUN_000576-T1:p.Ser10Thr	ncbi:FUN_000576-T1:p.Ser10Thr	ncbi:FUN_000576-T1:c.29G>C	No	Yes
assembly_eaf87642cc47414b_1	1508631	SNV	A	G	1	Heterozygous	179	325	55.0769	80	99	144	181	0.446927	34	179	325	72	92	0	0.948014	1	yes	No	1	No	No					No	-
assembly_eaf87642cc47414b_1	1515184	SNV	A	C	1	Heterozygous	146	324	45.0617	96	50	200	124	0.342466	34	146	324	53	60	0	0.990843	0.983319	yes	No	1	No	No					No	-
assembly_eaf87642cc47414b_1	1516539	SNV	A	G	1	Heterozygous	151	331	45.6193	92	59	193	138	0.390728	34	151	331	63	83	0	0.719188	1	yes	No	1	No	No	ncbi:FUN_000580-T1:c.96T>C			ncbi:FUN_000580-T1:c.96T>C	No	No
assembly_eaf87642cc47414b_1	1517125	SNV	C	T	1	Heterozygous	180	384	46.875	106	74	211	173	0.411111	34	180	384	72	90	0	0.937478	0.995008	yes	No	1	No	No					No	-
assembly_eaf87642cc47414b_1	1517287	SNV	T	C	1	Heterozygous	162	339	47.7876	74	88	164	175	0.45679	34	162	339	59	75	0	0.92919	1	yes	No	1	No	No					No	-
assembly_eaf87642cc47414b_1	1517301	SNV	A	G	1	Heterozygous	157	308	50.974	78	79	146	162	0.496815	34	157	308	57	72	0	0.948099	1	yes	No	1	No	No					No	-
assembly_eaf87642cc47414b_1	1517627	SNV	C	A	1	Heterozygous	149	334	44.6108	68	81	152	182	0.456376	34	149	334	57	77	0	0.992982	1	yes	No	1	No	No					No	-
assembly_eaf87642cc47414b_1	1519299	SNV	C	T	1	Heterozygous	141	327	43.1193	67	74	165	162	0.475177	34	141	327	57	63	0	0.999133	1	yes	No	1	No	No	ncbi:FUN_000581-T1:c.942C>T			ncbi:FUN_000581-T1:c.942C>T	No	No
assembly_eaf87642cc47414b_1	1520470	SNV	A	G	1	Heterozygous	166	364	45.6044	84	82	189	175	0.493976	34	166	364	74	77	0	0.905593	1	yes	No	1	No	No	ncbi:FUN_000582-T1:c.1653T>C			ncbi:FUN_000582-T1:c.1653T>C	No	No
assembly_eaf87642cc47414b_1	1521643	SNV	G	A	1	Heterozygous	133	288	46.1806	71	62	167	121	0.466165	34	133	288	64	72	0	0.960701	0.984354	yes	No	1	No	No	ncbi:FUN_000582-T1:c.480C>T			ncbi:FUN_000582-T1:c.480C>T	No	No
assembly_eaf87642cc47414b_1	1522778	SNV	G	T	1	Heterozygous	147	308	47.7273	89	58	188	120	0.394558	34	147	308	54	73	0	0.998192	1	yes	No	1	No	No	ncbi:FUN_000582-T1:c.4+166C>A			ncbi:FUN_000582-T1:c.4+166C>A	No	-
assembly_eaf87642cc47414b_1	1522804	SNV	T	C	1	Heterozygous	136	285	47.7193	85	51	160	125	0.375	34	136	285	55	63	0	0.928533	0.902527	yes	No	1	No	No	ncbi:FUN_000582-T1:c.4+140A>G			ncbi:FUN_000582-T1:c.4+140A>G	No	-
assembly_eaf87642cc47414b_1	1522987	SNV	A	T	1	Heterozygous	155	329	47.1125	85	70	178	151	0.451613	34	155	329	54	74	0	0.992912	1	yes	No	1	No	No					No	-
assembly_eaf87642cc47414b_1	1523097	SNV	C	T	1	Heterozygous	130	267	48.6891	83	47	171	96	0.361538	34	130	267	64	72	0	0.993921	1	yes	No	1	No	No					No	-
assembly_eaf87642cc47414b_1	1523446	SNV	G	A	1	Heterozygous	144	290	49.6552	75	69	144	146	0.479167	34	144	290	64	77	0	0.978759	1	yes	No	1	No	No					No	-
assembly_eaf87642cc47414b_1	1523632	SNV	T	G	1	Heterozygous	182	348	52.2989	100	82	174	174	0.450549	34	182	348	62	80	0	0.904838	0.979462	yes	No	1	No	No					No	-
assembly_eaf87642cc47414b_1	1523642	SNV	T	G	1	Heterozygous	174	368	47.2826	94	80	194	174	0.45977	34	174	368	64	84	0	0.616249	1	yes	No	1	No	No					No	-
assembly_eaf87642cc47414b_1	1524431	SNV	C	G	1	Heterozygous	135	290	46.5517	62	73	127	163	0.459259	34	135	290	53	69	0	0.998125	1	yes	No	1	No	No	ncbi:FUN_000583-T1:c.414G>C			ncbi:FUN_000583-T1:c.414G>C	No	No
assembly_eaf87642cc47414b_1	1524644	SNV	A	C	1	Heterozygous	173	348	49.7126	86	87	163	185	0.49711	34	173	348	72	83	0	0.966798	1	yes	No	1	No	No	ncbi:FUN_000583-T1:c.201T>G	ncbi:FUN_000583-T1:p.Asn67Lys	ncbi:FUN_000583-T1:p.Asn67Lys	ncbi:FUN_000583-T1:c.201T>G	No	Yes
assembly_eaf87642cc47414b_1	1525031	SNV	G	A	1	Heterozygous	135	264	51.1364	42	93	89	175	0.311111	34	135	264	48	67	0	0.985937	0.999871	yes	No	1	No	No					No	-
assembly_eaf87642cc47414b_1	1525224	SNV	C	T	1	Heterozygous	131	281	46.6192	100	31	206	75	0.236641	34	131	281	58	58	0	0.685849	0.984723	yes	No	1	No	No					No	-
assembly_eaf87642cc47414b_1	1525668	SNV	C	G	1	Heterozygous	164	348	47.1264	78	86	158	190	0.47561	34	164	348	62	84	0	0.998922	1	yes	No	1	No	No					No	-
assembly_eaf87642cc47414b_1	1526202^1526203	Insertion	-	TGT	3	Heterozygous	107	300	35.6667	58	49	149	151	0.457944	34	107	300	46	59	1.26	0.12597	0.996479	yes	No	1	No	No					No	-
assembly_eaf87642cc47414b_1	1526203	Deletion	A	-	1	Heterozygous	193	320	60.3125	91	102	166	154	0.471503	33.4404	193	320	67	98	-0.78	0.914981	0.996798	yes	No	1	No	No					No	-
assembly_eaf87642cc47414b_1	1526294	SNV	T	C	1	Heterozygous	183	361	50.6925	113	70	221	140	0.382514	34	183	361	67	84	0	0.966659	1	yes	No	1	No	No					No	-
assembly_eaf87642cc47414b_1	1526651	SNV	A	G	1	Heterozygous	158	312	50.641	80	78	145	167	0.493671	34	158	312	64	72	0	0.929848	0.997421	yes	No	1	No	No	ncbi:FUN_000584-T1:c.804T>C			ncbi:FUN_000584-T1:c.804T>C	No	No
assembly_eaf87642cc47414b_1	1526810	SNV	G	C	1	Heterozygous	140	261	53.6398	66	74	132	129	0.471429	34	140	261	63	78	0	0.968794	1	yes	No	1	No	No	ncbi:FUN_000584-T1:c.645C>G			ncbi:FUN_000584-T1:c.645C>G	No	No
assembly_eaf87642cc47414b_1	1526999	SNV	C	G	1	Heterozygous	148	309	47.8964	81	67	169	140	0.452703	34	148	309	59	71	0	0.998311	1	yes	No	1	No	No	ncbi:FUN_000584-T1:c.456G>C			ncbi:FUN_000584-T1:c.456G>C	No	No
assembly_eaf87642cc47414b_1	1527101	SNV	T	C	1	Heterozygous	173	327	52.9052	103	70	199	128	0.404624	34	173	327	72	82	0	0.898817	1	yes	No	1	No	No	ncbi:FUN_000584-T1:c.354A>G			ncbi:FUN_000584-T1:c.354A>G	No	No
assembly_eaf87642cc47414b_1	1528618	SNV	T	C	1	Heterozygous	176	369	47.6965	69	107	155	214	0.392045	34	176	369	57	73	0	0.92589	1	yes	No	1	No	No					No	-
assembly_eaf87642cc47414b_1	1531106	SNV	G	T	1	Heterozygous	160	344	46.5116	80	80	160	184	0.5	34	160	344	60	74	0	0.822083	1	yes	No	1	No	No	ncbi:FUN_000586-T1:c.2808C>A	ncbi:FUN_000586-T1:p.Phe936Leu	ncbi:FUN_000586-T1:p.Phe936Leu	ncbi:FUN_000586-T1:c.2808C>A	No	Yes
assembly_eaf87642cc47414b_1	1533110	SNV	C	G	1	Heterozygous	144	308	46.7532	52	92	108	200	0.361111	34	144	308	58	69	0	0.989174	1	yes	No	1	No	No	ncbi:FUN_000586-T1:c.804G>C			ncbi:FUN_000586-T1:c.804G>C	No	No
assembly_eaf87642cc47414b_1	1534730	SNV	A	C	1	Heterozygous	169	316	53.481	85	84	157	159	0.497041	34	169	316	67	86	0	0.975439	1	yes	No	1	No	No					No	-
assembly_eaf87642cc47414b_1	1534753	SNV	G	A	1	Heterozygous	138	302	45.6954	68	70	146	156	0.492754	34	138	302	57	71	0	0.970043	1	yes	No	1	No	No					No	-
assembly_eaf87642cc47414b_1	1535067	SNV	A	G	1	Heterozygous	178	302	58.9404	123	55	193	109	0.308989	34	178	302	60	79	0	0.989065	0.936652	yes	No	1	No	No	ncbi:FUN_000587-T1:c.234A>G			ncbi:FUN_000587-T1:c.234A>G	No	No
assembly_eaf87642cc47414b_1	1535103	SNV	A	G	1	Heterozygous	165	256	64.4531	97	68	119	137	0.412121	34	165	256	59	80	0	0.756817	0.33386	yes	No	1	No	No	ncbi:FUN_000587-T1:c.270A>G			ncbi:FUN_000587-T1:c.270A>G	No	No
assembly_eaf87642cc47414b_1	1535637	SNV	A	C	1	Heterozygous	177	345	51.3043	102	75	193	152	0.423729	34	177	345	69	87	0	0.999607	1	yes	No	1	No	No					No	-
assembly_eaf87642cc47414b_1	1535727	SNV	A	C	1	Heterozygous	191	402	47.5124	105	86	227	175	0.450262	34	191	402	75	100	0	0.874211	1	yes	No	1	No	No					No	-
assembly_eaf87642cc47414b_1	1537008	SNV	C	T	1	Heterozygous	161	341	47.2141	92	69	178	163	0.428571	34	161	341	61	76	0	0.833441	0.974533	yes	No	1	No	No	ncbi:FUN_000588-T1:c.1017G>A			ncbi:FUN_000588-T1:c.1017G>A	No	No
assembly_eaf87642cc47414b_1	1537011	SNV	A	G	1	Heterozygous	172	356	48.3146	90	82	180	176	0.476744	34	172	356	63	78	0	0.847113	1	yes	No	1	No	No	ncbi:FUN_000588-T1:c.1014T>C			ncbi:FUN_000588-T1:c.1014T>C	No	No
assembly_eaf87642cc47414b_1	1538056	SNV	G	A	1	Heterozygous	152	336	45.2381	60	92	143	193	0.394737	34	152	336	64	80	0	0.99758	0.999963	yes	No	1	No	No					No	-
assembly_eaf87642cc47414b_1	1539051	SNV	C	A	1	Heterozygous	145	316	45.8861	59	86	148	168	0.406897	34	145	316	58	71	0	0.789969	0.913496	yes	No	1	No	No					No	-
assembly_eaf87642cc47414b_1	1539189	SNV	A	G	1	Heterozygous	144	323	44.582	71	73	161	162	0.493056	34	144	323	65	85	0	0.999667	1	yes	No	1	No	No					No	-
assembly_eaf87642cc47414b_1	1539593	SNV	A	G	1	Heterozygous	151	338	44.6746	75	76	186	152	0.496689	34	151	338	55	75	0	0.833882	0.955258	yes	No	1	No	No					No	-
assembly_eaf87642cc47414b_1	1540127	SNV	A	T	1	Heterozygous	157	337	46.5875	78	79	147	190	0.496815	34	157	337	62	83	0	0.94838	0.915551	yes	No	1	No	No					No	-
assembly_eaf87642cc47414b_1	1540405	SNV	C	T	1	Heterozygous	136	272	50	65	71	145	127	0.477941	34	136	272	65	73	0	0.778905	0.962746	yes	No	1	No	No					No	-
assembly_eaf87642cc47414b_1	1540457^1540458	Insertion	-	G	1	Heterozygous	133	289	46.0208	58	75	135	154	0.43609	34	133	289	52	71	0.56	0.868969	1	yes	No	1	No	No					No	-
assembly_eaf87642cc47414b_1	1540487	SNV	A	C	1	Heterozygous	130	311	41.8006	53	77	128	183	0.407692	34	130	311	53	74	0	0.722508	1	yes	No	1	No	No					No	-
assembly_eaf87642cc47414b_1	1540550	SNV	C	T	1	Heterozygous	144	327	44.0367	71	73	144	183	0.493056	34	144	327	57	70	0	0.891709	0.95929	yes	No	1	No	No					No	-
assembly_eaf87642cc47414b_1	1540633	SNV	T	A	1	Heterozygous	159	329	48.3283	87	72	190	139	0.45283	34	159	329	67	75	0	0.914545	1	yes	No	1	No	No					No	-
assembly_eaf87642cc47414b_1	1541655	SNV	C	T	1	Heterozygous	148	307	48.2085	65	83	129	178	0.439189	34	148	307	54	71	0	0.988012	1	yes	No	1	No	No	ncbi:FUN_000590-T1:c.471C>T			ncbi:FUN_000590-T1:c.471C>T	No	No
assembly_eaf87642cc47414b_1	1542725	SNV	G	T	1	Heterozygous	127	334	38.024	67	60	165	169	0.472441	34	127	334	50	69	0	0.898568	1	yes	No	1	No	No					No	-
assembly_eaf87642cc47414b_1	1542784	SNV	T	C	1	Heterozygous	166	367	45.2316	81	85	178	189	0.487952	34	166	367	56	70	0	0.992002	1	yes	No	1	No	No					No	-
assembly_eaf87642cc47414b_1	1543569	SNV	A	C	1	Heterozygous	147	297	49.4949	57	90	112	185	0.387755	34	147	297	62	71	0	0.953274	1	yes	No	1	No	No					No	-
assembly_eaf87642cc47414b_1	1543677	SNV	A	T	1	Heterozygous	159	323	49.226	91	68	163	160	0.427673	34	159	323	58	74	0	0.311076	0.874871	yes	No	1	No	No					No	-
assembly_eaf87642cc47414b_1	1543691	SNV	A	G	1	Heterozygous	171	334	51.1976	90	81	161	173	0.473684	34	171	334	62	80	0	0.75766	0.993727	yes	No	1	No	No					No	-
assembly_eaf87642cc47414b_1	1543739	SNV	A	G	1	Heterozygous	188	375	50.1333	82	106	162	213	0.43617	34	188	375	71	88	0	0.44887	1	yes	No	1	No	No					No	-
assembly_eaf87642cc47414b_1	1543782	SNV	C	T	1	Heterozygous	162	315	51.4286	57	105	115	200	0.351852	34	162	315	70	81	0	0.995024	1	yes	No	1	No	No					No	-
assembly_eaf87642cc47414b_1	1543784	SNV	T	G	1	Heterozygous	149	306	48.6928	55	94	127	179	0.369128	34	149	306	65	88	0	0.944213	0.978131	yes	No	1	No	No					No	-
assembly_eaf87642cc47414b_1	1543812..1543813	MNV	CC	TT	2	Heterozygous	154	287	53.6585	63	91	117	170	0.409091	34	154	287	66	76	0	0.968907	1	yes	No	1	No	No					No	-
assembly_eaf87642cc47414b_1	1543829	SNV	C	T	1	Heterozygous	151	290	52.069	73	78	139	151	0.483444	34	151	290	71	82	0	0.483956	1	yes	No	1	No	No					No	-
assembly_eaf87642cc47414b_1	1544670	SNV	A	G	1	Heterozygous	189	347	54.4669	83	106	147	200	0.439153	34	189	347	65	87	0	0.982308	1	yes	No	1	No	No					No	-
assembly_eaf87642cc47414b_1	1544907	SNV	T	A	1	Heterozygous	146	304	48.0263	72	74	142	162	0.493151	34	146	304	62	77	0	0.997255	1	yes	No	1	No	No					No	-
assembly_eaf87642cc47414b_1	1545121^1545122	Insertion	-	CAA	3	Heterozygous	140	265	52.8302	83	57	143	122	0.407143	34	140	265	50	67	1.31	0.960425	0.96879	yes	No	1	No	No					No	-
assembly_eaf87642cc47414b_1	1545211	SNV	T	A	1	Heterozygous	191	342	55.848	92	99	171	171	0.481675	34	191	342	65	77	0	0.956558	1	yes	No	1	No	No					No	-
assembly_eaf87642cc47414b_1	1545338^1545339	Insertion	-	A	1	Heterozygous	138	270	51.1111	69	69	140	130	0.5	34	138	270	66	78	0.11	0.958017	1	yes	No	1	No	No					No	-
assembly_eaf87642cc47414b_1	1545446	SNV	C	T	1	Heterozygous	106	296	35.8108	74	32	187	109	0.301887	34	106	296	54	63	0	0.768103	0.843501	yes	No	1	No	No					No	-
assembly_eaf87642cc47414b_1	1545926^1545927	Insertion	-	GC	2	Heterozygous	187	385	48.5714	42	145	101	284	0.224599	34	187	385	67	86	1.88	0.695747	0.93965	yes	No	1	No	No					No	-
assembly_eaf87642cc47414b_1	1545930	SNV	G	A	1	Heterozygous	183	373	49.0617	41	142	101	272	0.224044	34	183	373	66	84	0	0.855157	0.879246	yes	No	1	No	No					No	-
assembly_eaf87642cc47414b_1	1546148	SNV	A	G	1	Heterozygous	155	321	48.2866	75	80	160	161	0.483871	34	155	321	54	61	0	0.987939	1	yes	No	1	No	No					No	-
assembly_eaf87642cc47414b_1	1546710	SNV	A	T	1	Heterozygous	162	311	52.09	103	59	211	100	0.364198	34	162	311	56	76	0	0.7715	0.970028	yes	No	1	No	No					No	-
assembly_eaf87642cc47414b_1	1546808	SNV	T	C	1	Heterozygous	123	290	42.4138	28	95	82	208	0.227642	34	123	290	48	54	0	0.953605	0.85697	yes	No	1	No	No					No	-
assembly_eaf87642cc47414b_1	1548092	SNV	T	C	1	Heterozygous	168	326	51.5337	81	87	164	162	0.482143	34	168	326	69	80	0	0.986539	1	yes	No	1	No	No	ncbi:FUN_000591-T1:c.232A>G	ncbi:FUN_000591-T1:p.Ser78Gly	ncbi:FUN_000591-T1:p.Ser78Gly	ncbi:FUN_000591-T1:c.232A>G	No	Yes
assembly_eaf87642cc47414b_1	1548349	SNV	A	G	1	Heterozygous	108	232	46.5517	61	47	131	101	0.435185	34	108	232	44	59	0	0.996745	1	yes	No	1	No	No					No	-
assembly_eaf87642cc47414b_1	1548909	SNV	G	A	1	Heterozygous	164	332	49.3976	64	100	129	203	0.390244	34	164	332	61	73	0	0.969182	1	yes	No	1	No	No					No	-
assembly_eaf87642cc47414b_1	1586181	SNV	A	G	1	Heterozygous	141	290	48.6207	78	63	151	139	0.446809	34	141	290	60	69	0	0.825607	1	yes	No	1	No	No	ncbi:FUN_000602-T1:c.1464T>C			ncbi:FUN_000602-T1:c.1464T>C	No	No
assembly_eaf87642cc47414b_1	1586688	SNV	T	C	1	Heterozygous	198	356	55.618	85	113	161	195	0.429293	34	198	356	70	84	0	0.996553	1	yes	No	1	No	No	ncbi:FUN_000602-T1:c.957A>G			ncbi:FUN_000602-T1:c.957A>G	No	No
assembly_eaf87642cc47414b_1	1587096	SNV	A	C	1	Heterozygous	161	331	48.6405	87	74	177	154	0.459627	34	161	331	68	83	0	0.98989	1	yes	No	1	No	No	ncbi:FUN_000602-T1:c.549T>G			ncbi:FUN_000602-T1:c.549T>G	No	No
assembly_eaf87642cc47414b_1	1587134	SNV	A	G	1	Heterozygous	166	362	45.8564	90	76	194	168	0.457831	34	166	362	67	86	0	0.98392	1	yes	No	1	No	No	ncbi:FUN_000602-T1:c.511T>C			ncbi:FUN_000602-T1:c.511T>C	No	No
assembly_eaf87642cc47414b_1	1587146	SNV	A	G	1	Heterozygous	168	342	49.1228	90	78	190	152	0.464286	34	168	342	67	85	0	0.993066	1	yes	No	1	No	No	ncbi:FUN_000602-T1:c.499T>C			ncbi:FUN_000602-T1:c.499T>C	No	No
assembly_eaf87642cc47414b_1	1587206	SNV	T	G	1	Heterozygous	164	345	47.5362	91	73	182	163	0.445122	34	164	345	66	79	0	0.967508	1	yes	No	1	No	No	ncbi:FUN_000602-T1:c.439A>C	ncbi:FUN_000602-T1:p.Met147Leu	ncbi:FUN_000602-T1:p.Met147Leu	ncbi:FUN_000602-T1:c.439A>C	No	Yes
assembly_eaf87642cc47414b_1	1587408	SNV	C	G	1	Heterozygous	198	396	50	113	85	225	171	0.429293	34	198	396	65	87	0	0.99955	1	yes	No	1	No	No	ncbi:FUN_000602-T1:c.237G>C			ncbi:FUN_000602-T1:c.237G>C	No	No
assembly_eaf87642cc47414b_1	1588293	SNV	G	C	1	Heterozygous	187	425	44	107	80	231	194	0.427807	34	187	425	63	75	0	0.91344	1	yes	No	1	No	No	ncbi:FUN_000603-T1:c.421G>C	ncbi:FUN_000603-T1:p.Ala141Pro	ncbi:FUN_000603-T1:p.Ala141Pro	ncbi:FUN_000603-T1:c.421G>C	No	Yes
assembly_eaf87642cc47414b_1	1588349	SNV	A	C	1	Heterozygous	185	398	46.4824	97	88	197	201	0.475676	34	185	398	70	81	0	0.947824	1	yes	No	1	No	No	ncbi:FUN_000603-T1:c.477A>C			ncbi:FUN_000603-T1:c.477A>C	No	No
assembly_eaf87642cc47414b_1	1588424	SNV	G	A	1	Heterozygous	197	396	49.7475	92	105	183	213	0.467005	34	197	396	79	99	0	0.996434	1	yes	No	1	No	No	ncbi:FUN_000603-T1:c.552G>A			ncbi:FUN_000603-T1:c.552G>A	No	No
assembly_eaf87642cc47414b_1	1589908	SNV	A	G	1	Heterozygous	195	393	49.6183	73	122	155	238	0.374359	34	195	393	68	87	0	0.992811	1	yes	No	1	No	No					No	-
assembly_eaf87642cc47414b_1	1594871	SNV	T	C	1	Heterozygous	186	390	47.6923	75	111	161	229	0.403226	34	186	390	57	69	0	0.973685	1	yes	No	1	No	No					No	-
assembly_eaf87642cc47414b_1	1604063	SNV	A	G	1	Heterozygous	183	348	52.5862	54	129	107	241	0.295082	34	183	348	66	87	0	0.996403	1	yes	No	1	No	No					No	-
assembly_eaf87642cc47414b_1	1604590	SNV	A	G	1	Heterozygous	176	327	53.8226	83	93	170	157	0.471591	34	176	327	74	83	0	0.999396	0.985712	yes	No	1	No	No					No	-
assembly_eaf87642cc47414b_1	1604594	SNV	G	A	1	Heterozygous	168	317	52.9968	72	96	157	160	0.428571	34	168	317	70	77	0	0.965273	0.888566	yes	No	1	No	No					No	-
assembly_eaf87642cc47414b_1	1604758^1604759	Insertion	-	GT	2	Heterozygous	135	356	37.9213	58	77	155	201	0.42963	34	135	356	44	58	4.53	0.422584	1	yes	No	1	No	No					No	-
assembly_eaf87642cc47414b_1	1605152	Deletion	G	-	1	Heterozygous	162	317	51.1041	74	88	151	166	0.45679	33.6173	162	317	52	76	-0.57	0.989654	1	yes	No	1	No	No					No	-
assembly_eaf87642cc47414b_1	1605154	SNV	T	A	1	Heterozygous	155	298	52.0134	67	88	143	155	0.432258	34	155	298	49	72	0	0.985797	0.986101	yes	No	1	No	No					No	-
assembly_eaf87642cc47414b_1	1605183	SNV	A	G	1	Heterozygous	177	354	50	91	86	194	160	0.485876	34	177	354	56	82	0	0.99437	1	yes	No	1	No	No					No	-
assembly_eaf87642cc47414b_1	1605456^1605457	Insertion	-	A	1	Heterozygous	139	337	41.2463	65	74	161	176	0.467626	34	139	337	59	74	1.5	0.474098	1	yes	No	1	No	No					No	-
assembly_eaf87642cc47414b_1	1605458	SNV	T	A	1	Heterozygous	114	296	38.5135	42	72	125	171	0.368421	34	114	296	51	64	0	0.88013	0.945255	yes	No	1	No	No					No	-
assembly_eaf87642cc47414b_1	1605517	SNV	G	T	1	Heterozygous	125	297	42.0875	59	66	135	162	0.472	34	125	297	55	69	0	0.985303	1	yes	No	1	No	No					No	-
assembly_eaf87642cc47414b_1	1605845	SNV	A	C	1	Heterozygous	150	316	47.4684	98	52	204	112	0.346667	34	150	316	61	75	0	0.994975	1	yes	No	1	No	No					No	-
assembly_eaf87642cc47414b_1	1605881	SNV	C	T	1	Heterozygous	142	317	44.795	77	65	173	144	0.457746	34	142	317	64	79	0	0.968571	1	yes	No	1	No	No					No	-
assembly_eaf87642cc47414b_1	1605996	SNV	C	T	1	Heterozygous	148	310	47.7419	65	83	138	172	0.439189	34	148	310	73	87	0	0.995435	1	yes	No	1	No	No					No	-
assembly_eaf87642cc47414b_1	1607018	SNV	T	A	1	Heterozygous	183	363	50.4132	53	130	129	234	0.289617	34	183	363	66	78	0	0.832791	0.793463	yes	No	1	No	No	ncbi:FUN_000612-T1:c.915T>A			ncbi:FUN_000612-T1:c.915T>A	No	No
assembly_eaf87642cc47414b_1	1607061	SNV	A	G	1	Heterozygous	177	371	47.7089	62	115	138	233	0.350282	34	177	371	60	76	0	0.994869	1	yes	No	1	No	No	ncbi:FUN_000612-T1:c.958A>G	ncbi:FUN_000612-T1:p.Thr320Ala	ncbi:FUN_000612-T1:p.Thr320Ala	ncbi:FUN_000612-T1:c.958A>G	No	Yes
assembly_eaf87642cc47414b_1	1609768	SNV	T	C	1	Heterozygous	145	293	49.4881	84	61	176	117	0.42069	34	145	293	51	66	0	0.983905	1	yes	No	1	No	No	ncbi:FUN_000613-T1:c.551-27T>C			ncbi:FUN_000613-T1:c.551-27T>C	No	-
assembly_eaf87642cc47414b_1	1610289	SNV	G	T	1	Heterozygous	167	332	50.3012	76	91	145	187	0.45509	34	167	332	75	79	0	0.976195	1	yes	No	1	Yes	No					No	-
assembly_eaf87642cc47414b_1	1610734	SNV	G	T	1	Heterozygous	134	308	43.5065	79	55	172	136	0.410448	34	134	308	55	68	0	0.956219	0.999999	yes	No	1	No	No					No	-
assembly_eaf87642cc47414b_1	1611270	SNV	A	G	1	Heterozygous	170	325	52.3077	95	75	182	143	0.441176	34	170	325	74	83	0	0.996066	1	yes	No	1	No	No					No	-
assembly_eaf87642cc47414b_1	1611679	SNV	C	A	1	Heterozygous	171	339	50.4425	65	106	135	204	0.380117	34	171	339	64	84	0	0.998307	1	yes	No	1	No	No					No	-
assembly_eaf87642cc47414b_1	1615984	SNV	C	G	1	Heterozygous	151	334	45.2096	77	74	172	162	0.490066	34	151	334	64	83	0	0.944981	1	yes	No	1	No	No	ncbi:FUN_000614-T1:c.3264C>G			ncbi:FUN_000614-T1:c.3264C>G	No	No
assembly_eaf87642cc47414b_1	1616350	SNV	T	C	1	Heterozygous	161	318	50.6289	68	93	145	173	0.42236	34	161	318	64	73	0	0.995861	0.999999	yes	No	1	No	No	ncbi:FUN_000614-T1:c.3630T>C			ncbi:FUN_000614-T1:c.3630T>C	No	No
assembly_eaf87642cc47414b_1	1616494	SNV	G	A	1	Heterozygous	94	211	44.5498	13	81	34	177	0.138298	34	94	211	40	53	0	0.673847	0.980209	yes	No	1	No	No	ncbi:FUN_000614-T1:c.3774G>A			ncbi:FUN_000614-T1:c.3774G>A	No	No
assembly_eaf87642cc47414b_1	1617695	SNV	T	C	1	Heterozygous	170	360	47.2222	91	79	192	168	0.464706	34	170	360	65	87	0	0.961252	1	yes	No	1	No	No					No	-
assembly_eaf87642cc47414b_1	1617755	SNV	T	C	1	Heterozygous	168	353	47.5921	77	91	167	186	0.458333	34	168	353	64	80	0	0.992916	1	yes	No	1	No	No					No	-
assembly_eaf87642cc47414b_1	1617779	SNV	A	C	1	Heterozygous	158	337	46.8843	67	91	152	185	0.424051	34	158	337	60	74	0	0.768052	1	yes	No	1	No	No					No	-
assembly_eaf87642cc47414b_1	1617859	SNV	G	A	1	Heterozygous	165	340	48.5294	80	85	171	169	0.484848	34	165	340	59	76	0	0.987956	1	yes	No	1	No	No					No	-
assembly_eaf87642cc47414b_1	1617963	SNV	G	A	1	Heterozygous	159	337	47.181	88	71	180	157	0.446541	34	159	337	56	79	0	0.926382	1	yes	No	1	No	No					No	-
assembly_eaf87642cc47414b_1	1618302	SNV	A	C	1	Heterozygous	196	363	53.9945	109	87	190	173	0.443878	34	196	363	76	94	0	0.706649	1	yes	No	1	No	No	ncbi:FUN_000615-T1:c.73A>C			ncbi:FUN_000615-T1:c.73A>C	No	No
assembly_eaf87642cc47414b_1	1620123	SNV	A	T	1	Heterozygous	132	293	45.0512	51	81	117	176	0.386364	34	132	293	56	72	0	0.997843	1	yes	No	1	No	No					No	-
assembly_eaf87642cc47414b_1	1621232	SNV	A	G	1	Heterozygous	155	294	52.7211	84	71	156	138	0.458065	34	155	294	67	75	0	0.931149	1	yes	No	1	No	No	ncbi:FUN_000617-T1:c.399T>C			ncbi:FUN_000617-T1:c.399T>C	No	No
assembly_eaf87642cc47414b_1	1621238	SNV	A	G	1	Heterozygous	160	290	55.1724	81	79	150	140	0.49375	34	160	290	65	75	0	0.998631	1	yes	No	1	No	No	ncbi:FUN_000617-T1:c.393T>C			ncbi:FUN_000617-T1:c.393T>C	No	No
assembly_eaf87642cc47414b_1	1621296	SNV	C	T	1	Heterozygous	147	307	47.8827	92	55	180	127	0.37415	34	147	307	59	66	0	0.986723	0.991834	yes	No	1	No	No	ncbi:FUN_000617-T1:c.335G>A	ncbi:FUN_000617-T1:p.Arg112Gln	ncbi:FUN_000617-T1:p.Arg112Gln	ncbi:FUN_000617-T1:c.335G>A	No	Yes
assembly_eaf87642cc47414b_1	1622194	SNV	C	T	1	Heterozygous	154	322	47.8261	94	60	189	133	0.38961	34	154	322	53	57	0	0.946986	1	yes	No	1	No	No					No	-
assembly_eaf87642cc47414b_1	1622805	SNV	C	A	1	Heterozygous	167	338	49.4083	81	86	165	173	0.48503	34	167	338	54	73	0	0.961423	1	yes	No	1	No	No	ncbi:FUN_000618-T1:c.360C>A			ncbi:FUN_000618-T1:c.360C>A	No	No
assembly_eaf87642cc47414b_1	1623286^1623287	Insertion	-	AA	2	Heterozygous	146	311	46.9453	85	61	161	150	0.417808	34	146	311	62	74	2.17	0.816653	0.897978	yes	No	1	No	No					No	-
assembly_eaf87642cc47414b_1	1623489	SNV	C	A	1	Heterozygous	176	327	53.8226	115	61	214	113	0.346591	34	176	327	65	79	0	0.999242	1	yes	No	1	No	No					No	-
assembly_eaf87642cc47414b_1	1623581	SNV	A	G	1	Heterozygous	180	351	51.2821	67	113	145	206	0.372222	34	180	351	64	83	0	0.907984	0.98882	yes	No	1	No	No					No	-
assembly_eaf87642cc47414b_1	1624251	SNV	C	T	1	Heterozygous	160	332	48.1928	94	66	192	140	0.4125	34	160	332	59	75	0	0.991705	1	yes	No	1	No	No					No	-
assembly_eaf87642cc47414b_1	1625475	SNV	G	A	1	Heterozygous	151	311	48.5531	74	77	165	146	0.490066	34	151	311	58	72	0	0.655056	0.998204	yes	No	1	No	No	ncbi:FUN_000619-T1:c.1017C>T			ncbi:FUN_000619-T1:c.1017C>T	No	No
assembly_eaf87642cc47414b_1	1625600	SNV	C	T	1	Heterozygous	164	366	44.8087	78	86	169	197	0.47561	34	164	366	64	74	0	0.949613	1	yes	No	1	No	No	ncbi:FUN_000619-T1:c.892G>A	ncbi:FUN_000619-T1:p.Val298Met	ncbi:FUN_000619-T1:p.Val298Met	ncbi:FUN_000619-T1:c.892G>A	No	Yes
assembly_eaf87642cc47414b_1	1626510	SNV	T	A	1	Heterozygous	134	287	46.6899	39	95	88	199	0.291045	34	134	287	61	70	0	0.996492	1	yes	No	1	No	No					No	-
assembly_eaf87642cc47414b_1	1626704	SNV	G	A	1	Heterozygous	82	163	50.3067	24	58	54	109	0.292683	34	82	163	34	46	0	0.979087	0.987792	yes	No	1	No	No					No	-
assembly_eaf87642cc47414b_1	1627837	SNV	T	A	1	Heterozygous	147	290	50.6897	75	72	148	142	0.489796	34	147	290	56	67	0	0.999859	1	yes	No	1	Yes	No					No	-
assembly_eaf87642cc47414b_1	1628160	SNV	C	T	1	Heterozygous	161	369	43.6314	63	98	155	214	0.391304	34	161	369	61	76	0	0.988513	1	yes	No	1	No	No					No	-
assembly_eaf87642cc47414b_1	1628448	SNV	C	T	1	Heterozygous	136	333	40.8408	58	78	137	196	0.426471	34	136	333	58	76	0	0.754172	1	yes	No	1	No	No					No	-
assembly_eaf87642cc47414b_1	1628661	SNV	G	T	1	Heterozygous	152	322	47.205	107	45	216	106	0.296053	34	152	322	58	67	0	0.938319	0.98971	yes	No	1	No	No					No	-
assembly_eaf87642cc47414b_1	1628703	SNV	C	A	1	Heterozygous	134	295	45.4237	82	52	177	118	0.38806	34	134	295	56	69	0	0.998926	1	yes	No	1	No	No					No	-
assembly_eaf87642cc47414b_1	1628706	SNV	T	G	1	Heterozygous	134	308	43.5065	84	50	182	126	0.373134	34	134	308	55	70	0	0.867226	0.995554	yes	No	1	No	No					No	-
assembly_eaf87642cc47414b_1	1628734	SNV	C	T	1	Heterozygous	147	330	44.5455	97	50	202	128	0.340136	34	147	330	57	71	0	0.997661	0.959816	yes	No	1	No	No					No	-
assembly_eaf87642cc47414b_1	1629045	SNV	T	G	1	Heterozygous	114	235	48.5106	47	67	95	140	0.412281	34	114	235	50	67	0	0.997504	1	yes	No	1	No	No					No	-
assembly_eaf87642cc47414b_1	1629258..1629260	Deletion	ACA	-	3	Heterozygous	171	301	56.8106	103	68	174	127	0.397661	33.731	171	301	53	83	-0.57	0.684193	1	yes	No	1	No	No					No	-
assembly_eaf87642cc47414b_1	1629403	SNV	C	T	1	Heterozygous	147	287	51.2195	71	76	126	161	0.482993	34	147	287	58	71	0	0.934695	0.99301	yes	No	1	No	No					No	-
assembly_eaf87642cc47414b_1	1629655	SNV	G	A	1	Heterozygous	159	310	51.2903	84	75	172	138	0.471698	34	159	310	61	74	0	0.847434	1	yes	No	1	No	No					No	-
assembly_eaf87642cc47414b_1	1630048	SNV	C	T	1	Heterozygous	143	323	44.2724	62	81	144	179	0.433566	34	143	323	56	66	0	0.96256	1	yes	No	1	No	No					No	-
assembly_eaf87642cc47414b_1	1630066	SNV	C	T	1	Heterozygous	145	320	45.3125	69	76	154	166	0.475862	34	145	320	53	67	0	0.995922	1	yes	No	1	No	No					No	-
assembly_eaf87642cc47414b_1	1630160	SNV	G	C	1	Heterozygous	172	346	49.711	84	88	158	188	0.488372	34	172	346	54	64	0	0.999451	1	yes	No	1	No	No					No	-
assembly_eaf87642cc47414b_1	1630271	SNV	C	A	1	Heterozygous	145	315	46.0317	64	81	130	185	0.441379	34	145	315	53	69	0	0.999564	1	yes	No	1	No	No					No	-
assembly_eaf87642cc47414b_1	1630583	SNV	A	G	1	Heterozygous	156	298	52.349	87	69	152	146	0.442308	34	156	298	65	76	0	0.988804	0.987002	yes	No	1	No	No					No	-
assembly_eaf87642cc47414b_1	1631052	SNV	A	T	1	Heterozygous	180	381	47.2441	66	114	139	242	0.366667	34	180	381	59	81	0	0.911361	1	yes	No	1	No	No					No	-
assembly_eaf87642cc47414b_1	1631336	SNV	C	T	1	Heterozygous	162	312	51.9231	83	79	158	154	0.487654	34	162	312	63	84	0	0.999547	1	yes	No	1	No	No					No	-
assembly_eaf87642cc47414b_1	1631446	SNV	C	T	1	Heterozygous	153	330	46.3636	71	82	152	178	0.464052	34	153	330	75	82	0	0.993546	1	yes	No	1	No	No					No	-
assembly_eaf87642cc47414b_1	1633271	SNV	T	C	1	Heterozygous	164	314	52.2293	89	75	163	151	0.457317	34	164	314	70	79	0	0.994176	1	yes	No	1	No	No					No	-
assembly_eaf87642cc47414b_1	1633523	SNV	A	G	1	Heterozygous	163	341	47.8006	70	93	154	187	0.429448	34	163	341	73	86	0	0.91033	1	yes	No	1	No	No					No	-
assembly_eaf87642cc47414b_1	1634335	SNV	C	T	1	Heterozygous	166	322	51.5528	63	103	125	197	0.379518	34	166	322	57	73	0	0.915336	1	yes	No	1	No	No	ncbi:FUN_000621-T1:c.99C>T			ncbi:FUN_000621-T1:c.99C>T	No	No
assembly_eaf87642cc47414b_1	1634761	SNV	G	A	1	Heterozygous	130	325	40	56	74	161	164	0.430769	34	130	325	63	77	0	0.913557	0.889115	yes	No	1	No	No	ncbi:FUN_000621-T1:c.525G>A			ncbi:FUN_000621-T1:c.525G>A	No	No
assembly_eaf87642cc47414b_1	1635352	SNV	T	G	1	Heterozygous	124	260	47.6923	81	43	163	97	0.346774	34	124	260	51	63	0	0.879958	1	yes	No	1	No	No	ncbi:FUN_000621-T1:c.1116T>G			ncbi:FUN_000621-T1:c.1116T>G	No	No
assembly_eaf87642cc47414b_1	1635451	SNV	C	T	1	Heterozygous	145	315	46.0317	55	90	136	179	0.37931	34	145	315	69	86	0	0.992427	0.955454	yes	No	1	No	No	ncbi:FUN_000621-T1:c.1215C>T			ncbi:FUN_000621-T1:c.1215C>T	No	No
assembly_eaf87642cc47414b_1	1636206	SNV	G	C	1	Heterozygous	105	217	48.3871	79	26	173	44	0.247619	34	105	217	57	61	0	0.99094	0.907063	yes	No	1	No	No					No	-
assembly_eaf87642cc47414b_1	1636896	SNV	A	G	1	Heterozygous	147	335	43.8806	88	59	177	158	0.401361	34	147	335	68	76	0	0.787703	0.840114	yes	No	1	No	No					No	-
assembly_eaf87642cc47414b_1	1637617	SNV	A	G	1	Heterozygous	142	304	46.7105	70	72	164	140	0.492958	34	142	304	63	70	0	0.978083	0.986623	yes	No	1	No	No	ncbi:FUN_000622-T1:c.828T>C			ncbi:FUN_000622-T1:c.828T>C	No	No
assembly_eaf87642cc47414b_1	1637809	SNV	A	G	1	Heterozygous	175	381	45.9318	89	86	171	210	0.491429	34	175	381	67	80	0	0.925296	0.912597	yes	No	1	No	No	ncbi:FUN_000622-T1:c.636T>C			ncbi:FUN_000622-T1:c.636T>C	No	No
assembly_eaf87642cc47414b_1	1637893	SNV	C	T	1	Heterozygous	186	396	46.9697	90	96	188	208	0.483871	34	186	396	63	79	0	0.981508	1	yes	No	1	No	No	ncbi:FUN_000622-T1:c.552G>A			ncbi:FUN_000622-T1:c.552G>A	No	No
assembly_eaf87642cc47414b_1	1638466	SNV	G	A	1	Heterozygous	135	264	51.1364	58	77	103	161	0.42963	34	135	264	50	74	0	0.927749	0.994104	yes	No	1	No	No					No	-
assembly_eaf87642cc47414b_1	1638583	SNV	T	G	1	Heterozygous	151	313	48.2428	87	64	168	145	0.423841	34	151	313	60	71	0	0.929861	0.997229	yes	No	1	No	No					No	-
assembly_eaf87642cc47414b_1	1638721	SNV	T	C	1	Heterozygous	168	323	52.0124	75	93	158	165	0.446429	34	168	323	67	88	0	0.995265	0.996061	yes	No	1	No	No					No	-
assembly_eaf87642cc47414b_1	1638763	SNV	A	T	1	Heterozygous	142	297	47.8114	65	77	147	150	0.457746	34	142	297	58	72	0	0.999679	0.999846	yes	No	1	No	No					No	-
assembly_eaf87642cc47414b_1	1639012	SNV	T	G	1	Heterozygous	139	308	45.1299	75	64	154	154	0.460432	34	139	308	55	73	0	0.883551	0.998451	yes	No	1	No	No					No	-
assembly_eaf87642cc47414b_1	1639014	SNV	T	C	1	Heterozygous	145	305	47.541	79	66	148	157	0.455172	34	145	305	58	77	0	0.651274	0.933641	yes	No	1	No	No					No	-
assembly_eaf87642cc47414b_1	1640255	SNV	T	C	1	Heterozygous	196	359	54.5961	110	86	219	140	0.438776	34	196	359	66	90	0	0.998075	0.969624	yes	No	1	No	No					No	-
assembly_eaf87642cc47414b_1	1640351	SNV	A	C	1	Heterozygous	123	252	48.8095	95	28	182	70	0.227642	34	123	252	56	69	0	0.975647	0.899782	yes	No	1	No	No					No	-
assembly_eaf87642cc47414b_1	1640566	Deletion	A	-	1	Heterozygous	140	324	43.2099	79	61	175	149	0.435714	33.4	140	324	52	73	-0.77	0.989591	1	yes	No	1	No	No					No	-
assembly_eaf87642cc47414b_1	1640591	SNV	T	A	1	Heterozygous	148	311	47.5884	98	50	204	107	0.337838	34	148	311	54	77	0	0.993912	1	yes	No	1	No	No					No	-
assembly_eaf87642cc47414b_1	1641341	Replacement	T	AA	2	Heterozygous	187	375	49.8667	75	112	162	213	0.40107	34	187	375	66	72	0	0.960814	1	yes	No	1	No	No					No	-
assembly_eaf87642cc47414b_1	1641364	SNV	A	G	1	Heterozygous	183	374	48.9305	75	108	166	208	0.409836	34	183	374	66	74	0	0.913677	0.999693	yes	No	1	No	No					No	-
assembly_eaf87642cc47414b_1	1643114	SNV	G	T	1	Heterozygous	187	376	49.734	109	78	219	157	0.417112	34	187	376	69	84	0	0.959689	1	yes	No	1	No	No	ncbi:FUN_000623-T1:c.199C>A			ncbi:FUN_000623-T1:c.199C>A	No	No
assembly_eaf87642cc47414b_1	1643229	SNV	G	A	1	Heterozygous	192	404	47.5248	91	101	190	214	0.473958	34	192	404	71	87	0	0.932464	1	yes	No	1	No	No	ncbi:FUN_000623-T1:c.84C>T			ncbi:FUN_000623-T1:c.84C>T	No	No
assembly_eaf87642cc47414b_1	1643657	SNV	C	T	1	Heterozygous	151	356	42.4157	89	62	201	155	0.410596	34	151	356	68	81	0	0.99485	1	yes	No	1	No	No					No	-
assembly_eaf87642cc47414b_1	1643918	SNV	C	T	1	Heterozygous	186	387	48.062	79	107	161	226	0.424731	34	186	387	68	77	0	0.78992	1	yes	No	1	No	No					No	-
assembly_eaf87642cc47414b_1	1671565	SNV	T	G	1	Heterozygous	132	289	45.6747	70	62	152	137	0.469697	34	132	289	50	74	0	0.936486	1	yes	No	1	No	No					No	-
assembly_eaf87642cc47414b_1	1673356	SNV	G	A	1	Heterozygous	170	360	47.2222	94	76	212	148	0.447059	34	170	360	58	79	0	0.977769	0.997832	yes	No	1	No	No					No	-
assembly_eaf87642cc47414b_1	1673408	SNV	C	T	1	Heterozygous	142	310	45.8065	62	80	131	179	0.43662	34	142	310	59	75	0	0.971176	1	yes	No	1	No	No					No	-
assembly_eaf87642cc47414b_1	1673420	SNV	C	T	1	Heterozygous	182	356	51.1236	70	112	145	211	0.384615	34	182	356	65	86	0	0.994028	1	yes	No	1	No	No					No	-
assembly_eaf87642cc47414b_1	1674252	SNV	G	A	1	Heterozygous	149	287	51.9164	48	101	113	174	0.322148	34	149	287	61	79	0	0.367385	0.811945	yes	No	1	No	No					No	-
assembly_eaf87642cc47414b_1	1674254	SNV	T	C	1	Heterozygous	158	344	45.9302	53	105	124	220	0.335443	34	158	344	62	82	0	0.453027	1	yes	No	1	No	No					No	-
assembly_eaf87642cc47414b_1	1674452^1674453	Insertion	-	G	1	Heterozygous	177	373	47.4531	106	71	207	166	0.40113	34	177	373	57	77	1.96	0.54596	0.985904	yes	No	1	No	No	ncbi:FUN_000638-T1:c.3402dupC	ncbi:FUN_000638-T1:p.Arg1135fs	ncbi:FUN_000638-T1:p.Arg1135fs	ncbi:FUN_000638-T1:c.3402dupC	No	Yes		1674452
assembly_eaf87642cc47414b_1	1674537	SNV	G	C	1	Heterozygous	182	366	49.7268	75	107	149	217	0.412088	34	182	366	63	83	0	0.270979	1	yes	No	1	No	No	ncbi:FUN_000638-T1:c.3318C>G	ncbi:FUN_000638-T1:p.Asn1106Lys	ncbi:FUN_000638-T1:p.Asn1106Lys	ncbi:FUN_000638-T1:c.3318C>G	No	Yes
assembly_eaf87642cc47414b_1	1675603	SNV	T	C	1	Heterozygous	191	370	51.6216	97	94	180	190	0.492147	34	191	370	73	87	0	0.992259	1	yes	No	1	No	No	ncbi:FUN_000638-T1:c.2252A>G	ncbi:FUN_000638-T1:p.Lys751Arg	ncbi:FUN_000638-T1:p.Lys751Arg	ncbi:FUN_000638-T1:c.2252A>G	No	Yes
assembly_eaf87642cc47414b_1	1676796	SNV	C	T	1	Heterozygous	136	336	40.4762	56	80	138	198	0.411765	34	136	336	60	69	0	0.992736	1	yes	No	1	No	No	ncbi:FUN_000638-T1:c.1059G>A			ncbi:FUN_000638-T1:c.1059G>A	No	No
assembly_eaf87642cc47414b_1	1677057	SNV	T	C	1	Heterozygous	150	308	48.7013	64	86	142	166	0.426667	34	150	308	53	67	0	0.0954568	0.999935	yes	No	1	No	No	ncbi:FUN_000638-T1:c.798A>G			ncbi:FUN_000638-T1:c.798A>G	No	No
assembly_eaf87642cc47414b_1	1678408	SNV	G	A	1	Heterozygous	167	298	56.0403	77	90	155	143	0.461078	34	167	298	59	77	0	0.875524	0.946366	yes	No	1	No	No					No	-
assembly_eaf87642cc47414b_1	1679453	SNV	T	G	1	Heterozygous	190	370	51.3514	115	75	210	160	0.394737	34	190	370	61	73	0	0.284814	0.996521	yes	No	1	No	No					No	-
assembly_eaf87642cc47414b_1	1679505	SNV	G	A	1	Heterozygous	162	339	47.7876	72	90	142	197	0.444444	34	162	339	59	70	0	0.642843	1	yes	No	1	No	No					No	-
assembly_eaf87642cc47414b_1	1679580	SNV	A	G	1	Heterozygous	128	303	42.2442	51	77	139	164	0.398438	34	128	303	60	73	0	0.849507	0.919411	yes	No	1	No	No					No	-
assembly_eaf87642cc47414b_1	1679754	SNV	G	C	1	Heterozygous	159	331	48.0363	115	44	225	106	0.27673	34	159	331	60	76	0	0.984909	0.949771	yes	No	1	No	No					No	-
assembly_eaf87642cc47414b_1	1679845	SNV	C	T	1	Heterozygous	206	425	48.4706	114	92	230	195	0.446602	34	206	425	74	91	0	0.972511	1	yes	No	1	No	No					No	-
assembly_eaf87642cc47414b_1	1681265	SNV	G	A	1	Heterozygous	156	280	55.7143	78	78	137	143	0.5	34	156	280	68	79	0	0.999449	1	yes	No	1	No	No					No	-
assembly_eaf87642cc47414b_1	1681331	SNV	A	G	1	Heterozygous	176	312	56.4103	93	83	147	165	0.471591	34	176	312	74	87	0	0.71622	0.953573	yes	No	1	No	No					No	-
assembly_eaf87642cc47414b_1	1681359	SNV	A	G	1	Heterozygous	152	323	47.0588	82	70	175	148	0.460526	34	152	323	66	76	0	0.625016	1	yes	No	1	No	No					No	-
assembly_eaf87642cc47414b_1	1681502	SNV	T	C	1	Heterozygous	134	292	45.8904	56	78	124	168	0.41791	34	134	292	58	74	0	0.951056	1	yes	No	1	No	No					No	-
assembly_eaf87642cc47414b_1	1681751	SNV	A	T	1	Heterozygous	167	351	47.5783	69	98	165	186	0.413174	34	167	351	67	81	0	0.97937	0.936019	yes	No	1	No	No					No	-
assembly_eaf87642cc47414b_1	1682751	SNV	G	T	1	Heterozygous	182	387	47.0284	75	107	167	220	0.412088	34	182	387	53	70	0	0.979689	1	yes	No	1	No	No	ncbi:FUN_000639-T1:c.714C>A			ncbi:FUN_000639-T1:c.714C>A	No	No
assembly_eaf87642cc47414b_1	1683444	SNV	A	G	1	Heterozygous	139	308	45.1299	52	87	126	182	0.374101	34	139	308	48	62	0	0.990918	0.996927	yes	No	1	No	No	ncbi:FUN_000639-T1:c.21T>C			ncbi:FUN_000639-T1:c.21T>C	No	No
assembly_eaf87642cc47414b_1	1685187	SNV	A	T	1	Heterozygous	164	324	50.6173	77	87	156	168	0.469512	34	164	324	66	70	0	0.961273	1	yes	No	1	No	No					No	-
assembly_eaf87642cc47414b_1	1686030	SNV	C	T	1	Heterozygous	131	282	46.4539	69	62	160	122	0.473282	34	131	282	66	73	0	0.963627	0.995585	yes	No	1	Yes	No	ncbi:FUN_000640-T1:c.231C>T			ncbi:FUN_000640-T1:c.231C>T	No	No
assembly_eaf87642cc47414b_1	1688746	SNV	G	A	1	Heterozygous	61	175	34.8571	30	31	82	93	0.491803	34	61	175	26	37	0	0.0110907	1	yes	No	1	No	No					No	-
assembly_eaf87642cc47414b_1	1688778	SNV	A	C	1	Heterozygous	106	238	44.5378	57	49	134	104	0.462264	34	106	238	42	54	0	0.18938	1	yes	No	1	No	No					No	-
assembly_eaf87642cc47414b_1	1689730	SNV	G	T	1	Heterozygous	160	326	49.0798	86	74	183	143	0.4625	34	160	326	64	73	0	0.751163	1	yes	No	1	No	No	ncbi:FUN_000641-T1:c.603G>T			ncbi:FUN_000641-T1:c.603G>T	No	No
assembly_eaf87642cc47414b_1	1689910	SNV	C	T	1	Heterozygous	156	325	48	57	99	108	217	0.365385	34	156	325	65	84	0	0.987312	0.993876	yes	No	1	No	No	ncbi:FUN_000641-T1:c.783C>T			ncbi:FUN_000641-T1:c.783C>T	No	No
assembly_eaf87642cc47414b_1	1690653	SNV	G	C	1	Heterozygous	73	142	51.4085	8	65	22	120	0.109589	34	73	142	29	32	0	0.881648	0.840244	yes	No	1	No	No					No	-
assembly_eaf87642cc47414b_1	1690662	SNV	T	C	1	Heterozygous	75	140	53.5714	7	68	18	122	0.0933333	34	75	140	30	35	0	0.918304	0.886992	yes	No	1	No	No					No	-
assembly_eaf87642cc47414b_1	1690885	SNV	A	T	1	Heterozygous	115	249	46.1847	52	63	96	153	0.452174	34	115	249	53	60	0	0.962891	0.891494	yes	No	1	No	No					No	-
assembly_eaf87642cc47414b_1	1691221	SNV	A	G	1	Heterozygous	171	338	50.5917	84	87	169	169	0.491228	34	171	338	63	82	0	0.990174	1	yes	No	1	No	No	ncbi:FUN_000642-T1:c.270T>C			ncbi:FUN_000642-T1:c.270T>C	No	No
assembly_eaf87642cc47414b_1	1691697	SNV	G	T	1	Heterozygous	152	309	49.1909	76	76	162	147	0.5	34	152	309	54	70	0	0.643629	1	yes	No	1	Yes	No					No	-
assembly_eaf87642cc47414b_1	1692389	SNV	A	G	1	Heterozygous	178	368	48.3696	103	75	218	150	0.421348	34	178	368	74	83	0	0.999992	1	yes	No	1	No	No	ncbi:FUN_000643-T1:c.1554T>C			ncbi:FUN_000643-T1:c.1554T>C	No	No
assembly_eaf87642cc47414b_1	1692527	SNV	G	A	1	Heterozygous	175	369	47.4255	72	103	152	217	0.411429	34	175	369	73	89	0	0.982009	1	yes	No	1	No	No	ncbi:FUN_000643-T1:c.1416C>T			ncbi:FUN_000643-T1:c.1416C>T	No	No
assembly_eaf87642cc47414b_1	1693183	SNV	G	A	1	Heterozygous	129	316	40.8228	52	77	155	161	0.403101	34	129	316	48	57	0	0.730189	0.69711	yes	No	1	No	No	ncbi:FUN_000643-T1:c.760C>T			ncbi:FUN_000643-T1:c.760C>T	No	No
assembly_eaf87642cc47414b_1	1693838	SNV	A	G	1	Heterozygous	211	387	54.522	78	133	145	242	0.369668	34	211	387	70	85	0	0.994833	1	yes	No	1	No	No	ncbi:FUN_000643-T1:c.105T>C			ncbi:FUN_000643-T1:c.105T>C	No	No
assembly_eaf87642cc47414b_1	1694153	SNV	T	C	1	Heterozygous	175	353	49.5751	92	83	189	164	0.474286	34	175	353	58	76	0	0.997751	1	yes	No	1	No	No					No	-
assembly_eaf87642cc47414b_1	1694601	SNV	C	T	1	Heterozygous	178	367	48.5014	76	102	155	212	0.426966	34	178	367	61	82	0	0.866064	1	yes	No	1	No	No					No	-
assembly_eaf87642cc47414b_1	1694636	SNV	A	G	1	Heterozygous	163	345	47.2464	57	106	117	228	0.349693	34	163	345	62	84	0	0.976997	1	yes	No	1	No	No					No	-
assembly_eaf87642cc47414b_1	1695227	SNV	T	C	1	Heterozygous	150	314	47.7707	80	70	183	131	0.466667	34	150	314	60	74	0	0.977563	0.972709	yes	No	1	No	No	ncbi:FUN_000644-T1:c.160A>G	ncbi:FUN_000644-T1:p.Ile54Val	ncbi:FUN_000644-T1:p.Ile54Val	ncbi:FUN_000644-T1:c.160A>G	No	Yes
assembly_eaf87642cc47414b_1	1695755	SNV	A	G	1	Heterozygous	183	339	53.9823	98	85	182	157	0.464481	34	183	339	67	87	0	0.999805	1	yes	No	1	No	No					No	-
assembly_eaf87642cc47414b_1	1695796	SNV	A	T	1	Heterozygous	188	367	51.2262	85	103	163	204	0.452128	34	188	367	71	89	0	0.999273	1	yes	No	1	No	No					No	-
assembly_eaf87642cc47414b_1	1695812	SNV	A	G	1	Heterozygous	183	347	52.7378	75	108	145	202	0.409836	34	183	347	64	82	0	0.986147	1	yes	No	1	No	No					No	-
assembly_eaf87642cc47414b_1	1695819	SNV	T	G	1	Heterozygous	172	343	50.1458	72	100	146	197	0.418605	34	172	343	63	79	0	0.857299	1	yes	No	1	No	No					No	-
assembly_eaf87642cc47414b_1	1695939	SNV	A	C	1	Heterozygous	210	364	57.6923	129	81	214	150	0.385714	34	210	364	62	77	0	0.857762	1	yes	No	1	No	No					No	-
assembly_eaf87642cc47414b_1	1696461	SNV	A	G	1	Heterozygous	170	351	48.433	58	112	132	219	0.341176	34	170	351	70	81	0	0.997777	0.993541	yes	No	1	No	No					No	-
assembly_eaf87642cc47414b_1	1696554	SNV	A	C	1	Heterozygous	149	329	45.2888	72	77	162	167	0.483221	34	149	329	68	73	0	0.984458	1	yes	No	1	No	No					No	-
assembly_eaf87642cc47414b_1	1696591	SNV	T	A	1	Heterozygous	161	347	46.3977	92	69	193	154	0.428571	34	161	347	73	83	0	0.968282	1	yes	No	1	No	No					No	-
assembly_eaf87642cc47414b_1	1697049	SNV	T	A	1	Heterozygous	161	322	50	92	69	192	130	0.428571	34	161	322	60	78	0	0.999581	1	yes	No	1	No	No					No	-
assembly_eaf87642cc47414b_1	1697303	SNV	A	G	1	Heterozygous	145	314	46.1783	86	59	188	126	0.406897	34	145	314	74	88	0	0.987426	1	yes	No	1	No	No					No	-
assembly_eaf87642cc47414b_1	1697449	SNV	A	C	1	Heterozygous	139	303	45.8746	56	83	120	183	0.402878	34	139	303	63	77	0	0.980346	1	yes	No	1	No	No					No	-
assembly_eaf87642cc47414b_1	1697477	SNV	G	A	1	Heterozygous	155	301	51.495	70	85	129	172	0.451613	34	155	301	64	81	0	0.997056	1	yes	No	1	No	No	ncbi:FUN_000645-T1:c.28G>A	ncbi:FUN_000645-T1:p.Gly10Ser	ncbi:FUN_000645-T1:p.Gly10Ser	ncbi:FUN_000645-T1:c.28G>A	No	Yes
assembly_eaf87642cc47414b_1	1697609	SNV	A	T	1	Heterozygous	144	291	49.4845	84	60	158	133	0.416667	34	144	291	65	77	0	0.994904	0.996225	yes	No	1	No	No	ncbi:FUN_000645-T1:c.61+99A>T			ncbi:FUN_000645-T1:c.61+99A>T	No	-
assembly_eaf87642cc47414b_1	1697711..1697715	Deletion	GAAAA	-	5	Heterozygous	141	312	45.1923	49	92	128	184	0.347518	33.4043	141	312	68	82	-1.53	0.239955	0.886983	yes	No	1	No	No	ncbi:FUN_000645-T1:c.62-47_62-43delAAAAG			ncbi:FUN_000645-T1:c.62-47_62-43delAAAAG	No	-		1697711	1697711: AAAAG
assembly_eaf87642cc47414b_1	1697967	SNV	T	C	1	Heterozygous	140	289	48.4429	69	71	145	144	0.492857	34	140	289	62	71	0	0.802506	1	yes	No	1	No	No	ncbi:FUN_000645-T1:c.270T>C			ncbi:FUN_000645-T1:c.270T>C	No	No
assembly_eaf87642cc47414b_1	1698940	SNV	T	C	1	Heterozygous	177	341	51.9062	90	87	162	179	0.491525	34	177	341	69	87	0	0.995295	1	yes	No	1	No	No					No	-
assembly_eaf87642cc47414b_1	1698977	SNV	T	G	1	Heterozygous	189	361	52.3546	99	90	171	190	0.47619	34	189	361	77	93	0	0.949209	0.97655	yes	No	1	No	No					No	-
assembly_eaf87642cc47414b_1	1701450..1701451	Deletion	GT	-	2	Heterozygous	155	327	47.4006	64	91	134	193	0.412903	33.3032	155	327	67	79	-1.41	0.977434	1	yes	No	1	No	No					No	-
assembly_eaf87642cc47414b_1	1702061	SNV	T	A	1	Heterozygous	176	298	59.0604	72	104	132	166	0.409091	34	176	298	55	81	0	0.969981	1	yes	No	1	No	No					No	-
assembly_eaf87642cc47414b_1	1702180	SNV	A	T	1	Heterozygous	149	296	50.3378	68	81	152	144	0.456376	34	149	296	52	67	0	0.989483	0.950788	yes	No	1	No	No	ncbi:FUN_000647-T1:c.31+81A>T			ncbi:FUN_000647-T1:c.31+81A>T	No	-
assembly_eaf87642cc47414b_1	1702944	SNV	C	T	1	Heterozygous	149	313	47.6038	83	66	173	140	0.442953	34	149	313	58	74	0	0.99923	1	yes	No	1	No	No	ncbi:FUN_000647-T1:c.348C>T			ncbi:FUN_000647-T1:c.348C>T	No	No
assembly_eaf87642cc47414b_1	1703949	SNV	G	A	1	Heterozygous	186	349	53.2951	100	86	186	163	0.462366	34	186	349	69	91	0	0.999828	1	yes	No	1	No	No					No	-
assembly_eaf87642cc47414b_1	1704917	SNV	A	G	1	Heterozygous	131	289	45.3287	73	58	154	135	0.442748	34	131	289	48	64	0	0.999993	1	yes	No	1	No	No	ncbi:FUN_000648-T1:c.663T>C			ncbi:FUN_000648-T1:c.663T>C	No	No
assembly_eaf87642cc47414b_1	1706185	SNV	G	A	1	Heterozygous	133	277	48.0144	50	83	111	166	0.37594	34	133	277	50	77	0	0.921045	1	yes	No	1	No	No					No	-
assembly_eaf87642cc47414b_1	1706547	SNV	G	A	1	Heterozygous	147	318	46.2264	75	72	150	168	0.489796	34	147	318	63	76	0	0.97344	0.999265	yes	No	1	No	No					No	-
assembly_eaf87642cc47414b_1	1706627	SNV	T	A	1	Heterozygous	177	330	53.6364	113	64	202	128	0.361582	34	177	330	59	79	0	0.950431	1	yes	No	1	No	No					No	-
assembly_eaf87642cc47414b_1	1707857	SNV	T	A	1	Heterozygous	155	262	59.1603	75	80	151	111	0.483871	34	155	262	77	82	0	0.963282	0.672092	yes	No	1	No	No					No	-
assembly_eaf87642cc47414b_1	1708721	SNV	C	T	1	Heterozygous	131	288	45.4861	77	54	157	131	0.412214	34	131	288	52	60	0	0.968863	0.992035	yes	No	1	No	No	ncbi:FUN_000650-T1:c.474G>A			ncbi:FUN_000650-T1:c.474G>A	No	No
assembly_eaf87642cc47414b_1	1708970	SNV	A	G	1	Heterozygous	174	328	53.0488	111	63	215	113	0.362069	34	174	328	67	86	0	0.952384	1	yes	No	1	No	No	ncbi:FUN_000650-T1:c.225T>C			ncbi:FUN_000650-T1:c.225T>C	No	No
assembly_eaf87642cc47414b_1	1710586	SNV	G	T	1	Heterozygous	149	305	48.8525	81	68	159	146	0.456376	34	149	305	56	66	0	0.969136	1	yes	No	1	No	No					No	-
assembly_eaf87642cc47414b_1	1710796	SNV	A	G	1	Heterozygous	196	401	48.8778	104	92	219	182	0.469388	34	196	401	65	82	0	0.996448	1	yes	No	1	No	No					No	-
assembly_eaf87642cc47414b_1	1712372	SNV	A	G	1	Heterozygous	170	357	47.619	83	87	185	172	0.488235	34	170	357	65	90	0	0.96651	1	yes	No	1	No	No	ncbi:FUN_000652-T1:c.614T>C	ncbi:FUN_000652-T1:p.Leu205Pro	ncbi:FUN_000652-T1:p.Leu205Pro	ncbi:FUN_000652-T1:c.614T>C	No	Yes
assembly_eaf87642cc47414b_1	1712464	SNV	G	A	1	Heterozygous	160	353	45.3258	64	96	148	205	0.4	34	160	353	63	82	0	0.961489	1	yes	No	1	No	No	ncbi:FUN_000652-T1:c.522C>T			ncbi:FUN_000652-T1:c.522C>T	No	No
assembly_eaf87642cc47414b_1	1712470	SNV	A	T	1	Heterozygous	155	340	45.5882	68	87	151	189	0.43871	34	155	340	64	82	0	0.872165	1	yes	No	1	No	No	ncbi:FUN_000652-T1:c.516T>A			ncbi:FUN_000652-T1:c.516T>A	No	No
assembly_eaf87642cc47414b_1	1712645	SNV	T	G	1	Heterozygous	151	360	41.9444	70	81	153	207	0.463576	34	151	360	54	65	0	0.974773	0.995047	yes	No	1	No	No	ncbi:FUN_000652-T1:c.341A>C	ncbi:FUN_000652-T1:p.Lys114Thr	ncbi:FUN_000652-T1:p.Lys114Thr	ncbi:FUN_000652-T1:c.341A>C	No	Yes
assembly_eaf87642cc47414b_1	1713294	Deletion	C	-	1	Heterozygous	180	336	53.5714	95	85	173	163	0.472222	32.8889	180	336	66	86	-1.58	0.999645	1	yes	No	1	No	No					No	-
assembly_eaf87642cc47414b_1	1713296	SNV	C	T	1	Heterozygous	172	329	52.2796	94	78	172	157	0.453488	34	172	329	64	84	0	0.998042	1	yes	No	1	No	No					No	-
assembly_eaf87642cc47414b_1	1713297^1713298	Insertion	-	C	1	Heterozygous	169	326	51.8405	88	81	166	160	0.47929	34	169	326	65	85	0.6	0.999475	1	yes	No	1	No	No					No	-
assembly_eaf87642cc47414b_1	1714793	SNV	T	C	1	Heterozygous	146	333	43.8438	75	71	185	148	0.486301	34	146	333	60	70	0	0.914367	0.993292	yes	No	1	No	No	ncbi:FUN_000653-T1:c.729T>C			ncbi:FUN_000653-T1:c.729T>C	No	No
assembly_eaf87642cc47414b_1	1715010	SNV	A	G	1	Heterozygous	172	375	45.8667	90	82	187	188	0.476744	34	172	375	61	75	0	0.965676	1	yes	No	1	No	No					No	-
assembly_eaf87642cc47414b_1	1715066	SNV	G	C	1	Heterozygous	175	373	46.9169	79	96	165	208	0.451429	34	175	373	60	78	0	0.999202	1	yes	No	1	No	No					No	-
assembly_eaf87642cc47414b_1	1715182	SNV	C	T	1	Heterozygous	113	255	44.3137	79	34	173	82	0.300885	34	113	255	47	58	0	0.803634	1	yes	No	1	No	No					No	-
assembly_eaf87642cc47414b_1	1715255	SNV	T	C	1	Heterozygous	162	364	44.5055	94	68	210	154	0.419753	34	162	364	64	79	0	0.929585	1	yes	No	1	No	No					No	-
assembly_eaf87642cc47414b_1	1715272	SNV	T	C	1	Heterozygous	150	362	41.4365	87	63	198	164	0.42	34	150	362	62	79	0	0.946427	0.99976	yes	No	1	No	No					No	-
assembly_eaf87642cc47414b_1	1715410	SNV	A	G	1	Heterozygous	191	376	50.7979	100	91	197	179	0.47644	34	191	376	66	77	0	0.99698	1	yes	No	1	No	No					No	-
assembly_eaf87642cc47414b_1	1716375	SNV	G	A	1	Heterozygous	174	335	51.9403	70	104	145	190	0.402299	34	174	335	53	69	0	0.999845	1	yes	No	1	No	No					No	-
assembly_eaf87642cc47414b_1	1716638	SNV	T	G	1	Heterozygous	112	208	53.8462	51	61	108	100	0.455357	34	112	208	42	59	0	0.995711	0.9407	yes	No	1	No	No					No	-
assembly_eaf87642cc47414b_1	1716661	SNV	C	T	1	Heterozygous	101	218	46.3303	44	57	109	109	0.435644	34	101	218	38	54	0	0.293783	0.92921	yes	No	1	No	No					No	-
assembly_eaf87642cc47414b_1	1716666^1716667	Insertion	-	CTCC	4	Heterozygous	71	189	37.5661	38	33	108	81	0.464789	34	71	189	28	41	1.36	0.0324783	0.998431	yes	No	1	No	No					No	-
assembly_eaf87642cc47414b_1	1716708	SNV	A	T	1	Heterozygous	138	255	54.1176	78	60	129	126	0.434783	34	138	255	47	66	0	0.996375	0.949831	yes	No	1	No	No					No	-
assembly_eaf87642cc47414b_1	1716766	SNV	A	T	1	Heterozygous	171	323	52.9412	74	97	135	188	0.432749	34	171	323	54	72	0	0.984656	1	yes	No	1	No	No					No	-
assembly_eaf87642cc47414b_1	1716865	SNV	A	G	1	Heterozygous	169	352	48.0114	80	89	171	181	0.473373	34	169	352	67	83	0	0.9825	1	yes	No	1	No	No					No	-
assembly_eaf87642cc47414b_1	1716921	SNV	A	G	1	Heterozygous	168	340	49.4118	84	84	165	175	0.5	34	168	340	61	77	0	0.980022	1	yes	No	1	No	No					No	-
assembly_eaf87642cc47414b_1	1716971	SNV	G	T	1	Heterozygous	146	319	45.768	88	58	184	135	0.39726	34	146	319	60	70	0	0.995074	1	yes	No	1	No	No					No	-
assembly_eaf87642cc47414b_1	1719100	SNV	A	G	1	Heterozygous	168	343	48.9796	93	75	188	155	0.446429	34	168	343	66	85	0	0.949302	1	yes	No	1	No	No	ncbi:FUN_000656-T1:c.72A>G			ncbi:FUN_000656-T1:c.72A>G	No	No
assembly_eaf87642cc47414b_1	1719240	SNV	G	A	1	Heterozygous	169	360	46.9444	70	99	164	196	0.414201	34	169	360	64	80	0	0.99968	0.993078	yes	No	1	No	No					No	-
assembly_eaf87642cc47414b_1	1719329	SNV	T	A	1	Heterozygous	163	388	42.0103	75	88	184	204	0.460123	34	163	388	67	77	0	0.992571	1	yes	No	1	No	No					No	-
assembly_eaf87642cc47414b_1	1719711	SNV	G	A	1	Heterozygous	143	321	44.5483	65	78	140	181	0.454545	34	143	321	60	66	0	0.999913	1	yes	No	1	No	No	ncbi:FUN_000657-T1:c.1029C>T			ncbi:FUN_000657-T1:c.1029C>T	No	No
assembly_eaf87642cc47414b_1	1719786	SNV	C	T	1	Heterozygous	160	318	50.3145	72	88	148	170	0.45	34	160	318	64	75	0	0.763961	1	yes	No	1	No	No	ncbi:FUN_000657-T1:c.954G>A			ncbi:FUN_000657-T1:c.954G>A	No	No
assembly_eaf87642cc47414b_1	1720032	SNV	A	C	1	Heterozygous	159	350	45.4286	60	99	138	212	0.377358	34	159	350	72	80	0	0.978711	1	yes	No	1	No	No	ncbi:FUN_000657-T1:c.708T>G	ncbi:FUN_000657-T1:p.Phe236Leu	ncbi:FUN_000657-T1:p.Phe236Leu	ncbi:FUN_000657-T1:c.708T>G	No	Yes
assembly_eaf87642cc47414b_1	1720092	SNV	C	G	1	Heterozygous	157	350	44.8571	63	94	134	216	0.401274	34	157	350	65	83	0	0.984602	1	yes	No	1	No	No	ncbi:FUN_000657-T1:c.648G>C			ncbi:FUN_000657-T1:c.648G>C	No	No
assembly_eaf87642cc47414b_1	1720399	SNV	A	T	1	Heterozygous	178	334	53.2934	101	77	172	162	0.432584	34	178	334	68	83	0	0.973838	0.968448	yes	No	1	No	No	ncbi:FUN_000657-T1:c.341T>A	ncbi:FUN_000657-T1:p.Phe114Tyr	ncbi:FUN_000657-T1:p.Phe114Tyr	ncbi:FUN_000657-T1:c.341T>A	No	Yes
assembly_eaf87642cc47414b_1	1720676	SNV	C	T	1	Heterozygous	158	326	48.4663	78	80	161	165	0.493671	34	158	326	65	80	0	0.949035	1	yes	No	1	No	No	ncbi:FUN_000657-T1:c.64G>A	ncbi:FUN_000657-T1:p.Ala22Thr	ncbi:FUN_000657-T1:p.Ala22Thr	ncbi:FUN_000657-T1:c.64G>A	No	Yes
assembly_eaf87642cc47414b_1	1720680	SNV	A	G	1	Heterozygous	166	331	50.1511	83	83	165	166	0.5	34	166	331	68	81	0	0.997983	1	yes	No	1	No	No	ncbi:FUN_000657-T1:c.60T>C			ncbi:FUN_000657-T1:c.60T>C	No	No
assembly_eaf87642cc47414b_1	1720697	SNV	A	G	1	Heterozygous	184	347	53.0259	82	102	144	203	0.445652	34	184	347	65	85	0	0.99675	1	yes	No	1	No	No	ncbi:FUN_000657-T1:c.43T>C			ncbi:FUN_000657-T1:c.43T>C	No	No
assembly_eaf87642cc47414b_1	1721071	SNV	G	A	1	Heterozygous	140	327	42.8135	56	84	164	163	0.4	34	140	327	60	80	0	0.780048	0.537425	yes	No	1	No	No	ncbi:FUN_000658-T1:c.85+65G>A			ncbi:FUN_000658-T1:c.85+65G>A	No	-
assembly_eaf87642cc47414b_1	1721248	SNV	A	G	1	Heterozygous	173	341	50.7331	88	85	179	162	0.491329	34	173	341	61	86	0	0.966456	1	yes	No	1	No	No	ncbi:FUN_000658-T1:c.86-23A>G			ncbi:FUN_000658-T1:c.86-23A>G	No	-
assembly_eaf87642cc47414b_1	1721256..1721257	MNV	CG	AT	2	Heterozygous	178	365	48.7671	86	92	185	180	0.483146	34	178	365	60	86	0	0.955912	1	yes	No	1	No	No	ncbi:FUN_000658-T1:c.86-15_86-14delinsAT			ncbi:FUN_000658-T1:c.86-15_86-14delinsAT	No	-
assembly_eaf87642cc47414b_1	1721355	SNV	G	A	1	Heterozygous	162	363	44.6281	73	89	175	188	0.450617	34	162	363	62	80	0	0.677845	1	yes	No	1	No	No	ncbi:FUN_000658-T1:c.170G>A	ncbi:FUN_000658-T1:p.Arg57Lys	ncbi:FUN_000658-T1:p.Arg57Lys	ncbi:FUN_000658-T1:c.170G>A	No	Yes
assembly_eaf87642cc47414b_1	1723009	SNV	A	G	1	Heterozygous	188	336	55.9524	104	84	182	154	0.446809	34	188	336	68	72	0	0.994443	1	yes	No	1	No	No	ncbi:FUN_000658-T1:c.1824A>G			ncbi:FUN_000658-T1:c.1824A>G	No	No
assembly_eaf87642cc47414b_1	1723264	SNV	C	A	1	Heterozygous	152	304	50	62	90	130	174	0.407895	34	152	304	52	65	0	0.976003	1	yes	No	1	No	No	ncbi:FUN_000658-T1:c.2079C>A			ncbi:FUN_000658-T1:c.2079C>A	No	No
assembly_eaf87642cc47414b_1	1723847	SNV	G	A	1	Heterozygous	157	319	49.2163	93	64	193	126	0.407643	34	157	319	62	73	0	0.916924	1	yes	No	1	No	No	ncbi:FUN_000658-T1:c.2662G>A	ncbi:FUN_000658-T1:p.Ala888Thr	ncbi:FUN_000658-T1:p.Ala888Thr	ncbi:FUN_000658-T1:c.2662G>A	No	Yes
assembly_eaf87642cc47414b_1	1724032	SNV	T	A	1	Heterozygous	171	350	48.8571	80	91	168	182	0.467836	34	171	350	68	84	0	0.999998	1	yes	No	1	No	No	ncbi:FUN_000658-T1:c.2847T>A			ncbi:FUN_000658-T1:c.2847T>A	No	No
assembly_eaf87642cc47414b_1	1724158	SNV	T	G	1	Heterozygous	192	397	48.3627	106	86	222	175	0.447917	34	192	397	82	95	0	0.992916	1	yes	No	1	No	No	ncbi:FUN_000658-T1:c.2973T>G	ncbi:FUN_000658-T1:p.Asp991Glu	ncbi:FUN_000658-T1:p.Asp991Glu	ncbi:FUN_000658-T1:c.2973T>G	No	Yes
assembly_eaf87642cc47414b_1	1725192	SNV	G	A	1	Heterozygous	162	329	49.2401	75	87	152	177	0.462963	34	162	329	59	84	0	0.997238	1	yes	No	1	No	No	ncbi:FUN_000659-T1:c.285C>T			ncbi:FUN_000659-T1:c.285C>T	No	No
assembly_eaf87642cc47414b_1	1725276	SNV	A	G	1	Heterozygous	162	308	52.5974	87	75	153	155	0.462963	34	162	308	62	80	0	0.89231	0.999264	yes	No	1	Yes	No	ncbi:FUN_000659-T1:c.201T>C			ncbi:FUN_000659-T1:c.201T>C	No	No
assembly_eaf87642cc47414b_1	1725590	SNV	C	A	1	Heterozygous	207	385	53.7662	91	116	159	226	0.439614	34	207	385	69	84	0	0.969728	1	yes	No	1	No	No					No	-
assembly_eaf87642cc47414b_1	1725636	SNV	G	C	1	Heterozygous	185	339	54.5723	48	137	90	249	0.259459	34	185	339	64	85	0	0.873784	1	yes	No	1	No	No					No	-
assembly_eaf87642cc47414b_1	1733078	SNV	G	C	1	Heterozygous	211	391	53.9642	81	130	165	226	0.383886	34	211	391	68	82	0	0.8382	0.995194	yes	No	1	No	No	ncbi:FUN_000661-T1:c.3368G>C	ncbi:FUN_000661-T1:p.Gly1123Ala	ncbi:FUN_000661-T1:p.Gly1123Ala	ncbi:FUN_000661-T1:c.3368G>C	No	Yes
assembly_eaf87642cc47414b_1	1734534	SNV	G	C	1	Heterozygous	152	336	45.2381	67	85	148	188	0.440789	34	152	336	54	73	0	0.999982	1	yes	No	1	No	No					No	-
assembly_eaf87642cc47414b_1	1737467	SNV	C	T	1	Heterozygous	165	356	46.3483	72	93	165	191	0.436364	34	165	356	67	91	0	0.873142	1	yes	No	1	No	No	ncbi:FUN_000662-T1:c.17-80C>T			ncbi:FUN_000662-T1:c.17-80C>T	No	-
assembly_eaf87642cc47414b_1	1740178	SNV	A	G	1	Heterozygous	165	329	50.152	102	63	193	136	0.381818	34	165	329	66	81	0	0.88488	0.999844	yes	No	1	No	No					No	-
assembly_eaf87642cc47414b_1	1740659	SNV	T	C	1	Heterozygous	194	329	58.9666	93	101	158	171	0.479381	34	194	329	67	82	0	0.995581	1	yes	No	1	No	No					No	-
assembly_eaf87642cc47414b_1	1742037	SNV	C	G	1	Heterozygous	150	302	49.6689	84	66	160	142	0.44	34	150	302	71	76	0	0.973085	1	yes	No	1	No	No					No	-
assembly_eaf87642cc47414b_1	1742519	SNV	G	T	1	Heterozygous	155	340	45.5882	98	57	185	155	0.367742	34	155	340	56	76	0	0.942275	0.650099	yes	No	1	No	No					No	-
assembly_eaf87642cc47414b_1	1742532	SNV	T	C	1	Heterozygous	148	298	49.6644	65	83	126	172	0.439189	34	148	298	59	80	0	0.965178	1	yes	No	1	No	No					No	-
assembly_eaf87642cc47414b_1	1742617	SNV	G	C	1	Heterozygous	184	359	51.2535	109	75	214	145	0.407609	34	184	359	65	78	0	0.995482	1	yes	No	1	No	No					No	-
assembly_eaf87642cc47414b_1	1742646	SNV	T	C	1	Heterozygous	178	362	49.1713	100	78	207	155	0.438202	34	178	362	60	70	0	0.994495	1	yes	No	1	No	No					No	-
assembly_eaf87642cc47414b_1	1742812	SNV	C	A	1	Heterozygous	172	296	58.1081	93	79	157	139	0.459302	34	172	296	54	76	0	0.974832	1	yes	No	1	No	No					No	-
assembly_eaf87642cc47414b_1	1742863	SNV	C	T	1	Heterozygous	181	343	52.7697	83	98	159	184	0.458564	34	181	343	58	80	0	0.882538	1	yes	No	1	No	No					No	-
assembly_eaf87642cc47414b_1	1743127	SNV	T	C	1	Heterozygous	161	284	56.6901	69	92	157	127	0.428571	34	161	284	56	75	0	0.608614	0.308484	yes	No	1	No	No					No	-
assembly_eaf87642cc47414b_1	1743173	SNV	A	G	1	Heterozygous	146	319	45.768	68	78	169	150	0.465753	34	146	319	59	64	0	0.976106	0.900521	yes	No	1	No	No					No	-
assembly_eaf87642cc47414b_1	1743192	SNV	C	A	1	Heterozygous	140	310	45.1613	60	80	155	155	0.428571	34	140	310	60	64	0	0.730682	0.847549	yes	No	1	No	No					No	-
assembly_eaf87642cc47414b_1	1743231	SNV	T	C	1	Heterozygous	168	343	48.9796	67	101	156	187	0.39881	34	168	343	62	67	0	0.875897	0.940763	yes	No	1	No	No					No	-
assembly_eaf87642cc47414b_1	1743253	SNV	G	T	1	Heterozygous	132	331	39.8792	69	63	158	173	0.477273	34	132	331	49	54	0	0.816986	0.985364	yes	No	1	No	No					No	-
assembly_eaf87642cc47414b_1	1743719	SNV	A	G	1	Heterozygous	164	318	51.5723	94	70	175	143	0.426829	34	164	318	56	74	0	0.657382	1	yes	No	1	No	No					No	-
assembly_eaf87642cc47414b_1	1743817	SNV	C	T	1	Heterozygous	164	365	44.9315	113	51	231	134	0.310976	34	164	365	57	76	0	0.310428	0.8951	yes	No	1	No	No					No	-
assembly_eaf87642cc47414b_1	1743840	SNV	A	G	1	Heterozygous	182	335	54.3284	111	71	195	140	0.39011	34	182	335	67	91	0	0.998508	1	yes	No	1	No	No					No	-
assembly_eaf87642cc47414b_1	1743883	SNV	C	T	1	Heterozygous	152	336	45.2381	81	71	180	156	0.467105	34	152	336	63	81	0	0.87859	1	yes	No	1	No	No					No	-
assembly_eaf87642cc47414b_1	1743989	SNV	C	T	1	Heterozygous	159	360	44.1667	85	74	180	180	0.465409	34	159	360	71	85	0	0.993213	1	yes	No	1	No	No					No	-
assembly_eaf87642cc47414b_1	1744041	SNV	T	A	1	Heterozygous	138	318	43.3962	73	65	156	162	0.471014	34	138	318	69	79	0	0.910208	0.99911	yes	No	1	No	No					No	-
[truncated: 11,909 more rows]
