# Supplementary material for: Complete diploid genome of the type strain Yarrowia lipolytica YB-423 (ATCC 18942™)
Source: J Ind Microbiol Biotechnol. 2026 Jan 8;53:kuag002. doi: 10.1093/jimb/kuag002 (PMC12888388; doi:10.1093/jimb/kuag002)
Supplement: kuag002_Supplemental_Files [file kuag002_supplemental_files.zip › Table S2.xlsx]

## Sheet: Table S2 GO Variants
Chromosome	Region	Type	Reference	Allele	Reference allele	Length	Zygosity	Count	Coverage	Frequency	Probability	Forward read count	Reverse read count	Forward read coverage	Reverse read coverage	Forward/reverse balance	Average quality	Read count	Read coverage	# unique start positions	# unique end positions	BaseQRankSum	Read position test probability	Read direction test probability	Hyper-allelic	Homopolymer	Homopolymer length	Homopolymer region	Repeat region	Coding region change	Amino acid change	Amino acid change in longest transcript	Coding region change in longest transcript	Other variants within codon	Non-synonymous	Splice effect	Start by 3' rule	Symbols by 3' rule	Overlapping gene name	Overlapping gene names w/ GO-term	GO-terms	GO-terms descriptions	P-values
assembly_eaf87642cc47414b_1	22550	SNV	A	T	No	1	Heterozygous	183	380	48.1579		97	86	203	177	0.469945	34	183	380	65	83	0	0.905111	1	yes	No	1	No	No	ncbi:FUN_000002-T1:c.1842A>T			ncbi:FUN_000002-T1:c.1842A>T	No	No				YALI0_F32153g	YALI0_F32153g	0006338, 0051123, 0006366	chromatin remodeling, RNA polymerase II transcriptional preinitiation complex assembly, transcription from RNA polymerase II promoter	0.8118118789928426, 0.893643250237414, 0.08485853183652026
assembly_eaf87642cc47414b_1	40505	SNV	A	G	No	1	Heterozygous	176	340	51.7647		72	104	134	206	0.409091	34	176	340	68	76	0	0.99918	1	yes	No	1	No	No	ncbi:FUN_000006-T1:c.5007T>C			ncbi:FUN_000006-T1:c.5007T>C	No	No				YALI0_F32043g	YALI0_F32043g	0031106, 0007264, 0007010, 0030010	septin ring organization, small GTPase mediated signal transduction, cytoskeleton organization, establishment of cell polarity	0.23043698307587324, 0.18817067715616442, 0.23788132010378826, 0.27463349598424625
assembly_eaf87642cc47414b_1	45691	SNV	C	A	No	1	Heterozygous	128	277	46.2094		60	68	130	147	0.46875	34	128	277	61	72	0	0.963421	1	yes	No	1	No	No	ncbi:FUN_000006-T1:c.499+44G>T			ncbi:FUN_000006-T1:c.499+44G>T	No	-				YALI0_F32043g	YALI0_F32043g	0031106, 0007264, 0007010, 0030010	septin ring organization, small GTPase mediated signal transduction, cytoskeleton organization, establishment of cell polarity	0.23043698307587324, 0.18817067715616442, 0.23788132010378826, 0.27463349598424625
assembly_eaf87642cc47414b_1	48300	SNV	A	G	No	1	Heterozygous	100	183	54.6448		59	41	114	69	0.41	34	100	183	30	35	0	0.967499	0.999549	yes	No	1	No	No	ncbi:FUN_000007-T1:c.135T>C			ncbi:FUN_000007-T1:c.135T>C	No	No				YALI0_F32021g	YALI0_F32021g	0032979	protein insertion into mitochondrial membrane from inner side	0.156792
assembly_eaf87642cc47414b_1	48420	SNV	T	G	No	1	Heterozygous	144	305	47.2131		71	73	150	155	0.493056	34	144	305	54	52	0	0.995768	1	yes	No	1	No	No	ncbi:FUN_000007-T1:c.28-13A>C			ncbi:FUN_000007-T1:c.28-13A>C	No	-				YALI0_F32021g	YALI0_F32021g	0032979	protein insertion into mitochondrial membrane from inner side	0.156792
assembly_eaf87642cc47414b_1	53557	SNV	T	A	No	1	Heterozygous	145	301	48.1728		62	83	133	168	0.427586	34	145	301	56	75	0	0.998561	1	yes	No	1	No	No					No	-				YALI0_F31977g	YALI0_F31977g	0006281, 0006260, 0000724, 0006310, 0006268	DNA repair, DNA replication, double-strand break repair via homologous recombination, DNA recombination, DNA unwinding involved in DNA replication	0.12688935284895608, 0.10183211281279692, 0.02847941851730018, 0.2239622238419381, 0.5145442260992928
assembly_eaf87642cc47414b_1	70424	SNV	T	C	No	1	Heterozygous	149	330	45.1515		62	87	136	194	0.416107	34	149	330	54	73	0	0.886885	1	yes	No	1	No	No	ncbi:FUN_000014-T1:c.192+14T>C			ncbi:FUN_000014-T1:c.192+14T>C	No	-				YALI0_F31845g	YALI0_F31845g	0055085	transmembrane transport	0.000199359
assembly_eaf87642cc47414b_1	70922	SNV	C	T	No	1	Heterozygous	191	337	56.6766		117	74	203	134	0.387435	34	191	337	73	91	0	0.981453	1	yes	No	1	No	No	ncbi:FUN_000014-T1:c.649C>T			ncbi:FUN_000014-T1:c.649C>T	No	No				YALI0_F31845g	YALI0_F31845g	0055085	transmembrane transport	0.000199359
assembly_eaf87642cc47414b_1	71806	SNV	G	A	No	1	Heterozygous	167	366	45.6284		65	102	144	222	0.389222	34	167	366	57	74	0	0.937846	1	yes	No	1	No	No	ncbi:FUN_000014-T1:c.1533G>A			ncbi:FUN_000014-T1:c.1533G>A	No	No				YALI0_F31845g	YALI0_F31845g	0055085	transmembrane transport	0.000199359
assembly_eaf87642cc47414b_1	73219	SNV	G	T	No	1	Heterozygous	191	386	49.4819		91	100	197	189	0.47644	34	191	386	67	87	0	0.863887	1	yes	No	1	No	No	ncbi:FUN_000014-T1:c.2946G>T			ncbi:FUN_000014-T1:c.2946G>T	No	No				YALI0_F31845g	YALI0_F31845g	0055085	transmembrane transport	0.000199359
assembly_eaf87642cc47414b_1	86962	SNV	G	A	No	1	Heterozygous	170	359	47.3538		73	97	155	204	0.429412	34	170	359	62	75	0	0.937879	1	yes	No	1	No	No	ncbi:FUN_000020-T1:c.37G>A	ncbi:FUN_000020-T1:p.Val13Met	ncbi:FUN_000020-T1:p.Val13Met	ncbi:FUN_000020-T1:c.37G>A	No	Yes				YALI0_F31647g	YALI0_F31647g	0006260	DNA replication	0.101832
assembly_eaf87642cc47414b_1	86976	SNV	G	C	No	1	Heterozygous	166	347	47.8386		70	96	147	200	0.421687	34	166	347	62	71	0	0.971361	1	yes	No	1	No	No	ncbi:FUN_000020-T1:c.51G>C			ncbi:FUN_000020-T1:c.51G>C	No	No				YALI0_F31647g	YALI0_F31647g	0006260	DNA replication	0.101832
assembly_eaf87642cc47414b_1	87482	SNV	C	T	No	1	Heterozygous	165	337	48.9614		76	89	146	191	0.460606	34	165	337	65	70	0	0.972148	1	yes	No	1	No	No	ncbi:FUN_000020-T1:c.557C>T	ncbi:FUN_000020-T1:p.Pro186Leu	ncbi:FUN_000020-T1:p.Pro186Leu	ncbi:FUN_000020-T1:c.557C>T	No	Yes				YALI0_F31647g	YALI0_F31647g	0006260	DNA replication	0.101832
assembly_eaf87642cc47414b_1	100547	SNV	C	G	No	1	Heterozygous	180	388	46.3918		102	78	207	181	0.433333	34	180	388	62	77	0	0.994072	1	yes	No	1	No	No	ncbi:FUN_000029-T1:c.1679G>C	ncbi:FUN_000029-T1:p.Ser560Thr	ncbi:FUN_000029-T1:p.Ser560Thr	ncbi:FUN_000029-T1:c.1679G>C	No	Yes				YALI0_F31471g	YALI0_F31471g	0000472, 0000480, 0000292, 0000447, 0006364	endonucleolytic cleavage to generate mature 5'-end of SSU-rRNA from (SSU-rRNA, 5.8S rRNA, LSU-rRNA), endonucleolytic cleavage in 5'-ETS of tricistronic rRNA transcript (SSU-rRNA, 5.8S rRNA, LSU-rRNA), RNA fragment catabolic process, endonucleolytic cleavage in ITS1 to separate SSU-rRNA from 5.8S rRNA and LSU-rRNA from tricistronic rRNA transcript (SSU-rRNA, 5.8S rRNA, LSU-rRNA), rRNA processing	0.8695755189765156, 0.8695755189765156, 0.03385315567633507, 0.9616787849311731, 0.11906908857561183
assembly_eaf87642cc47414b_1	102821	SNV	C	T	No	1	Heterozygous	184	363	50.6887		83	101	169	194	0.451087	34	184	363	71	84	0	0.999976	1	yes	No	1	No	No	ncbi:FUN_000030-T1:c.377C>T	ncbi:FUN_000030-T1:p.Ala126Val	ncbi:FUN_000030-T1:p.Ala126Val	ncbi:FUN_000030-T1:c.377C>T	No	Yes				YALI0_F31449g	YALI0_F31449g	0042254	ribosome biogenesis	0.361097
assembly_eaf87642cc47414b_1	104342	SNV	C	T	No	1	Heterozygous	175	372	47.043		105	70	222	150	0.4	34	175	372	62	69	0	0.999874	1	yes	No	1	No	No	ncbi:FUN_000030-T1:c.1898C>T	ncbi:FUN_000030-T1:p.Ala633Val	ncbi:FUN_000030-T1:p.Ala633Val	ncbi:FUN_000030-T1:c.1898C>T	No	Yes				YALI0_F31449g	YALI0_F31449g	0042254	ribosome biogenesis	0.361097
assembly_eaf87642cc47414b_1	104723	SNV	G	A	No	1	Heterozygous	190	365	52.0548		85	105	159	206	0.447368	34	190	365	71	89	0	0.968866	1	yes	No	1	No	No	ncbi:FUN_000030-T1:c.2279G>A	ncbi:FUN_000030-T1:p.Arg760Lys	ncbi:FUN_000030-T1:p.Arg760Lys	ncbi:FUN_000030-T1:c.2279G>A	No	Yes				YALI0_F31449g	YALI0_F31449g	0042254	ribosome biogenesis	0.361097
assembly_eaf87642cc47414b_1	105090	SNV	C	T	No	1	Heterozygous	164	375	43.7333		91	73	206	169	0.445122	34	164	375	70	84	0	0.784959	1	yes	No	1	No	No	ncbi:FUN_000030-T1:c.2646C>T			ncbi:FUN_000030-T1:c.2646C>T	No	No				YALI0_F31449g	YALI0_F31449g	0042254	ribosome biogenesis	0.361097
assembly_eaf87642cc47414b_1	105093	SNV	A	C	No	1	Heterozygous	152	351	43.3048		78	74	187	164	0.486842	34	152	351	66	81	0	0.896951	1	yes	No	1	No	No	ncbi:FUN_000030-T1:c.2649A>C			ncbi:FUN_000030-T1:c.2649A>C	No	No				YALI0_F31449g	YALI0_F31449g	0042254	ribosome biogenesis	0.361097
assembly_eaf87642cc47414b_1	105627	SNV	T	C	No	1	Heterozygous	198	417	47.482		98	100	217	200	0.494949	34	198	417	73	82	0	0.973357	1	yes	No	1	No	No	ncbi:FUN_000030-T1:c.3183T>C			ncbi:FUN_000030-T1:c.3183T>C	No	No				YALI0_F31449g	YALI0_F31449g	0042254	ribosome biogenesis	0.361097
assembly_eaf87642cc47414b_1	106152	SNV	C	T	No	1	Heterozygous	166	356	46.6292		82	84	181	175	0.493976	34	166	356	63	69	0	0.998292	1	yes	No	1	No	No	ncbi:FUN_000031-T1:c.977G>A	ncbi:FUN_000031-T1:p.Gly326Asp	ncbi:FUN_000031-T1:p.Gly326Asp	ncbi:FUN_000031-T1:c.977G>A	No	Yes				YALI0_F31427g	YALI0_F31427g	0019478, 0046416	D-amino acid catabolic process, D-amino acid metabolic process	0.15679233416674165, 0.15679233416674165
assembly_eaf87642cc47414b_1	106184	SNV	C	T	No	1	Heterozygous	177	375	47.2		87	90	185	190	0.491525	34	177	375	66	78	0	0.987154	1	yes	No	1	No	No	ncbi:FUN_000031-T1:c.945G>A			ncbi:FUN_000031-T1:c.945G>A	No	No				YALI0_F31427g	YALI0_F31427g	0019478, 0046416	D-amino acid catabolic process, D-amino acid metabolic process	0.15679233416674165, 0.15679233416674165
assembly_eaf87642cc47414b_1	106232	SNV	G	A	No	1	Heterozygous	175	388	45.1031		70	105	160	228	0.4	34	175	388	67	82	0	0.983502	1	yes	No	1	No	No	ncbi:FUN_000031-T1:c.897C>T			ncbi:FUN_000031-T1:c.897C>T	No	No				YALI0_F31427g	YALI0_F31427g	0019478, 0046416	D-amino acid catabolic process, D-amino acid metabolic process	0.15679233416674165, 0.15679233416674165
assembly_eaf87642cc47414b_1	106271	SNV	A	G	No	1	Heterozygous	169	351	48.1481		75	94	158	193	0.443787	34	169	351	66	79	0	0.951629	1	yes	No	1	No	No	ncbi:FUN_000031-T1:c.858T>C			ncbi:FUN_000031-T1:c.858T>C	No	No				YALI0_F31427g	YALI0_F31427g	0019478, 0046416	D-amino acid catabolic process, D-amino acid metabolic process	0.15679233416674165, 0.15679233416674165
assembly_eaf87642cc47414b_1	121463	SNV	A	G	No	1	Heterozygous	164	283	57.9505		85	79	143	140	0.481707	34	164	283	58	72	0	0.99975	1	yes	No	1	No	No	ncbi:FUN_000040-T1:c.252A>G			ncbi:FUN_000040-T1:c.252A>G	No	No				YALI0_F31229g	YALI0_F31229g	0045033	peroxisome inheritance	0.18409
assembly_eaf87642cc47414b_1	122540	SNV	T	A	No	1	Heterozygous	133	274	48.5401		77	56	150	124	0.421053	34	133	274	57	67	0	0.879551	1	yes	No	1	No	No	ncbi:FUN_000040-T1:c.1329T>A			ncbi:FUN_000040-T1:c.1329T>A	No	No				YALI0_F31229g	YALI0_F31229g	0045033	peroxisome inheritance	0.18409
assembly_eaf87642cc47414b_1	123979	SNV	G	A	No	1	Heterozygous	169	307	55.0489		71	98	128	179	0.420118	34	169	307	71	72	0	0.905195	1	yes	No	1	No	No	ncbi:FUN_000041-T1:c.882C>T			ncbi:FUN_000041-T1:c.882C>T	No	No				YALI0_F31207g	YALI0_F31207g	0045040, 0006811, 0015031, 0030150	protein import into mitochondrial outer membrane, ion transport, protein transport, protein import into mitochondrial matrix	0.3055701186328319, 0.9429064935485778, 0.07778235446255533, 0.15612287915773826
assembly_eaf87642cc47414b_1	124297	SNV	C	G	No	1	Heterozygous	190	395	48.1013		90	100	195	200	0.473684	34	190	395	77	85	0	0.983832	1	yes	No	1	No	No	ncbi:FUN_000041-T1:c.564G>C			ncbi:FUN_000041-T1:c.564G>C	No	No				YALI0_F31207g	YALI0_F31207g	0045040, 0006811, 0015031, 0030150	protein import into mitochondrial outer membrane, ion transport, protein transport, protein import into mitochondrial matrix	0.3055701186328319, 0.9429064935485778, 0.07778235446255533, 0.15612287915773826
assembly_eaf87642cc47414b_1	126911	SNV	C	G	No	1	Heterozygous	188	358	52.514		84	104	173	185	0.446809	34	188	358	69	85	0	0.894524	0.999975	yes	No	1	No	No	ncbi:FUN_000043-T1:c.261G>C			ncbi:FUN_000043-T1:c.261G>C	No	No				YALI0_F31163g	YALI0_F31163g	0006357	regulation of transcription from RNA polymerase II promoter	0.200306
assembly_eaf87642cc47414b_1	128796	SNV	T	C	No	1	Heterozygous	193	368	52.4457		111	82	209	159	0.42487	34	193	368	67	95	0	0.972238	1	yes	No	1	No	No	ncbi:FUN_000045-T1:c.2160A>G			ncbi:FUN_000045-T1:c.2160A>G	No	No				YALI0_F31119g	YALI0_F31119g	0065003, 0071474, 0007035, 1903778, 0071469, 1902600, 0006797	macromolecular complex assembly, cellular hyperosmotic response, vacuolar acidification, protein localization to vacuolar membrane, cellular response to alkaline pH, hydrogen ion transmembrane transport, polyphosphate metabolic process	0.2205332014718805, 0.5569763936638148, 0.0658788334471534, 0.08912195275311219, 0.18409036289353498, 0.16973572167734463, 0.45693037878954645
assembly_eaf87642cc47414b_1	129990	SNV	C	A	No	1	Heterozygous	172	382	45.0262		87	85	194	188	0.494186	34	172	382	69	84	0	0.988135	1	yes	No	1	No	No	ncbi:FUN_000045-T1:c.966G>T	ncbi:FUN_000045-T1:p.Lys322Asn	ncbi:FUN_000045-T1:p.Lys322Asn	ncbi:FUN_000045-T1:c.966G>T	No	Yes				YALI0_F31119g	YALI0_F31119g	0065003, 0071474, 0007035, 1903778, 0071469, 1902600, 0006797	macromolecular complex assembly, cellular hyperosmotic response, vacuolar acidification, protein localization to vacuolar membrane, cellular response to alkaline pH, hydrogen ion transmembrane transport, polyphosphate metabolic process	0.2205332014718805, 0.5569763936638148, 0.0658788334471534, 0.08912195275311219, 0.18409036289353498, 0.16973572167734463, 0.45693037878954645
assembly_eaf87642cc47414b_1	130599	SNV	A	G	No	1	Heterozygous	199	398	50		82	117	163	235	0.41206	34	199	398	72	94	0	0.994095	1	yes	No	1	No	No	ncbi:FUN_000045-T1:c.357T>C			ncbi:FUN_000045-T1:c.357T>C	No	No				YALI0_F31119g	YALI0_F31119g	0065003, 0071474, 0007035, 1903778, 0071469, 1902600, 0006797	macromolecular complex assembly, cellular hyperosmotic response, vacuolar acidification, protein localization to vacuolar membrane, cellular response to alkaline pH, hydrogen ion transmembrane transport, polyphosphate metabolic process	0.2205332014718805, 0.5569763936638148, 0.0658788334471534, 0.08912195275311219, 0.18409036289353498, 0.16973572167734463, 0.45693037878954645
assembly_eaf87642cc47414b_1	145942	SNV	C	A	No	1	Heterozygous	167	350	47.7143		85	82	185	165	0.491018	34	167	350	69	78	0	0.711351	1	yes	No	1	No	No	ncbi:FUN_000051-T1:c.5-58C>A			ncbi:FUN_000051-T1:c.5-58C>A	No	-				YALI0_F31009g	YALI0_F31009g	0034605, 0006623, 0006897, 0006886, 0031503, 0034067, 0034497, 0034976, 0032258, 0016236, 0043001, 0016192, 0006995	cellular response to heat, protein targeting to vacuole, endocytosis, intracellular protein transport, protein complex localization, protein localization to Golgi apparatus, protein localization to pre-autophagosomal structure, response to endoplasmic reticulum stress, CVT pathway, macroautophagy, Golgi to plasma membrane protein transport, vesicle-mediated transport, cellular response to nitroge…	0.5145442260992928, 0.5869219566443066, 0.0325625321698183, 0.35839541686510534, 0.18409036289353498, 0.15679233416674165, 0.3343275701107349, 0.021451571339482278, 0.3791517685024768, 0.49080642241244643, 0.16898174546363787, 0.2228216257667247, 0.16898174546363787
assembly_eaf87642cc47414b_1	149433	SNV	A	G	No	1	Heterozygous	156	330	47.2727		79	77	155	175	0.49359	34	156	330	68	78	0	0.966256	0.999882	yes	No	1	No	No	ncbi:FUN_000052-T1:c.13+5A>G			ncbi:FUN_000052-T1:c.13+5A>G	No	-				YALI0_F30987g	YALI0_F30987g	0042744, 0006979, 0098869, 0042542	hydrogen peroxide catabolic process, response to oxidative stress, cellular oxidant detoxification, response to hydrogen peroxide	0.7595640890703799, 0.8400701579416695, 0.893643250237414, 0.7052194718463938
assembly_eaf87642cc47414b_1	150952	SNV	T	C	No	1	Heterozygous	170	348	48.8506		98	72	211	137	0.423529	34	170	348	70	78	0	0.906317	1	yes	No	1	No	No	ncbi:FUN_000052-T1:c.1380T>C			ncbi:FUN_000052-T1:c.1380T>C	No	No				YALI0_F30987g	YALI0_F30987g	0042744, 0006979, 0098869, 0042542	hydrogen peroxide catabolic process, response to oxidative stress, cellular oxidant detoxification, response to hydrogen peroxide	0.7595640890703799, 0.8400701579416695, 0.893643250237414, 0.7052194718463938
assembly_eaf87642cc47414b_1	152819	SNV	T	G	No	1	Heterozygous	194	354	54.8023		106	88	192	162	0.453608	34	194	354	73	84	0	0.990599	1	yes	No	1	No	No	ncbi:FUN_000054-T1:c.562A>C	ncbi:FUN_000054-T1:p.Asn188His	ncbi:FUN_000054-T1:p.Asn188His	ncbi:FUN_000054-T1:c.562A>C	No	Yes				YALI0_F30943g	YALI0_F30943g	0007165	signal transduction	0.199466
assembly_eaf87642cc47414b_1	165055	SNV	G	A	No	1	Heterozygous	182	333	54.6547		95	87	187	146	0.478022	34	182	333	63	73	0	0.999042	0.998223	yes	No	1	No	No	ncbi:FUN_000059-T1:c.531C>T			ncbi:FUN_000059-T1:c.531C>T	No	No				YALI0_F30833g	YALI0_F30833g	0005975, 0009272, 0030476	carbohydrate metabolic process, fungal-type cell wall biogenesis, ascospore wall assembly	0.19643654203680216, 0.32982856880040357, 0.6386112463108
assembly_eaf87642cc47414b_1	167175	SNV	A	C	No	1	Heterozygous	180	393	45.8015		84	96	200	193	0.466667	34	180	393	69	85	0	0.915848	0.994318	yes	No	1	No	No	ncbi:FUN_000060-T1:c.837A>C			ncbi:FUN_000060-T1:c.837A>C	No	No				YALI0_F30811g	YALI0_F30811g	0070485	dehydro-D-arabinono-1,4-lactone biosynthetic process	0.18409
assembly_eaf87642cc47414b_1	175649	SNV	A	C	No	1	Heterozygous	200	362	55.2486		89	111	158	204	0.445	34	200	362	66	81	0	0.99994	1	yes	No	1	No	No	ncbi:FUN_000063-T1:c.1119A>C			ncbi:FUN_000063-T1:c.1119A>C	No	No				YALI0_F30745g	YALI0_F30745g	0035999, 0006730	tetrahydrofolate interconversion, one-carbon metabolic process	0.3791517685024768, 0.3848862081019184
assembly_eaf87642cc47414b_1	176070	SNV	C	G	No	1	Heterozygous	156	275	56.7273		78	78	131	144	0.5	34	156	275	64	79	0	0.943142	1	yes	No	1	No	No	ncbi:FUN_000063-T1:c.1540C>G	ncbi:FUN_000063-T1:p.Gln514Glu	ncbi:FUN_000063-T1:p.Gln514Glu	ncbi:FUN_000063-T1:c.1540C>G	No	Yes				YALI0_F30745g	YALI0_F30745g	0035999, 0006730	tetrahydrofolate interconversion, one-carbon metabolic process	0.3791517685024768, 0.3848862081019184
assembly_eaf87642cc47414b_1	176204	SNV	A	G	No	1	Heterozygous	146	321	45.4829		78	68	168	153	0.465753	34	146	321	56	62	0	0.908577	1	yes	No	1	No	No	ncbi:FUN_000063-T1:c.1674A>G			ncbi:FUN_000063-T1:c.1674A>G	No	No				YALI0_F30745g	YALI0_F30745g	0035999, 0006730	tetrahydrofolate interconversion, one-carbon metabolic process	0.3791517685024768, 0.3848862081019184
assembly_eaf87642cc47414b_1	179314	SNV	C	A	No	1	Heterozygous	146	304	48.0263		60	86	137	167	0.410959	34	146	304	70	79	0	0.999589	0.995955	yes	No	1	No	No	ncbi:FUN_000064-T1:c.231C>A			ncbi:FUN_000064-T1:c.231C>A	No	No				YALI0_F30701g	YALI0_F30701g	0006487, 0006486	protein N-linked glycosylation, protein glycosylation	0.30848910681028563, 0.7533599856281008
assembly_eaf87642cc47414b_1	179467	SNV	T	C	No	1	Heterozygous	148	293	50.5119		67	81	141	152	0.452703	34	148	293	66	72	0	0.999292	1	yes	No	1	No	No	ncbi:FUN_000064-T1:c.384T>C			ncbi:FUN_000064-T1:c.384T>C	No	No				YALI0_F30701g	YALI0_F30701g	0006487, 0006486	protein N-linked glycosylation, protein glycosylation	0.30848910681028563, 0.7533599856281008
assembly_eaf87642cc47414b_1	180260	SNV	C	T	No	1	Heterozygous	139	289	48.0969		84	55	170	119	0.395683	34	139	289	59	71	0	0.999419	1	yes	No	1	No	No	ncbi:FUN_000065-T1:c.1053G>A			ncbi:FUN_000065-T1:c.1053G>A	No	No				YALI0_F30679g	YALI0_F30679g	0006633	fatty acid biosynthetic process	0.630385
assembly_eaf87642cc47414b_1	181307	SNV	C	T	No	1	Heterozygous	203	369	55.0136		79	124	136	233	0.389163	34	203	369	70	87	0	0.982907	1	yes	No	1	No	No	ncbi:FUN_000065-T1:c.6G>A			ncbi:FUN_000065-T1:c.6G>A	No	No				YALI0_F30679g	YALI0_F30679g	0006633	fatty acid biosynthetic process	0.630385
assembly_eaf87642cc47414b_1	188570	SNV	T	C	No	1	Heterozygous	212	382	55.4974		100	112	173	209	0.471698	34	212	382	72	92	0	0.994353	1	yes	No	1	No	No	ncbi:FUN_000068-T1:c.339T>C			ncbi:FUN_000068-T1:c.339T>C	No	No				YALI0_F30591g	YALI0_F30591g	0019478, 0046416	D-amino acid catabolic process, D-amino acid metabolic process	0.15679233416674165, 0.15679233416674165
assembly_eaf87642cc47414b_1	188636	SNV	C	T	No	1	Heterozygous	172	332	51.8072		55	117	110	222	0.319767	34	172	332	60	72	0	0.957403	1	yes	No	1	No	No	ncbi:FUN_000068-T1:c.405C>T			ncbi:FUN_000068-T1:c.405C>T	No	No				YALI0_F30591g	YALI0_F30591g	0019478, 0046416	D-amino acid catabolic process, D-amino acid metabolic process	0.15679233416674165, 0.15679233416674165
assembly_eaf87642cc47414b_1	194892	SNV	T	C	No	1	Heterozygous	159	299	53.1773		74	85	170	129	0.465409	34	159	299	58	73	0	0.880401	0.522285	yes	No	1	No	No	ncbi:FUN_000071-T1:c.3200A>G	ncbi:FUN_000071-T1:p.Asn1067Ser	ncbi:FUN_000071-T1:p.Asn1067Ser	ncbi:FUN_000071-T1:c.3200A>G	No	Yes				YALI0_F30525g	YALI0_F30525g	0043634, 0016070, 0031123	polyadenylation-dependent ncRNA catabolic process, RNA metabolic process, RNA 3'-end processing	0.18409036289353498, 0.08017071196195724, 0.03385315567633507
assembly_eaf87642cc47414b_1	196406	SNV	A	G	No	1	Heterozygous	148	318	46.5409		54	94	130	188	0.364865	34	148	318	61	70	0	0.99762	0.980531	yes	No	1	No	No	ncbi:FUN_000071-T1:c.1686T>C			ncbi:FUN_000071-T1:c.1686T>C	No	No				YALI0_F30525g	YALI0_F30525g	0043634, 0016070, 0031123	polyadenylation-dependent ncRNA catabolic process, RNA metabolic process, RNA 3'-end processing	0.18409036289353498, 0.08017071196195724, 0.03385315567633507
assembly_eaf87642cc47414b_1	218226	SNV	A	G	No	1	Heterozygous	168	392	42.8571		79	89	176	216	0.470238	34	168	392	62	85	0	0.950812	1	yes	No	1	No	No	ncbi:FUN_000079-T1:c.927T>C			ncbi:FUN_000079-T1:c.927T>C	No	No				YALI0_F30371g	YALI0_F30371g	0038203	TORC2 signaling	0.089122
assembly_eaf87642cc47414b_1	218525	SNV	G	A	No	1	Heterozygous	133	311	42.7653		71	62	177	134	0.466165	34	133	311	52	66	0	0.678798	0.998941	yes	No	1	No	No	ncbi:FUN_000079-T1:c.628C>T			ncbi:FUN_000079-T1:c.628C>T	No	No				YALI0_F30371g	YALI0_F30371g	0038203	TORC2 signaling	0.089122
assembly_eaf87642cc47414b_1	221942	SNV	T	C	No	1	Heterozygous	188	356	52.809		92	96	177	179	0.489362	34	188	356	65	76	0	0.976234	1	yes	No	1	No	No	ncbi:FUN_000080-T1:c.564T>C			ncbi:FUN_000080-T1:c.564T>C	No	No				YALI0_F30349g	YALI0_F30349g	0009164, 0009165, 0009117	nucleoside catabolic process, nucleotide biosynthetic process, nucleotide metabolic process	0.18409036289353498, 0.5145442260992928, 0.03385315567633507
assembly_eaf87642cc47414b_1	222173	SNV	A	G	No	1	Heterozygous	174	337	51.632		94	80	157	180	0.45977	34	174	337	74	81	0	0.526098	0.817496	yes	No	1	No	No	ncbi:FUN_000080-T1:c.795A>G			ncbi:FUN_000080-T1:c.795A>G	No	No				YALI0_F30349g	YALI0_F30349g	0009164, 0009165, 0009117	nucleoside catabolic process, nucleotide biosynthetic process, nucleotide metabolic process	0.18409036289353498, 0.5145442260992928, 0.03385315567633507
assembly_eaf87642cc47414b_1	227476	SNV	T	C	No	1	Heterozygous	178	319	55.7994		70	108	137	182	0.393258	34	178	319	69	83	0	0.998742	0.998754	yes	No	1	No	No	ncbi:FUN_000084-T1:c.2690A>G	ncbi:FUN_000084-T1:p.Asp897Gly	ncbi:FUN_000084-T1:p.Asp897Gly	ncbi:FUN_000084-T1:c.2690A>G	No	Yes				YALI0_F30261g	YALI0_F30261g	0000724	double-strand break repair via homologous recombination	0.0284794
assembly_eaf87642cc47414b_1	233644	SNV	G	A	No	1	Heterozygous	194	388	50		111	83	222	166	0.427835	34	194	388	65	78	0	0.999398	1	yes	No	1	No	No	ncbi:FUN_000086-T1:c.1449C>T			ncbi:FUN_000086-T1:c.1449C>T	No	No				YALI0_F30217g	YALI0_F30217g	0006897, 0048312, 0016559, 0000266	endocytosis, intracellular distribution of mitochondria, peroxisome fission, mitochondrial fission	0.0325625321698183, 0.5569763936638148, 0.3055701186328319, 0.6386112463108
assembly_eaf87642cc47414b_1	233659	SNV	G	A	No	1	Heterozygous	166	358	46.3687		79	87	187	171	0.475904	34	166	358	65	78	0	0.94022	0.984999	yes	No	1	No	No	ncbi:FUN_000086-T1:c.1434C>T			ncbi:FUN_000086-T1:c.1434C>T	No	No				YALI0_F30217g	YALI0_F30217g	0006897, 0048312, 0016559, 0000266	endocytosis, intracellular distribution of mitochondria, peroxisome fission, mitochondrial fission	0.0325625321698183, 0.5569763936638148, 0.3055701186328319, 0.6386112463108
assembly_eaf87642cc47414b_1	234028	SNV	A	T	No	1	Heterozygous	176	381	46.1942		74	102	167	214	0.420455	34	176	381	60	82	0	0.677167	1	yes	No	1	No	No	ncbi:FUN_000086-T1:c.1065T>A			ncbi:FUN_000086-T1:c.1065T>A	No	No				YALI0_F30217g	YALI0_F30217g	0006897, 0048312, 0016559, 0000266	endocytosis, intracellular distribution of mitochondria, peroxisome fission, mitochondrial fission	0.0325625321698183, 0.5569763936638148, 0.3055701186328319, 0.6386112463108
assembly_eaf87642cc47414b_1	234142	SNV	G	A	No	1	Heterozygous	179	356	50.2809		96	83	203	153	0.463687	34	179	356	69	82	0	0.999317	0.999947	yes	No	1	No	No	ncbi:FUN_000086-T1:c.951C>T			ncbi:FUN_000086-T1:c.951C>T	No	No				YALI0_F30217g	YALI0_F30217g	0006897, 0048312, 0016559, 0000266	endocytosis, intracellular distribution of mitochondria, peroxisome fission, mitochondrial fission	0.0325625321698183, 0.5569763936638148, 0.3055701186328319, 0.6386112463108
assembly_eaf87642cc47414b_1	235128	SNV	A	T	No	1	Heterozygous	177	355	49.8592		112	65	214	141	0.367232	34	177	355	71	101	0	0.890246	0.999911	yes	No	1	No	No	ncbi:FUN_000086-T1:c.40-75T>A			ncbi:FUN_000086-T1:c.40-75T>A	No	-				YALI0_F30217g	YALI0_F30217g	0006897, 0048312, 0016559, 0000266	endocytosis, intracellular distribution of mitochondria, peroxisome fission, mitochondrial fission	0.0325625321698183, 0.5569763936638148, 0.3055701186328319, 0.6386112463108
assembly_eaf87642cc47414b_1	244899	SNV	C	T	No	1	Heterozygous	116	255	45.4902		60	56	135	120	0.482759	34	116	255	58	56	0	0.8194	1	yes	No	1	No	No	ncbi:FUN_000091-T1:c.666C>T			ncbi:FUN_000091-T1:c.666C>T	No	No				YALI0_F30085g	YALI0_F30085g	0031167, 0032259	rRNA methylation, methylation	0.7052194718463938, 0.9432530248343675
assembly_eaf87642cc47414b_1	245046	SNV	A	C	No	1	Heterozygous	166	307	54.0717		79	87	146	161	0.475904	34	166	307	63	70	0	0.980525	1	yes	No	1	No	No	ncbi:FUN_000091-T1:c.813A>C			ncbi:FUN_000091-T1:c.813A>C	No	No				YALI0_F30085g	YALI0_F30085g	0031167, 0032259	rRNA methylation, methylation	0.7052194718463938, 0.9432530248343675
assembly_eaf87642cc47414b_1	245071	SNV	G	A	No	1	Heterozygous	161	302	53.3113		66	95	120	182	0.409938	34	161	302	70	78	0	0.984169	1	yes	No	1	No	No	ncbi:FUN_000091-T1:c.838G>A	ncbi:FUN_000091-T1:p.Val280Met	ncbi:FUN_000091-T1:p.Val280Met	ncbi:FUN_000091-T1:c.838G>A	No	Yes				YALI0_F30085g	YALI0_F30085g	0031167, 0032259	rRNA methylation, methylation	0.7052194718463938, 0.9432530248343675
assembly_eaf87642cc47414b_1	246105	SNV	A	G	No	1	Heterozygous	163	317	51.4196		95	68	187	130	0.417178	34	163	317	67	78	0	0.999515	1	yes	No	1	No	No	ncbi:FUN_000092-T1:c.1087T>C			ncbi:FUN_000092-T1:c.1087T>C	No	No				YALI0_F30063g	YALI0_F30063g	0006865, 0003333, 0006868, 0015828, 0015803, 0015824, 0007034, 0090513	amino acid transport, amino acid transmembrane transport, glutamine transport, tyrosine transport, branched-chain amino acid transport, proline transport, vacuolar transport, L-histidine transmembrane import into vacuole	0.6346716331626047, 0.6398812644941971, 0.18409036289353498, 0.03385315567633507, 0.18409036289353498, 0.03385315567633507, 0.1202906586316953, 0.3343275701107349
assembly_eaf87642cc47414b_1	246426	SNV	C	T	No	1	Heterozygous	187	376	49.734		102	85	197	179	0.454545	34	187	376	74	84	0	0.970907	1	yes	No	1	No	No	ncbi:FUN_000092-T1:c.766G>A	ncbi:FUN_000092-T1:p.Val256Ile	ncbi:FUN_000092-T1:p.Val256Ile	ncbi:FUN_000092-T1:c.766G>A	No	Yes				YALI0_F30063g	YALI0_F30063g	0006865, 0003333, 0006868, 0015828, 0015803, 0015824, 0007034, 0090513	amino acid transport, amino acid transmembrane transport, glutamine transport, tyrosine transport, branched-chain amino acid transport, proline transport, vacuolar transport, L-histidine transmembrane import into vacuole	0.6346716331626047, 0.6398812644941971, 0.18409036289353498, 0.03385315567633507, 0.18409036289353498, 0.03385315567633507, 0.1202906586316953, 0.3343275701107349
assembly_eaf87642cc47414b_1	246451	SNV	T	C	No	1	Heterozygous	198	408	48.5294		83	115	185	223	0.419192	34	198	408	74	86	0	0.951593	0.999802	yes	No	1	No	No	ncbi:FUN_000092-T1:c.741A>G			ncbi:FUN_000092-T1:c.741A>G	No	No				YALI0_F30063g	YALI0_F30063g	0006865, 0003333, 0006868, 0015828, 0015803, 0015824, 0007034, 0090513	amino acid transport, amino acid transmembrane transport, glutamine transport, tyrosine transport, branched-chain amino acid transport, proline transport, vacuolar transport, L-histidine transmembrane import into vacuole	0.6346716331626047, 0.6398812644941971, 0.18409036289353498, 0.03385315567633507, 0.18409036289353498, 0.03385315567633507, 0.1202906586316953, 0.3343275701107349
assembly_eaf87642cc47414b_1	246460	SNV	G	A	No	1	Heterozygous	198	420	47.1429		79	119	191	229	0.39899	34	198	420	75	87	0	0.980911	0.927612	yes	No	1	No	No	ncbi:FUN_000092-T1:c.732C>T			ncbi:FUN_000092-T1:c.732C>T	No	No				YALI0_F30063g	YALI0_F30063g	0006865, 0003333, 0006868, 0015828, 0015803, 0015824, 0007034, 0090513	amino acid transport, amino acid transmembrane transport, glutamine transport, tyrosine transport, branched-chain amino acid transport, proline transport, vacuolar transport, L-histidine transmembrane import into vacuole	0.6346716331626047, 0.6398812644941971, 0.18409036289353498, 0.03385315567633507, 0.18409036289353498, 0.03385315567633507, 0.1202906586316953, 0.3343275701107349
assembly_eaf87642cc47414b_1	246600	SNV	A	G	No	1	Heterozygous	159	327	48.6239		78	81	160	167	0.490566	34	159	327	74	76	0	0.999604	1	yes	No	1	No	No	ncbi:FUN_000092-T1:c.592T>C	ncbi:FUN_000092-T1:p.Ser198Pro	ncbi:FUN_000092-T1:p.Ser198Pro	ncbi:FUN_000092-T1:c.592T>C	No	Yes				YALI0_F30063g	YALI0_F30063g	0006865, 0003333, 0006868, 0015828, 0015803, 0015824, 0007034, 0090513	amino acid transport, amino acid transmembrane transport, glutamine transport, tyrosine transport, branched-chain amino acid transport, proline transport, vacuolar transport, L-histidine transmembrane import into vacuole	0.6346716331626047, 0.6398812644941971, 0.18409036289353498, 0.03385315567633507, 0.18409036289353498, 0.03385315567633507, 0.1202906586316953, 0.3343275701107349
assembly_eaf87642cc47414b_1	247063	SNV	A	G	No	1	Heterozygous	136	308	44.1558		77	59	148	160	0.433824	34	136	308	55	69	0	0.811489	0.723656	yes	No	1	No	No	ncbi:FUN_000092-T1:c.129T>C			ncbi:FUN_000092-T1:c.129T>C	No	No				YALI0_F30063g	YALI0_F30063g	0006865, 0003333, 0006868, 0015828, 0015803, 0015824, 0007034, 0090513	amino acid transport, amino acid transmembrane transport, glutamine transport, tyrosine transport, branched-chain amino acid transport, proline transport, vacuolar transport, L-histidine transmembrane import into vacuole	0.6346716331626047, 0.6398812644941971, 0.18409036289353498, 0.03385315567633507, 0.18409036289353498, 0.03385315567633507, 0.1202906586316953, 0.3343275701107349
assembly_eaf87642cc47414b_1	250603..250609	Deletion	ACACGAG	-	No	7	Heterozygous	125	318	39.3082		55	70	141	177	0.44	33.744	125	318	48	57	-1.2	0.182966	1	yes	No	1	No	No	ncbi:FUN_000093-T1:c.255_261delACACGAG	ncbi:FUN_000093-T1:p.His86fs	ncbi:FUN_000093-T1:p.His86fs	ncbi:FUN_000093-T1:c.255_261delACACGAG	No	Yes		250602		YALI0_F30041g	YALI0_F30041g	0035672, 0015031, 0055085, 0015833	oligopeptide transmembrane transport, protein transport, transmembrane transport, peptide transport	0.18962032739335621, 0.07778235446255533, 1.993594146521005E-4, 0.22538049492896994
assembly_eaf87642cc47414b_1	250696	SNV	T	A	No	1	Heterozygous	162	300	54		60	102	123	177	0.37037	34	162	300	69	88	0	0.992293	0.992839	yes	No	1	No	No	ncbi:FUN_000093-T1:c.342+6T>A			ncbi:FUN_000093-T1:c.342+6T>A	No	-				YALI0_F30041g	YALI0_F30041g	0035672, 0015031, 0055085, 0015833	oligopeptide transmembrane transport, protein transport, transmembrane transport, peptide transport	0.18962032739335621, 0.07778235446255533, 1.993594146521005E-4, 0.22538049492896994
assembly_eaf87642cc47414b_1	251424	SNV	G	C	No	1	Heterozygous	150	312	48.0769		59	91	111	201	0.393333	34	150	312	64	78	0	0.997574	0.990148	yes	No	1	No	No	ncbi:FUN_000093-T1:c.602G>C	ncbi:FUN_000093-T1:p.Arg201Pro	ncbi:FUN_000093-T1:p.Arg201Pro	ncbi:FUN_000093-T1:c.602G>C	No	Yes				YALI0_F30041g	YALI0_F30041g	0035672, 0015031, 0055085, 0015833	oligopeptide transmembrane transport, protein transport, transmembrane transport, peptide transport	0.18962032739335621, 0.07778235446255533, 1.993594146521005E-4, 0.22538049492896994
assembly_eaf87642cc47414b_1	256655	SNV	A	T	No	1	Heterozygous	168	359	46.7967		62	106	139	220	0.369048	34	168	359	62	75	0	0.999958	1	yes	No	1	No	No	ncbi:FUN_000094-T1:c.411T>A			ncbi:FUN_000094-T1:c.411T>A	No	No				YALI0_F30019g	YALI0_F30019g	0006164, 0006189, 0006541	purine nucleotide biosynthetic process, 'de novo' IMP biosynthetic process, glutamine metabolic process	0.3848862081019184, 0.3791517685024768, 0.27463349598424625
assembly_eaf87642cc47414b_1	261588	SNV	A	G	No	1	Heterozygous	150	301	49.8339		70	80	147	154	0.466667	34	150	301	66	74	0	0.512192	1	yes	No	1	No	No	ncbi:FUN_000097-T1:c.573T>C			ncbi:FUN_000097-T1:c.573T>C	No	No				YALI0_F29997g	YALI0_F29997g	0006355	regulation of transcription, DNA-templated	0.400466
assembly_eaf87642cc47414b_1	284366	SNV	A	G	No	1	Heterozygous	138	275	50.1818		84	54	139	136	0.391304	34	138	275	65	79	0	0.86473	0.554144	yes	No	1	No	No	ncbi:FUN_000107-T1:c.1266T>C			ncbi:FUN_000107-T1:c.1266T>C	No	No				YALI0_F29711g	YALI0_F29711g	0055085	transmembrane transport	0.000199359
assembly_eaf87642cc47414b_1	285417	SNV	G	A	No	1	Heterozygous	189	349	54.1547		93	96	174	175	0.492063	34	189	349	70	81	0	0.999953	1	yes	No	1	No	No	ncbi:FUN_000107-T1:c.215C>T	ncbi:FUN_000107-T1:p.Pro72Leu	ncbi:FUN_000107-T1:p.Pro72Leu	ncbi:FUN_000107-T1:c.215C>T	No	Yes				YALI0_F29711g	YALI0_F29711g	0055085	transmembrane transport	0.000199359
assembly_eaf87642cc47414b_1	302810	SNV	T	A	No	1	Heterozygous	170	285	59.6491		76	94	131	154	0.447059	34	170	285	60	84	0	0.989464	1	yes	No	1	No	No	ncbi:FUN_000115-T1:c.79A>T	ncbi:FUN_000115-T1:p.Ile27Leu	ncbi:FUN_000115-T1:p.Ile27Leu	ncbi:FUN_000115-T1:c.79A>T	No	Yes				YALI0_F29513g	YALI0_F29513g	0042147	retrograde transport, endosome to Golgi	0.188171
assembly_eaf87642cc47414b_1	311165	SNV	G	A	No	1	Heterozygous	159	310	51.2903		75	84	140	170	0.471698	34	159	310	64	78	0	0.869089	1	yes	No	1	No	No	ncbi:FUN_000119-T1:c.707C>T	ncbi:FUN_000119-T1:p.Ala236Val	ncbi:FUN_000119-T1:p.Ala236Val	ncbi:FUN_000119-T1:c.707C>T	No	Yes				YALI0_F29381g	YALI0_F29381g	0006457, 0034976	protein folding, response to endoplasmic reticulum stress	0.6214653460338959, 0.021451571339482278
assembly_eaf87642cc47414b_1	320332	SNV	A	C	No	1	Heterozygous	144	302	47.6821		67	77	155	147	0.465278	34	144	302	64	72	0	0.959679	0.984009	yes	No	1	No	No	ncbi:FUN_000122-T1:c.351A>C			ncbi:FUN_000122-T1:c.351A>C	No	No				YALI0_B19976g, YALI0_F28765g, YALI0_F29315g	YALI0_B19976g/YALI0_F28765g/-	0042183, 0019752/0042183, 0019752/-	formate catabolic process, carboxylic acid metabolic process/formate catabolic process, carboxylic acid metabolic process/-	0.27463349598424625, 0.670573158081702/0.27463349598424625, 0.670573158081702/-
assembly_eaf87642cc47414b_1	320750	SNV	A	G	No	1	Heterozygous	104	206	50.4854		49	55	80	126	0.471154	34	104	206	48	60	0	0.538869	0.804304	yes	No	1	No	No	ncbi:FUN_000122-T1:c.732A>G			ncbi:FUN_000122-T1:c.732A>G	No	No				YALI0_B19976g, YALI0_F28765g	YALI0_B19976g/YALI0_F28765g	0042183, 0019752/0042183, 0019752	formate catabolic process, carboxylic acid metabolic process/formate catabolic process, carboxylic acid metabolic process	0.27463349598424625, 0.670573158081702/0.27463349598424625, 0.670573158081702
assembly_eaf87642cc47414b_1	336843	SNV	A	G	No	1	Heterozygous	140	294	47.619		62	78	129	165	0.442857	34	140	294	53	67	0	0.982435	1	yes	No	1	No	No	ncbi:FUN_000127-T1:c.67T>C	ncbi:FUN_000127-T1:p.Phe23Leu	ncbi:FUN_000127-T1:p.Phe23Leu	ncbi:FUN_000127-T1:c.67T>C	No	Yes				YALI0_F29183g	YALI0_F29183g	0030150	protein import into mitochondrial matrix	0.156123
assembly_eaf87642cc47414b_1	351105	SNV	G	A	No	1	Heterozygous	164	337	48.6647		100	64	183	154	0.390244	34	164	337	65	69	0	0.985152	0.868469	yes	No	1	No	No	ncbi:FUN_000138-T1:c.270C>T			ncbi:FUN_000138-T1:c.270C>T	No	No				YALI0_F28831g	YALI0_F28831g	0000729, 0045944, 0006325, 0031507	DNA double-strand break processing, positive regulation of transcription from RNA polymerase II promoter, chromatin organization, heterochromatin assembly	0.6386112463108, 0.32055957322946904, 0.9429064935485778, 0.16465565089585954
assembly_eaf87642cc47414b_1	352926	SNV	G	A	No	1	Heterozygous	225	423	53.1915		139	86	254	169	0.382222	34	225	423	74	95	0	0.997767	1	yes	No	1	No	No	ncbi:FUN_000140-T1:c.1009C>T	ncbi:FUN_000140-T1:p.Gln337*	ncbi:FUN_000140-T1:p.Gln337*	ncbi:FUN_000140-T1:c.1009C>T	No	Yes				YALI0_F28765g	YALI0_F28765g	0042183, 0019752	formate catabolic process, carboxylic acid metabolic process	0.27463349598424625, 0.670573158081702
assembly_eaf87642cc47414b_1	353121	SNV	C	T	No	1	Heterozygous	200	376	53.1915		99	101	193	183	0.495	34	200	376	81	95	0	0.991062	1	yes	No	1	No	No	ncbi:FUN_000140-T1:c.814G>A	ncbi:FUN_000140-T1:p.Gly272Ser	ncbi:FUN_000140-T1:p.Gly272Ser	ncbi:FUN_000140-T1:c.814G>A	No	Yes				YALI0_F28765g	YALI0_F28765g	0042183, 0019752	formate catabolic process, carboxylic acid metabolic process	0.27463349598424625, 0.670573158081702
assembly_eaf87642cc47414b_1	372610	SNV	T	C	No	1	Heterozygous	180	342	52.6316		82	98	178	164	0.455556	34	180	342	63	82	0	0.776425	0.895277	yes	No	1	No	No	ncbi:FUN_000144-T1:c.2097T>C			ncbi:FUN_000144-T1:c.2097T>C	No	No				YALI0_F28655g	YALI0_F28655g	0031505, 0006031	fungal-type cell wall organization, chitin biosynthetic process	0.28232684044550826, 0.5745219086280545
assembly_eaf87642cc47414b_1	373057	SNV	T	C	No	1	Heterozygous	129	286	45.1049		35	94	77	209	0.271318	34	129	286	51	57	0	0.963582	1	yes	No	1	No	No	ncbi:FUN_000144-T1:c.2544T>C			ncbi:FUN_000144-T1:c.2544T>C	No	No				YALI0_F28655g	YALI0_F28655g	0031505, 0006031	fungal-type cell wall organization, chitin biosynthetic process	0.28232684044550826, 0.5745219086280545
assembly_eaf87642cc47414b_1	383512	SNV	C	T	No	1	Heterozygous	157	322	48.7578		96	61	196	126	0.388535	34	157	322	54	67	0	0.970084	1	yes	No	1	No	No	ncbi:FUN_000148-T1:c.635C>T	ncbi:FUN_000148-T1:p.Ala212Val	ncbi:FUN_000148-T1:p.Ala212Val	ncbi:FUN_000148-T1:c.635C>T	No	Yes				YALI0_F28567g	YALI0_F28567g	0006635	fatty acid beta-oxidation	0.292783
assembly_eaf87642cc47414b_1	386042	SNV	T	C	No	1	Heterozygous	147	305	48.1967		76	71	154	151	0.482993	34	147	305	58	74	0	0.999926	1	yes	No	1	No	No	ncbi:FUN_000150-T1:c.48T>C			ncbi:FUN_000150-T1:c.48T>C	No	No				YALI0_F28523g	YALI0_F28523g	0006281, 1990414, 0016925, 0106300, 0019985, 0036205	DNA repair, replication-born double-strand break repair via sister chromatid exchange, protein sumoylation, -, translesion synthesis, histone catabolic process	0.12688935284895608, 0.6386112463108, 0.3791517685024768, 0.18409036289353498, 0.5569763936638148, 0.3343275701107349
assembly_eaf87642cc47414b_1	397696	SNV	A	G	No	1	Heterozygous	186	396	46.9697		86	100	184	212	0.462366	34	186	396	56	73	0	0.821429	1	yes	No	1	No	No	ncbi:FUN_000154-T1:c.981T>C			ncbi:FUN_000154-T1:c.981T>C	No	No				YALI0_F28413g	YALI0_F28413g	0043161, 0042176, 0006511	proteasome-mediated ubiquitin-dependent protein catabolic process, regulation of protein catabolic process, ubiquitin-dependent protein catabolic process	0.8494847752715224, 0.45693037878954645, 0.4261907105521554
assembly_eaf87642cc47414b_1	401147	SNV	T	G	No	1	Heterozygous	136	259	52.5097		82	54	161	98	0.397059	34	136	259	50	65	0	0.997245	1	yes	No	1	No	No	ncbi:FUN_000156-T1:c.1375A>C	ncbi:FUN_000156-T1:p.Met459Leu	ncbi:FUN_000156-T1:p.Met459Leu	ncbi:FUN_000156-T1:c.1375A>C	No	Yes				YALI0_F28369g	YALI0_F28369g	0055085	transmembrane transport	0.000199359
assembly_eaf87642cc47414b_1	429699	SNV	T	C	No	1	Heterozygous	161	381	42.2572		66	95	144	237	0.409938	34	161	381	65	77	0	0.996248	0.997991	yes	No	1	No	No					No	-				YALI0_F28149g	YALI0_F28149g	0006529	asparagine biosynthetic process	0.334328
assembly_eaf87642cc47414b_1	439726	SNV	C	T	No	1	Heterozygous	181	366	49.4536		73	108	141	225	0.403315	34	181	366	57	74	0	0.996902	1	yes	No	1	No	No	ncbi:FUN_000170-T1:c.753G>A			ncbi:FUN_000170-T1:c.753G>A	No	No				YALI0_F28039g	YALI0_F28039g	0180010, 0006397, 0031124, 0031123, 0031126, 0033621	-, mRNA processing, mRNA 3'-end processing, RNA 3'-end processing, snoRNA 3'-end processing, nuclear-transcribed mRNA catabolic process, meiosis-specific transcripts	0.18409036289353498, 0.1882220970870695, 0.8039006099591832, 0.03385315567633507, 0.3343275701107349, 0.3343275701107349
assembly_eaf87642cc47414b_1	450595	SNV	G	A	No	1	Heterozygous	180	356	50.5618		60	120	107	249	0.333333	34	180	356	59	83	0	0.781859	0.989001	yes	No	1	No	No	ncbi:FUN_000174-T1:c.303C>T			ncbi:FUN_000174-T1:c.303C>T	No	No				YALI0_F27973g	YALI0_F27973g	0006508	proteolysis	0.157113
assembly_eaf87642cc47414b_1	458948	SNV	C	T	No	1	Heterozygous	176	372	47.3118		84	92	196	176	0.477273	34	176	372	68	80	0	0.929606	0.973664	yes	No	1	No	No	ncbi:FUN_000178-T1:c.1239C>T			ncbi:FUN_000178-T1:c.1239C>T	No	No				YALI0_F27885g	YALI0_F27885g	0046835, 0006000, 0006003	carbohydrate phosphorylation, fructose metabolic process, fructose 2,6-bisphosphate metabolic process	0.8695755189765156, 0.5569763936638148, 0.45693037878954645
assembly_eaf87642cc47414b_1	459301	SNV	A	T	No	1	Heterozygous	158	330	47.8788		68	90	140	190	0.43038	34	158	330	66	72	0	0.898322	1	yes	No	1	No	No	ncbi:FUN_000178-T1:c.1592A>T	ncbi:FUN_000178-T1:p.Glu531Val	ncbi:FUN_000178-T1:p.Glu531Val	ncbi:FUN_000178-T1:c.1592A>T	No	Yes				YALI0_F27885g	YALI0_F27885g	0046835, 0006000, 0006003	carbohydrate phosphorylation, fructose metabolic process, fructose 2,6-bisphosphate metabolic process	0.8695755189765156, 0.5569763936638148, 0.45693037878954645
assembly_eaf87642cc47414b_1	459671	SNV	A	G	No	1	Heterozygous	152	307	49.5114		88	64	176	131	0.421053	34	152	307	70	76	0	0.998519	1	yes	No	1	No	No	ncbi:FUN_000178-T1:c.1962A>G			ncbi:FUN_000178-T1:c.1962A>G	No	No				YALI0_F27885g	YALI0_F27885g	0046835, 0006000, 0006003	carbohydrate phosphorylation, fructose metabolic process, fructose 2,6-bisphosphate metabolic process	0.8695755189765156, 0.5569763936638148, 0.45693037878954645
assembly_eaf87642cc47414b_1	461967	SNV	T	C	No	1	Heterozygous	147	316	46.519		64	83	152	164	0.435374	34	147	316	60	75	0	0.998617	0.987678	yes	No	1	No	No	ncbi:FUN_000179-T1:c.1011A>G			ncbi:FUN_000179-T1:c.1011A>G	No	No				YALI0_F27863g	YALI0_F27863g	0045116	protein neddylation	0.089122
assembly_eaf87642cc47414b_1	461993	SNV	C	T	No	1	Heterozygous	146	311	46.9453		79	67	158	153	0.458904	34	146	311	61	74	0	0.986571	1	yes	No	1	No	No	ncbi:FUN_000179-T1:c.985G>A	ncbi:FUN_000179-T1:p.Val329Ile	ncbi:FUN_000179-T1:p.Val329Ile	ncbi:FUN_000179-T1:c.985G>A	No	Yes				YALI0_F27863g	YALI0_F27863g	0045116	protein neddylation	0.089122
assembly_eaf87642cc47414b_1	462371	SNV	T	C	No	1	Heterozygous	162	332	48.7952		65	97	120	212	0.401235	34	162	332	68	82	0	0.99861	0.986198	yes	No	1	No	No	ncbi:FUN_000179-T1:c.607A>G	ncbi:FUN_000179-T1:p.Met203Val	ncbi:FUN_000179-T1:p.Met203Val	ncbi:FUN_000179-T1:c.607A>G	No	Yes				YALI0_F27863g	YALI0_F27863g	0045116	protein neddylation	0.089122
assembly_eaf87642cc47414b_1	463971	SNV	C	A	No	1	Heterozygous	174	331	52.568		74	100	139	192	0.425287	34	174	331	57	75	0	0.999093	1	yes	No	1	No	No	ncbi:FUN_000180-T1:c.102C>A			ncbi:FUN_000180-T1:c.102C>A	No	No				YALI0_F27841g	YALI0_F27841g	0031122	cytoplasmic microtubule organization	0.30557
assembly_eaf87642cc47414b_1	464081	SNV	C	T	No	1	Heterozygous	135	312	43.2692		74	61	174	138	0.451852	34	135	312	51	63	0	0.9442	1	yes	No	1	No	No	ncbi:FUN_000180-T1:c.212C>T	ncbi:FUN_000180-T1:p.Thr71Met	ncbi:FUN_000180-T1:p.Thr71Met	ncbi:FUN_000180-T1:c.212C>T	No	Yes				YALI0_F27841g	YALI0_F27841g	0031122	cytoplasmic microtubule organization	0.30557
assembly_eaf87642cc47414b_1	465645	SNV	T	A	No	1	Heterozygous	169	336	50.2976		64	105	138	198	0.378698	34	169	336	66	86	0	0.947842	0.999642	yes	No	1	No	No	ncbi:FUN_000181-T1:c.1693A>T	ncbi:FUN_000181-T1:p.Met565Leu	ncbi:FUN_000181-T1:p.Met565Leu	ncbi:FUN_000181-T1:c.1693A>T	No	Yes				YALI0_F27819g	YALI0_F27819g	0051382, 0051455, 0051315	kinetochore assembly, attachment of spindle microtubules to kinetochore involved in homologous chromosome segregation, attachment of mitotic spindle microtubules to kinetochore	0.15679233416674165, 0.3343275701107349, 0.3055701186328319
assembly_eaf87642cc47414b_1	466502	SNV	G	A	No	1	Heterozygous	173	364	47.5275		104	69	218	146	0.398844	34	173	364	64	76	0	0.989194	1	yes	No	1	No	No	ncbi:FUN_000181-T1:c.836C>T	ncbi:FUN_000181-T1:p.Ala279Val	ncbi:FUN_000181-T1:p.Ala279Val	ncbi:FUN_000181-T1:c.836C>T	No	Yes				YALI0_F27819g	YALI0_F27819g	0051382, 0051455, 0051315	kinetochore assembly, attachment of spindle microtubules to kinetochore involved in homologous chromosome segregation, attachment of mitotic spindle microtubules to kinetochore	0.15679233416674165, 0.3343275701107349, 0.3055701186328319
assembly_eaf87642cc47414b_1	466771	SNV	G	A	No	1	Heterozygous	150	327	45.8716		100	50	207	120	0.333333	34	150	327	52	81	0	0.925523	0.994236	yes	No	1	No	No	ncbi:FUN_000181-T1:c.567C>T			ncbi:FUN_000181-T1:c.567C>T	No	No				YALI0_F27819g	YALI0_F27819g	0051382, 0051455, 0051315	kinetochore assembly, attachment of spindle microtubules to kinetochore involved in homologous chromosome segregation, attachment of mitotic spindle microtubules to kinetochore	0.15679233416674165, 0.3343275701107349, 0.3055701186328319
assembly_eaf87642cc47414b_1	467281	SNV	G	A	No	1	Heterozygous	138	295	46.7797		65	73	147	148	0.471014	34	138	295	51	69	0	0.659636	1	yes	No	1	No	No	ncbi:FUN_000181-T1:c.57C>T			ncbi:FUN_000181-T1:c.57C>T	No	No				YALI0_F27819g	YALI0_F27819g	0051382, 0051455, 0051315	kinetochore assembly, attachment of spindle microtubules to kinetochore involved in homologous chromosome segregation, attachment of mitotic spindle microtubules to kinetochore	0.15679233416674165, 0.3343275701107349, 0.3055701186328319
assembly_eaf87642cc47414b_1	470876	SNV	T	A	No	1	Heterozygous	165	354	46.6102		107	58	222	132	0.351515	34	165	354	62	84	0	0.67138	1	yes	No	1	No	No	ncbi:FUN_000183-T1:c.45T>A			ncbi:FUN_000183-T1:c.45T>A	No	No				YALI0_F27775g	YALI0_F27775g	0006406, 0042274	mRNA export from nucleus, ribosomal small subunit biogenesis	0.04242984278860451, 0.47385077435586886
assembly_eaf87642cc47414b_1	473226	SNV	A	G	No	1	Heterozygous	178	360	49.4444		98	80	191	169	0.449438	34	178	360	66	83	0	0.935519	1	yes	No	1	No	No	ncbi:FUN_000183-T1:c.2395A>G	ncbi:FUN_000183-T1:p.Asn799Asp	ncbi:FUN_000183-T1:p.Asn799Asp	ncbi:FUN_000183-T1:c.2395A>G	No	Yes				YALI0_F27775g	YALI0_F27775g	0006406, 0042274	mRNA export from nucleus, ribosomal small subunit biogenesis	0.04242984278860451, 0.47385077435586886
assembly_eaf87642cc47414b_1	475341	SNV	G	A	No	1	Heterozygous	190	365	52.0548		89	101	178	187	0.468421	34	190	365	64	80	0	0.99627	1	yes	No	1	No	No	ncbi:FUN_000184-T1:c.3246C>T			ncbi:FUN_000184-T1:c.3246C>T	No	No				YALI0_F27753g	YALI0_F27753g	0006397	mRNA processing	0.188222
assembly_eaf87642cc47414b_1	475501	SNV	C	G	No	1	Heterozygous	156	352	44.3182		95	61	200	152	0.391026	34	156	352	49	66	0	0.950972	0.990132	yes	No	1	No	No	ncbi:FUN_000184-T1:c.3086G>C	ncbi:FUN_000184-T1:p.Gly1029Ala	ncbi:FUN_000184-T1:p.Gly1029Ala	ncbi:FUN_000184-T1:c.3086G>C	No	Yes				YALI0_F27753g	YALI0_F27753g	0006397	mRNA processing	0.188222
assembly_eaf87642cc47414b_1	475938	SNV	G	A	No	1	Heterozygous	176	324	54.321		79	97	147	177	0.448864	34	176	324	72	86	0	0.819529	1	yes	No	1	No	No	ncbi:FUN_000184-T1:c.2649C>T			ncbi:FUN_000184-T1:c.2649C>T	No	No				YALI0_F27753g	YALI0_F27753g	0006397	mRNA processing	0.188222
assembly_eaf87642cc47414b_1	476025	SNV	G	A	No	1	Heterozygous	160	322	49.6894		74	86	144	178	0.4625	34	160	322	69	75	0	0.990085	1	yes	No	1	No	No	ncbi:FUN_000184-T1:c.2562C>T			ncbi:FUN_000184-T1:c.2562C>T	No	No				YALI0_F27753g	YALI0_F27753g	0006397	mRNA processing	0.188222
assembly_eaf87642cc47414b_1	476058	SNV	T	G	No	1	Heterozygous	154	322	47.8261		80	74	160	162	0.480519	34	154	322	72	73	0	0.99257	1	yes	No	1	No	No	ncbi:FUN_000184-T1:c.2529A>C			ncbi:FUN_000184-T1:c.2529A>C	No	No				YALI0_F27753g	YALI0_F27753g	0006397	mRNA processing	0.188222
assembly_eaf87642cc47414b_1	476238	SNV	T	C	No	1	Heterozygous	179	322	55.5901		94	85	179	143	0.47486	34	179	322	70	86	0	0.996264	1	yes	No	1	No	No	ncbi:FUN_000184-T1:c.2349A>G			ncbi:FUN_000184-T1:c.2349A>G	No	No				YALI0_F27753g	YALI0_F27753g	0006397	mRNA processing	0.188222
assembly_eaf87642cc47414b_1	476416	SNV	G	A	No	1	Heterozygous	185	371	49.8652		94	91	211	160	0.491892	34	185	371	67	79	0	0.987373	0.910173	yes	No	1	No	No	ncbi:FUN_000184-T1:c.2171C>T	ncbi:FUN_000184-T1:p.Ala724Val	ncbi:FUN_000184-T1:p.Ala724Val	ncbi:FUN_000184-T1:c.2171C>T	No	Yes				YALI0_F27753g	YALI0_F27753g	0006397	mRNA processing	0.188222
assembly_eaf87642cc47414b_1	476676	SNV	A	G	No	1	Heterozygous	187	395	47.3418		76	111	168	227	0.406417	34	187	395	61	70	0	0.964186	1	yes	No	1	No	No	ncbi:FUN_000184-T1:c.1911T>C			ncbi:FUN_000184-T1:c.1911T>C	No	No				YALI0_F27753g	YALI0_F27753g	0006397	mRNA processing	0.188222
assembly_eaf87642cc47414b_1	476891	SNV	T	C	No	1	Heterozygous	135	298	45.302		76	59	155	143	0.437037	34	135	298	55	64	0	0.948678	0.993555	yes	No	1	No	No	ncbi:FUN_000184-T1:c.1696A>G	ncbi:FUN_000184-T1:p.Ile566Val	ncbi:FUN_000184-T1:p.Ile566Val	ncbi:FUN_000184-T1:c.1696A>G	No	Yes				YALI0_F27753g	YALI0_F27753g	0006397	mRNA processing	0.188222
assembly_eaf87642cc47414b_1	476961	SNV	G	A	No	1	Heterozygous	125	311	40.1929		41	84	135	176	0.328	34	125	311	46	61	0	0.476335	0.478333	yes	No	1	No	No	ncbi:FUN_000184-T1:c.1626C>T			ncbi:FUN_000184-T1:c.1626C>T	No	No				YALI0_F27753g	YALI0_F27753g	0006397	mRNA processing	0.188222
assembly_eaf87642cc47414b_1	477153	SNV	C	T	No	1	Heterozygous	195	425	45.8824		97	98	204	221	0.497436	34	195	425	57	82	0	0.944348	1	yes	No	1	No	No	ncbi:FUN_000184-T1:c.1434G>A			ncbi:FUN_000184-T1:c.1434G>A	No	No				YALI0_F27753g	YALI0_F27753g	0006397	mRNA processing	0.188222
assembly_eaf87642cc47414b_1	477183	SNV	C	T	No	1	Heterozygous	160	365	43.8356		69	91	149	216	0.43125	34	160	365	50	70	0	0.998812	1	yes	No	1	No	No	ncbi:FUN_000184-T1:c.1404G>A	ncbi:FUN_000184-T1:p.Met468Ile	ncbi:FUN_000184-T1:p.Met468Ile	ncbi:FUN_000184-T1:c.1404G>A	No	Yes				YALI0_F27753g	YALI0_F27753g	0006397	mRNA processing	0.188222
assembly_eaf87642cc47414b_1	477522	SNV	C	T	No	1	Heterozygous	164	350	46.8571		66	98	139	211	0.402439	34	164	350	56	71	0	0.99985	1	yes	No	1	No	No	ncbi:FUN_000184-T1:c.1065G>A			ncbi:FUN_000184-T1:c.1065G>A	No	No				YALI0_F27753g	YALI0_F27753g	0006397	mRNA processing	0.188222
assembly_eaf87642cc47414b_1	477665	SNV	A	G	No	1	Heterozygous	164	314	52.2293		103	61	176	138	0.371951	34	164	314	64	75	0	0.976431	0.866127	yes	No	1	No	No	ncbi:FUN_000184-T1:c.922T>C			ncbi:FUN_000184-T1:c.922T>C	No	No				YALI0_F27753g	YALI0_F27753g	0006397	mRNA processing	0.188222
assembly_eaf87642cc47414b_1	477768	SNV	G	A	No	1	Heterozygous	159	321	49.5327		80	79	159	162	0.496855	34	159	321	75	81	0	0.989886	1	yes	No	1	No	No	ncbi:FUN_000184-T1:c.819C>T			ncbi:FUN_000184-T1:c.819C>T	No	No				YALI0_F27753g	YALI0_F27753g	0006397	mRNA processing	0.188222
assembly_eaf87642cc47414b_1	490584	SNV	A	G	No	1	Heterozygous	152	257	59.144		68	84	91	166	0.447368	34	152	257	67	78	0	0.900911	0.619943	yes	No	1	No	No	ncbi:FUN_000186-T1:c.990A>G			ncbi:FUN_000186-T1:c.990A>G	No	No				YALI0_F27709g	YALI0_F27709g	0044718, 0055085, 0033214	siderophore transmembrane transport, transmembrane transport, iron assimilation by chelation and transport	0.0202265559035395, 1.993594146521005E-4, 0.0202265559035395
assembly_eaf87642cc47414b_1	490989	SNV	A	C	No	1	Heterozygous	129	305	42.2951		56	73	151	154	0.434109	34	129	305	53	60	0	0.902602	0.920155	yes	No	1	No	No	ncbi:FUN_000186-T1:c.1395A>C			ncbi:FUN_000186-T1:c.1395A>C	No	No				YALI0_F27709g	YALI0_F27709g	0044718, 0055085, 0033214	siderophore transmembrane transport, transmembrane transport, iron assimilation by chelation and transport	0.0202265559035395, 1.993594146521005E-4, 0.0202265559035395
assembly_eaf87642cc47414b_1	491130	SNV	C	T	No	1	Heterozygous	131	315	41.5873		64	67	140	175	0.48855	34	131	315	61	79	0	0.94677	0.988299	yes	No	1	No	No	ncbi:FUN_000186-T1:c.1536C>T			ncbi:FUN_000186-T1:c.1536C>T	No	No				YALI0_F27709g	YALI0_F27709g	0044718, 0055085, 0033214	siderophore transmembrane transport, transmembrane transport, iron assimilation by chelation and transport	0.0202265559035395, 1.993594146521005E-4, 0.0202265559035395
assembly_eaf87642cc47414b_1	491382	SNV	T	C	No	1	Heterozygous	150	307	48.8599		85	65	179	128	0.433333	34	150	307	72	82	0	0.988856	1	yes	No	1	No	No	ncbi:FUN_000186-T1:c.1788T>C			ncbi:FUN_000186-T1:c.1788T>C	No	No				YALI0_F27709g	YALI0_F27709g	0044718, 0055085, 0033214	siderophore transmembrane transport, transmembrane transport, iron assimilation by chelation and transport	0.0202265559035395, 1.993594146521005E-4, 0.0202265559035395
assembly_eaf87642cc47414b_1	499829	SNV	G	C	No	1	Heterozygous	176	354	49.7175		87	89	176	178	0.494318	34	176	354	65	69	0	0.902741	1	yes	No	1	No	No	ncbi:FUN_000188-T1:c.637C>G	ncbi:FUN_000188-T1:p.His213Asp	ncbi:FUN_000188-T1:p.His213Asp	ncbi:FUN_000188-T1:c.637C>G	No	Yes				YALI0_F27665g	YALI0_F27665g	0043647, 0006790, 0000103, 0046854	inositol phosphate metabolic process, sulfur compound metabolic process, sulfate assimilation, phosphatidylinositol phosphorylation	0.3343275701107349, 0.3343275701107349, 0.7052194718463938, 0.053028603631760984
assembly_eaf87642cc47414b_1	504694	SNV	C	T	No	1	Heterozygous	166	353	47.0255		73	93	155	198	0.439759	34	166	353	59	72	0	0.705536	1	yes	No	1	No	No	ncbi:FUN_000189-T1:c.9+37C>T			ncbi:FUN_000189-T1:c.9+37C>T	No	-				YALI0_F27643g	YALI0_F27643g	0032878, 0000747, 1902917, 0030010, 0031137	regulation of establishment or maintenance of cell polarity, conjugation with cellular fusion, positive regulation of mating projection assembly, establishment of cell polarity, regulation of conjugation with cellular fusion	0.18409036289353498, 0.5569763936638148, 0.3343275701107349, 0.27463349598424625, 0.3343275701107349
assembly_eaf87642cc47414b_1	504710	SNV	A	C	No	1	Heterozygous	175	371	47.1698		93	82	198	173	0.468571	34	175	371	62	74	0	0.923456	1	yes	No	1	No	No	ncbi:FUN_000189-T1:c.9+53A>C			ncbi:FUN_000189-T1:c.9+53A>C	No	-				YALI0_F27643g	YALI0_F27643g	0032878, 0000747, 1902917, 0030010, 0031137	regulation of establishment or maintenance of cell polarity, conjugation with cellular fusion, positive regulation of mating projection assembly, establishment of cell polarity, regulation of conjugation with cellular fusion	0.18409036289353498, 0.5569763936638148, 0.3343275701107349, 0.27463349598424625, 0.3343275701107349
assembly_eaf87642cc47414b_1	505257	SNV	G	C	No	1	Heterozygous	157	300	52.3333		73	84	154	146	0.464968	34	157	300	69	76	0	0.804612	0.985784	yes	No	1	No	No	ncbi:FUN_000189-T1:c.10-58G>C			ncbi:FUN_000189-T1:c.10-58G>C	No	-				YALI0_F27643g	YALI0_F27643g	0032878, 0000747, 1902917, 0030010, 0031137	regulation of establishment or maintenance of cell polarity, conjugation with cellular fusion, positive regulation of mating projection assembly, establishment of cell polarity, regulation of conjugation with cellular fusion	0.18409036289353498, 0.5569763936638148, 0.3343275701107349, 0.27463349598424625, 0.3343275701107349
assembly_eaf87642cc47414b_1	505923	SNV	T	C	No	1	Heterozygous	142	309	45.9547		75	67	174	135	0.471831	34	142	309	54	67	0	0.993053	0.999623	yes	No	1	No	No	ncbi:FUN_000189-T1:c.618T>C			ncbi:FUN_000189-T1:c.618T>C	No	No				YALI0_F27643g	YALI0_F27643g	0032878, 0000747, 1902917, 0030010, 0031137	regulation of establishment or maintenance of cell polarity, conjugation with cellular fusion, positive regulation of mating projection assembly, establishment of cell polarity, regulation of conjugation with cellular fusion	0.18409036289353498, 0.5569763936638148, 0.3343275701107349, 0.27463349598424625, 0.3343275701107349
assembly_eaf87642cc47414b_1	506225	SNV	T	C	No	1	Heterozygous	159	291	54.6392		91	68	166	125	0.427673	34	159	291	66	81	0	0.990789	1	yes	No	1	No	No	ncbi:FUN_000189-T1:c.920T>C	ncbi:FUN_000189-T1:p.Val307Ala	ncbi:FUN_000189-T1:p.Val307Ala	ncbi:FUN_000189-T1:c.920T>C	No	Yes				YALI0_F27643g	YALI0_F27643g	0032878, 0000747, 1902917, 0030010, 0031137	regulation of establishment or maintenance of cell polarity, conjugation with cellular fusion, positive regulation of mating projection assembly, establishment of cell polarity, regulation of conjugation with cellular fusion	0.18409036289353498, 0.5569763936638148, 0.3343275701107349, 0.27463349598424625, 0.3343275701107349
assembly_eaf87642cc47414b_1	506304	SNV	G	A	No	1	Heterozygous	190	345	55.0725		87	103	166	179	0.457895	34	190	345	71	71	0	0.988217	1	yes	No	1	No	No	ncbi:FUN_000189-T1:c.999G>A			ncbi:FUN_000189-T1:c.999G>A	No	No				YALI0_F27643g	YALI0_F27643g	0032878, 0000747, 1902917, 0030010, 0031137	regulation of establishment or maintenance of cell polarity, conjugation with cellular fusion, positive regulation of mating projection assembly, establishment of cell polarity, regulation of conjugation with cellular fusion	0.18409036289353498, 0.5569763936638148, 0.3343275701107349, 0.27463349598424625, 0.3343275701107349
assembly_eaf87642cc47414b_1	506481	SNV	G	T	No	1	Heterozygous	105	208	50.4808		67	38	129	79	0.361905	34	105	208	51	61	0	0.948432	1	yes	No	1	No	No	ncbi:FUN_000189-T1:c.1176G>T			ncbi:FUN_000189-T1:c.1176G>T	No	No				YALI0_F27643g	YALI0_F27643g	0032878, 0000747, 1902917, 0030010, 0031137	regulation of establishment or maintenance of cell polarity, conjugation with cellular fusion, positive regulation of mating projection assembly, establishment of cell polarity, regulation of conjugation with cellular fusion	0.18409036289353498, 0.5569763936638148, 0.3343275701107349, 0.27463349598424625, 0.3343275701107349
assembly_eaf87642cc47414b_1	506487	SNV	C	T	No	1	Heterozygous	104	204	50.9804		67	37	132	72	0.355769	34	104	204	53	63	0	0.962817	1	yes	No	1	No	No	ncbi:FUN_000189-T1:c.1182C>T			ncbi:FUN_000189-T1:c.1182C>T	No	No				YALI0_F27643g	YALI0_F27643g	0032878, 0000747, 1902917, 0030010, 0031137	regulation of establishment or maintenance of cell polarity, conjugation with cellular fusion, positive regulation of mating projection assembly, establishment of cell polarity, regulation of conjugation with cellular fusion	0.18409036289353498, 0.5569763936638148, 0.3343275701107349, 0.27463349598424625, 0.3343275701107349
assembly_eaf87642cc47414b_1	506667	SNV	T	C	No	1	Heterozygous	143	254	56.2992		90	53	160	94	0.370629	34	143	254	60	73	0	0.97329	1	yes	No	1	No	No	ncbi:FUN_000189-T1:c.1362T>C			ncbi:FUN_000189-T1:c.1362T>C	No	No				YALI0_F27643g	YALI0_F27643g	0032878, 0000747, 1902917, 0030010, 0031137	regulation of establishment or maintenance of cell polarity, conjugation with cellular fusion, positive regulation of mating projection assembly, establishment of cell polarity, regulation of conjugation with cellular fusion	0.18409036289353498, 0.5569763936638148, 0.3343275701107349, 0.27463349598424625, 0.3343275701107349
assembly_eaf87642cc47414b_1	515071	SNV	C	A	No	1	Heterozygous	174	381	45.6693		74	100	156	225	0.425287	34	174	381	59	75	0	0.97984	1	yes	No	1	No	No	ncbi:FUN_000192-T1:c.6G>T			ncbi:FUN_000192-T1:c.6G>T	No	No				YALI0_F27577g	YALI0_F27577g	0007186	G-protein coupled receptor signaling pathway	0.30557
assembly_eaf87642cc47414b_1	521374	SNV	A	T	No	1	Heterozygous	137	282	48.5816		69	68	133	149	0.49635	34	137	282	53	70	0	0.595405	1	yes	No	1	No	No	ncbi:FUN_000195-T1:c.519T>A	ncbi:FUN_000195-T1:p.Asp173Glu	ncbi:FUN_000195-T1:p.Asp173Glu	ncbi:FUN_000195-T1:c.519T>A	No	Yes				YALI0_F27511g	YALI0_F27511g	0006511, 0016567	ubiquitin-dependent protein catabolic process, protein ubiquitination	0.4261907105521554, 0.33447358741408095
assembly_eaf87642cc47414b_1	525912	SNV	G	A	No	1	Heterozygous	150	312	48.0769		70	80	150	162	0.466667	34	150	312	55	74	0	0.999407	1	yes	No	1	No	No	ncbi:FUN_000197-T1:c.642G>A			ncbi:FUN_000197-T1:c.642G>A	No	No				YALI0_F27467g	YALI0_F27467g	0006376	mRNA splice site selection	0.0338532
assembly_eaf87642cc47414b_1	531151	SNV	A	G	No	1	Heterozygous	164	339	48.3776		69	95	155	184	0.420732	34	164	339	65	80	0	0.81305	0.999001	yes	No	1	No	No	ncbi:FUN_000199-T1:c.492T>C			ncbi:FUN_000199-T1:c.492T>C	No	No				YALI0_F27423g	YALI0_F27423g	0006627, 0006465	protein processing involved in protein targeting to mitochondrion, signal peptide processing	0.5569763936638148, 0.12161599395871958
assembly_eaf87642cc47414b_1	534635	SNV	G	A	No	1	Heterozygous	146	293	49.8294		66	80	130	163	0.452055	34	146	293	61	67	0	0.951381	1	yes	No	1	No	No	ncbi:FUN_000201-T1:c.1785C>T			ncbi:FUN_000201-T1:c.1785C>T	No	No				YALI0_F27379g	YALI0_F27379g	0006887	exocytosis	0.0141678
assembly_eaf87642cc47414b_1	536390	SNV	C	T	No	1	Heterozygous	175	312	56.0897		101	74	177	135	0.422857	34	175	312	75	82	0	0.999987	1	yes	No	1	No	No	ncbi:FUN_000201-T1:c.30G>A			ncbi:FUN_000201-T1:c.30G>A	No	No				YALI0_F27379g	YALI0_F27379g	0006887	exocytosis	0.0141678
assembly_eaf87642cc47414b_1	550938	SNV	T	C	No	1	Heterozygous	155	320	48.4375		85	70	165	155	0.451613	34	155	320	60	73	0	0.84266	1	yes	No	1	No	No	ncbi:FUN_000209-T1:c.492T>C			ncbi:FUN_000209-T1:c.492T>C	No	No				YALI0_F27225g	YALI0_F27225g	0030968, 0036503, 0006950	endoplasmic reticulum unfolded protein response, ERAD pathway, response to stress	0.042673074783855736, 0.03590466976209361, 0.23043698307587324
assembly_eaf87642cc47414b_1	559425	SNV	A	C	No	1	Heterozygous	163	348	46.8391		71	92	149	199	0.435583	34	163	348	62	71	0	0.681612	1	yes	No	1	No	No	ncbi:FUN_000211-T1:c.159A>C			ncbi:FUN_000211-T1:c.159A>C	No	No				YALI0_F27181g	YALI0_F27181g	0006886, 0034058	intracellular protein transport, endosomal vesicle fusion	0.35839541686510534, 0.23043698307587324
assembly_eaf87642cc47414b_1	566018^566019	Insertion	-	AAAGC	No	5	Heterozygous	134	364	36.8132		74	60	193	171	0.447761	34	134	364	46	60	1.96	0.0111487	1	yes	No	1	No	No	ncbi:FUN_000214-T1:c.1787_1788insAAGCA	ncbi:FUN_000214-T1:p.Asp596fs	ncbi:FUN_000214-T1:p.Asp596fs	ncbi:FUN_000214-T1:c.1787_1788insAAGCA	No	Yes		566019	566019: AAGCA	YALI0_F27093g	YALI0_F27093g	0010506, 0006974, 0006270, 0006281, 0009202, 0000077, 0035556	regulation of autophagy, cellular response to DNA damage stimulus, DNA replication initiation, DNA repair, deoxyribonucleoside triphosphate biosynthetic process, DNA damage checkpoint, intracellular signal transduction	0.08912195275311219, 0.7599337623422475, 0.26291257932085366, 0.12688935284895608, 0.18409036289353498, 0.8400701579416695, 0.1009772677600489
assembly_eaf87642cc47414b_1	567227	SNV	T	C	No	1	Heterozygous	140	288	48.6111		59	81	130	158	0.421429	34	140	288	51	62	0	0.990561	1	yes	No	1	No	No	ncbi:FUN_000215-T1:c.1188A>G			ncbi:FUN_000215-T1:c.1188A>G	No	No				YALI0_F27071g	YALI0_F27071g	0006508, 0006914, 0051603, 0000425, 0016237, 0016236, 0032258	proteolysis, autophagy, proteolysis involved in cellular protein catabolic process, macropexophagy, lysosomal microautophagy, macroautophagy, CVT pathway	0.1571128532232683, 0.5745219086280545, 0.1368240736968097, 0.5569763936638148, 0.5569763936638148, 0.49080642241244643, 0.3791517685024768
assembly_eaf87642cc47414b_1	567254	SNV	G	A	No	1	Heterozygous	155	318	48.7421		66	89	143	175	0.425806	34	155	318	59	69	0	0.995417	1	yes	No	1	No	No	ncbi:FUN_000215-T1:c.1161C>T			ncbi:FUN_000215-T1:c.1161C>T	No	No				YALI0_F27071g	YALI0_F27071g	0006508, 0006914, 0051603, 0000425, 0016237, 0016236, 0032258	proteolysis, autophagy, proteolysis involved in cellular protein catabolic process, macropexophagy, lysosomal microautophagy, macroautophagy, CVT pathway	0.1571128532232683, 0.5745219086280545, 0.1368240736968097, 0.5569763936638148, 0.5569763936638148, 0.49080642241244643, 0.3791517685024768
assembly_eaf87642cc47414b_1	567281	SNV	T	C	No	1	Heterozygous	162	343	47.2303		95	67	201	142	0.41358	34	162	343	55	68	0	0.498271	1	yes	No	1	No	No	ncbi:FUN_000215-T1:c.1134A>G			ncbi:FUN_000215-T1:c.1134A>G	No	No				YALI0_F27071g	YALI0_F27071g	0006508, 0006914, 0051603, 0000425, 0016237, 0016236, 0032258	proteolysis, autophagy, proteolysis involved in cellular protein catabolic process, macropexophagy, lysosomal microautophagy, macroautophagy, CVT pathway	0.1571128532232683, 0.5745219086280545, 0.1368240736968097, 0.5569763936638148, 0.5569763936638148, 0.49080642241244643, 0.3791517685024768
assembly_eaf87642cc47414b_1	568217	SNV	A	G	No	1	Heterozygous	181	360	50.2778		114	67	227	133	0.370166	34	181	360	69	80	0	0.997469	1	yes	No	1	No	No	ncbi:FUN_000215-T1:c.198T>C			ncbi:FUN_000215-T1:c.198T>C	No	No				YALI0_F27071g	YALI0_F27071g	0006508, 0006914, 0051603, 0000425, 0016237, 0016236, 0032258	proteolysis, autophagy, proteolysis involved in cellular protein catabolic process, macropexophagy, lysosomal microautophagy, macroautophagy, CVT pathway	0.1571128532232683, 0.5745219086280545, 0.1368240736968097, 0.5569763936638148, 0.5569763936638148, 0.49080642241244643, 0.3791517685024768
assembly_eaf87642cc47414b_1	601346	SNV	T	G	No	1	Heterozygous	139	287	48.4321		83	56	171	116	0.402878	34	139	287	53	72	0	0.259717	1	yes	No	1	No	No	ncbi:FUN_000232-T1:c.286+22A>C			ncbi:FUN_000232-T1:c.286+22A>C	No	-				YALI0_F26675g	YALI0_F26675g	0006123	mitochondrial electron transport, cytochrome c to oxygen	0.803901
assembly_eaf87642cc47414b_1	604927	SNV	T	C	No	1	Heterozygous	171	361	47.3684		90	81	183	178	0.473684	34	171	361	69	79	0	0.998641	1	yes	No	1	No	No	ncbi:FUN_000235-T1:c.480A>G			ncbi:FUN_000235-T1:c.480A>G	No	No				YALI0_F26631g	YALI0_F26631g	0000395, 0008380, 0006397, 0006396	mRNA 5'-splice site recognition, RNA splicing, mRNA processing, RNA processing	0.08912195275311219, 0.8399023405543323, 0.1882220970870695, 0.1464150445735113
assembly_eaf87642cc47414b_1	608624	SNV	T	A	No	1	Heterozygous	180	373	48.2574		80	100	170	203	0.444444	34	180	373	63	76	0	0.975968	1	yes	No	1	No	No	ncbi:FUN_000237-T1:c.429T>A			ncbi:FUN_000237-T1:c.429T>A	No	No				YALI0_F26587g	YALI0_F26587g	0046950, 0046952	cellular ketone body metabolic process, ketone body catabolic process	0.18409036289353498, 0.18409036289353498
assembly_eaf87642cc47414b_1	614455	SNV	T	C	No	1	Heterozygous	162	278	58.2734		83	79	150	128	0.487654	34	162	278	67	79	0	0.997441	1	yes	No	1	No	No	ncbi:FUN_000239-T1:c.480T>C			ncbi:FUN_000239-T1:c.480T>C	No	No				YALI0_F26543g	YALI0_F26543g	0043137	DNA replication, removal of RNA primer	0.262913
assembly_eaf87642cc47414b_1	615962	SNV	A	G	No	1	Heterozygous	188	409	45.9658		73	115	162	247	0.388298	34	188	409	61	72	0	0.958325	1	yes	No	1	No	No	ncbi:FUN_000240-T1:c.120T>C			ncbi:FUN_000240-T1:c.120T>C	No	No				YALI0_F26521g	YALI0_F26521g	0006139, 0046041, 0009142, 0046033, 0006172, 0046940, 0009117, 0046039	nucleobase-containing compound metabolic process, ITP metabolic process, nucleoside triphosphate biosynthetic process, AMP metabolic process, ADP biosynthetic process, nucleoside monophosphate phosphorylation, nucleotide metabolic process, GTP metabolic process	0.5745219086280545, 0.18409036289353498, 0.3343275701107349, 0.3343275701107349, 0.18409036289353498, 0.7052194718463938, 0.03385315567633507, 0.18409036289353498
assembly_eaf87642cc47414b_1	615983	SNV	A	G	No	1	Heterozygous	184	387	47.5452		66	118	149	238	0.358696	34	184	387	61	75	0	0.994434	1	yes	No	1	No	No	ncbi:FUN_000240-T1:c.99T>C			ncbi:FUN_000240-T1:c.99T>C	No	No				YALI0_F26521g	YALI0_F26521g	0006139, 0046041, 0009142, 0046033, 0006172, 0046940, 0009117, 0046039	nucleobase-containing compound metabolic process, ITP metabolic process, nucleoside triphosphate biosynthetic process, AMP metabolic process, ADP biosynthetic process, nucleoside monophosphate phosphorylation, nucleotide metabolic process, GTP metabolic process	0.5745219086280545, 0.18409036289353498, 0.3343275701107349, 0.3343275701107349, 0.18409036289353498, 0.7052194718463938, 0.03385315567633507, 0.18409036289353498
assembly_eaf87642cc47414b_1	616040	SNV	C	T	No	1	Heterozygous	163	392	41.5816		59	104	147	245	0.361963	34	163	392	54	70	0	0.947778	1	yes	No	1	No	No	ncbi:FUN_000240-T1:c.42G>A			ncbi:FUN_000240-T1:c.42G>A	No	No				YALI0_F26521g	YALI0_F26521g	0006139, 0046041, 0009142, 0046033, 0006172, 0046940, 0009117, 0046039	nucleobase-containing compound metabolic process, ITP metabolic process, nucleoside triphosphate biosynthetic process, AMP metabolic process, ADP biosynthetic process, nucleoside monophosphate phosphorylation, nucleotide metabolic process, GTP metabolic process	0.5745219086280545, 0.18409036289353498, 0.3343275701107349, 0.3343275701107349, 0.18409036289353498, 0.7052194718463938, 0.03385315567633507, 0.18409036289353498
assembly_eaf87642cc47414b_1	616073	SNV	A	T	No	1	Heterozygous	137	351	39.0313		64	73	161	190	0.467153	34	137	351	49	61	0	0.962761	1	yes	No	1	No	No	ncbi:FUN_000240-T1:c.9T>A			ncbi:FUN_000240-T1:c.9T>A	No	No				YALI0_F26521g	YALI0_F26521g	0006139, 0046041, 0009142, 0046033, 0006172, 0046940, 0009117, 0046039	nucleobase-containing compound metabolic process, ITP metabolic process, nucleoside triphosphate biosynthetic process, AMP metabolic process, ADP biosynthetic process, nucleoside monophosphate phosphorylation, nucleotide metabolic process, GTP metabolic process	0.5745219086280545, 0.18409036289353498, 0.3343275701107349, 0.3343275701107349, 0.18409036289353498, 0.7052194718463938, 0.03385315567633507, 0.18409036289353498
assembly_eaf87642cc47414b_1	618799	SNV	G	A	No	1	Heterozygous	165	352	46.875		92	73	209	143	0.442424	34	165	352	71	84	0	0.999211	0.997242	yes	No	1	No	No	ncbi:FUN_000241-T1:c.484G>A	ncbi:FUN_000241-T1:p.Asp162Asn	ncbi:FUN_000241-T1:p.Asp162Asn	ncbi:FUN_000241-T1:c.484G>A	No	Yes				YALI0_F26499g	YALI0_F26499g	0006259, 0006974, 0006281, 0036297, 0043570, 0000710, 0006298, 0043111	DNA metabolic process, cellular response to DNA damage stimulus, DNA repair, interstrand cross-link repair, maintenance of DNA repeat elements, meiotic mismatch repair, mismatch repair, replication fork arrest	0.49080642241244643, 0.7599337623422475, 0.12688935284895608, 0.12161599395871958, 0.45693037878954645, 0.5569763936638148, 0.6777006060206552, 0.3343275701107349
assembly_eaf87642cc47414b_1	628575	SNV	C	A	No	1	Heterozygous	163	327	49.8471		88	75	177	150	0.460123	34	163	327	75	92	0	0.999605	1	yes	No	1	No	No	ncbi:FUN_000244-T1:c.699G>T			ncbi:FUN_000244-T1:c.699G>T	No	No				YALI0_F26433g	YALI0_F26433g	0006418, 0070146, 0006412, 0006422	tRNA aminoacylation for protein translation, mitochondrial aspartyl-tRNA aminoacylation, translation, aspartyl-tRNA aminoacylation	0.15612287915773826, 0.18409036289353498, 0.9998602358985267, 0.3343275701107349
assembly_eaf87642cc47414b_1	632394	SNV	T	C	No	1	Heterozygous	168	371	45.283		74	94	164	207	0.440476	34	168	371	60	75	0	0.992892	1	yes	No	1	No	No	ncbi:FUN_000247-T1:c.225T>C			ncbi:FUN_000247-T1:c.225T>C	No	No				YALI0_F26367g	YALI0_F26367g	0006367	transcription initiation from RNA polymerase II promoter	0.536331
assembly_eaf87642cc47414b_1	653608	SNV	G	A	No	1	Heterozygous	136	298	45.6376		63	73	147	151	0.463235	34	136	298	57	78	0	0.944671	1	yes	No	1	No	No	ncbi:FUN_000259-T1:c.535G>A	ncbi:FUN_000259-T1:p.Ala179Thr	ncbi:FUN_000259-T1:p.Ala179Thr	ncbi:FUN_000259-T1:c.535G>A	No	Yes				YALI0_F26125g	YALI0_F26125g	0019693, 0006753	ribose phosphate metabolic process, nucleoside phosphate metabolic process	0.18409036289353498, 0.18409036289353498
assembly_eaf87642cc47414b_1	666363	SNV	T	G	No	1	Heterozygous	167	335	49.8507		74	93	141	194	0.443114	34	167	335	60	58	0	0.807169	1	yes	No	1	No	No	ncbi:FUN_000262-T1:c.241A>C	ncbi:FUN_000262-T1:p.Asn81His	ncbi:FUN_000262-T1:p.Asn81His	ncbi:FUN_000262-T1:c.241A>C	No	Yes				YALI0_F26059g	YALI0_F26059g	0015938	coenzyme A catabolic process	0.0338532
assembly_eaf87642cc47414b_1	667867	SNV	A	T	No	1	Heterozygous	177	353	50.1416		77	100	156	197	0.435028	34	177	353	69	83	0	0.158541	1	yes	No	1	No	No	ncbi:FUN_000263-T1:c.702T>A			ncbi:FUN_000263-T1:c.702T>A	No	No				YALI0_F26037g	YALI0_F26037g	0009132, 0015938	nucleoside diphosphate metabolic process, coenzyme A catabolic process	0.18409036289353498, 0.03385315567633507
assembly_eaf87642cc47414b_1	668281	SNV	G	A	No	1	Heterozygous	115	248	46.371		50	65	113	135	0.434783	34	115	248	47	61	0	0.848189	1	yes	No	1	No	No	ncbi:FUN_000263-T1:c.288C>T			ncbi:FUN_000263-T1:c.288C>T	No	No				YALI0_F26037g	YALI0_F26037g	0009132, 0015938	nucleoside diphosphate metabolic process, coenzyme A catabolic process	0.18409036289353498, 0.03385315567633507
assembly_eaf87642cc47414b_1	668550	SNV	G	A	No	1	Heterozygous	128	323	39.6285		43	85	123	200	0.335938	34	128	323	47	61	0	0.859552	0.967725	yes	No	1	No	No	ncbi:FUN_000263-T1:c.19C>T	ncbi:FUN_000263-T1:p.Pro7Ser	ncbi:FUN_000263-T1:p.Pro7Ser	ncbi:FUN_000263-T1:c.19C>T	No	Yes				YALI0_F26037g	YALI0_F26037g	0009132, 0015938	nucleoside diphosphate metabolic process, coenzyme A catabolic process	0.18409036289353498, 0.03385315567633507
assembly_eaf87642cc47414b_1	684363	SNV	T	A	No	1	Heterozygous	202	378	53.4392		92	110	174	204	0.455446	34	202	378	72	86	0	0.995739	1	yes	No	1	No	No	ncbi:FUN_000270-T1:c.555T>A			ncbi:FUN_000270-T1:c.555T>A	No	No				YALI0_F25839g	YALI0_F25839g	0006401	RNA catabolic process	0.0300057
assembly_eaf87642cc47414b_1	684573	SNV	T	C	No	1	Heterozygous	155	332	46.6867		84	71	183	149	0.458065	34	155	332	59	72	0	0.731257	1	yes	No	1	No	No	ncbi:FUN_000270-T1:c.765T>C			ncbi:FUN_000270-T1:c.765T>C	No	No				YALI0_F25839g	YALI0_F25839g	0006401	RNA catabolic process	0.0300057
assembly_eaf87642cc47414b_1	685279	SNV	A	G	No	1	Heterozygous	166	360	46.1111		84	82	175	185	0.493976	34	166	360	59	78	0	0.885211	1	yes	No	1	No	No	ncbi:FUN_000271-T1:c.1233T>C			ncbi:FUN_000271-T1:c.1233T>C	No	No				YALI0_F25817g	YALI0_F25817g	0000032, 0006487, 0006486	cell wall mannoprotein biosynthetic process, protein N-linked glycosylation, protein glycosylation	0.5145442260992928, 0.30848910681028563, 0.7533599856281008
assembly_eaf87642cc47414b_1	685289	SNV	A	G	No	1	Heterozygous	156	347	44.9568		81	75	167	180	0.480769	34	156	347	55	76	0	0.955492	0.999518	yes	No	1	No	No	ncbi:FUN_000271-T1:c.1223T>C	ncbi:FUN_000271-T1:p.Phe408Ser	ncbi:FUN_000271-T1:p.Phe408Ser	ncbi:FUN_000271-T1:c.1223T>C	No	Yes				YALI0_F25817g	YALI0_F25817g	0000032, 0006487, 0006486	cell wall mannoprotein biosynthetic process, protein N-linked glycosylation, protein glycosylation	0.5145442260992928, 0.30848910681028563, 0.7533599856281008
assembly_eaf87642cc47414b_1	685477	SNV	G	A	No	1	Heterozygous	167	304	54.9342		86	81	167	137	0.48503	34	167	304	64	79	0	0.994566	1	yes	No	1	No	No	ncbi:FUN_000271-T1:c.1035C>T			ncbi:FUN_000271-T1:c.1035C>T	No	No				YALI0_F25817g	YALI0_F25817g	0000032, 0006487, 0006486	cell wall mannoprotein biosynthetic process, protein N-linked glycosylation, protein glycosylation	0.5145442260992928, 0.30848910681028563, 0.7533599856281008
assembly_eaf87642cc47414b_1	685610	SNV	A	G	No	1	Heterozygous	132	318	41.5094		64	68	143	175	0.484848	34	132	318	61	63	0	0.938521	0.99951	yes	No	1	No	No	ncbi:FUN_000271-T1:c.902T>C	ncbi:FUN_000271-T1:p.Val301Ala	ncbi:FUN_000271-T1:p.Val301Ala	ncbi:FUN_000271-T1:c.902T>C	No	Yes				YALI0_F25817g	YALI0_F25817g	0000032, 0006487, 0006486	cell wall mannoprotein biosynthetic process, protein N-linked glycosylation, protein glycosylation	0.5145442260992928, 0.30848910681028563, 0.7533599856281008
assembly_eaf87642cc47414b_1	692202	SNV	A	G	No	1	Heterozygous	120	248	48.3871		69	51	137	111	0.425	34	120	248	44	61	0	0.931098	1	yes	No	1	No	No	ncbi:FUN_000272-T1:c.30T>C			ncbi:FUN_000272-T1:c.30T>C	No	No				YALI0_F25795g	YALI0_F25795g	0003333, 1903692, 1902475, 0055085, 0000101, 0015821, 0042883	amino acid transmembrane transport, methionine import into cell, L-alpha-amino acid transmembrane transport, transmembrane transport, sulfur amino acid transport, methionine transport, cysteine transport	0.6398812644941971, 0.18409036289353498, 0.5745219086280545, 1.993594146521005E-4, 0.18409036289353498, 0.18409036289353498, 0.18409036289353498
assembly_eaf87642cc47414b_1	863436	SNV	A	G	No	1	Heterozygous	161	299	53.8462		69	92	134	165	0.428571	34	161	299	61	73	0	0.999639	1	yes	No	1	No	No	ncbi:FUN_000349-T1:c.1110T>C			ncbi:FUN_000349-T1:c.1110T>C	No	No				YALI0_F24035g	YALI0_F24035g	0055085	transmembrane transport	0.000199359
assembly_eaf87642cc47414b_1	872921	SNV	T	C	No	1	Heterozygous	159	300	53		48	111	99	201	0.301887	34	159	300	54	73	0	0.944774	0.998617	yes	No	1	No	No	ncbi:FUN_000354-T1:c.208T>C			ncbi:FUN_000354-T1:c.208T>C	No	No				YALI0_F23903g	YALI0_F23903g	0015791, 0055085, 0015798, 1904679	polyol transport, transmembrane transport, myo-inositol transport, myo-inositol import across plasma membrane	0.45693037878954645, 1.993594146521005E-4, 0.45693037878954645, 0.18409036289353498
assembly_eaf87642cc47414b_1	889482	SNV	C	T	No	1	Heterozygous	164	343	47.8134		60	104	125	218	0.365854	34	164	343	67	77	0	0.999083	1	yes	No	1	No	No	ncbi:FUN_000359-T1:c.139C>T			ncbi:FUN_000359-T1:c.139C>T	No	No				YALI0_F23793g	YALI0_F23793g	0006081	cellular aldehyde metabolic process	0.156792
assembly_eaf87642cc47414b_1	890085	SNV	T	C	No	1	Heterozygous	173	346	50		61	112	109	237	0.352601	34	173	346	63	84	0	0.909918	0.980343	yes	No	1	No	No	ncbi:FUN_000359-T1:c.742T>C			ncbi:FUN_000359-T1:c.742T>C	No	No				YALI0_F23793g	YALI0_F23793g	0006081	cellular aldehyde metabolic process	0.156792
assembly_eaf87642cc47414b_1	890861	SNV	C	T	No	1	Heterozygous	152	322	47.205		76	76	155	167	0.5	34	152	322	62	74	0	0.990245	1	yes	No	1	No	No	ncbi:FUN_000359-T1:c.1518C>T			ncbi:FUN_000359-T1:c.1518C>T	No	No				YALI0_F23793g	YALI0_F23793g	0006081	cellular aldehyde metabolic process	0.156792
assembly_eaf87642cc47414b_1	890867	SNV	T	C	No	1	Heterozygous	164	322	50.9317		78	86	147	175	0.47561	34	164	322	63	75	0	0.979611	1	yes	No	1	No	No	ncbi:FUN_000359-T1:c.1524T>C			ncbi:FUN_000359-T1:c.1524T>C	No	No				YALI0_F23793g	YALI0_F23793g	0006081	cellular aldehyde metabolic process	0.156792
assembly_eaf87642cc47414b_1	894551	SNV	C	T	No	1	Heterozygous	161	316	50.9494		72	89	153	163	0.447205	34	161	316	68	86	0	0.946738	0.999859	yes	No	1	No	No	ncbi:FUN_000361-T1:c.705C>T			ncbi:FUN_000361-T1:c.705C>T	No	No				YALI0_F23749g	YALI0_F23749g	0033539, 0046949	fatty acid beta-oxidation using acyl-CoA dehydrogenase, fatty-acyl-CoA biosynthetic process	0.5569763936638148, 0.18409036289353498
assembly_eaf87642cc47414b_1	917827	SNV	A	G	No	1	Heterozygous	165	337	48.9614		57	108	105	232	0.345455	34	165	337	58	81	0	0.866003	0.988893	yes	No	1	No	No	ncbi:FUN_000369-T1:c.1658A>G	ncbi:FUN_000369-T1:p.His553Arg	ncbi:FUN_000369-T1:p.His553Arg	ncbi:FUN_000369-T1:c.1658A>G	No	Yes				YALI0_F23573g	YALI0_F23573g	0046488, 0046854	phosphatidylinositol metabolic process, phosphatidylinositol phosphorylation	0.6386112463108, 0.053028603631760984
assembly_eaf87642cc47414b_1	917873	SNV	A	G	No	1	Heterozygous	157	340	46.1765		100	57	192	148	0.363057	34	157	340	58	79	0	0.47537	0.807802	yes	No	1	No	No	ncbi:FUN_000369-T1:c.1704A>G			ncbi:FUN_000369-T1:c.1704A>G	No	No				YALI0_F23573g	YALI0_F23573g	0046488, 0046854	phosphatidylinositol metabolic process, phosphatidylinositol phosphorylation	0.6386112463108, 0.053028603631760984
assembly_eaf87642cc47414b_1	919391	SNV	A	G	No	1	Heterozygous	168	312	53.8462		86	82	154	158	0.488095	34	168	312	65	83	0	0.861913	1	yes	No	1	No	No	ncbi:FUN_000369-T1:c.3222A>G			ncbi:FUN_000369-T1:c.3222A>G	No	No				YALI0_F23573g	YALI0_F23573g	0046488, 0046854	phosphatidylinositol metabolic process, phosphatidylinositol phosphorylation	0.6386112463108, 0.053028603631760984
assembly_eaf87642cc47414b_1	919538	SNV	C	T	No	1	Heterozygous	166	381	43.5696		93	73	213	168	0.439759	34	166	381	52	68	0	0.967053	1	yes	No	1	No	No	ncbi:FUN_000369-T1:c.3303C>T			ncbi:FUN_000369-T1:c.3303C>T	No	No				YALI0_F23573g	YALI0_F23573g	0046488, 0046854	phosphatidylinositol metabolic process, phosphatidylinositol phosphorylation	0.6386112463108, 0.053028603631760984
assembly_eaf87642cc47414b_1	919997	SNV	T	C	No	1	Heterozygous	173	356	48.5955		101	72	206	150	0.416185	34	173	356	72	82	0	0.996194	1	yes	No	1	No	No	ncbi:FUN_000369-T1:c.3548-23T>C			ncbi:FUN_000369-T1:c.3548-23T>C	No	-				YALI0_F23573g	YALI0_F23573g	0046488, 0046854	phosphatidylinositol metabolic process, phosphatidylinositol phosphorylation	0.6386112463108, 0.053028603631760984
assembly_eaf87642cc47414b_1	922645	SNV	C	T	No	1	Heterozygous	160	320	50		99	61	193	127	0.38125	34	160	320	72	80	0	0.943766	1	yes	No	1	No	No	ncbi:FUN_000370-T1:c.486C>T			ncbi:FUN_000370-T1:c.486C>T	No	No				YALI0_F23551g	YALI0_F23551g	0002143, 0002098	tRNA wobble position uridine thiolation, tRNA wobble uridine modification	0.45693037878954645, 0.16465565089585954
assembly_eaf87642cc47414b_1	923053	SNV	T	C	No	1	Heterozygous	143	309	46.2783		84	59	183	126	0.412587	34	143	309	58	68	0	0.998676	1	yes	No	1	No	No	ncbi:FUN_000370-T1:c.894T>C			ncbi:FUN_000370-T1:c.894T>C	No	No				YALI0_F23551g	YALI0_F23551g	0002143, 0002098	tRNA wobble position uridine thiolation, tRNA wobble uridine modification	0.45693037878954645, 0.16465565089585954
assembly_eaf87642cc47414b_1	924583	SNV	T	G	No	1	Heterozygous	158	325	48.6154		86	72	163	162	0.455696	34	158	325	69	92	0	0.63639	0.995253	yes	No	1	No	No	ncbi:FUN_000371-T1:c.44+77A>C			ncbi:FUN_000371-T1:c.44+77A>C	No	-				YALI0_F23529g	YALI0_F23529g	0016192, 0030100	vesicle-mediated transport, regulation of endocytosis	0.2228216257667247, 0.45693037878954645
assembly_eaf87642cc47414b_1	926493	SNV	A	C	No	1	Heterozygous	150	304	49.3421		58	92	131	173	0.386667	34	150	304	60	60	0	0.987641	0.986064	yes	No	1	No	No	ncbi:FUN_000372-T1:c.516A>C			ncbi:FUN_000372-T1:c.516A>C	No	No				YALI0_F23507g	YALI0_F23507g	0055085	transmembrane transport	0.000199359
assembly_eaf87642cc47414b_1	942543	SNV	G	T	No	1	Heterozygous	145	335	43.2836		59	86	137	198	0.406897	34	145	335	58	69	0	0.938509	1	yes	No	1	No	No	ncbi:FUN_000377-T1:c.2397C>A			ncbi:FUN_000377-T1:c.2397C>A	No	No				YALI0_F23397g	YALI0_F23397g	0006337, 0045944, 0006325, 0045815, 0006338, 0006261, 2000219, 0034080, 0000122, 0006334	nucleosome disassembly, positive regulation of transcription from RNA polymerase II promoter, chromatin organization, positive regulation of gene expression, epigenetic, chromatin remodeling, DNA-dependent DNA replication, positive regulation of invasive growth in response to glucose limitation, CENP-A containing nucleosome assembly, negative regulation of transcription from RNA polymerase II pro…	0.45693037878954645, 0.32055957322946904, 0.9429064935485778, 0.18409036289353498, 0.8118118789928426, 0.16465565089585954, 0.18409036289353498, 0.3055701186328319, 0.2514571192825755, 0.20515599197761958
assembly_eaf87642cc47414b_1	944825	SNV	C	T	No	1	Heterozygous	152	304	50		93	59	188	116	0.388158	34	152	304	59	70	0	0.971147	1	yes	No	1	No	No	ncbi:FUN_000377-T1:c.268G>A	ncbi:FUN_000377-T1:p.Gly90Ser	ncbi:FUN_000377-T1:p.Gly90Ser	ncbi:FUN_000377-T1:c.268G>A	No	Yes				YALI0_F23397g	YALI0_F23397g	0006337, 0045944, 0006325, 0045815, 0006338, 0006261, 2000219, 0034080, 0000122, 0006334	nucleosome disassembly, positive regulation of transcription from RNA polymerase II promoter, chromatin organization, positive regulation of gene expression, epigenetic, chromatin remodeling, DNA-dependent DNA replication, positive regulation of invasive growth in response to glucose limitation, CENP-A containing nucleosome assembly, negative regulation of transcription from RNA polymerase II pro…	0.45693037878954645, 0.32055957322946904, 0.9429064935485778, 0.18409036289353498, 0.8118118789928426, 0.16465565089585954, 0.18409036289353498, 0.3055701186328319, 0.2514571192825755, 0.20515599197761958
assembly_eaf87642cc47414b_1	946681	SNV	G	A	No	1	Heterozygous	187	349	53.5817		73	114	144	205	0.390374	34	187	349	58	77	0	0.948321	1	yes	No	1	No	No	ncbi:FUN_000378-T1:c.955G>A	ncbi:FUN_000378-T1:p.Ala319Thr	ncbi:FUN_000378-T1:p.Ala319Thr	ncbi:FUN_000378-T1:c.955G>A	No	Yes				YALI0_F23375g	YALI0_F23375g	0006886, 0006614, 0045047	intracellular protein transport, SRP-dependent cotranslational protein targeting to membrane, protein targeting to ER	0.35839541686510534, 0.7595640890703799, 0.046325360803043836
assembly_eaf87642cc47414b_1	955916	SNV	C	A	No	1	Heterozygous	197	355	55.493		80	117	155	200	0.406091	34	197	355	87	104	0	0.997844	1	yes	No	1	No	No	ncbi:FUN_000382-T1:c.1926G>T			ncbi:FUN_000382-T1:c.1926G>T	No	No				YALI0_F23287g	YALI0_F23287g	0000727, 0007165	double-strand break repair via break-induced replication, signal transduction	0.8695755189765156, 0.1994655000632658
assembly_eaf87642cc47414b_1	956540	SNV	A	G	No	1	Heterozygous	209	443	47.1783		110	99	232	211	0.473684	34	209	443	85	102	0	0.999272	1	yes	No	1	No	No	ncbi:FUN_000382-T1:c.1302T>C			ncbi:FUN_000382-T1:c.1302T>C	No	No				YALI0_F23287g	YALI0_F23287g	0000727, 0007165	double-strand break repair via break-induced replication, signal transduction	0.8695755189765156, 0.1994655000632658
assembly_eaf87642cc47414b_1	956810	SNV	T	A	No	1	Heterozygous	132	276	47.8261		41	91	109	167	0.310606	34	132	276	51	66	0	0.659479	0.69387	yes	No	1	No	No	ncbi:FUN_000382-T1:c.1032A>T			ncbi:FUN_000382-T1:c.1032A>T	No	No				YALI0_F23287g	YALI0_F23287g	0000727, 0007165	double-strand break repair via break-induced replication, signal transduction	0.8695755189765156, 0.1994655000632658
assembly_eaf87642cc47414b_1	957088	SNV	C	T	No	1	Heterozygous	152	332	45.7831		77	75	144	188	0.493421	34	152	332	66	70	0	0.468407	0.822617	yes	No	1	No	No	ncbi:FUN_000382-T1:c.754G>A	ncbi:FUN_000382-T1:p.Gly252Arg	ncbi:FUN_000382-T1:p.Gly252Arg	ncbi:FUN_000382-T1:c.754G>A	No	Yes				YALI0_F23287g	YALI0_F23287g	0000727, 0007165	double-strand break repair via break-induced replication, signal transduction	0.8695755189765156, 0.1994655000632658
assembly_eaf87642cc47414b_1	964200	SNV	G	A	No	1	Heterozygous	104	332	31.3253		21	83	125	207	0.201923	34	104	332	44	54	0	0.172945	0.0408282	yes	No	1	No	No	ncbi:FUN_000385-T1:c.283G>A	ncbi:FUN_000385-T1:p.Ala95Thr	ncbi:FUN_000385-T1:p.Ala95Thr	ncbi:FUN_000385-T1:c.283G>A	No	Yes				YALI0_F23221g	YALI0_F23221g	0009088, 0006520	threonine biosynthetic process, cellular amino acid metabolic process	0.6386112463108, 0.6303847539507295
assembly_eaf87642cc47414b_1	977670	SNV	A	G	No	1	Heterozygous	168	354	47.4576		82	86	163	191	0.488095	34	168	354	63	83	0	0.951699	1	yes	No	1	No	No	ncbi:FUN_000391-T1:c.399T>C			ncbi:FUN_000391-T1:c.399T>C	No	No				YALI0_F23089g	YALI0_F23089g	0097624, 0090481	UDP-galactose transmembrane import into Golgi lumen, pyrimidine nucleotide-sugar transmembrane transport	0.18409036289353498, 0.18409036289353498
assembly_eaf87642cc47414b_1	977910	SNV	C	T	No	1	Heterozygous	167	325	51.3846		91	76	180	145	0.45509	34	167	325	58	81	0	0.997624	1	yes	No	1	No	No	ncbi:FUN_000391-T1:c.159G>A			ncbi:FUN_000391-T1:c.159G>A	No	No				YALI0_F23089g	YALI0_F23089g	0097624, 0090481	UDP-galactose transmembrane import into Golgi lumen, pyrimidine nucleotide-sugar transmembrane transport	0.18409036289353498, 0.18409036289353498
assembly_eaf87642cc47414b_1	982201	SNV	C	A	No	1	Heterozygous	200	367	54.4959		70	130	132	235	0.35	34	200	367	69	84	0	0.983372	1	yes	No	1	No	No	ncbi:FUN_000392-T1:c.1332C>A			ncbi:FUN_000392-T1:c.1332C>A	No	No				YALI0_F23067g	YALI0_F23067g	0019637, 0009395, 0006796	organophosphate metabolic process, phospholipid catabolic process, phosphate-containing compound metabolic process	0.3848862081019184, 0.24813439153733274, 0.20515599197761958
assembly_eaf87642cc47414b_1	982627	SNV	A	C	No	1	Heterozygous	145	311	46.6238		87	58	182	129	0.4	34	145	311	58	71	0	0.982888	1	yes	No	1	No	No	ncbi:FUN_000392-T1:c.1758A>C			ncbi:FUN_000392-T1:c.1758A>C	No	No				YALI0_F23067g	YALI0_F23067g	0019637, 0009395, 0006796	organophosphate metabolic process, phospholipid catabolic process, phosphate-containing compound metabolic process	0.3848862081019184, 0.24813439153733274, 0.20515599197761958
assembly_eaf87642cc47414b_1	985064	SNV	C	T	No	1	Heterozygous	182	303	60.066		75	107	107	196	0.412088	34	182	303	58	77	0	0.982208	0.915512	yes	No	1	No	No	ncbi:FUN_000393-T1:c.1089C>T			ncbi:FUN_000393-T1:c.1089C>T	No	No				YALI0_F23045g	YALI0_F23045g	0017148, 0000288	negative regulation of translation, nuclear-transcribed mRNA catabolic process, deadenylation-dependent decay	0.12161599395871958, 0.024910335966273567
assembly_eaf87642cc47414b_1	985451	SNV	G	A	No	1	Heterozygous	186	350	53.1429		72	114	142	208	0.387097	34	186	350	66	79	0	0.993915	1	yes	No	1	No	No	ncbi:FUN_000393-T1:c.1476G>A			ncbi:FUN_000393-T1:c.1476G>A	No	No				YALI0_F23045g	YALI0_F23045g	0017148, 0000288	negative regulation of translation, nuclear-transcribed mRNA catabolic process, deadenylation-dependent decay	0.12161599395871958, 0.024910335966273567
assembly_eaf87642cc47414b_1	987935	SNV	T	G	No	1	Heterozygous	205	406	50.4926		108	97	211	195	0.473171	34	205	406	70	78	0	0.913795	1	yes	No	1	No	No	ncbi:FUN_000393-T1:c.3960T>G			ncbi:FUN_000393-T1:c.3960T>G	No	No				YALI0_F23045g	YALI0_F23045g	0017148, 0000288	negative regulation of translation, nuclear-transcribed mRNA catabolic process, deadenylation-dependent decay	0.12161599395871958, 0.024910335966273567
assembly_eaf87642cc47414b_1	988586	SNV	C	T	No	1	Heterozygous	171	370	46.2162		79	92	168	202	0.461988	34	171	370	58	80	0	0.999704	1	yes	No	1	No	No	ncbi:FUN_000393-T1:c.4611C>T			ncbi:FUN_000393-T1:c.4611C>T	No	No				YALI0_F23045g	YALI0_F23045g	0017148, 0000288	negative regulation of translation, nuclear-transcribed mRNA catabolic process, deadenylation-dependent decay	0.12161599395871958, 0.024910335966273567
assembly_eaf87642cc47414b_1	989087	SNV	T	C	No	1	Heterozygous	177	368	48.0978		90	87	192	176	0.491525	34	177	368	75	81	0	0.993487	1	yes	No	1	No	No	ncbi:FUN_000393-T1:c.5112T>C			ncbi:FUN_000393-T1:c.5112T>C	No	No				YALI0_F23045g	YALI0_F23045g	0017148, 0000288	negative regulation of translation, nuclear-transcribed mRNA catabolic process, deadenylation-dependent decay	0.12161599395871958, 0.024910335966273567
assembly_eaf87642cc47414b_1	989375	SNV	A	G	No	1	Heterozygous	177	327	54.1284		97	80	159	168	0.451977	34	177	327	73	81	0	0.982118	0.922461	yes	No	1	No	No	ncbi:FUN_000393-T1:c.5400A>G			ncbi:FUN_000393-T1:c.5400A>G	No	No				YALI0_F23045g	YALI0_F23045g	0017148, 0000288	negative regulation of translation, nuclear-transcribed mRNA catabolic process, deadenylation-dependent decay	0.12161599395871958, 0.024910335966273567
assembly_eaf87642cc47414b_1	992271	SNV	A	G	No	1	Heterozygous	131	314	41.7197		77	54	179	135	0.412214	34	131	314	50	54	0	0.580281	1	yes	No	1	No	No	ncbi:FUN_000394-T1:c.414A>G			ncbi:FUN_000394-T1:c.414A>G	No	No				YALI0_F23023g	YALI0_F23023g	0034490	basic amino acid transmembrane import into vacuole	0.18409
assembly_eaf87642cc47414b_1	992622	SNV	T	A	No	1	Heterozygous	173	335	51.6418		68	105	145	190	0.393064	34	173	335	57	75	0	0.997896	0.994302	yes	No	1	No	No	ncbi:FUN_000394-T1:c.765T>A			ncbi:FUN_000394-T1:c.765T>A	No	No				YALI0_F23023g	YALI0_F23023g	0034490	basic amino acid transmembrane import into vacuole	0.18409
assembly_eaf87642cc47414b_1	1006757	SNV	T	C	No	1	Heterozygous	164	302	54.3046		86	78	157	145	0.47561	34	164	302	64	62	0	0.833992	1	yes	No	1	No	No	ncbi:FUN_000400-T1:c.747T>C			ncbi:FUN_000400-T1:c.747T>C	No	No				YALI0_F22825g	YALI0_F22825g	0044273	sulfur compound catabolic process	0.18409
assembly_eaf87642cc47414b_1	1007024	SNV	C	T	No	1	Heterozygous	204	382	53.4031		59	145	123	259	0.289216	34	204	382	66	87	0	0.994051	0.988879	yes	No	1	No	No	ncbi:FUN_000400-T1:c.1014C>T			ncbi:FUN_000400-T1:c.1014C>T	No	No				YALI0_F22825g	YALI0_F22825g	0044273	sulfur compound catabolic process	0.18409
assembly_eaf87642cc47414b_1	1010488	SNV	C	G	No	1	Heterozygous	156	340	45.8824		76	80	152	188	0.487179	34	156	340	75	78	0	0.991613	0.996508	yes	No	1	No	No	ncbi:FUN_000402-T1:c.198G>C	ncbi:FUN_000402-T1:p.Glu66Asp	ncbi:FUN_000402-T1:p.Glu66Asp	ncbi:FUN_000402-T1:c.198G>C	No	Yes				YALI0_F22781g	YALI0_F22781g	0019856, 0006207, 0006221, 0044205	pyrimidine nucleobase biosynthetic process, 'de novo' pyrimidine nucleobase biosynthetic process, pyrimidine nucleotide biosynthetic process, 'de novo' UMP biosynthetic process	0.3343275701107349, 0.15679233416674165, 0.15679233416674165, 0.08912195275311219
assembly_eaf87642cc47414b_1	1010494	SNV	A	G	No	1	Heterozygous	154	335	45.9701		78	76	153	182	0.493506	34	154	335	74	76	0	0.96472	0.973745	yes	No	1	No	No	ncbi:FUN_000402-T1:c.192T>C			ncbi:FUN_000402-T1:c.192T>C	No	No				YALI0_F22781g	YALI0_F22781g	0019856, 0006207, 0006221, 0044205	pyrimidine nucleobase biosynthetic process, 'de novo' pyrimidine nucleobase biosynthetic process, pyrimidine nucleotide biosynthetic process, 'de novo' UMP biosynthetic process	0.3343275701107349, 0.15679233416674165, 0.15679233416674165, 0.08912195275311219
assembly_eaf87642cc47414b_1	1048460	SNV	T	C	No	1	Heterozygous	165	350	47.1429		62	103	158	192	0.375758	34	165	350	59	77	0	0.878187	0.776634	yes	No	1	No	No	ncbi:FUN_000422-T1:c.438A>G			ncbi:FUN_000422-T1:c.438A>G	No	No				YALI0_F22341g	YALI0_F22341g	0043161, 0010499	proteasome-mediated ubiquitin-dependent protein catabolic process, proteasomal ubiquitin-independent protein catabolic process	0.8494847752715224, 0.5403122189208494
assembly_eaf87642cc47414b_1	1051539	SNV	A	T	No	1	Heterozygous	156	343	45.481		61	95	131	212	0.391026	34	156	343	60	75	0	0.706715	1	yes	No	1	No	No	ncbi:FUN_000424-T1:c.3088T>A	ncbi:FUN_000424-T1:p.Cys1030Ser	ncbi:FUN_000424-T1:p.Cys1030Ser	ncbi:FUN_000424-T1:c.3088T>A	No	Yes				YALI0_F22297g	YALI0_F22297g	0032012	regulation of ARF protein signal transduction	0.638611
assembly_eaf87642cc47414b_1	1052770	SNV	A	G	No	1	Heterozygous	146	313	46.6454		76	70	155	158	0.479452	34	146	313	64	77	0	0.959707	1	yes	No	1	No	No	ncbi:FUN_000424-T1:c.1857T>C			ncbi:FUN_000424-T1:c.1857T>C	No	No				YALI0_F22297g	YALI0_F22297g	0032012	regulation of ARF protein signal transduction	0.638611
assembly_eaf87642cc47414b_1	1053025	SNV	A	G	No	1	Heterozygous	128	276	46.3768		72	56	149	127	0.4375	34	128	276	67	77	0	0.929085	1	yes	No	1	No	No	ncbi:FUN_000424-T1:c.1602T>C			ncbi:FUN_000424-T1:c.1602T>C	No	No				YALI0_F22297g	YALI0_F22297g	0032012	regulation of ARF protein signal transduction	0.638611
assembly_eaf87642cc47414b_1	1053511	SNV	T	C	No	1	Heterozygous	161	317	50.7886		74	87	156	161	0.459627	34	161	317	62	77	0	0.961329	1	yes	No	1	No	No	ncbi:FUN_000424-T1:c.1116A>G			ncbi:FUN_000424-T1:c.1116A>G	No	No				YALI0_F22297g	YALI0_F22297g	0032012	regulation of ARF protein signal transduction	0.638611
assembly_eaf87642cc47414b_1	1054086	SNV	A	G	No	1	Heterozygous	131	266	49.2481		69	62	137	129	0.473282	34	131	266	59	79	0	0.999083	1	yes	No	1	No	No	ncbi:FUN_000424-T1:c.541T>C	ncbi:FUN_000424-T1:p.Tyr181His	ncbi:FUN_000424-T1:p.Tyr181His	ncbi:FUN_000424-T1:c.541T>C	No	Yes				YALI0_F22297g	YALI0_F22297g	0032012	regulation of ARF protein signal transduction	0.638611
assembly_eaf87642cc47414b_1	1089345	SNV	A	G	No	1	Heterozygous	150	307	48.8599		83	67	161	146	0.446667	34	150	307	61	71	0	0.994147	1	yes	No	1	No	No	ncbi:FUN_000433-T1:c.435T>C			ncbi:FUN_000433-T1:c.435T>C	No	No				YALI0_F22077g	YALI0_F22077g	0000493	box H/ACA snoRNP assembly	0.45693
assembly_eaf87642cc47414b_1	1089405	SNV	C	T	No	1	Heterozygous	171	349	48.9971		81	90	165	184	0.473684	34	171	349	66	77	0	0.97283	1	yes	No	1	No	No	ncbi:FUN_000433-T1:c.375G>A			ncbi:FUN_000433-T1:c.375G>A	No	No				YALI0_F22077g	YALI0_F22077g	0000493	box H/ACA snoRNP assembly	0.45693
assembly_eaf87642cc47414b_1	1093515	SNV	T	A	No	1	Heterozygous	174	335	51.9403		89	85	164	171	0.488506	34	174	335	60	75	0	0.906783	1	yes	No	1	No	No	ncbi:FUN_000435-T1:c.950T>A	ncbi:FUN_000435-T1:p.Ile317Asn	ncbi:FUN_000435-T1:p.Ile317Asn	ncbi:FUN_000435-T1:c.950T>A	No	Yes				YALI0_F22033g	YALI0_F22033g	0098655	cation transmembrane transport	0.0300057
assembly_eaf87642cc47414b_1	1098403	SNV	G	A	No	1	Heterozygous	181	381	47.5066		99	82	194	187	0.453039	34	181	381	71	82	0	0.284127	0.999469	yes	No	1	No	No	ncbi:FUN_000437-T1:c.3445C>T	ncbi:FUN_000437-T1:p.Leu1149Phe	ncbi:FUN_000437-T1:p.Leu1149Phe	ncbi:FUN_000437-T1:c.3445C>T	No	Yes				YALI0_F21967g	YALI0_F21967g	0140569, 0098655, 0055085, 0006874, 0034214, 0043335, 0055092, 0030026	-, cation transmembrane transport, transmembrane transport, cellular calcium ion homeostasis, protein hexamerization, protein unfolding, sterol homeostasis, cellular manganese ion homeostasis	0.18409036289353498, 0.030005686152312472, 1.993594146521005E-4, 0.2205332014718805, 0.3343275701107349, 0.15679233416674165, 0.18409036289353498, 0.23043698307587324
assembly_eaf87642cc47414b_1	1100280	SNV	C	A	No	1	Heterozygous	166	345	48.1159		91	75	201	144	0.451807	34	166	345	70	77	0	0.98749	0.999368	yes	No	1	No	No	ncbi:FUN_000437-T1:c.1568G>T	ncbi:FUN_000437-T1:p.Arg523Leu	ncbi:FUN_000437-T1:p.Arg523Leu	ncbi:FUN_000437-T1:c.1568G>T	No	Yes				YALI0_F21967g	YALI0_F21967g	0140569, 0098655, 0055085, 0006874, 0034214, 0043335, 0055092, 0030026	-, cation transmembrane transport, transmembrane transport, cellular calcium ion homeostasis, protein hexamerization, protein unfolding, sterol homeostasis, cellular manganese ion homeostasis	0.18409036289353498, 0.030005686152312472, 1.993594146521005E-4, 0.2205332014718805, 0.3343275701107349, 0.15679233416674165, 0.18409036289353498, 0.23043698307587324
assembly_eaf87642cc47414b_1	1100723	SNV	G	A	No	1	Heterozygous	143	310	46.129		84	59	174	136	0.412587	34	143	310	58	66	0	0.977363	1	yes	No	1	No	No	ncbi:FUN_000437-T1:c.1125C>T			ncbi:FUN_000437-T1:c.1125C>T	No	No				YALI0_F21967g	YALI0_F21967g	0140569, 0098655, 0055085, 0006874, 0034214, 0043335, 0055092, 0030026	-, cation transmembrane transport, transmembrane transport, cellular calcium ion homeostasis, protein hexamerization, protein unfolding, sterol homeostasis, cellular manganese ion homeostasis	0.18409036289353498, 0.030005686152312472, 1.993594146521005E-4, 0.2205332014718805, 0.3343275701107349, 0.15679233416674165, 0.18409036289353498, 0.23043698307587324
assembly_eaf87642cc47414b_1	1114973	SNV	A	T	No	1	Heterozygous	161	306	52.6144		73	88	134	172	0.453416	34	161	306	56	67	0	0.930853	1	yes	No	1	No	No	ncbi:FUN_000440-T1:c.9-75T>A			ncbi:FUN_000440-T1:c.9-75T>A	No	-				YALI0_F21879g	YALI0_F21879g	0002098, 0008033	tRNA wobble uridine modification, tRNA processing	0.16465565089585954, 0.9506214156724956
assembly_eaf87642cc47414b_1	1117733	SNV	G	A	No	1	Heterozygous	152	303	50.165		79	73	157	146	0.480263	34	152	303	60	86	0	0.966905	1	yes	No	1	No	No	ncbi:FUN_000442-T1:c.153C>T			ncbi:FUN_000442-T1:c.153C>T	No	No				YALI0_F21857g	YALI0_F21857g	0007117, 0009272, 0016052	budding cell bud growth, fungal-type cell wall biogenesis, carbohydrate catabolic process	0.3055701186328319, 0.32982856880040357, 0.23043698307587324
assembly_eaf87642cc47414b_1	1130548	SNV	G	A	No	1	Heterozygous	190	401	47.3815		111	79	231	170	0.415789	34	190	401	61	75	0	0.839982	1	yes	No	1	No	No	ncbi:FUN_000446-T1:c.1816G>A	ncbi:FUN_000446-T1:p.Val606Ile	ncbi:FUN_000446-T1:p.Val606Ile	ncbi:FUN_000446-T1:c.1816G>A	No	Yes				YALI0_F21769g	YALI0_F21769g	0042147, 0006886, 0015031, 0016192, 0099638	retrograde transport, endosome to Golgi, intracellular protein transport, protein transport, vesicle-mediated transport, endosome to plasma membrane protein transport	0.18817067715616442, 0.35839541686510534, 0.07778235446255533, 0.2228216257667247, 0.03385315567633507
assembly_eaf87642cc47414b_1	1133553	SNV	G	A	No	1	Heterozygous	169	352	48.0114		83	86	178	174	0.491124	34	169	352	76	84	0	0.987513	1	yes	No	1	No	No	ncbi:FUN_000448-T1:c.1398C>T			ncbi:FUN_000448-T1:c.1398C>T	No	No				YALI0_F21725g	YALI0_F21725g	0006364, 0000055, 0000463	rRNA processing, ribosomal large subunit export from nucleus, maturation of LSU-rRNA from tricistronic rRNA transcript (SSU-rRNA, 5.8S rRNA, LSU-rRNA)	0.11906908857561183, 0.32982856880040357, 6.828832769977256E-4
assembly_eaf87642cc47414b_1	1134537	SNV	T	C	No	1	Heterozygous	180	365	49.3151		72	108	157	208	0.4	34	180	365	65	77	0	0.978883	1	yes	No	1	No	No	ncbi:FUN_000448-T1:c.414A>G			ncbi:FUN_000448-T1:c.414A>G	No	No				YALI0_F21725g	YALI0_F21725g	0006364, 0000055, 0000463	rRNA processing, ribosomal large subunit export from nucleus, maturation of LSU-rRNA from tricistronic rRNA transcript (SSU-rRNA, 5.8S rRNA, LSU-rRNA)	0.11906908857561183, 0.32982856880040357, 6.828832769977256E-4
assembly_eaf87642cc47414b_1	1139007	SNV	T	C	No	1	Heterozygous	174	333	52.2523		88	86	181	152	0.494253	34	174	333	63	78	0	0.993242	0.999661	yes	No	1	No	No	ncbi:FUN_000450-T1:c.2793A>G			ncbi:FUN_000450-T1:c.2793A>G	No	No				YALI0_F21681g	YALI0_F21681g	0006887, 0006893	exocytosis, Golgi to plasma membrane transport	0.014167791560711018, 0.0658788334471534
assembly_eaf87642cc47414b_1	1141086	SNV	A	G	No	1	Heterozygous	190	421	45.1306		76	114	196	225	0.4	34	190	421	73	86	0	0.792008	0.848691	yes	No	1	No	No	ncbi:FUN_000450-T1:c.714T>C			ncbi:FUN_000450-T1:c.714T>C	No	No				YALI0_F21681g	YALI0_F21681g	0006887, 0006893	exocytosis, Golgi to plasma membrane transport	0.014167791560711018, 0.0658788334471534
assembly_eaf87642cc47414b_1	1141940	SNV	G	A	No	1	Heterozygous	143	302	47.351		69	74	146	156	0.482517	34	143	302	59	71	0	0.942944	1	yes	No	1	No	No	ncbi:FUN_000450-T1:c.8-148C>T			ncbi:FUN_000450-T1:c.8-148C>T	No	-				YALI0_F21681g	YALI0_F21681g	0006887, 0006893	exocytosis, Golgi to plasma membrane transport	0.014167791560711018, 0.0658788334471534
assembly_eaf87642cc47414b_1	1148395	SNV	A	G	No	1	Heterozygous	177	368	48.0978		110	67	217	151	0.378531	34	177	368	81	89	0	0.959241	0.999523	yes	No	1	No	No	ncbi:FUN_000452-T1:c.1431T>C			ncbi:FUN_000452-T1:c.1431T>C	No	No				YALI0_F21637g	YALI0_F21637g	0006334	nucleosome assembly	0.205156
assembly_eaf87642cc47414b_1	1148495	SNV	G	T	No	1	Heterozygous	211	398	53.0151		95	116	174	224	0.450237	34	211	398	80	92	0	0.801046	1	yes	No	1	No	No	ncbi:FUN_000452-T1:c.1331C>A	ncbi:FUN_000452-T1:p.Ala444Glu	ncbi:FUN_000452-T1:p.Ala444Glu	ncbi:FUN_000452-T1:c.1331C>A	No	Yes				YALI0_F21637g	YALI0_F21637g	0006334	nucleosome assembly	0.205156
assembly_eaf87642cc47414b_1	1148857	SNV	G	T	No	1	Heterozygous	163	348	46.8391		68	95	154	194	0.417178	34	163	348	62	83	0	0.78292	1	yes	No	1	No	No	ncbi:FUN_000452-T1:c.969C>A			ncbi:FUN_000452-T1:c.969C>A	No	No				YALI0_F21637g	YALI0_F21637g	0006334	nucleosome assembly	0.205156
assembly_eaf87642cc47414b_1	1244426	SNV	G	T	No	1	Heterozygous	197	413	47.6998		112	85	233	180	0.431472	34	197	413	63	92	0	0.899582	1	yes	No	1	No	No	ncbi:FUN_000491-T1:c.2820C>A			ncbi:FUN_000491-T1:c.2820C>A	No	No				YALI0_F20724g	YALI0_F20724g	0006397, 0000388	mRNA processing, spliceosome conformational change to release U4 (or U4atac) and U1 (or U11)	0.1882220970870695, 0.3343275701107349
assembly_eaf87642cc47414b_1	1254887	SNV	G	A	No	1	Heterozygous	186	387	48.062		80	106	169	218	0.430108	34	186	387	68	82	0	0.999982	1	yes	No	1	No	No	ncbi:FUN_000494-T1:c.2961C>T			ncbi:FUN_000494-T1:c.2961C>T	No	No				YALI0_F20658g	YALI0_F20658g	0002098, 0002926, 0008033, 0006357	tRNA wobble uridine modification, tRNA wobble base 5-methoxycarbonylmethyl-2-thiouridine biosynthesis., tRNA processing, regulation of transcription from RNA polymerase II promoter	0.16465565089585954, 0.3343275701107349, 0.9506214156724956, 0.20030572061498575
assembly_eaf87642cc47414b_1	1407093	SNV	C	T	No	1	Heterozygous	130	289	44.9827		76	54	164	125	0.415385	34	130	289	50	62	0	0.916753	1	yes	No	1	No	No	ncbi:FUN_000543-T1:c.507C>T			ncbi:FUN_000543-T1:c.507C>T	No	No				YALI0_F19536g	YALI0_F19536g	0055085	transmembrane transport	0.000199359
assembly_eaf87642cc47414b_1	1414942	SNV	C	T	No	1	Heterozygous	185	358	51.676		105	80	212	146	0.432432	34	185	358	61	90	0	0.831044	1	yes	No	1	No	No	ncbi:FUN_000547-T1:c.1287G>A			ncbi:FUN_000547-T1:c.1287G>A	No	No				YALI0_F19426g	YALI0_F19426g	0007165, 0007189	signal transduction, adenylate cyclase-activating G-protein coupled receptor signaling pathway	0.1994655000632658, 0.15679233416674165
assembly_eaf87642cc47414b_1	1424345	SNV	A	G	No	1	Heterozygous	182	391	46.5473		91	91	196	195	0.5	34	182	391	67	84	0	0.999856	1	yes	No	1	No	No	ncbi:FUN_000549-T1:c.1356T>C			ncbi:FUN_000549-T1:c.1356T>C	No	No				YALI0_F19382g	YALI0_F19382g	0007062	sister chromatid cohesion	0.705219
assembly_eaf87642cc47414b_1	1436753	SNV	T	C	No	1	Heterozygous	159	319	49.8433		72	87	183	136	0.45283	34	159	319	62	71	0	0.498987	0.317965	yes	No	1	No	No	ncbi:FUN_000553-T1:c.803A>G	ncbi:FUN_000553-T1:p.Asn268Ser	ncbi:FUN_000553-T1:p.Asn268Ser	ncbi:FUN_000553-T1:c.803A>G	No	Yes				YALI0_F19272g	YALI0_F19272g	0036211, 0015031, 0043162, 0072666, 0007034	protein modification process, protein transport, ubiquitin-dependent protein catabolic process via the multivesicular body sorting pathway, establishment of protein localization to vacuole, vacuolar transport	0.08017071196195724, 0.07778235446255533, 0.15679233416674165, 0.08912195275311219, 0.1202906586316953
assembly_eaf87642cc47414b_1	1436955	SNV	G	T	No	1	Heterozygous	158	337	46.8843		84	74	182	155	0.468354	34	158	337	72	73	0	0.977168	1	yes	No	1	No	No	ncbi:FUN_000553-T1:c.601C>A	ncbi:FUN_000553-T1:p.Pro201Thr	ncbi:FUN_000553-T1:p.Pro201Thr	ncbi:FUN_000553-T1:c.601C>A	No	Yes				YALI0_F19272g	YALI0_F19272g	0036211, 0015031, 0043162, 0072666, 0007034	protein modification process, protein transport, ubiquitin-dependent protein catabolic process via the multivesicular body sorting pathway, establishment of protein localization to vacuole, vacuolar transport	0.08017071196195724, 0.07778235446255533, 0.15679233416674165, 0.08912195275311219, 0.1202906586316953
assembly_eaf87642cc47414b_1	1438687	SNV	A	G	No	1	Heterozygous	173	371	46.6307		78	95	174	197	0.450867	34	173	371	67	76	0	0.988618	1	yes	No	1	No	No	ncbi:FUN_000554-T1:c.579T>C			ncbi:FUN_000554-T1:c.579T>C	No	No				YALI0_F19250g	YALI0_F19250g	0030968, 0036503, 0006950	endoplasmic reticulum unfolded protein response, ERAD pathway, response to stress	0.042673074783855736, 0.03590466976209361, 0.23043698307587324
assembly_eaf87642cc47414b_1	1439338	SNV	C	T	No	1	Heterozygous	160	325	49.2308		113	47	202	123	0.29375	34	160	325	57	67	0	0.908292	0.62223	yes	No	1	No	No					No	-				YALI0_F19250g	YALI0_F19250g	0030968, 0036503, 0006950	endoplasmic reticulum unfolded protein response, ERAD pathway, response to stress	0.042673074783855736, 0.03590466976209361, 0.23043698307587324
assembly_eaf87642cc47414b_1	1439681	SNV	T	C	No	1	Heterozygous	174	373	46.6488		88	86	183	190	0.494253	34	174	373	68	81	0	0.842314	1	yes	No	1	No	No					No	-				YALI0_F19250g	YALI0_F19250g	0030968, 0036503, 0006950	endoplasmic reticulum unfolded protein response, ERAD pathway, response to stress	0.042673074783855736, 0.03590466976209361, 0.23043698307587324
assembly_eaf87642cc47414b_1	1439690	SNV	G	A	No	1	Heterozygous	182	408	44.6078		80	102	178	230	0.43956	34	182	408	69	83	0	0.980022	1	yes	No	1	No	No					No	-				YALI0_F19250g	YALI0_F19250g	0030968, 0036503, 0006950	endoplasmic reticulum unfolded protein response, ERAD pathway, response to stress	0.042673074783855736, 0.03590466976209361, 0.23043698307587324
assembly_eaf87642cc47414b_1	1439784	SNV	A	T	No	1	Heterozygous	162	351	46.1538		63	99	124	227	0.388889	34	162	351	68	82	0	0.937574	0.991657	yes	No	1	No	No					No	-				YALI0_F19250g	YALI0_F19250g	0030968, 0036503, 0006950	endoplasmic reticulum unfolded protein response, ERAD pathway, response to stress	0.042673074783855736, 0.03590466976209361, 0.23043698307587324
assembly_eaf87642cc47414b_1	1440546	SNV	T	G	No	1	Heterozygous	174	343	50.7289		84	90	187	156	0.482759	34	174	343	71	87	0	0.854327	0.909175	yes	No	1	No	No	ncbi:FUN_000555-T1:c.660T>G	ncbi:FUN_000555-T1:p.Asn220Lys	ncbi:FUN_000555-T1:p.Asn220Lys	ncbi:FUN_000555-T1:c.660T>G	No	Yes				YALI0_F19228g	YALI0_F19228g	0009395, 0016042, 0046475	phospholipid catabolic process, lipid catabolic process, glycerophospholipid catabolic process	0.24813439153733274, 0.09664389180075916, 0.4492084428487565
assembly_eaf87642cc47414b_1	1441846	SNV	A	C	No	1	Heterozygous	170	323	52.6316		97	73	185	138	0.429412	34	170	323	70	74	0	0.992765	1	yes	No	1	No	No	ncbi:FUN_000555-T1:c.1960A>C	ncbi:FUN_000555-T1:p.Ile654Leu	ncbi:FUN_000555-T1:p.Ile654Leu	ncbi:FUN_000555-T1:c.1960A>C	No	Yes				YALI0_F19228g	YALI0_F19228g	0009395, 0016042, 0046475	phospholipid catabolic process, lipid catabolic process, glycerophospholipid catabolic process	0.24813439153733274, 0.09664389180075916, 0.4492084428487565
assembly_eaf87642cc47414b_1	1442004	SNV	A	G	No	1	Heterozygous	185	326	56.7485		84	101	145	181	0.454054	34	185	326	58	75	0	0.817199	1	yes	No	1	No	No	ncbi:FUN_000555-T1:c.2118A>G			ncbi:FUN_000555-T1:c.2118A>G	No	No				YALI0_F19228g	YALI0_F19228g	0009395, 0016042, 0046475	phospholipid catabolic process, lipid catabolic process, glycerophospholipid catabolic process	0.24813439153733274, 0.09664389180075916, 0.4492084428487565
assembly_eaf87642cc47414b_1	1442040	SNV	C	T	No	1	Heterozygous	169	337	50.1484		81	88	165	172	0.47929	34	169	337	55	68	0	0.918799	1	yes	No	1	No	No	ncbi:FUN_000555-T1:c.2154C>T			ncbi:FUN_000555-T1:c.2154C>T	No	No				YALI0_F19228g	YALI0_F19228g	0009395, 0016042, 0046475	phospholipid catabolic process, lipid catabolic process, glycerophospholipid catabolic process	0.24813439153733274, 0.09664389180075916, 0.4492084428487565
assembly_eaf87642cc47414b_1	1444857	SNV	A	G	No	1	Heterozygous	178	319	55.7994		95	83	162	157	0.466292	34	178	319	69	89	0	0.998161	1	yes	No	1	No	No	ncbi:FUN_000557-T1:c.1164T>C			ncbi:FUN_000557-T1:c.1164T>C	No	No				YALI0_F19184g	YALI0_F19184g	0034219, 0055085, 1902600, 0008643	carbohydrate transmembrane transport, transmembrane transport, hydrogen ion transmembrane transport, carbohydrate transport	0.0036570415479795226, 1.993594146521005E-4, 0.16973572167734463, 0.0036570415479795226
assembly_eaf87642cc47414b_1	1445331	SNV	C	T	No	1	Heterozygous	115	257	44.7471		46	69	107	150	0.4	34	115	257	50	58	0	0.942688	1	yes	No	1	No	No	ncbi:FUN_000557-T1:c.690G>A			ncbi:FUN_000557-T1:c.690G>A	No	No				YALI0_F19184g	YALI0_F19184g	0034219, 0055085, 1902600, 0008643	carbohydrate transmembrane transport, transmembrane transport, hydrogen ion transmembrane transport, carbohydrate transport	0.0036570415479795226, 1.993594146521005E-4, 0.16973572167734463, 0.0036570415479795226
assembly_eaf87642cc47414b_1	1449326	SNV	G	C	No	1	Heterozygous	151	294	51.3605		74	77	151	143	0.490066	34	151	294	58	77	0	0.923201	1	yes	No	1	No	No	ncbi:FUN_000560-T1:c.1914C>G			ncbi:FUN_000560-T1:c.1914C>G	No	No				YALI0_F19118g	YALI0_F19118g	0044718, 0055085, 0033214	siderophore transmembrane transport, transmembrane transport, iron assimilation by chelation and transport	0.0202265559035395, 1.993594146521005E-4, 0.0202265559035395
assembly_eaf87642cc47414b_1	1449503	SNV	T	C	No	1	Heterozygous	152	330	46.0606		87	65	181	149	0.427632	34	152	330	64	73	0	0.993141	1	yes	No	1	No	No	ncbi:FUN_000560-T1:c.1737A>G			ncbi:FUN_000560-T1:c.1737A>G	No	No				YALI0_F19118g	YALI0_F19118g	0044718, 0055085, 0033214	siderophore transmembrane transport, transmembrane transport, iron assimilation by chelation and transport	0.0202265559035395, 1.993594146521005E-4, 0.0202265559035395
assembly_eaf87642cc47414b_1	1456570	SNV	T	C	No	1	Heterozygous	137	281	48.7544		65	72	131	150	0.474453	34	137	281	59	83	0	0.94257	1	yes	No	1	No	No	ncbi:FUN_000562-T1:c.327T>C			ncbi:FUN_000562-T1:c.327T>C	No	No				YALI0_F19074g	YALI0_F19074g	0006886, 0006888, 0015031, 0016192, 0006891	intracellular protein transport, ER to Golgi vesicle-mediated transport, protein transport, vesicle-mediated transport, intra-Golgi vesicle-mediated transport	0.35839541686510534, 0.21379637475541158, 0.07778235446255533, 0.2228216257667247, 0.09664389180075916
assembly_eaf87642cc47414b_1	1456657	SNV	G	A	No	1	Heterozygous	150	322	46.5839		79	71	184	138	0.473333	34	150	322	73	81	0	0.945609	0.987176	yes	No	1	No	No	ncbi:FUN_000562-T1:c.414G>A			ncbi:FUN_000562-T1:c.414G>A	No	No				YALI0_F19074g	YALI0_F19074g	0006886, 0006888, 0015031, 0016192, 0006891	intracellular protein transport, ER to Golgi vesicle-mediated transport, protein transport, vesicle-mediated transport, intra-Golgi vesicle-mediated transport	0.35839541686510534, 0.21379637475541158, 0.07778235446255533, 0.2228216257667247, 0.09664389180075916
assembly_eaf87642cc47414b_1	1457740	SNV	G	A	No	1	Heterozygous	187	397	47.1033		89	98	185	212	0.475936	34	187	397	62	78	0	0.937362	1	yes	No	1	No	No	ncbi:FUN_000562-T1:c.1497G>A			ncbi:FUN_000562-T1:c.1497G>A	No	No				YALI0_F19074g	YALI0_F19074g	0006886, 0006888, 0015031, 0016192, 0006891	intracellular protein transport, ER to Golgi vesicle-mediated transport, protein transport, vesicle-mediated transport, intra-Golgi vesicle-mediated transport	0.35839541686510534, 0.21379637475541158, 0.07778235446255533, 0.2228216257667247, 0.09664389180075916
assembly_eaf87642cc47414b_1	1459753	SNV	C	G	No	1	Heterozygous	161	363	44.3526		74	87	168	195	0.459627	34	161	363	66	81	0	0.977423	1	yes	No	1	No	No	ncbi:FUN_000563-T1:c.561G>C			ncbi:FUN_000563-T1:c.561G>C	No	No				YALI0_F19052g	YALI0_F19052g	0101026, 2001210, 0006654	nuclear membrane biogenesis involved in mitotic nuclear division, regulation of isopentenyl diphosphate biosynthetic process, mevalonate pathway, phosphatidic acid biosynthetic process	0.45693037878954645, 0.18409036289353498, 0.6386112463108
assembly_eaf87642cc47414b_1	1459897	SNV	A	C	No	1	Heterozygous	181	361	50.1385		101	80	204	157	0.441989	34	181	361	69	79	0	0.942168	1	yes	No	1	No	No	ncbi:FUN_000563-T1:c.417T>G			ncbi:FUN_000563-T1:c.417T>G	No	No				YALI0_F19052g	YALI0_F19052g	0101026, 2001210, 0006654	nuclear membrane biogenesis involved in mitotic nuclear division, regulation of isopentenyl diphosphate biosynthetic process, mevalonate pathway, phosphatidic acid biosynthetic process	0.45693037878954645, 0.18409036289353498, 0.6386112463108
assembly_eaf87642cc47414b_1	1460186	SNV	A	G	No	1	Heterozygous	165	337	48.9614		77	88	144	193	0.466667	34	165	337	61	69	0	0.968183	0.996353	yes	No	1	No	No	ncbi:FUN_000563-T1:c.128T>C	ncbi:FUN_000563-T1:p.Ile43Thr	ncbi:FUN_000563-T1:p.Ile43Thr	ncbi:FUN_000563-T1:c.128T>C	No	Yes				YALI0_F19052g	YALI0_F19052g	0101026, 2001210, 0006654	nuclear membrane biogenesis involved in mitotic nuclear division, regulation of isopentenyl diphosphate biosynthetic process, mevalonate pathway, phosphatidic acid biosynthetic process	0.45693037878954645, 0.18409036289353498, 0.6386112463108
assembly_eaf87642cc47414b_1	1471529	SNV	G	A	No	1	Heterozygous	185	369	50.1355		102	83	191	178	0.448649	34	185	369	65	73	0	0.978324	1	yes	No	1	No	No	ncbi:FUN_000566-T1:c.2241C>T			ncbi:FUN_000566-T1:c.2241C>T	No	No				YALI0_F18964g	YALI0_F18964g	0035672, 0015031, 0055085, 0015833	oligopeptide transmembrane transport, protein transport, transmembrane transport, peptide transport	0.18962032739335621, 0.07778235446255533, 1.993594146521005E-4, 0.22538049492896994
assembly_eaf87642cc47414b_1	1472219	SNV	T	A	No	1	Heterozygous	181	386	46.8912		74	107	184	202	0.40884	34	181	386	67	85	0	0.979836	0.844685	yes	No	1	No	No	ncbi:FUN_000566-T1:c.1551A>T			ncbi:FUN_000566-T1:c.1551A>T	No	No				YALI0_F18964g	YALI0_F18964g	0035672, 0015031, 0055085, 0015833	oligopeptide transmembrane transport, protein transport, transmembrane transport, peptide transport	0.18962032739335621, 0.07778235446255533, 1.993594146521005E-4, 0.22538049492896994
assembly_eaf87642cc47414b_1	1473200	SNV	A	G	No	1	Heterozygous	152	342	44.4444		71	81	155	187	0.467105	34	152	342	62	87	0	0.999863	1	yes	No	1	No	No	ncbi:FUN_000566-T1:c.570T>C			ncbi:FUN_000566-T1:c.570T>C	No	No				YALI0_F18964g	YALI0_F18964g	0035672, 0015031, 0055085, 0015833	oligopeptide transmembrane transport, protein transport, transmembrane transport, peptide transport	0.18962032739335621, 0.07778235446255533, 1.993594146521005E-4, 0.22538049492896994
assembly_eaf87642cc47414b_1	1483649	SNV	T	C	No	1	Heterozygous	138	296	46.6216		85	53	185	111	0.384058	34	138	296	56	74	0	0.915832	1	yes	No	1	No	No	ncbi:FUN_000568-T1:c.144T>C			ncbi:FUN_000568-T1:c.144T>C	No	No				YALI0_F18920g	YALI0_F18920g	0070086	ubiquitin-dependent endocytosis	0.379152
assembly_eaf87642cc47414b_1	1484405	SNV	C	T	No	1	Heterozygous	157	374	41.9786		68	89	174	200	0.433121	34	157	374	68	81	0	0.992331	1	yes	No	1	No	No	ncbi:FUN_000568-T1:c.900C>T			ncbi:FUN_000568-T1:c.900C>T	No	No				YALI0_F18920g	YALI0_F18920g	0070086	ubiquitin-dependent endocytosis	0.379152
assembly_eaf87642cc47414b_1	1484573	SNV	T	C	No	1	Heterozygous	156	325	48		67	89	156	169	0.429487	34	156	325	65	81	0	0.719552	0.972443	yes	No	1	No	No	ncbi:FUN_000568-T1:c.1068T>C			ncbi:FUN_000568-T1:c.1068T>C	No	No				YALI0_F18920g	YALI0_F18920g	0070086	ubiquitin-dependent endocytosis	0.379152
assembly_eaf87642cc47414b_1	1484966	SNV	G	A	No	1	Heterozygous	142	290	48.9655		74	68	164	126	0.478873	34	142	290	63	77	0	0.962751	0.990857	yes	No	1	No	No	ncbi:FUN_000568-T1:c.1461G>A			ncbi:FUN_000568-T1:c.1461G>A	No	No				YALI0_F18920g	YALI0_F18920g	0070086	ubiquitin-dependent endocytosis	0.379152
assembly_eaf87642cc47414b_1	1486244	SNV	G	T	No	1	Heterozygous	168	368	45.6522		97	71	206	162	0.422619	34	168	368	67	85	0	0.991704	1	yes	No	1	No	No	ncbi:FUN_000569-T1:c.115+85G>T			ncbi:FUN_000569-T1:c.115+85G>T	No	-				YALI0_F18898g	YALI0_F18898g	0035627, 0120009, 1902389	ceramide transport, -, ceramide 1-phosphate transport	0.18409036289353498, 0.09429918094302692, 0.18409036289353498
assembly_eaf87642cc47414b_1	1486303	SNV	G	T	No	1	Heterozygous	143	321	44.5483		70	73	165	156	0.48951	34	143	321	59	76	0	0.999859	1	yes	No	1	No	No	ncbi:FUN_000569-T1:c.115+144G>T			ncbi:FUN_000569-T1:c.115+144G>T	No	-				YALI0_F18898g	YALI0_F18898g	0035627, 0120009, 1902389	ceramide transport, -, ceramide 1-phosphate transport	0.18409036289353498, 0.09429918094302692, 0.18409036289353498
assembly_eaf87642cc47414b_1	1488042	SNV	G	A	No	1	Heterozygous	185	353	52.4079		69	116	133	220	0.372973	34	185	353	52	73	0	0.991336	1	yes	No	1	No	No	ncbi:FUN_000570-T1:c.276C>T			ncbi:FUN_000570-T1:c.276C>T	No	No				YALI0_F18876g	YALI0_F18876g	0000381, 0000398	regulation of alternative mRNA splicing, via spliceosome, mRNA splicing, via spliceosome	0.3343275701107349, 0.025034630405765035
assembly_eaf87642cc47414b_1	1501987	SNV	A	G	No	1	Heterozygous	164	333	49.2492		76	88	156	177	0.463415	34	164	333	66	75	0	0.911755	1	yes	No	1	No	No	ncbi:FUN_000574-T1:c.831A>G			ncbi:FUN_000574-T1:c.831A>G	No	No				YALI0_F18788g	YALI0_F18788g	0045944	positive regulation of transcription from RNA polymerase II promoter	0.32056
assembly_eaf87642cc47414b_1	1502515	SNV	C	G	No	1	Heterozygous	144	308	46.7532		76	68	159	149	0.472222	34	144	308	61	75	0	0.679611	1	yes	No	1	No	No	ncbi:FUN_000574-T1:c.1359C>G			ncbi:FUN_000574-T1:c.1359C>G	No	No				YALI0_F18788g	YALI0_F18788g	0045944	positive regulation of transcription from RNA polymerase II promoter	0.32056
assembly_eaf87642cc47414b_1	1516539	SNV	A	G	No	1	Heterozygous	151	331	45.6193		92	59	193	138	0.390728	34	151	331	63	83	0	0.719188	1	yes	No	1	No	No	ncbi:FUN_000580-T1:c.96T>C			ncbi:FUN_000580-T1:c.96T>C	No	No				YALI0_F18678g	YALI0_F18678g	0044550	secondary metabolite biosynthetic process	0.18409
assembly_eaf87642cc47414b_1	1520470	SNV	A	G	No	1	Heterozygous	166	364	45.6044		84	82	189	175	0.493976	34	166	364	74	77	0	0.905593	1	yes	No	1	No	No	ncbi:FUN_000582-T1:c.1653T>C			ncbi:FUN_000582-T1:c.1653T>C	No	No				YALI0_F18634g	YALI0_F18634g	0006511, 0016567	ubiquitin-dependent protein catabolic process, protein ubiquitination	0.4261907105521554, 0.33447358741408095
assembly_eaf87642cc47414b_1	1521643	SNV	G	A	No	1	Heterozygous	133	288	46.1806		71	62	167	121	0.466165	34	133	288	64	72	0	0.960701	0.984354	yes	No	1	No	No	ncbi:FUN_000582-T1:c.480C>T			ncbi:FUN_000582-T1:c.480C>T	No	No				YALI0_F18634g	YALI0_F18634g	0006511, 0016567	ubiquitin-dependent protein catabolic process, protein ubiquitination	0.4261907105521554, 0.33447358741408095
assembly_eaf87642cc47414b_1	1524431	SNV	C	G	No	1	Heterozygous	135	290	46.5517		62	73	127	163	0.459259	34	135	290	53	69	0	0.998125	1	yes	No	1	No	No	ncbi:FUN_000583-T1:c.414G>C			ncbi:FUN_000583-T1:c.414G>C	No	No				YALI0_F18612g	YALI0_F18612g	0010557, 0010468, 0006355	positive regulation of macromolecule biosynthetic process, regulation of gene expression, regulation of transcription, DNA-templated	0.18409036289353498, 0.7595244042453602, 0.40046648264506535
assembly_eaf87642cc47414b_1	1524644	SNV	A	C	No	1	Heterozygous	173	348	49.7126		86	87	163	185	0.49711	34	173	348	72	83	0	0.966798	1	yes	No	1	No	No	ncbi:FUN_000583-T1:c.201T>G	ncbi:FUN_000583-T1:p.Asn67Lys	ncbi:FUN_000583-T1:p.Asn67Lys	ncbi:FUN_000583-T1:c.201T>G	No	Yes				YALI0_F18612g	YALI0_F18612g	0010557, 0010468, 0006355	positive regulation of macromolecule biosynthetic process, regulation of gene expression, regulation of transcription, DNA-templated	0.18409036289353498, 0.7595244042453602, 0.40046648264506535
assembly_eaf87642cc47414b_1	1535067	SNV	A	G	No	1	Heterozygous	178	302	58.9404		123	55	193	109	0.308989	34	178	302	60	79	0	0.989065	0.936652	yes	No	1	No	No	ncbi:FUN_000587-T1:c.234A>G			ncbi:FUN_000587-T1:c.234A>G	No	No				YALI0_F18524g	YALI0_F18524g	0006623, 0006612, 0015031, 0043162, 0072666, 0007034	protein targeting to vacuole, protein targeting to membrane, protein transport, ubiquitin-dependent protein catabolic process via the multivesicular body sorting pathway, establishment of protein localization to vacuole, vacuolar transport	0.5869219566443066, 0.5569763936638148, 0.07778235446255533, 0.15679233416674165, 0.08912195275311219, 0.1202906586316953
assembly_eaf87642cc47414b_1	1535103	SNV	A	G	No	1	Heterozygous	165	256	64.4531		97	68	119	137	0.412121	34	165	256	59	80	0	0.756817	0.33386	yes	No	1	No	No	ncbi:FUN_000587-T1:c.270A>G			ncbi:FUN_000587-T1:c.270A>G	No	No				YALI0_F18524g	YALI0_F18524g	0006623, 0006612, 0015031, 0043162, 0072666, 0007034	protein targeting to vacuole, protein targeting to membrane, protein transport, ubiquitin-dependent protein catabolic process via the multivesicular body sorting pathway, establishment of protein localization to vacuole, vacuolar transport	0.5869219566443066, 0.5569763936638148, 0.07778235446255533, 0.15679233416674165, 0.08912195275311219, 0.1202906586316953
assembly_eaf87642cc47414b_1	1537008	SNV	C	T	No	1	Heterozygous	161	341	47.2141		92	69	178	163	0.428571	34	161	341	61	76	0	0.833441	0.974533	yes	No	1	No	No	ncbi:FUN_000588-T1:c.1017G>A			ncbi:FUN_000588-T1:c.1017G>A	No	No				YALI0_F18502g	YALI0_F18502g	0005978	glycogen biosynthetic process	0.0338532
assembly_eaf87642cc47414b_1	1537011	SNV	A	G	No	1	Heterozygous	172	356	48.3146		90	82	180	176	0.476744	34	172	356	63	78	0	0.847113	1	yes	No	1	No	No	ncbi:FUN_000588-T1:c.1014T>C			ncbi:FUN_000588-T1:c.1014T>C	No	No				YALI0_F18502g	YALI0_F18502g	0005978	glycogen biosynthetic process	0.0338532
assembly_eaf87642cc47414b_1	1541655	SNV	C	T	No	1	Heterozygous	148	307	48.2085		65	83	129	178	0.439189	34	148	307	54	71	0	0.988012	1	yes	No	1	No	No	ncbi:FUN_000590-T1:c.471C>T			ncbi:FUN_000590-T1:c.471C>T	No	No				YALI0_F18480g	YALI0_F18480g	0015031, 0072663, 0016558	protein transport, establishment of protein localization to peroxisome, protein import into peroxisome matrix	0.07778235446255533, 0.18409036289353498, 0.3055701186328319
assembly_eaf87642cc47414b_1	1548092	SNV	T	C	No	1	Heterozygous	168	326	51.5337		81	87	164	162	0.482143	34	168	326	69	80	0	0.986539	1	yes	No	1	No	No	ncbi:FUN_000591-T1:c.232A>G	ncbi:FUN_000591-T1:p.Ser78Gly	ncbi:FUN_000591-T1:p.Ser78Gly	ncbi:FUN_000591-T1:c.232A>G	No	Yes				YALI0_F18458g	YALI0_F18458g	0006355	regulation of transcription, DNA-templated	0.400466
assembly_eaf87642cc47414b_1	1588293	SNV	G	C	No	1	Heterozygous	187	425	44		107	80	231	194	0.427807	34	187	425	63	75	0	0.91344	1	yes	No	1	No	No	ncbi:FUN_000603-T1:c.421G>C	ncbi:FUN_000603-T1:p.Ala141Pro	ncbi:FUN_000603-T1:p.Ala141Pro	ncbi:FUN_000603-T1:c.421G>C	No	Yes				YALI0_F18216g	YALI0_F18216g	1990481, 0031119, 0008033, 0001522	mRNA pseudouridine synthesis, tRNA pseudouridine synthesis, tRNA processing, pseudouridine synthesis	0.15679233416674165, 0.3343275701107349, 0.9506214156724956, 0.6288982063675324
assembly_eaf87642cc47414b_1	1588349	SNV	A	C	No	1	Heterozygous	185	398	46.4824		97	88	197	201	0.475676	34	185	398	70	81	0	0.947824	1	yes	No	1	No	No	ncbi:FUN_000603-T1:c.477A>C			ncbi:FUN_000603-T1:c.477A>C	No	No				YALI0_F18216g	YALI0_F18216g	1990481, 0031119, 0008033, 0001522	mRNA pseudouridine synthesis, tRNA pseudouridine synthesis, tRNA processing, pseudouridine synthesis	0.15679233416674165, 0.3343275701107349, 0.9506214156724956, 0.6288982063675324
assembly_eaf87642cc47414b_1	1588424	SNV	G	A	No	1	Heterozygous	197	396	49.7475		92	105	183	213	0.467005	34	197	396	79	99	0	0.996434	1	yes	No	1	No	No	ncbi:FUN_000603-T1:c.552G>A			ncbi:FUN_000603-T1:c.552G>A	No	No				YALI0_F18216g	YALI0_F18216g	1990481, 0031119, 0008033, 0001522	mRNA pseudouridine synthesis, tRNA pseudouridine synthesis, tRNA processing, pseudouridine synthesis	0.15679233416674165, 0.3343275701107349, 0.9506214156724956, 0.6288982063675324
assembly_eaf87642cc47414b_1	1607018	SNV	T	A	No	1	Heterozygous	183	363	50.4132		53	130	129	234	0.289617	34	183	363	66	78	0	0.832791	0.793463	yes	No	1	No	No	ncbi:FUN_000612-T1:c.915T>A			ncbi:FUN_000612-T1:c.915T>A	No	No				YALI0_F18040g	YALI0_F18040g	0006812, 0098655, 0055085, 0006874	cation transport, cation transmembrane transport, transmembrane transport, cellular calcium ion homeostasis	0.8400701579416695, 0.030005686152312472, 1.993594146521005E-4, 0.2205332014718805
assembly_eaf87642cc47414b_1	1607061	SNV	A	G	No	1	Heterozygous	177	371	47.7089		62	115	138	233	0.350282	34	177	371	60	76	0	0.994869	1	yes	No	1	No	No	ncbi:FUN_000612-T1:c.958A>G	ncbi:FUN_000612-T1:p.Thr320Ala	ncbi:FUN_000612-T1:p.Thr320Ala	ncbi:FUN_000612-T1:c.958A>G	No	Yes				YALI0_F18040g	YALI0_F18040g	0006812, 0098655, 0055085, 0006874	cation transport, cation transmembrane transport, transmembrane transport, cellular calcium ion homeostasis	0.8400701579416695, 0.030005686152312472, 1.993594146521005E-4, 0.2205332014718805
assembly_eaf87642cc47414b_1	1615984	SNV	C	G	No	1	Heterozygous	151	334	45.2096		77	74	172	162	0.490066	34	151	334	64	83	0	0.944981	1	yes	No	1	No	No	ncbi:FUN_000614-T1:c.3264C>G			ncbi:FUN_000614-T1:c.3264C>G	No	No				YALI0_F17996g	YALI0_F17996g	1903825, 0015849, 0055085	organic acid transmembrane transport, organic acid transport, transmembrane transport	0.18409036289353498, 0.18409036289353498, 1.993594146521005E-4
assembly_eaf87642cc47414b_1	1616350	SNV	T	C	No	1	Heterozygous	161	318	50.6289		68	93	145	173	0.42236	34	161	318	64	73	0	0.995861	0.999999	yes	No	1	No	No	ncbi:FUN_000614-T1:c.3630T>C			ncbi:FUN_000614-T1:c.3630T>C	No	No				YALI0_F17996g	YALI0_F17996g	1903825, 0015849, 0055085	organic acid transmembrane transport, organic acid transport, transmembrane transport	0.18409036289353498, 0.18409036289353498, 1.993594146521005E-4
assembly_eaf87642cc47414b_1	1616494	SNV	G	A	No	1	Heterozygous	94	211	44.5498		13	81	34	177	0.138298	34	94	211	40	53	0	0.673847	0.980209	yes	No	1	No	No	ncbi:FUN_000614-T1:c.3774G>A			ncbi:FUN_000614-T1:c.3774G>A	No	No				YALI0_F17996g	YALI0_F17996g	1903825, 0015849, 0055085	organic acid transmembrane transport, organic acid transport, transmembrane transport	0.18409036289353498, 0.18409036289353498, 1.993594146521005E-4
assembly_eaf87642cc47414b_1	1618302	SNV	A	C	No	1	Heterozygous	196	363	53.9945		109	87	190	173	0.443878	34	196	363	76	94	0	0.706649	1	yes	No	1	No	No	ncbi:FUN_000615-T1:c.73A>C			ncbi:FUN_000615-T1:c.73A>C	No	No				YALI0_F17974g	YALI0_F17974g	0009636, 0043418, 0006508	response to toxic substance, homocysteine catabolic process, proteolysis	0.45693037878954645, 0.3343275701107349, 0.1571128532232683
assembly_eaf87642cc47414b_1	1625475	SNV	G	A	No	1	Heterozygous	151	311	48.5531		74	77	165	146	0.490066	34	151	311	58	72	0	0.655056	0.998204	yes	No	1	No	No	ncbi:FUN_000619-T1:c.1017C>T			ncbi:FUN_000619-T1:c.1017C>T	No	No				YALI0_F17886g	YALI0_F17886g	0045944, 0006357, 0000122	positive regulation of transcription from RNA polymerase II promoter, regulation of transcription from RNA polymerase II promoter, negative regulation of transcription from RNA polymerase II promoter	0.32055957322946904, 0.20030572061498575, 0.2514571192825755
assembly_eaf87642cc47414b_1	1625600	SNV	C	T	No	1	Heterozygous	164	366	44.8087		78	86	169	197	0.47561	34	164	366	64	74	0	0.949613	1	yes	No	1	No	No	ncbi:FUN_000619-T1:c.892G>A	ncbi:FUN_000619-T1:p.Val298Met	ncbi:FUN_000619-T1:p.Val298Met	ncbi:FUN_000619-T1:c.892G>A	No	Yes				YALI0_F17886g	YALI0_F17886g	0045944, 0006357, 0000122	positive regulation of transcription from RNA polymerase II promoter, regulation of transcription from RNA polymerase II promoter, negative regulation of transcription from RNA polymerase II promoter	0.32055957322946904, 0.20030572061498575, 0.2514571192825755
assembly_eaf87642cc47414b_1	1634335	SNV	C	T	No	1	Heterozygous	166	322	51.5528		63	103	125	197	0.379518	34	166	322	57	73	0	0.915336	1	yes	No	1	No	No	ncbi:FUN_000621-T1:c.99C>T			ncbi:FUN_000621-T1:c.99C>T	No	No				YALI0_F17842g	YALI0_F17842g	0006508, 0006751	proteolysis, glutathione catabolic process	0.1571128532232683, 0.6386112463108
assembly_eaf87642cc47414b_1	1634761	SNV	G	A	No	1	Heterozygous	130	325	40		56	74	161	164	0.430769	34	130	325	63	77	0	0.913557	0.889115	yes	No	1	No	No	ncbi:FUN_000621-T1:c.525G>A			ncbi:FUN_000621-T1:c.525G>A	No	No				YALI0_F17842g	YALI0_F17842g	0006508, 0006751	proteolysis, glutathione catabolic process	0.1571128532232683, 0.6386112463108
assembly_eaf87642cc47414b_1	1635352	SNV	T	G	No	1	Heterozygous	124	260	47.6923		81	43	163	97	0.346774	34	124	260	51	63	0	0.879958	1	yes	No	1	No	No	ncbi:FUN_000621-T1:c.1116T>G			ncbi:FUN_000621-T1:c.1116T>G	No	No				YALI0_F17842g	YALI0_F17842g	0006508, 0006751	proteolysis, glutathione catabolic process	0.1571128532232683, 0.6386112463108
assembly_eaf87642cc47414b_1	1635451	SNV	C	T	No	1	Heterozygous	145	315	46.0317		55	90	136	179	0.37931	34	145	315	69	86	0	0.992427	0.955454	yes	No	1	No	No	ncbi:FUN_000621-T1:c.1215C>T			ncbi:FUN_000621-T1:c.1215C>T	No	No				YALI0_F17842g	YALI0_F17842g	0006508, 0006751	proteolysis, glutathione catabolic process	0.1571128532232683, 0.6386112463108
assembly_eaf87642cc47414b_1	1637617	SNV	A	G	No	1	Heterozygous	142	304	46.7105		70	72	164	140	0.492958	34	142	304	63	70	0	0.978083	0.986623	yes	No	1	No	No	ncbi:FUN_000622-T1:c.828T>C			ncbi:FUN_000622-T1:c.828T>C	No	No				YALI0_F17820g	YALI0_F17820g	0006537, 0006520	glutamate biosynthetic process, cellular amino acid metabolic process	0.3343275701107349, 0.6303847539507295
assembly_eaf87642cc47414b_1	1637809	SNV	A	G	No	1	Heterozygous	175	381	45.9318		89	86	171	210	0.491429	34	175	381	67	80	0	0.925296	0.912597	yes	No	1	No	No	ncbi:FUN_000622-T1:c.636T>C			ncbi:FUN_000622-T1:c.636T>C	No	No				YALI0_F17820g	YALI0_F17820g	0006537, 0006520	glutamate biosynthetic process, cellular amino acid metabolic process	0.3343275701107349, 0.6303847539507295
assembly_eaf87642cc47414b_1	1637893	SNV	C	T	No	1	Heterozygous	186	396	46.9697		90	96	188	208	0.483871	34	186	396	63	79	0	0.981508	1	yes	No	1	No	No	ncbi:FUN_000622-T1:c.552G>A			ncbi:FUN_000622-T1:c.552G>A	No	No				YALI0_F17820g	YALI0_F17820g	0006537, 0006520	glutamate biosynthetic process, cellular amino acid metabolic process	0.3343275701107349, 0.6303847539507295
assembly_eaf87642cc47414b_1	1674452^1674453	Insertion	-	G	No	1	Heterozygous	177	373	47.4531		106	71	207	166	0.40113	34	177	373	57	77	1.96	0.54596	0.985904	yes	No	1	No	No	ncbi:FUN_000638-T1:c.3402dupC	ncbi:FUN_000638-T1:p.Arg1135fs	ncbi:FUN_000638-T1:p.Arg1135fs	ncbi:FUN_000638-T1:c.3402dupC	No	Yes		1674452		YALI0_F17468g	YALI0_F17468g	0006351, 0006355, 0006357	transcription, DNA-templated, regulation of transcription, DNA-templated, regulation of transcription from RNA polymerase II promoter	0.19643654203680216, 0.40046648264506535, 0.20030572061498575
assembly_eaf87642cc47414b_1	1674537	SNV	G	C	No	1	Heterozygous	182	366	49.7268		75	107	149	217	0.412088	34	182	366	63	83	0	0.270979	1	yes	No	1	No	No	ncbi:FUN_000638-T1:c.3318C>G	ncbi:FUN_000638-T1:p.Asn1106Lys	ncbi:FUN_000638-T1:p.Asn1106Lys	ncbi:FUN_000638-T1:c.3318C>G	No	Yes				YALI0_F17468g	YALI0_F17468g	0006351, 0006355, 0006357	transcription, DNA-templated, regulation of transcription, DNA-templated, regulation of transcription from RNA polymerase II promoter	0.19643654203680216, 0.40046648264506535, 0.20030572061498575
assembly_eaf87642cc47414b_1	1675603	SNV	T	C	No	1	Heterozygous	191	370	51.6216		97	94	180	190	0.492147	34	191	370	73	87	0	0.992259	1	yes	No	1	No	No	ncbi:FUN_000638-T1:c.2252A>G	ncbi:FUN_000638-T1:p.Lys751Arg	ncbi:FUN_000638-T1:p.Lys751Arg	ncbi:FUN_000638-T1:c.2252A>G	No	Yes				YALI0_F17468g	YALI0_F17468g	0006351, 0006355, 0006357	transcription, DNA-templated, regulation of transcription, DNA-templated, regulation of transcription from RNA polymerase II promoter	0.19643654203680216, 0.40046648264506535, 0.20030572061498575
assembly_eaf87642cc47414b_1	1676796	SNV	C	T	No	1	Heterozygous	136	336	40.4762		56	80	138	198	0.411765	34	136	336	60	69	0	0.992736	1	yes	No	1	No	No	ncbi:FUN_000638-T1:c.1059G>A			ncbi:FUN_000638-T1:c.1059G>A	No	No				YALI0_F17468g	YALI0_F17468g	0006351, 0006355, 0006357	transcription, DNA-templated, regulation of transcription, DNA-templated, regulation of transcription from RNA polymerase II promoter	0.19643654203680216, 0.40046648264506535, 0.20030572061498575
assembly_eaf87642cc47414b_1	1677057	SNV	T	C	No	1	Heterozygous	150	308	48.7013		64	86	142	166	0.426667	34	150	308	53	67	0	0.0954568	0.999935	yes	No	1	No	No	ncbi:FUN_000638-T1:c.798A>G			ncbi:FUN_000638-T1:c.798A>G	No	No				YALI0_F17468g	YALI0_F17468g	0006351, 0006355, 0006357	transcription, DNA-templated, regulation of transcription, DNA-templated, regulation of transcription from RNA polymerase II promoter	0.19643654203680216, 0.40046648264506535, 0.20030572061498575
assembly_eaf87642cc47414b_1	1682751	SNV	G	T	No	1	Heterozygous	182	387	47.0284		75	107	167	220	0.412088	34	182	387	53	70	0	0.979689	1	yes	No	1	No	No	ncbi:FUN_000639-T1:c.714C>A			ncbi:FUN_000639-T1:c.714C>A	No	No				YALI0_F17446g	YALI0_F17446g	0055085	transmembrane transport	0.000199359
assembly_eaf87642cc47414b_1	1683444	SNV	A	G	No	1	Heterozygous	139	308	45.1299		52	87	126	182	0.374101	34	139	308	48	62	0	0.990918	0.996927	yes	No	1	No	No	ncbi:FUN_000639-T1:c.21T>C			ncbi:FUN_000639-T1:c.21T>C	No	No				YALI0_F17446g	YALI0_F17446g	0055085	transmembrane transport	0.000199359
assembly_eaf87642cc47414b_1	1686030	SNV	C	T	No	1	Heterozygous	131	282	46.4539		69	62	160	122	0.473282	34	131	282	66	73	0	0.963627	0.995585	yes	No	1	Yes	No	ncbi:FUN_000640-T1:c.231C>T			ncbi:FUN_000640-T1:c.231C>T	No	No				YALI0_F17424g	YALI0_F17424g	0006355, 0006357	regulation of transcription, DNA-templated, regulation of transcription from RNA polymerase II promoter	0.40046648264506535, 0.20030572061498575
assembly_eaf87642cc47414b_1	1689730	SNV	G	T	No	1	Heterozygous	160	326	49.0798		86	74	183	143	0.4625	34	160	326	64	73	0	0.751163	1	yes	No	1	No	No	ncbi:FUN_000641-T1:c.603G>T			ncbi:FUN_000641-T1:c.603G>T	No	No				YALI0_F17402g	YALI0_F17402g	0006487	protein N-linked glycosylation	0.308489
assembly_eaf87642cc47414b_1	1689910	SNV	C	T	No	1	Heterozygous	156	325	48		57	99	108	217	0.365385	34	156	325	65	84	0	0.987312	0.993876	yes	No	1	No	No	ncbi:FUN_000641-T1:c.783C>T			ncbi:FUN_000641-T1:c.783C>T	No	No				YALI0_F17402g	YALI0_F17402g	0006487	protein N-linked glycosylation	0.308489
assembly_eaf87642cc47414b_1	1691221	SNV	A	G	No	1	Heterozygous	171	338	50.5917		84	87	169	169	0.491228	34	171	338	63	82	0	0.990174	1	yes	No	1	No	No	ncbi:FUN_000642-T1:c.270T>C			ncbi:FUN_000642-T1:c.270T>C	No	No				YALI0_F17380g	YALI0_F17380g	0042254, 0042274, 0006364	ribosome biogenesis, ribosomal small subunit biogenesis, rRNA processing	0.36109699927710515, 0.47385077435586886, 0.11906908857561183
assembly_eaf87642cc47414b_1	1692389	SNV	A	G	No	1	Heterozygous	178	368	48.3696		103	75	218	150	0.421348	34	178	368	74	83	0	0.999992	1	yes	No	1	No	No	ncbi:FUN_000643-T1:c.1554T>C			ncbi:FUN_000643-T1:c.1554T>C	No	No				YALI0_F17358g	YALI0_F17358g	0017148, 0010629, 0010608, 0006417, 0042273, 0050821, 0065008	negative regulation of translation, negative regulation of gene expression, posttranscriptional regulation of gene expression, regulation of translation, ribosomal large subunit biogenesis, protein stabilization, regulation of biological quality	0.12161599395871958, 0.08017071196195724, 0.08017071196195724, 0.9616787849311731, 0.9711820686683544, 0.4492084428487565, 0.046325360803043836
assembly_eaf87642cc47414b_1	1692527	SNV	G	A	No	1	Heterozygous	175	369	47.4255		72	103	152	217	0.411429	34	175	369	73	89	0	0.982009	1	yes	No	1	No	No	ncbi:FUN_000643-T1:c.1416C>T			ncbi:FUN_000643-T1:c.1416C>T	No	No				YALI0_F17358g	YALI0_F17358g	0017148, 0010629, 0010608, 0006417, 0042273, 0050821, 0065008	negative regulation of translation, negative regulation of gene expression, posttranscriptional regulation of gene expression, regulation of translation, ribosomal large subunit biogenesis, protein stabilization, regulation of biological quality	0.12161599395871958, 0.08017071196195724, 0.08017071196195724, 0.9616787849311731, 0.9711820686683544, 0.4492084428487565, 0.046325360803043836
assembly_eaf87642cc47414b_1	1693183	SNV	G	A	No	1	Heterozygous	129	316	40.8228		52	77	155	161	0.403101	34	129	316	48	57	0	0.730189	0.69711	yes	No	1	No	No	ncbi:FUN_000643-T1:c.760C>T			ncbi:FUN_000643-T1:c.760C>T	No	No				YALI0_F17358g	YALI0_F17358g	0017148, 0010629, 0010608, 0006417, 0042273, 0050821, 0065008	negative regulation of translation, negative regulation of gene expression, posttranscriptional regulation of gene expression, regulation of translation, ribosomal large subunit biogenesis, protein stabilization, regulation of biological quality	0.12161599395871958, 0.08017071196195724, 0.08017071196195724, 0.9616787849311731, 0.9711820686683544, 0.4492084428487565, 0.046325360803043836
assembly_eaf87642cc47414b_1	1693838	SNV	A	G	No	1	Heterozygous	211	387	54.522		78	133	145	242	0.369668	34	211	387	70	85	0	0.994833	1	yes	No	1	No	No	ncbi:FUN_000643-T1:c.105T>C			ncbi:FUN_000643-T1:c.105T>C	No	No				YALI0_F17358g	YALI0_F17358g	0017148, 0010629, 0010608, 0006417, 0042273, 0050821, 0065008	negative regulation of translation, negative regulation of gene expression, posttranscriptional regulation of gene expression, regulation of translation, ribosomal large subunit biogenesis, protein stabilization, regulation of biological quality	0.12161599395871958, 0.08017071196195724, 0.08017071196195724, 0.9616787849311731, 0.9711820686683544, 0.4492084428487565, 0.046325360803043836
assembly_eaf87642cc47414b_1	1697303	SNV	A	G	No	1	Heterozygous	145	314	46.1783		86	59	188	126	0.406897	34	145	314	74	88	0	0.987426	1	yes	No	1	No	No					No	-				YALI0_F17314g	YALI0_F17314g	0098656	anion transmembrane transport	0.334328
assembly_eaf87642cc47414b_1	1697449	SNV	A	C	No	1	Heterozygous	139	303	45.8746		56	83	120	183	0.402878	34	139	303	63	77	0	0.980346	1	yes	No	1	No	No					No	-				YALI0_F17314g	YALI0_F17314g	0098656	anion transmembrane transport	0.334328
assembly_eaf87642cc47414b_1	1697477	SNV	G	A	No	1	Heterozygous	155	301	51.495		70	85	129	172	0.451613	34	155	301	64	81	0	0.997056	1	yes	No	1	No	No	ncbi:FUN_000645-T1:c.28G>A	ncbi:FUN_000645-T1:p.Gly10Ser	ncbi:FUN_000645-T1:p.Gly10Ser	ncbi:FUN_000645-T1:c.28G>A	No	Yes				YALI0_F17314g	YALI0_F17314g	0098656	anion transmembrane transport	0.334328
assembly_eaf87642cc47414b_1	1697609	SNV	A	T	No	1	Heterozygous	144	291	49.4845		84	60	158	133	0.416667	34	144	291	65	77	0	0.994904	0.996225	yes	No	1	No	No	ncbi:FUN_000645-T1:c.61+99A>T			ncbi:FUN_000645-T1:c.61+99A>T	No	-				YALI0_F17314g	YALI0_F17314g	0098656	anion transmembrane transport	0.334328
assembly_eaf87642cc47414b_1	1697711..1697715	Deletion	GAAAA	-	No	5	Heterozygous	141	312	45.1923		49	92	128	184	0.347518	33.4043	141	312	68	82	-1.53	0.239955	0.886983	yes	No	1	No	No	ncbi:FUN_000645-T1:c.62-47_62-43delAAAAG			ncbi:FUN_000645-T1:c.62-47_62-43delAAAAG	No	-		1697711	1697711: AAAAG	YALI0_F17314g	YALI0_F17314g	0098656	anion transmembrane transport	0.334328
assembly_eaf87642cc47414b_1	1697967	SNV	T	C	No	1	Heterozygous	140	289	48.4429		69	71	145	144	0.492857	34	140	289	62	71	0	0.802506	1	yes	No	1	No	No	ncbi:FUN_000645-T1:c.270T>C			ncbi:FUN_000645-T1:c.270T>C	No	No				YALI0_F17314g	YALI0_F17314g	0098656	anion transmembrane transport	0.334328
assembly_eaf87642cc47414b_1	1702180	SNV	A	T	No	1	Heterozygous	149	296	50.3378		68	81	152	144	0.456376	34	149	296	52	67	0	0.989483	0.950788	yes	No	1	No	No	ncbi:FUN_000647-T1:c.31+81A>T			ncbi:FUN_000647-T1:c.31+81A>T	No	-				YALI0_F17270g	YALI0_F17270g	0010590, 0032956, 0007163, 0007165, 0000226, 0007264, 0090338, 0007015, 0045921, 0030036, 0030950	regulation of cell separation after cytokinesis, regulation of actin cytoskeleton organization, establishment or maintenance of cell polarity, signal transduction, microtubule cytoskeleton organization, small GTPase mediated signal transduction, positive regulation of formin-nucleated actin cable assembly, actin filament organization, positive regulation of exocytosis, actin cytoskeleton organiza…	0.3343275701107349, 0.4492084428487565, 0.8400701579416695, 0.1994655000632658, 0.6777006060206552, 0.18817067715616442, 0.3343275701107349, 0.3413119780636472, 0.18409036289353498, 0.49080642241244643, 0.03385315567633507
assembly_eaf87642cc47414b_1	1702944	SNV	C	T	No	1	Heterozygous	149	313	47.6038		83	66	173	140	0.442953	34	149	313	58	74	0	0.99923	1	yes	No	1	No	No	ncbi:FUN_000647-T1:c.348C>T			ncbi:FUN_000647-T1:c.348C>T	No	No				YALI0_F17270g	YALI0_F17270g	0010590, 0032956, 0007163, 0007165, 0000226, 0007264, 0090338, 0007015, 0045921, 0030036, 0030950	regulation of cell separation after cytokinesis, regulation of actin cytoskeleton organization, establishment or maintenance of cell polarity, signal transduction, microtubule cytoskeleton organization, small GTPase mediated signal transduction, positive regulation of formin-nucleated actin cable assembly, actin filament organization, positive regulation of exocytosis, actin cytoskeleton organiza…	0.3343275701107349, 0.4492084428487565, 0.8400701579416695, 0.1994655000632658, 0.6777006060206552, 0.18817067715616442, 0.3343275701107349, 0.3413119780636472, 0.18409036289353498, 0.49080642241244643, 0.03385315567633507
assembly_eaf87642cc47414b_1	1704917	SNV	A	G	No	1	Heterozygous	131	289	45.3287		73	58	154	135	0.442748	34	131	289	48	64	0	0.999993	1	yes	No	1	No	No	ncbi:FUN_000648-T1:c.663T>C			ncbi:FUN_000648-T1:c.663T>C	No	No				YALI0_F17248g	YALI0_F17248g	0006120	mitochondrial electron transport, NADH to ubiquinone	0.30557
assembly_eaf87642cc47414b_1	1715182	SNV	C	T	No	1	Heterozygous	113	255	44.3137		79	34	173	82	0.300885	34	113	255	47	58	0	0.803634	1	yes	No	1	No	No					No	-				YALI0_F17116g	YALI0_F17116g	0000724, 0006310, 0006268	double-strand break repair via homologous recombination, DNA recombination, DNA unwinding involved in DNA replication	0.02847941851730018, 0.2239622238419381, 0.5145442260992928
assembly_eaf87642cc47414b_1	1715255	SNV	T	C	No	1	Heterozygous	162	364	44.5055		94	68	210	154	0.419753	34	162	364	64	79	0	0.929585	1	yes	No	1	No	No					No	-				YALI0_F17116g	YALI0_F17116g	0000724, 0006310, 0006268	double-strand break repair via homologous recombination, DNA recombination, DNA unwinding involved in DNA replication	0.02847941851730018, 0.2239622238419381, 0.5145442260992928
assembly_eaf87642cc47414b_1	1715272	SNV	T	C	No	1	Heterozygous	150	362	41.4365		87	63	198	164	0.42	34	150	362	62	79	0	0.946427	0.99976	yes	No	1	No	No					No	-				YALI0_F17116g	YALI0_F17116g	0000724, 0006310, 0006268	double-strand break repair via homologous recombination, DNA recombination, DNA unwinding involved in DNA replication	0.02847941851730018, 0.2239622238419381, 0.5145442260992928
assembly_eaf87642cc47414b_1	1715410	SNV	A	G	No	1	Heterozygous	191	376	50.7979		100	91	197	179	0.47644	34	191	376	66	77	0	0.99698	1	yes	No	1	No	No					No	-				YALI0_F17116g	YALI0_F17116g	0000724, 0006310, 0006268	double-strand break repair via homologous recombination, DNA recombination, DNA unwinding involved in DNA replication	0.02847941851730018, 0.2239622238419381, 0.5145442260992928
assembly_eaf87642cc47414b_1	1716375	SNV	G	A	No	1	Heterozygous	174	335	51.9403		70	104	145	190	0.402299	34	174	335	53	69	0	0.999845	1	yes	No	1	No	No					No	-				YALI0_F17116g	YALI0_F17116g	0000724, 0006310, 0006268	double-strand break repair via homologous recombination, DNA recombination, DNA unwinding involved in DNA replication	0.02847941851730018, 0.2239622238419381, 0.5145442260992928
assembly_eaf87642cc47414b_1	1719100	SNV	A	G	No	1	Heterozygous	168	343	48.9796		93	75	188	155	0.446429	34	168	343	66	85	0	0.949302	1	yes	No	1	No	No	ncbi:FUN_000656-T1:c.72A>G			ncbi:FUN_000656-T1:c.72A>G	No	No				YALI0_F17050g	YALI0_F17050g	0045842, 0031145, 0051301, 0006511, 0016567	positive regulation of mitotic metaphase/anaphase transition, anaphase-promoting complex-dependent catabolic process, cell division, ubiquitin-dependent protein catabolic process, protein ubiquitination	0.3055701186328319, 0.20515599197761958, 0.4791966254805847, 0.4261907105521554, 0.33447358741408095
assembly_eaf87642cc47414b_1	1721071	SNV	G	A	No	1	Heterozygous	140	327	42.8135		56	84	164	163	0.4	34	140	327	60	80	0	0.780048	0.537425	yes	No	1	No	No	ncbi:FUN_000658-T1:c.85+65G>A			ncbi:FUN_000658-T1:c.85+65G>A	No	-				YALI0_F17006g	YALI0_F17006g	0006914, 0034058, 0016192	autophagy, endosomal vesicle fusion, vesicle-mediated transport	0.5745219086280545, 0.23043698307587324, 0.2228216257667247
assembly_eaf87642cc47414b_1	1721248	SNV	A	G	No	1	Heterozygous	173	341	50.7331		88	85	179	162	0.491329	34	173	341	61	86	0	0.966456	1	yes	No	1	No	No	ncbi:FUN_000658-T1:c.86-23A>G			ncbi:FUN_000658-T1:c.86-23A>G	No	-				YALI0_F17006g	YALI0_F17006g	0006914, 0034058, 0016192	autophagy, endosomal vesicle fusion, vesicle-mediated transport	0.5745219086280545, 0.23043698307587324, 0.2228216257667247
assembly_eaf87642cc47414b_1	1721256..1721257	MNV	CG	AT	No	2	Heterozygous	178	365	48.7671		86	92	185	180	0.483146	34	178	365	60	86	0	0.955912	1	yes	No	1	No	No	ncbi:FUN_000658-T1:c.86-15_86-14delinsAT			ncbi:FUN_000658-T1:c.86-15_86-14delinsAT	No	-				YALI0_F17006g	YALI0_F17006g	0006914, 0034058, 0016192	autophagy, endosomal vesicle fusion, vesicle-mediated transport	0.5745219086280545, 0.23043698307587324, 0.2228216257667247
assembly_eaf87642cc47414b_1	1721355	SNV	G	A	No	1	Heterozygous	162	363	44.6281		73	89	175	188	0.450617	34	162	363	62	80	0	0.677845	1	yes	No	1	No	No	ncbi:FUN_000658-T1:c.170G>A	ncbi:FUN_000658-T1:p.Arg57Lys	ncbi:FUN_000658-T1:p.Arg57Lys	ncbi:FUN_000658-T1:c.170G>A	No	Yes				YALI0_F17006g	YALI0_F17006g	0006914, 0034058, 0016192	autophagy, endosomal vesicle fusion, vesicle-mediated transport	0.5745219086280545, 0.23043698307587324, 0.2228216257667247
assembly_eaf87642cc47414b_1	1723009	SNV	A	G	No	1	Heterozygous	188	336	55.9524		104	84	182	154	0.446809	34	188	336	68	72	0	0.994443	1	yes	No	1	No	No	ncbi:FUN_000658-T1:c.1824A>G			ncbi:FUN_000658-T1:c.1824A>G	No	No				YALI0_F17006g	YALI0_F17006g	0006914, 0034058, 0016192	autophagy, endosomal vesicle fusion, vesicle-mediated transport	0.5745219086280545, 0.23043698307587324, 0.2228216257667247
assembly_eaf87642cc47414b_1	1723264	SNV	C	A	No	1	Heterozygous	152	304	50		62	90	130	174	0.407895	34	152	304	52	65	0	0.976003	1	yes	No	1	No	No	ncbi:FUN_000658-T1:c.2079C>A			ncbi:FUN_000658-T1:c.2079C>A	No	No				YALI0_F17006g	YALI0_F17006g	0006914, 0034058, 0016192	autophagy, endosomal vesicle fusion, vesicle-mediated transport	0.5745219086280545, 0.23043698307587324, 0.2228216257667247
assembly_eaf87642cc47414b_1	1723847	SNV	G	A	No	1	Heterozygous	157	319	49.2163		93	64	193	126	0.407643	34	157	319	62	73	0	0.916924	1	yes	No	1	No	No	ncbi:FUN_000658-T1:c.2662G>A	ncbi:FUN_000658-T1:p.Ala888Thr	ncbi:FUN_000658-T1:p.Ala888Thr	ncbi:FUN_000658-T1:c.2662G>A	No	Yes				YALI0_F17006g	YALI0_F17006g	0006914, 0034058, 0016192	autophagy, endosomal vesicle fusion, vesicle-mediated transport	0.5745219086280545, 0.23043698307587324, 0.2228216257667247
assembly_eaf87642cc47414b_1	1724032	SNV	T	A	No	1	Heterozygous	171	350	48.8571		80	91	168	182	0.467836	34	171	350	68	84	0	0.999998	1	yes	No	1	No	No	ncbi:FUN_000658-T1:c.2847T>A			ncbi:FUN_000658-T1:c.2847T>A	No	No				YALI0_F17006g	YALI0_F17006g	0006914, 0034058, 0016192	autophagy, endosomal vesicle fusion, vesicle-mediated transport	0.5745219086280545, 0.23043698307587324, 0.2228216257667247
assembly_eaf87642cc47414b_1	1724158	SNV	T	G	No	1	Heterozygous	192	397	48.3627		106	86	222	175	0.447917	34	192	397	82	95	0	0.992916	1	yes	No	1	No	No	ncbi:FUN_000658-T1:c.2973T>G	ncbi:FUN_000658-T1:p.Asp991Glu	ncbi:FUN_000658-T1:p.Asp991Glu	ncbi:FUN_000658-T1:c.2973T>G	No	Yes				YALI0_F17006g	YALI0_F17006g	0006914, 0034058, 0016192	autophagy, endosomal vesicle fusion, vesicle-mediated transport	0.5745219086280545, 0.23043698307587324, 0.2228216257667247
assembly_eaf87642cc47414b_1	1733078	SNV	G	C	No	1	Heterozygous	211	391	53.9642		81	130	165	226	0.383886	34	211	391	68	82	0	0.8382	0.995194	yes	No	1	No	No	ncbi:FUN_000661-T1:c.3368G>C	ncbi:FUN_000661-T1:p.Gly1123Ala	ncbi:FUN_000661-T1:p.Gly1123Ala	ncbi:FUN_000661-T1:c.3368G>C	No	Yes				YALI0_F16940g	YALI0_F16940g	0006887, 0006897, 0034727, 0006869, 0030011	exocytosis, endocytosis, piecemeal microautophagy of nucleus, lipid transport, maintenance of cell polarity	0.014167791560711018, 0.0325625321698183, 0.7052194718463938, 0.49080642241244643, 0.5569763936638148
assembly_eaf87642cc47414b_1	1749065	SNV	C	T	No	1	Heterozygous	141	303	46.5347		77	64	153	150	0.453901	34	141	303	59	73	0	0.992967	0.997038	yes	No	1	No	No	ncbi:FUN_000663-T1:c.993C>T			ncbi:FUN_000663-T1:c.993C>T	No	No				YALI0_F16896g	YALI0_F16896g	0072488	ammonium transmembrane transport	0.30557
assembly_eaf87642cc47414b_1	1750793	SNV	C	T	No	1	Heterozygous	182	372	48.9247		77	105	172	200	0.423077	34	182	372	62	78	0	0.898946	0.996912	yes	No	1	No	No	ncbi:FUN_000664-T1:c.1564G>A	ncbi:FUN_000664-T1:p.Asp522Asn	ncbi:FUN_000664-T1:p.Asp522Asn	ncbi:FUN_000664-T1:c.1564G>A	No	Yes				YALI0_F16874g	YALI0_F16874g	0000338	protein deneddylation	0.638611
assembly_eaf87642cc47414b_1	1750989	SNV	G	A	No	1	Heterozygous	146	325	44.9231		73	73	172	153	0.5	34	146	325	66	78	0	0.942334	1	yes	No	1	No	No	ncbi:FUN_000664-T1:c.1368C>T			ncbi:FUN_000664-T1:c.1368C>T	No	No				YALI0_F16874g	YALI0_F16874g	0000338	protein deneddylation	0.638611
assembly_eaf87642cc47414b_1	1752057	SNV	C	T	No	1	Heterozygous	140	286	48.951		79	61	157	129	0.435714	34	140	286	56	64	0	0.991469	1	yes	No	1	No	No	ncbi:FUN_000664-T1:c.300G>A			ncbi:FUN_000664-T1:c.300G>A	No	No				YALI0_F16874g	YALI0_F16874g	0000338	protein deneddylation	0.638611
assembly_eaf87642cc47414b_1	1752120	SNV	G	A	No	1	Heterozygous	173	338	51.1834		72	101	138	200	0.416185	34	173	338	64	80	0	0.972358	1	yes	No	1	No	No	ncbi:FUN_000664-T1:c.237C>T			ncbi:FUN_000664-T1:c.237C>T	No	No				YALI0_F16874g	YALI0_F16874g	0000338	protein deneddylation	0.638611
assembly_eaf87642cc47414b_1	1767430	SNV	G	C	No	1	Heterozygous	167	342	48.8304		84	83	171	171	0.497006	34	167	342	64	80	0	0.983034	1	yes	No	1	No	No	ncbi:FUN_000669-T1:c.133G>C	ncbi:FUN_000669-T1:p.Glu45Gln	ncbi:FUN_000669-T1:p.Glu45Gln	ncbi:FUN_000669-T1:c.133G>C	No	Yes				YALI0_F16731g	YALI0_F16731g	0019915	lipid storage	0.705219
assembly_eaf87642cc47414b_1	1816226	SNV	T	C	No	1	Heterozygous	158	334	47.3054		73	85	152	182	0.462025	34	158	334	66	77	0	0.998561	1	yes	No	1	No	No	ncbi:FUN_000681-T1:c.898T>C	ncbi:FUN_000681-T1:p.Ser300Pro	ncbi:FUN_000681-T1:p.Ser300Pro	ncbi:FUN_000681-T1:c.898T>C	No	Yes				YALI0_F16423g	YALI0_F16423g	0015719, 0042938, 0042939, 0055085, 0035442	allantoate transport, dipeptide transport, tripeptide transport, transmembrane transport, dipeptide transmembrane transport	0.046325360803043836, 0.08017071196195724, 0.12161599395871958, 1.993594146521005E-4, 0.046325360803043836
assembly_eaf87642cc47414b_1	1924996	SNV	G	A	No	1	Heterozygous	170	350	48.5714		77	93	177	173	0.452941	34	170	350	67	88	0	0.445143	0.962849	yes	No	1	No	No	ncbi:FUN_000721-T1:c.935G>A	ncbi:FUN_000721-T1:p.Gly312Glu	ncbi:FUN_000721-T1:p.Gly312Glu	ncbi:FUN_000721-T1:c.935G>A	No	Yes				YALI0_F15477g	YALI0_F15477g	0070192, 0051260, 1990918, 0042148, 0000708, 0006281, 0036298, 0120290, 1990426, 0000723, 0000724, 0007131, 0000730, 0061982, 0006310, 0007533, 0006312	chromosome organization involved in meiotic cell cycle, protein homooligomerization, double-strand break repair involved in meiotic recombination, strand invasion, meiotic strand invasion, DNA repair, recombinational interstrand cross-link repair, -, mitotic recombination-dependent replication fork processing, telomere maintenance, double-strand break repair via homologous recombination, reciproc…	0.3343275701107349, 0.45693037878954645, 0.45693037878954645, 0.03385315567633507, 0.18409036289353498, 0.12688935284895608, 0.18409036289353498, 0.3343275701107349, 0.45693037878954645, 0.6303847539507295, 0.02847941851730018, 0.8039006099591832, 0.03385315567633507, 0.3791517685024768, 0.2239622238419381, 0.18409036289353498, 0.23043698307587324
assembly_eaf87642cc47414b_1	1927583	SNV	T	C	No	1	Heterozygous	167	353	47.3088		71	96	176	177	0.42515	34	167	353	60	78	0	0.942717	0.811933	yes	No	1	No	No	ncbi:FUN_000723-T1:c.327T>C			ncbi:FUN_000723-T1:c.327T>C	No	No				YALI0_F15433g	YALI0_F15433g	0015880, 1990559, 0055085	coenzyme A transport, mitochondrial coenzyme A transmembrane transport, transmembrane transport	0.18409036289353498, 0.18409036289353498, 1.993594146521005E-4
assembly_eaf87642cc47414b_1	1934675	SNV	C	A	No	1	Heterozygous	161	339	47.4926		78	83	153	186	0.484472	34	161	339	67	80	0	0.965823	1	yes	No	1	No	No	ncbi:FUN_000725-T1:c.186G>T			ncbi:FUN_000725-T1:c.186G>T	No	No				YALI0_F15389g	YALI0_F15389g	0006897, 0034314	endocytosis, Arp2/3 complex-mediated actin nucleation	0.0325625321698183, 0.8039006099591832
assembly_eaf87642cc47414b_1	1934768	SNV	T	C	No	1	Heterozygous	170	335	50.7463		82	88	174	161	0.482353	34	170	335	69	81	0	0.970654	1	yes	No	1	No	No	ncbi:FUN_000725-T1:c.93A>G			ncbi:FUN_000725-T1:c.93A>G	No	No				YALI0_F15389g	YALI0_F15389g	0006897, 0034314	endocytosis, Arp2/3 complex-mediated actin nucleation	0.0325625321698183, 0.8039006099591832
assembly_eaf87642cc47414b_1	1936346	SNV	T	C	No	1	Heterozygous	152	336	45.2381		72	80	166	170	0.473684	34	152	336	64	81	0	0.992179	1	yes	No	1	No	No	ncbi:FUN_000726-T1:c.2718A>G			ncbi:FUN_000726-T1:c.2718A>G	No	No				YALI0_F15367g	YALI0_F15367g	0006508, 0016579	proteolysis, protein deubiquitination	0.1571128532232683, 0.07572900339225641
assembly_eaf87642cc47414b_1	1937432	SNV	A	G	No	1	Heterozygous	157	321	48.9097		97	60	186	135	0.382166	34	157	321	69	77	0	0.710439	0.994432	yes	No	1	No	No	ncbi:FUN_000726-T1:c.1632T>C			ncbi:FUN_000726-T1:c.1632T>C	No	No				YALI0_F15367g	YALI0_F15367g	0006508, 0016579	proteolysis, protein deubiquitination	0.1571128532232683, 0.07572900339225641
assembly_eaf87642cc47414b_1	1968895	SNV	C	T	No	1	Heterozygous	118	275	42.9091		76	42	172	103	0.355932	34	118	275	57	69	0	0.96553	1	yes	No	1	No	No	ncbi:FUN_000735-T1:c.558C>T			ncbi:FUN_000735-T1:c.558C>T	No	No				YALI0_F15169g	YALI0_F15169g	0006355, 0006357	regulation of transcription, DNA-templated, regulation of transcription from RNA polymerase II promoter	0.40046648264506535, 0.20030572061498575
assembly_eaf87642cc47414b_1	1969771	SNV	C	T	No	1	Heterozygous	148	309	47.8964		97	51	197	112	0.344595	34	148	309	65	73	0	0.995256	1	yes	No	1	No	No	ncbi:FUN_000735-T1:c.1434C>T			ncbi:FUN_000735-T1:c.1434C>T	No	No				YALI0_F15169g	YALI0_F15169g	0006355, 0006357	regulation of transcription, DNA-templated, regulation of transcription from RNA polymerase II promoter	0.40046648264506535, 0.20030572061498575
assembly_eaf87642cc47414b_1	1970062	SNV	G	A	No	1	Heterozygous	189	360	52.5		87	102	163	197	0.460317	34	189	360	58	73	0	0.999994	1	yes	No	1	No	No	ncbi:FUN_000735-T1:c.1725G>A			ncbi:FUN_000735-T1:c.1725G>A	No	No				YALI0_F15169g	YALI0_F15169g	0006355, 0006357	regulation of transcription, DNA-templated, regulation of transcription from RNA polymerase II promoter	0.40046648264506535, 0.20030572061498575
assembly_eaf87642cc47414b_1	1970134	SNV	T	C	No	1	Heterozygous	161	312	51.6026		84	77	162	150	0.478261	34	161	312	55	66	0	0.997385	1	yes	No	1	No	No	ncbi:FUN_000735-T1:c.1797T>C			ncbi:FUN_000735-T1:c.1797T>C	No	No				YALI0_F15169g	YALI0_F15169g	0006355, 0006357	regulation of transcription, DNA-templated, regulation of transcription from RNA polymerase II promoter	0.40046648264506535, 0.20030572061498575
assembly_eaf87642cc47414b_1	1983752	SNV	T	A	No	1	Heterozygous	156	308	50.6494		78	78	160	148	0.5	34	156	308	59	76	0	0.988711	1	yes	No	1	No	No	ncbi:FUN_000737-T1:c.824T>A	ncbi:FUN_000737-T1:p.Ile275Asn	ncbi:FUN_000737-T1:p.Ile275Asn	ncbi:FUN_000737-T1:c.824T>A	No	Yes				YALI0_F15125g	YALI0_F15125g	0031505	fungal-type cell wall organization	0.282327
assembly_eaf87642cc47414b_1	1983812	SNV	C	T	No	1	Heterozygous	178	335	53.1343		72	106	134	201	0.404494	34	178	335	70	86	0	0.999303	1	yes	No	1	No	No	ncbi:FUN_000737-T1:c.884C>T	ncbi:FUN_000737-T1:p.Ala295Val	ncbi:FUN_000737-T1:p.Ala295Val	ncbi:FUN_000737-T1:c.884C>T	No	Yes				YALI0_F15125g	YALI0_F15125g	0031505	fungal-type cell wall organization	0.282327
assembly_eaf87642cc47414b_1	1983964	SNV	G	A	No	1	Heterozygous	124	252	49.2063		60	64	128	124	0.483871	34	124	252	52	62	0	0.995991	1	yes	No	1	No	No	ncbi:FUN_000737-T1:c.1036G>A	ncbi:FUN_000737-T1:p.Ala346Thr	ncbi:FUN_000737-T1:p.Ala346Thr	ncbi:FUN_000737-T1:c.1036G>A	No	Yes				YALI0_F15125g	YALI0_F15125g	0031505	fungal-type cell wall organization	0.282327
assembly_eaf87642cc47414b_1	1984536	SNV	G	A	No	1	Heterozygous	161	307	52.443		92	69	175	132	0.428571	34	161	307	72	79	0	0.963219	1	yes	No	1	No	No	ncbi:FUN_000737-T1:c.1608G>A			ncbi:FUN_000737-T1:c.1608G>A	No	No				YALI0_F15125g	YALI0_F15125g	0031505	fungal-type cell wall organization	0.282327
assembly_eaf87642cc47414b_1	1985298	SNV	T	C	No	1	Heterozygous	163	341	47.8006		86	77	187	154	0.472393	34	163	341	63	78	0	0.973649	1	yes	No	1	No	No	ncbi:FUN_000737-T1:c.2370T>C			ncbi:FUN_000737-T1:c.2370T>C	No	No				YALI0_F15125g	YALI0_F15125g	0031505	fungal-type cell wall organization	0.282327
assembly_eaf87642cc47414b_1	2032113	SNV	A	T	No	1	Heterozygous	199	382	52.0942		100	99	173	209	0.497487	34	199	382	68	75	0	0.940147	0.975571	yes	No	1	No	No	ncbi:FUN_000749-T1:c.1928T>A	ncbi:FUN_000749-T1:p.Val643Asp	ncbi:FUN_000749-T1:p.Val643Asp	ncbi:FUN_000749-T1:c.1928T>A	No	Yes				YALI0_F14773g	YALI0_F14773g	0006270, 0006260	DNA replication initiation, DNA replication	0.26291257932085366, 0.10183211281279692
assembly_eaf87642cc47414b_1	2042368	SNV	G	A	No	1	Heterozygous	157	344	45.6395		64	93	134	210	0.407643	34	157	344	68	74	0	0.881781	1	yes	No	1	No	No	ncbi:FUN_000751-T1:c.367C>T	ncbi:FUN_000751-T1:p.Pro123Ser	ncbi:FUN_000751-T1:p.Pro123Ser	ncbi:FUN_000751-T1:c.367C>T	No	Yes				YALI0_F14707g	YALI0_F14707g	0000160, 0035556	phosphorelay signal transduction system, intracellular signal transduction	0.8039006099591832, 0.1009772677600489
assembly_eaf87642cc47414b_1	2054797	SNV	G	T	No	1	Heterozygous	152	351	43.3048		70	82	168	183	0.460526	34	152	351	59	76	0	0.982286	1	yes	No	1	No	No	ncbi:FUN_000756-T1:c.1549C>A	ncbi:FUN_000756-T1:p.Leu517Met	ncbi:FUN_000756-T1:p.Leu517Met	ncbi:FUN_000756-T1:c.1549C>A	No	Yes				YALI0_F14597g	YALI0_F14597g	0016036, 0006817	cellular response to phosphate starvation, phosphate ion transport	0.18409036289353498, 0.046325360803043836
assembly_eaf87642cc47414b_1	2071861	SNV	C	G	No	1	Heterozygous	172	325	52.9231		99	73	184	141	0.424419	34	172	325	64	81	0	0.990947	1	yes	No	1	No	No	ncbi:FUN_000760-T1:c.160C>G	ncbi:FUN_000760-T1:p.Pro54Ala	ncbi:FUN_000760-T1:p.Pro54Ala	ncbi:FUN_000760-T1:c.160C>G	No	Yes				YALI0_F14509g	YALI0_F14509g	0070941	eisosome assembly	0.156792
assembly_eaf87642cc47414b_1	2072365	SNV	A	G	No	1	Heterozygous	169	360	46.9444		80	89	182	178	0.473373	34	169	360	56	76	0	0.94235	1	yes	No	1	No	No	ncbi:FUN_000760-T1:c.664A>G	ncbi:FUN_000760-T1:p.Thr222Ala	ncbi:FUN_000760-T1:p.Thr222Ala	ncbi:FUN_000760-T1:c.664A>G	No	Yes				YALI0_F14509g	YALI0_F14509g	0070941	eisosome assembly	0.156792
assembly_eaf87642cc47414b_1	2086177	SNV	G	A	No	1	Heterozygous	146	343	42.5656		79	67	196	147	0.458904	34	146	343	63	66	0	0.955848	1	yes	No	1	No	No	ncbi:FUN_000766-T1:c.708C>T			ncbi:FUN_000766-T1:c.708C>T	No	No				YALI0_F14377g	YALI0_F14377g	0006364, 0006396, 0000462	rRNA processing, RNA processing, maturation of SSU-rRNA from tricistronic rRNA transcript (SSU-rRNA, 5.8S rRNA, LSU-rRNA)	0.11906908857561183, 0.1464150445735113, 0.8980518142653174
assembly_eaf87642cc47414b_1	2094190	SNV	A	G	No	1	Heterozygous	152	286	53.1469		86	66	125	161	0.434211	34	152	286	62	75	0	0.454197	0.276393	yes	No	1	No	No	ncbi:FUN_000769-T1:c.886A>G	ncbi:FUN_000769-T1:p.Thr296Ala	ncbi:FUN_000769-T1:p.Thr296Ala	ncbi:FUN_000769-T1:c.886A>G	No	Yes				YALI0_F14267g	YALI0_F14267g	0006355	regulation of transcription, DNA-templated	0.400466
assembly_eaf87642cc47414b_1	2102578	SNV	T	C	No	1	Heterozygous	183	361	50.6925		85	98	161	200	0.464481	34	183	361	70	97	0	0.991524	1	yes	No	1	No	No	ncbi:FUN_000773-T1:c.780T>C			ncbi:FUN_000773-T1:c.780T>C	No	No				YALI0_F14179g	YALI0_F14179g	0051231, 0007018, 0000073, 0007051, 0090307	spindle elongation, microtubule-based movement, spindle pole body separation, spindle organization, mitotic spindle assembly	0.03385315567633507, 0.012858681546640272, 0.03385315567633507, 0.08912195275311219, 0.046325360803043836
assembly_eaf87642cc47414b_1	2103897	SNV	G	T	No	1	Heterozygous	152	307	49.5114		63	89	122	185	0.414474	34	152	307	55	73	0	0.972306	1	yes	No	1	No	No	ncbi:FUN_000773-T1:c.2099G>T	ncbi:FUN_000773-T1:p.Arg700Leu	ncbi:FUN_000773-T1:p.Arg700Leu	ncbi:FUN_000773-T1:c.2099G>T	No	Yes				YALI0_F14179g	YALI0_F14179g	0051231, 0007018, 0000073, 0007051, 0090307	spindle elongation, microtubule-based movement, spindle pole body separation, spindle organization, mitotic spindle assembly	0.03385315567633507, 0.012858681546640272, 0.03385315567633507, 0.08912195275311219, 0.046325360803043836
assembly_eaf87642cc47414b_1	2105583	SNV	C	A	No	1	Heterozygous	209	420	49.7619		114	95	219	201	0.454545	34	209	420	63	84	0	0.958776	1	yes	No	1	No	No	ncbi:FUN_000774-T1:c.162C>A			ncbi:FUN_000774-T1:c.162C>A	No	No				YALI0_F14135g	YALI0_F14135g	0098734	macromolecule depalmitoylation	0.334328
assembly_eaf87642cc47414b_1	2105607	SNV	T	C	No	1	Heterozygous	186	381	48.8189		95	91	201	180	0.489247	34	186	381	62	80	0	0.952802	1	yes	No	1	No	No	ncbi:FUN_000774-T1:c.186T>C			ncbi:FUN_000774-T1:c.186T>C	No	No				YALI0_F14135g	YALI0_F14135g	0098734	macromolecule depalmitoylation	0.334328
assembly_eaf87642cc47414b_1	2106087	SNV	A	T	No	1	Heterozygous	188	353	53.2578		88	100	156	197	0.468085	34	188	353	70	86	0	0.995627	1	yes	No	1	No	No	ncbi:FUN_000774-T1:c.666A>T			ncbi:FUN_000774-T1:c.666A>T	No	No				YALI0_F14135g	YALI0_F14135g	0098734	macromolecule depalmitoylation	0.334328
assembly_eaf87642cc47414b_1	2108364	SNV	C	T	No	1	Heterozygous	190	358	53.0726		106	84	188	170	0.442105	34	190	358	54	72	0	0.826623	1	yes	No	1	No	No	ncbi:FUN_000775-T1:c.155C>T	ncbi:FUN_000775-T1:p.Ser52Phe	ncbi:FUN_000775-T1:p.Ser52Phe	ncbi:FUN_000775-T1:c.155C>T	No	Yes				YALI0_F14113g	YALI0_F14113g	0009395, 0016042, 0046475	phospholipid catabolic process, lipid catabolic process, glycerophospholipid catabolic process	0.24813439153733274, 0.09664389180075916, 0.4492084428487565
assembly_eaf87642cc47414b_1	2108804	SNV	A	G	No	1	Heterozygous	163	307	53.0945		56	107	103	204	0.343558	34	163	307	58	80	0	0.933352	1	yes	No	1	No	No	ncbi:FUN_000775-T1:c.595A>G	ncbi:FUN_000775-T1:p.Met199Val	ncbi:FUN_000775-T1:p.Met199Val	ncbi:FUN_000775-T1:c.595A>G	No	Yes				YALI0_F14113g	YALI0_F14113g	0009395, 0016042, 0046475	phospholipid catabolic process, lipid catabolic process, glycerophospholipid catabolic process	0.24813439153733274, 0.09664389180075916, 0.4492084428487565
assembly_eaf87642cc47414b_1	2109614	SNV	A	G	No	1	Heterozygous	166	353	47.0255		79	87	174	179	0.475904	34	166	353	63	85	0	0.995202	1	yes	No	1	No	No	ncbi:FUN_000775-T1:c.1405A>G	ncbi:FUN_000775-T1:p.Asn469Asp	ncbi:FUN_000775-T1:p.Asn469Asp	ncbi:FUN_000775-T1:c.1405A>G	No	Yes				YALI0_F14113g	YALI0_F14113g	0009395, 0016042, 0046475	phospholipid catabolic process, lipid catabolic process, glycerophospholipid catabolic process	0.24813439153733274, 0.09664389180075916, 0.4492084428487565
assembly_eaf87642cc47414b_1	2112121	SNV	A	G	No	1	Heterozygous	187	382	48.9529		117	70	245	137	0.374332	34	187	382	71	84	0	0.988133	1	yes	No	1	No	No	ncbi:FUN_000777-T1:c.342A>G			ncbi:FUN_000777-T1:c.342A>G	No	No				YALI0_F14069g	YALI0_F14069g	0006338, 0000278, 0006357	chromatin remodeling, mitotic cell cycle, regulation of transcription from RNA polymerase II promoter	0.8118118789928426, 0.5581948117328948, 0.20030572061498575
assembly_eaf87642cc47414b_1	2112598	SNV	T	A	No	1	Heterozygous	151	344	43.8953		77	74	178	166	0.490066	34	151	344	64	75	0	0.976281	1	yes	No	1	No	No	ncbi:FUN_000777-T1:c.819T>A			ncbi:FUN_000777-T1:c.819T>A	No	No				YALI0_F14069g	YALI0_F14069g	0006338, 0000278, 0006357	chromatin remodeling, mitotic cell cycle, regulation of transcription from RNA polymerase II promoter	0.8118118789928426, 0.5581948117328948, 0.20030572061498575
assembly_eaf87642cc47414b_1	2116486	SNV	C	A	No	1	Heterozygous	182	374	48.6631		92	90	183	191	0.494505	34	182	374	58	74	0	0.994035	1	yes	No	1	No	No	ncbi:FUN_000779-T1:c.115C>A	ncbi:FUN_000779-T1:p.Leu39Met	ncbi:FUN_000779-T1:p.Leu39Met	ncbi:FUN_000779-T1:c.115C>A	No	Yes				YALI0_F14025g	YALI0_F14025g	0032958, 0046854	inositol phosphate biosynthetic process, phosphatidylinositol phosphorylation	0.45693037878954645, 0.053028603631760984
assembly_eaf87642cc47414b_1	2116677	SNV	A	G	No	1	Heterozygous	180	327	55.0459		91	89	170	157	0.494444	34	180	327	66	77	0	0.939876	1	yes	No	1	No	No	ncbi:FUN_000779-T1:c.306A>G			ncbi:FUN_000779-T1:c.306A>G	No	No				YALI0_F14025g	YALI0_F14025g	0032958, 0046854	inositol phosphate biosynthetic process, phosphatidylinositol phosphorylation	0.45693037878954645, 0.053028603631760984
assembly_eaf87642cc47414b_1	2118366	SNV	A	G	No	1	Heterozygous	196	391	50.1279		113	83	221	170	0.423469	34	196	391	75	91	0	0.995602	1	yes	No	1	No	No	ncbi:FUN_000779-T1:c.1995A>G			ncbi:FUN_000779-T1:c.1995A>G	No	No				YALI0_F14025g	YALI0_F14025g	0032958, 0046854	inositol phosphate biosynthetic process, phosphatidylinositol phosphorylation	0.45693037878954645, 0.053028603631760984
assembly_eaf87642cc47414b_1	2119045	SNV	G	A	No	1	Heterozygous	189	338	55.9172		101	88	187	151	0.465608	34	189	338	71	91	0	0.962528	1	yes	No	1	Yes	No	ncbi:FUN_000779-T1:c.2674G>A	ncbi:FUN_000779-T1:p.Glu892Lys	ncbi:FUN_000779-T1:p.Glu892Lys	ncbi:FUN_000779-T1:c.2674G>A	No	Yes				YALI0_F14025g	YALI0_F14025g	0032958, 0046854	inositol phosphate biosynthetic process, phosphatidylinositol phosphorylation	0.45693037878954645, 0.053028603631760984
assembly_eaf87642cc47414b_1	2119110	SNV	C	A	No	1	Heterozygous	163	331	49.2447		66	97	145	186	0.404908	34	163	331	66	78	0	0.957755	0.999858	yes	No	1	No	No	ncbi:FUN_000779-T1:c.2739C>A			ncbi:FUN_000779-T1:c.2739C>A	No	No				YALI0_F14025g	YALI0_F14025g	0032958, 0046854	inositol phosphate biosynthetic process, phosphatidylinositol phosphorylation	0.45693037878954645, 0.053028603631760984
assembly_eaf87642cc47414b_1	2126943	SNV	C	T	No	1	Heterozygous	67	253	26.4822		44	23	156	97	0.343284	34	67	253	42	48	0	0.871314	0.985081	yes	No	1	No	No	ncbi:FUN_000782-T1:c.2592G>A			ncbi:FUN_000782-T1:c.2592G>A	No	No				YALI0_F13959g	YALI0_F13959g	0035672, 0015031, 0055085, 0015833	oligopeptide transmembrane transport, protein transport, transmembrane transport, peptide transport	0.18962032739335621, 0.07778235446255533, 1.993594146521005E-4, 0.22538049492896994
assembly_eaf87642cc47414b_1	2127213	SNV	T	C	No	1	Heterozygous	80	231	34.632		39	41	134	97	0.4875	34	80	231	43	50	0	0.44731	0.728382	yes	No	1	No	No	ncbi:FUN_000782-T1:c.2322A>G			ncbi:FUN_000782-T1:c.2322A>G	No	No				YALI0_F13959g	YALI0_F13959g	0035672, 0015031, 0055085, 0015833	oligopeptide transmembrane transport, protein transport, transmembrane transport, peptide transport	0.18962032739335621, 0.07778235446255533, 1.993594146521005E-4, 0.22538049492896994
assembly_eaf87642cc47414b_1	2129446	SNV	G	A	No	1	Heterozygous	63	238	26.4706		32	31	108	130	0.492063	34	63	238	34	44	0	0.982882	0.959692	yes	No	1	No	No	ncbi:FUN_000782-T1:c.89C>T	ncbi:FUN_000782-T1:p.Ala30Val	ncbi:FUN_000782-T1:p.Ala30Val	ncbi:FUN_000782-T1:c.89C>T	No	Yes				YALI0_F13959g	YALI0_F13959g	0035672, 0015031, 0055085, 0015833	oligopeptide transmembrane transport, protein transport, transmembrane transport, peptide transport	0.18962032739335621, 0.07778235446255533, 1.993594146521005E-4, 0.22538049492896994
assembly_eaf87642cc47414b_1	2141371	SNV	C	T	No	1	Heterozygous	73	261	27.9693		47	26	152	109	0.356164	34	73	261	42	48	0	0.968067	0.9137	yes	No	1	No	No	ncbi:FUN_000783-T1:c.89C>T	ncbi:FUN_000783-T1:p.Ala30Val	ncbi:FUN_000783-T1:p.Ala30Val	ncbi:FUN_000783-T1:c.89C>T	No	Yes				YALI0_F13959g	YALI0_F13959g	0035672, 0015031, 0055085, 0015833	oligopeptide transmembrane transport, protein transport, transmembrane transport, peptide transport	0.18962032739335621, 0.07778235446255533, 1.993594146521005E-4, 0.22538049492896994
assembly_eaf87642cc47414b_1	2143604	SNV	A	G	No	1	Heterozygous	81	233	34.7639		42	39	97	136	0.481481	34	81	233	46	53	0	0.892869	0.64668	yes	No	1	No	No	ncbi:FUN_000783-T1:c.2322A>G			ncbi:FUN_000783-T1:c.2322A>G	No	No				YALI0_F13959g	YALI0_F13959g	0035672, 0015031, 0055085, 0015833	oligopeptide transmembrane transport, protein transport, transmembrane transport, peptide transport	0.18962032739335621, 0.07778235446255533, 1.993594146521005E-4, 0.22538049492896994
assembly_eaf87642cc47414b_1	2143874	SNV	G	A	No	1	Heterozygous	72	255	28.2353		20	52	115	140	0.277778	34	72	255	42	44	0	0.688366	0.143981	yes	No	1	No	No	ncbi:FUN_000783-T1:c.2592G>A			ncbi:FUN_000783-T1:c.2592G>A	No	No				YALI0_F13959g	YALI0_F13959g	0035672, 0015031, 0055085, 0015833	oligopeptide transmembrane transport, protein transport, transmembrane transport, peptide transport	0.18962032739335621, 0.07778235446255533, 1.993594146521005E-4, 0.22538049492896994
assembly_eaf87642cc47414b_1	2146933	SNV	A	G	No	1	Heterozygous	175	387	45.2196		88	87	182	205	0.497143	34	175	387	80	85	0	0.979613	1	yes	No	1	No	No	ncbi:FUN_000784-T1:c.426A>G			ncbi:FUN_000784-T1:c.426A>G	No	No				YALI0_F13937g	YALI0_F13937g	0042183, 0019752	formate catabolic process, carboxylic acid metabolic process	0.27463349598424625, 0.670573158081702
assembly_eaf87642cc47414b_1	2162582	SNV	C	T	No	1	Heterozygous	122	270	45.1852		51	71	129	141	0.418033	34	122	270	53	66	0	0.975793	0.935738	yes	No	1	No	No	ncbi:FUN_000786-T1:c.2601G>A			ncbi:FUN_000786-T1:c.2601G>A	No	No				YALI0_F13805g	YALI0_F13805g	0051220	cytoplasmic sequestering of protein	0.18409
assembly_eaf87642cc47414b_1	2165122	SNV	T	G	No	1	Heterozygous	177	350	50.5714		94	83	169	181	0.468927	34	177	350	65	77	0	0.986942	0.982694	yes	No	1	No	No	ncbi:FUN_000786-T1:c.152+82A>C			ncbi:FUN_000786-T1:c.152+82A>C	No	-				YALI0_F13805g	YALI0_F13805g	0051220	cytoplasmic sequestering of protein	0.18409
assembly_eaf87642cc47414b_1	2168685	SNV	G	A	No	1	Heterozygous	197	367	53.6785		98	99	177	190	0.497462	34	197	367	66	71	0	0.997993	1	yes	No	1	No	No	ncbi:FUN_000787-T1:c.912G>A			ncbi:FUN_000787-T1:c.912G>A	No	No				YALI0_F13783g	YALI0_F13783g	0006390, 0006360, 0001060, 0006351, 0006383, 0042793, 0006366, 0001059	transcription from mitochondrial promoter, transcription from RNA polymerase I promoter, transcription from RNA polymerase V promoter, transcription, DNA-templated, transcription from RNA polymerase III promoter, transcription from plastid promoter, transcription from RNA polymerase II promoter, transcription from RNA polymerase IV promoter	0.024910335966273567, 0.1750201622985431, 0.024910335966273567, 0.19643654203680216, 0.2055873293993261, 0.024910335966273567, 0.08485853183652026, 0.024910335966273567
assembly_eaf87642cc47414b_1	2169117	SNV	A	T	No	1	Heterozygous	139	317	43.8486		87	52	196	121	0.374101	34	139	317	56	71	0	0.994472	1	yes	No	1	No	No	ncbi:FUN_000787-T1:c.1344A>T			ncbi:FUN_000787-T1:c.1344A>T	No	No				YALI0_F13783g	YALI0_F13783g	0006390, 0006360, 0001060, 0006351, 0006383, 0042793, 0006366, 0001059	transcription from mitochondrial promoter, transcription from RNA polymerase I promoter, transcription from RNA polymerase V promoter, transcription, DNA-templated, transcription from RNA polymerase III promoter, transcription from plastid promoter, transcription from RNA polymerase II promoter, transcription from RNA polymerase IV promoter	0.024910335966273567, 0.1750201622985431, 0.024910335966273567, 0.19643654203680216, 0.2055873293993261, 0.024910335966273567, 0.08485853183652026, 0.024910335966273567
assembly_eaf87642cc47414b_1	2170467	SNV	A	C	No	1	Heterozygous	196	373	52.5469		106	90	201	172	0.459184	34	196	373	68	84	0	0.965864	1	yes	No	1	No	No	ncbi:FUN_000787-T1:c.2694A>C			ncbi:FUN_000787-T1:c.2694A>C	No	No				YALI0_F13783g	YALI0_F13783g	0006390, 0006360, 0001060, 0006351, 0006383, 0042793, 0006366, 0001059	transcription from mitochondrial promoter, transcription from RNA polymerase I promoter, transcription from RNA polymerase V promoter, transcription, DNA-templated, transcription from RNA polymerase III promoter, transcription from plastid promoter, transcription from RNA polymerase II promoter, transcription from RNA polymerase IV promoter	0.024910335966273567, 0.1750201622985431, 0.024910335966273567, 0.19643654203680216, 0.2055873293993261, 0.024910335966273567, 0.08485853183652026, 0.024910335966273567
assembly_eaf87642cc47414b_1	2171721	SNV	C	T	No	1	Heterozygous	138	320	43.125		65	73	140	180	0.471014	34	138	320	60	73	0	0.925204	0.999834	yes	No	1	No	No	ncbi:FUN_000787-T1:c.3948C>T			ncbi:FUN_000787-T1:c.3948C>T	No	No				YALI0_F13783g	YALI0_F13783g	0006390, 0006360, 0001060, 0006351, 0006383, 0042793, 0006366, 0001059	transcription from mitochondrial promoter, transcription from RNA polymerase I promoter, transcription from RNA polymerase V promoter, transcription, DNA-templated, transcription from RNA polymerase III promoter, transcription from plastid promoter, transcription from RNA polymerase II promoter, transcription from RNA polymerase IV promoter	0.024910335966273567, 0.1750201622985431, 0.024910335966273567, 0.19643654203680216, 0.2055873293993261, 0.024910335966273567, 0.08485853183652026, 0.024910335966273567
assembly_eaf87642cc47414b_1	2172558	SNV	C	T	No	1	Heterozygous	147	336	43.75		88	59	182	154	0.401361	34	147	336	68	74	0	0.582629	0.932881	yes	No	1	No	No	ncbi:FUN_000787-T1:c.4785C>T			ncbi:FUN_000787-T1:c.4785C>T	No	No				YALI0_F13783g	YALI0_F13783g	0006390, 0006360, 0001060, 0006351, 0006383, 0042793, 0006366, 0001059	transcription from mitochondrial promoter, transcription from RNA polymerase I promoter, transcription from RNA polymerase V promoter, transcription, DNA-templated, transcription from RNA polymerase III promoter, transcription from plastid promoter, transcription from RNA polymerase II promoter, transcription from RNA polymerase IV promoter	0.024910335966273567, 0.1750201622985431, 0.024910335966273567, 0.19643654203680216, 0.2055873293993261, 0.024910335966273567, 0.08485853183652026, 0.024910335966273567
assembly_eaf87642cc47414b_1	2174727	SNV	T	C	No	1	Heterozygous	167	358	46.648		90	77	191	167	0.461078	34	167	358	67	80	0	0.939888	1	yes	No	1	No	No	ncbi:FUN_000788-T1:c.186T>C			ncbi:FUN_000788-T1:c.186T>C	No	No				YALI0_F13761g	YALI0_F13761g	0045944, 0006357	positive regulation of transcription from RNA polymerase II promoter, regulation of transcription from RNA polymerase II promoter	0.32055957322946904, 0.20030572061498575
assembly_eaf87642cc47414b_1	2175198	SNV	C	A	No	1	Heterozygous	191	373	51.2064		116	75	211	162	0.39267	34	191	373	56	86	0	0.827481	0.99035	yes	No	1	No	No	ncbi:FUN_000788-T1:c.657C>A			ncbi:FUN_000788-T1:c.657C>A	No	No				YALI0_F13761g	YALI0_F13761g	0045944, 0006357	positive regulation of transcription from RNA polymerase II promoter, regulation of transcription from RNA polymerase II promoter	0.32055957322946904, 0.20030572061498575
assembly_eaf87642cc47414b_1	2175503	SNV	A	G	No	1	Heterozygous	169	361	46.8144		84	85	174	187	0.497041	34	169	361	62	83	0	0.999977	1	yes	No	1	No	No	ncbi:FUN_000788-T1:c.962A>G	ncbi:FUN_000788-T1:p.Asn321Ser	ncbi:FUN_000788-T1:p.Asn321Ser	ncbi:FUN_000788-T1:c.962A>G	No	Yes				YALI0_F13761g	YALI0_F13761g	0045944, 0006357	positive regulation of transcription from RNA polymerase II promoter, regulation of transcription from RNA polymerase II promoter	0.32055957322946904, 0.20030572061498575
assembly_eaf87642cc47414b_1	2176291	SNV	C	T	No	1	Heterozygous	197	367	53.6785		115	82	228	139	0.416244	34	197	367	65	81	0	0.92642	0.994207	yes	No	1	No	No	ncbi:FUN_000789-T1:c.1188G>A			ncbi:FUN_000789-T1:c.1188G>A	No	No				YALI0_F13739g	YALI0_F13739g	0055085	transmembrane transport	0.000199359
assembly_eaf87642cc47414b_1	2176357	SNV	A	G	No	1	Heterozygous	186	366	50.8197		100	86	198	168	0.462366	34	186	366	63	82	0	0.901118	1	yes	No	1	No	No	ncbi:FUN_000789-T1:c.1122T>C			ncbi:FUN_000789-T1:c.1122T>C	No	No				YALI0_F13739g	YALI0_F13739g	0055085	transmembrane transport	0.000199359
assembly_eaf87642cc47414b_1	2176840	SNV	A	G	No	1	Heterozygous	131	281	46.6192		78	53	146	135	0.40458	34	131	281	62	82	0	0.864631	0.824383	yes	No	1	No	No	ncbi:FUN_000789-T1:c.639T>C			ncbi:FUN_000789-T1:c.639T>C	No	No				YALI0_F13739g	YALI0_F13739g	0055085	transmembrane transport	0.000199359
assembly_eaf87642cc47414b_1	2177339	SNV	A	T	No	1	Heterozygous	155	303	51.1551		100	55	172	131	0.354839	34	155	303	63	79	0	0.978236	0.773452	yes	No	1	No	No	ncbi:FUN_000789-T1:c.140T>A	ncbi:FUN_000789-T1:p.Val47Asp	ncbi:FUN_000789-T1:p.Val47Asp	ncbi:FUN_000789-T1:c.140T>A	No	Yes				YALI0_F13739g	YALI0_F13739g	0055085	transmembrane transport	0.000199359
assembly_eaf87642cc47414b_1	2180157	SNV	G	A	No	1	Heterozygous	177	344	51.4535		95	82	192	152	0.463277	34	177	344	64	84	0	0.994463	1	yes	No	1	No	No	ncbi:FUN_000790-T1:c.2103C>T			ncbi:FUN_000790-T1:c.2103C>T	No	No				YALI0_F13717g	YALI0_F13717g	0006402	mRNA catabolic process	0.30557
assembly_eaf87642cc47414b_1	2180466	SNV	T	C	No	1	Heterozygous	188	365	51.5068		104	84	204	161	0.446809	34	188	365	71	80	0	0.994252	1	yes	No	1	No	No	ncbi:FUN_000790-T1:c.1794A>G			ncbi:FUN_000790-T1:c.1794A>G	No	No				YALI0_F13717g	YALI0_F13717g	0006402	mRNA catabolic process	0.30557
assembly_eaf87642cc47414b_1	2181048	SNV	C	T	No	1	Heterozygous	135	312	43.2692		61	74	131	181	0.451852	34	135	312	61	71	0	0.983089	0.999888	yes	No	1	No	No	ncbi:FUN_000790-T1:c.1212G>A			ncbi:FUN_000790-T1:c.1212G>A	No	No				YALI0_F13717g	YALI0_F13717g	0006402	mRNA catabolic process	0.30557
assembly_eaf87642cc47414b_1	2181717	SNV	G	T	No	1	Heterozygous	196	331	59.2145		82	114	132	199	0.418367	34	196	331	69	84	0	0.999935	1	yes	No	1	No	No	ncbi:FUN_000790-T1:c.543C>A			ncbi:FUN_000790-T1:c.543C>A	No	No				YALI0_F13717g	YALI0_F13717g	0006402	mRNA catabolic process	0.30557
assembly_eaf87642cc47414b_1	2181822	SNV	A	G	No	1	Heterozygous	149	282	52.8369		79	70	141	141	0.469799	34	149	282	56	68	0	0.998742	1	yes	No	1	No	No	ncbi:FUN_000790-T1:c.438T>C			ncbi:FUN_000790-T1:c.438T>C	No	No				YALI0_F13717g	YALI0_F13717g	0006402	mRNA catabolic process	0.30557
assembly_eaf87642cc47414b_1	2185214	SNV	C	G	No	1	Heterozygous	146	303	48.1848		56	90	100	203	0.383562	34	146	303	60	63	0	0.947682	0.92752	yes	No	1	No	No	ncbi:FUN_000791-T1:c.8+463C>G			ncbi:FUN_000791-T1:c.8+463C>G	No	-				YALI0_F13695g	YALI0_F13695g	0006355, 0006357	regulation of transcription, DNA-templated, regulation of transcription from RNA polymerase II promoter	0.40046648264506535, 0.20030572061498575
assembly_eaf87642cc47414b_1	2185454	SNV	A	C	No	1	Heterozygous	158	303	52.1452		95	63	178	125	0.398734	34	158	303	61	76	0	0.998865	1	yes	No	1	No	No	ncbi:FUN_000791-T1:c.9-276A>C			ncbi:FUN_000791-T1:c.9-276A>C	No	-				YALI0_F13695g	YALI0_F13695g	0006355, 0006357	regulation of transcription, DNA-templated, regulation of transcription from RNA polymerase II promoter	0.40046648264506535, 0.20030572061498575
assembly_eaf87642cc47414b_1	2186564	SNV	G	C	No	1	Heterozygous	150	317	47.3186		76	74	161	156	0.493333	34	150	317	63	74	0	0.982507	1	yes	No	1	No	No	ncbi:FUN_000791-T1:c.843G>C			ncbi:FUN_000791-T1:c.843G>C	No	No				YALI0_F13695g	YALI0_F13695g	0006355, 0006357	regulation of transcription, DNA-templated, regulation of transcription from RNA polymerase II promoter	0.40046648264506535, 0.20030572061498575
assembly_eaf87642cc47414b_1	2189732	SNV	A	G	No	1	Heterozygous	177	367	48.2289		100	77	201	166	0.435028	34	177	367	59	76	0	0.987148	1	yes	No	1	No	No	ncbi:FUN_000792-T1:c.2388T>C			ncbi:FUN_000792-T1:c.2388T>C	No	No				YALI0_F13673g	YALI0_F13673g	0032955, 0031991, 0035556	regulation of barrier septum assembly, regulation of actomyosin contractile ring contraction, intracellular signal transduction	0.18409036289353498, 0.18409036289353498, 0.1009772677600489
assembly_eaf87642cc47414b_1	2189800	SNV	T	C	No	1	Heterozygous	174	355	49.0141		73	101	158	197	0.41954	34	174	355	69	81	0	0.993105	1	yes	No	1	No	No	ncbi:FUN_000792-T1:c.2320A>G	ncbi:FUN_000792-T1:p.Ser774Gly	ncbi:FUN_000792-T1:p.Ser774Gly	ncbi:FUN_000792-T1:c.2320A>G	No	Yes				YALI0_F13673g	YALI0_F13673g	0032955, 0031991, 0035556	regulation of barrier septum assembly, regulation of actomyosin contractile ring contraction, intracellular signal transduction	0.18409036289353498, 0.18409036289353498, 0.1009772677600489
assembly_eaf87642cc47414b_1	2191183	SNV	G	C	No	1	Heterozygous	147	317	46.3722		76	71	154	163	0.482993	34	147	317	65	73	0	0.981731	1	yes	No	1	No	No	ncbi:FUN_000792-T1:c.1330+352C>G			ncbi:FUN_000792-T1:c.1330+352C>G	No	-				YALI0_F13673g	YALI0_F13673g	0032955, 0031991, 0035556	regulation of barrier septum assembly, regulation of actomyosin contractile ring contraction, intracellular signal transduction	0.18409036289353498, 0.18409036289353498, 0.1009772677600489
assembly_eaf87642cc47414b_1	2191255	SNV	G	C	No	1	Heterozygous	147	287	51.2195		71	76	153	134	0.482993	34	147	287	60	77	0	0.949368	0.980398	yes	No	1	No	No	ncbi:FUN_000792-T1:c.1330+280C>G			ncbi:FUN_000792-T1:c.1330+280C>G	No	-				YALI0_F13673g	YALI0_F13673g	0032955, 0031991, 0035556	regulation of barrier septum assembly, regulation of actomyosin contractile ring contraction, intracellular signal transduction	0.18409036289353498, 0.18409036289353498, 0.1009772677600489
assembly_eaf87642cc47414b_1	2191504	SNV	A	G	No	1	Heterozygous	168	314	53.5032		69	99	128	186	0.410714	34	168	314	67	79	0	0.980535	1	yes	No	1	No	No	ncbi:FUN_000792-T1:c.1330+31T>C			ncbi:FUN_000792-T1:c.1330+31T>C	No	-				YALI0_F13673g	YALI0_F13673g	0032955, 0031991, 0035556	regulation of barrier septum assembly, regulation of actomyosin contractile ring contraction, intracellular signal transduction	0.18409036289353498, 0.18409036289353498, 0.1009772677600489
assembly_eaf87642cc47414b_1	2191620	SNV	C	T	No	1	Heterozygous	171	330	51.8182		84	87	151	179	0.491228	34	171	330	73	89	0	0.966434	1	yes	No	1	No	No	ncbi:FUN_000792-T1:c.1245G>A			ncbi:FUN_000792-T1:c.1245G>A	No	No				YALI0_F13673g	YALI0_F13673g	0032955, 0031991, 0035556	regulation of barrier septum assembly, regulation of actomyosin contractile ring contraction, intracellular signal transduction	0.18409036289353498, 0.18409036289353498, 0.1009772677600489
assembly_eaf87642cc47414b_1	2192220	SNV	A	G	No	1	Heterozygous	105	244	43.0328		44	61	107	137	0.419048	34	105	244	54	64	0	0.99948	1	yes	No	1	No	No	ncbi:FUN_000792-T1:c.645T>C			ncbi:FUN_000792-T1:c.645T>C	No	No				YALI0_F13673g	YALI0_F13673g	0032955, 0031991, 0035556	regulation of barrier septum assembly, regulation of actomyosin contractile ring contraction, intracellular signal transduction	0.18409036289353498, 0.18409036289353498, 0.1009772677600489
assembly_eaf87642cc47414b_1	2197283	SNV	C	T	No	1	Heterozygous	184	339	54.2773		83	101	149	190	0.451087	34	184	339	65	83	0	0.866216	1	yes	No	1	No	No	ncbi:FUN_000793-T1:c.636C>T			ncbi:FUN_000793-T1:c.636C>T	No	No				YALI0_F13651g	YALI0_F13651g	0015693, 1903830	magnesium ion transport, magnesium ion transmembrane transport	0.5569763936638148, 0.7595640890703799
assembly_eaf87642cc47414b_1	2200390	SNV	G	A	No	1	Heterozygous	127	278	45.6835		47	80	103	175	0.370079	34	127	278	57	69	0	0.380782	1	yes	No	1	No	No					No	-				YALI0_F13629g	YALI0_F13629g	0000165	MAPK cascade	0.449208
assembly_eaf87642cc47414b_1	2200403	SNV	A	G	No	1	Heterozygous	138	267	51.6854		50	88	103	164	0.362319	34	138	267	60	73	0	0.937548	1	yes	No	1	No	No					No	-				YALI0_F13629g	YALI0_F13629g	0000165	MAPK cascade	0.449208
assembly_eaf87642cc47414b_1	2316078	SNV	C	T	No	1	Heterozygous	177	358	49.4413		92	85	180	178	0.480226	34	177	358	70	83	0	0.786907	1	yes	No	1	No	No	ncbi:FUN_000834-T1:c.375C>T			ncbi:FUN_000834-T1:c.375C>T	No	No				YALI0_F12749g	YALI0_F12749g	0006633, 0006631, 0008610, 0006675	fatty acid biosynthetic process, fatty acid metabolic process, lipid biosynthetic process, mannosyl-inositol phosphorylceramide metabolic process	0.6303847539507295, 0.7074586050302956, 0.6777006060206552, 0.45693037878954645
assembly_eaf87642cc47414b_1	2316418	SNV	G	C	No	1	Heterozygous	166	391	42.4552		74	92	188	203	0.445783	34	166	391	67	86	0	0.922871	0.999796	yes	No	1	No	No	ncbi:FUN_000834-T1:c.715G>C	ncbi:FUN_000834-T1:p.Val239Leu	ncbi:FUN_000834-T1:p.Val239Leu	ncbi:FUN_000834-T1:c.715G>C	No	Yes				YALI0_F12749g	YALI0_F12749g	0006633, 0006631, 0008610, 0006675	fatty acid biosynthetic process, fatty acid metabolic process, lipid biosynthetic process, mannosyl-inositol phosphorylceramide metabolic process	0.6303847539507295, 0.7074586050302956, 0.6777006060206552, 0.45693037878954645
assembly_eaf87642cc47414b_1	2321298	SNV	A	T	No	1	Heterozygous	162	369	43.9024		91	71	204	165	0.438272	34	162	369	61	69	0	0.991475	1	yes	No	1	No	No	ncbi:FUN_000837-T1:c.138T>A			ncbi:FUN_000837-T1:c.138T>A	No	No				YALI0_F12683g	YALI0_F12683g	0000281, 0031032, 1902404	mitotic cytokinesis, actomyosin structure organization, mitotic actomyosin contractile ring contraction	0.3791517685024768, 0.18409036289353498, 0.5569763936638148
assembly_eaf87642cc47414b_1	2322622	SNV	A	G	No	1	Heterozygous	180	373	48.2574		87	93	184	189	0.483333	34	180	373	61	75	0	0.963747	1	yes	No	1	No	No	ncbi:FUN_000838-T1:c.804T>C			ncbi:FUN_000838-T1:c.804T>C	No	No				YALI0_F12661g	YALI0_F12661g	0000463	maturation of LSU-rRNA from tricistronic rRNA transcript (SSU-rRNA, 5.8S rRNA, LSU-rRNA)	0.000682883
assembly_eaf87642cc47414b_1	2323343	SNV	A	G	No	1	Heterozygous	169	360	46.9444		86	83	178	182	0.491124	34	169	360	61	80	0	0.98379	1	yes	No	1	No	No	ncbi:FUN_000838-T1:c.83T>C	ncbi:FUN_000838-T1:p.Val28Ala	ncbi:FUN_000838-T1:p.Val28Ala	ncbi:FUN_000838-T1:c.83T>C	No	Yes				YALI0_F12661g	YALI0_F12661g	0000463	maturation of LSU-rRNA from tricistronic rRNA transcript (SSU-rRNA, 5.8S rRNA, LSU-rRNA)	0.000682883
assembly_eaf87642cc47414b_1	2332129	SNV	A	G	No	1	Heterozygous	173	335	51.6418		93	80	172	163	0.462428	34	173	335	60	67	0	0.931412	1	yes	No	1	No	No	ncbi:FUN_000840-T1:c.176T>C	ncbi:FUN_000840-T1:p.Ile59Thr	ncbi:FUN_000840-T1:p.Ile59Thr	ncbi:FUN_000840-T1:c.176T>C	No	Yes				YALI0_F12617g	YALI0_F12617g	0006338, 0006357	chromatin remodeling, regulation of transcription from RNA polymerase II promoter	0.8118118789928426, 0.20030572061498575
assembly_eaf87642cc47414b_1	2332225	SNV	A	G	No	1	Heterozygous	163	326	50		71	92	147	179	0.435583	34	163	326	57	71	0	0.896917	1	yes	No	1	No	No	ncbi:FUN_000840-T1:c.80T>C	ncbi:FUN_000840-T1:p.Phe27Ser	ncbi:FUN_000840-T1:p.Phe27Ser	ncbi:FUN_000840-T1:c.80T>C	No	Yes				YALI0_F12617g	YALI0_F12617g	0006338, 0006357	chromatin remodeling, regulation of transcription from RNA polymerase II promoter	0.8118118789928426, 0.20030572061498575
assembly_eaf87642cc47414b_1	2437803	SNV	T	G	No	1	Heterozygous	139	297	46.8013		50	89	97	200	0.359712	34	139	297	58	87	0	0.949565	0.993329	yes	No	1	No	No	ncbi:FUN_000865-T1:c.225A>C			ncbi:FUN_000865-T1:c.225A>C	No	No				YALI0_F12001g	YALI0_F12001g	0006888, 0016192	ER to Golgi vesicle-mediated transport, vesicle-mediated transport	0.21379637475541158, 0.2228216257667247
assembly_eaf87642cc47414b_1	2441333	SNV	A	G	No	1	Heterozygous	161	337	47.7745		71	90	152	185	0.440994	34	161	337	59	74	0	0.990053	1	yes	No	1	No	No	ncbi:FUN_000866-T1:c.147A>G			ncbi:FUN_000866-T1:c.147A>G	No	No				YALI0_F11979g	YALI0_F11979g	0006357	regulation of transcription from RNA polymerase II promoter	0.200306
assembly_eaf87642cc47414b_1	2441630	SNV	C	T	No	1	Heterozygous	144	323	44.582		77	67	164	159	0.465278	34	144	323	65	90	0	0.989519	1	yes	No	1	No	No	ncbi:FUN_000866-T1:c.444C>T			ncbi:FUN_000866-T1:c.444C>T	No	No				YALI0_F11979g	YALI0_F11979g	0006357	regulation of transcription from RNA polymerase II promoter	0.200306
assembly_eaf87642cc47414b_1	2442227	SNV	G	A	No	1	Heterozygous	168	306	54.902		75	93	128	178	0.446429	34	168	306	72	79	0	0.973418	1	yes	No	1	No	No	ncbi:FUN_000866-T1:c.1041G>A			ncbi:FUN_000866-T1:c.1041G>A	No	No				YALI0_F11979g	YALI0_F11979g	0006357	regulation of transcription from RNA polymerase II promoter	0.200306
assembly_eaf87642cc47414b_1	2444819	SNV	G	A	No	1	Heterozygous	169	337	50.1484		101	68	193	144	0.402367	34	169	337	71	87	0	0.818167	1	yes	No	1	No	No					No	-				YALI0_B20218g	YALI0_B20218g	0007264, 1903338, 0035556	small GTPase mediated signal transduction, regulation of cell wall organization or biogenesis, intracellular signal transduction	0.18817067715616442, 0.03385315567633507, 0.1009772677600489
assembly_eaf87642cc47414b_1	2450774	SNV	G	A	No	1	Heterozygous	217	419	51.79		106	111	224	195	0.488479	34	217	419	71	93	0	0.972388	0.986913	yes	No	1	No	No	ncbi:FUN_000871-T1:c.2337C>T			ncbi:FUN_000871-T1:c.2337C>T	No	No				YALI0_F11869g	YALI0_F11869g	1905560, 0009966	negative regulation of kinetochore assembly, regulation of signal transduction	0.18409036289353498, 0.15679233416674165
assembly_eaf87642cc47414b_1	2452854	SNV	G	A	No	1	Heterozygous	141	329	42.8571		60	81	144	185	0.425532	34	141	329	59	71	0	0.800315	1	yes	No	1	No	No	ncbi:FUN_000871-T1:c.257C>T	ncbi:FUN_000871-T1:p.Ser86Phe	ncbi:FUN_000871-T1:p.Ser86Phe	ncbi:FUN_000871-T1:c.257C>T	No	Yes				YALI0_F11869g	YALI0_F11869g	1905560, 0009966	negative regulation of kinetochore assembly, regulation of signal transduction	0.18409036289353498, 0.15679233416674165
assembly_eaf87642cc47414b_1	2452884	SNV	C	T	No	1	Heterozygous	163	366	44.5355		78	85	166	200	0.478528	34	163	366	64	78	0	0.785879	1	yes	No	1	No	No	ncbi:FUN_000871-T1:c.227G>A	ncbi:FUN_000871-T1:p.Arg76Gln	ncbi:FUN_000871-T1:p.Arg76Gln	ncbi:FUN_000871-T1:c.227G>A	No	Yes				YALI0_F11869g	YALI0_F11869g	1905560, 0009966	negative regulation of kinetochore assembly, regulation of signal transduction	0.18409036289353498, 0.15679233416674165
assembly_eaf87642cc47414b_1	2460406	SNV	G	A	No	1	Heterozygous	147	315	46.6667		77	70	167	148	0.47619	34	147	315	64	74	0	0.999224	1	yes	No	1	No	No	ncbi:FUN_000873-T1:c.606G>A			ncbi:FUN_000873-T1:c.606G>A	No	No				YALI0_F11825g	YALI0_F11825g	0006811, 0006879, 0006826, 0015677	ion transport, cellular iron ion homeostasis, iron ion transport, copper ion import	0.9429064935485778, 0.9939192687831991, 0.7715718940496903, 0.893643250237414
assembly_eaf87642cc47414b_1	2460949	SNV	T	C	No	1	Heterozygous	170	343	49.5627		78	92	165	178	0.458824	34	170	343	67	86	0	0.992928	1	yes	No	1	No	No	ncbi:FUN_000873-T1:c.1149T>C			ncbi:FUN_000873-T1:c.1149T>C	No	No				YALI0_F11825g	YALI0_F11825g	0006811, 0006879, 0006826, 0015677	ion transport, cellular iron ion homeostasis, iron ion transport, copper ion import	0.9429064935485778, 0.9939192687831991, 0.7715718940496903, 0.893643250237414
assembly_eaf87642cc47414b_1	2465622	SNV	T	C	No	1	Heterozygous	160	326	49.0798		85	75	181	145	0.46875	34	160	326	52	70	0	0.874635	1	yes	No	1	No	No	ncbi:FUN_000874-T1:c.1311A>G			ncbi:FUN_000874-T1:c.1311A>G	No	No				YALI0_F11803g	YALI0_F11803g	0006508	proteolysis	0.157113
assembly_eaf87642cc47414b_1	2465850	SNV	A	G	No	1	Heterozygous	144	330	43.6364		70	74	174	156	0.486111	34	144	330	57	77	0	0.929707	0.99595	yes	No	1	No	No	ncbi:FUN_000874-T1:c.1083T>C			ncbi:FUN_000874-T1:c.1083T>C	No	No				YALI0_F11803g	YALI0_F11803g	0006508	proteolysis	0.157113
assembly_eaf87642cc47414b_1	2466273	SNV	G	T	No	1	Heterozygous	194	367	52.861		88	106	151	216	0.453608	34	194	367	69	78	0	0.979884	0.991055	yes	No	1	No	No	ncbi:FUN_000874-T1:c.660C>A			ncbi:FUN_000874-T1:c.660C>A	No	No				YALI0_F11803g	YALI0_F11803g	0006508	proteolysis	0.157113
assembly_eaf87642cc47414b_1	2466368	SNV	T	C	No	1	Heterozygous	173	313	55.2716		86	87	168	145	0.49711	34	173	313	63	77	0	0.996303	0.999503	yes	No	1	No	No	ncbi:FUN_000874-T1:c.565A>G	ncbi:FUN_000874-T1:p.Ile189Val	ncbi:FUN_000874-T1:p.Ile189Val	ncbi:FUN_000874-T1:c.565A>G	No	Yes				YALI0_F11803g	YALI0_F11803g	0006508	proteolysis	0.157113
assembly_eaf87642cc47414b_1	2469866	SNV	A	C	No	1	Heterozygous	187	390	47.9487		88	99	169	221	0.470588	34	187	390	58	78	0	0.986097	0.998223	yes	No	1	No	No	ncbi:FUN_000875-T1:c.16-389T>G			ncbi:FUN_000875-T1:c.16-389T>G	No	-				YALI0_F11781g	YALI0_F11781g	0032366	intracellular sterol transport	0.156792
assembly_eaf87642cc47414b_1	2470055	SNV	A	G	No	1	Heterozygous	170	360	47.2222		81	89	174	186	0.476471	34	170	360	61	87	0	0.9956	1	yes	No	1	No	No	ncbi:FUN_000875-T1:c.15+495T>C			ncbi:FUN_000875-T1:c.15+495T>C	No	-				YALI0_F11781g	YALI0_F11781g	0032366	intracellular sterol transport	0.156792
assembly_eaf87642cc47414b_1	2470083	SNV	A	G	No	1	Heterozygous	147	314	46.8153		68	79	152	162	0.462585	34	147	314	56	72	0	0.965711	1	yes	No	1	No	No	ncbi:FUN_000875-T1:c.15+467T>C			ncbi:FUN_000875-T1:c.15+467T>C	No	-				YALI0_F11781g	YALI0_F11781g	0032366	intracellular sterol transport	0.156792
assembly_eaf87642cc47414b_1	2470390	SNV	A	C	No	1	Heterozygous	127	262	48.4733		57	70	115	147	0.448819	34	127	262	51	65	0	0.845901	1	yes	No	1	No	No	ncbi:FUN_000875-T1:c.15+160T>G			ncbi:FUN_000875-T1:c.15+160T>G	No	-				YALI0_F11781g	YALI0_F11781g	0032366	intracellular sterol transport	0.156792
assembly_eaf87642cc47414b_1	2470414	SNV	A	T	No	1	Heterozygous	145	304	47.6974		58	87	122	182	0.4	34	145	304	49	65	0	0.903056	1	yes	No	1	No	No	ncbi:FUN_000875-T1:c.15+136T>A			ncbi:FUN_000875-T1:c.15+136T>A	No	-				YALI0_F11781g	YALI0_F11781g	0032366	intracellular sterol transport	0.156792
assembly_eaf87642cc47414b_1	2470444^2470445	Insertion	-	C	No	1	Heterozygous	153	329	46.5046		49	104	108	221	0.320261	34	153	329	52	71	0.71	0.887457	1	yes	No	1	No	No	ncbi:FUN_000875-T1:c.15+105dupG			ncbi:FUN_000875-T1:c.15+105dupG	No	-		2470444		YALI0_F11781g	YALI0_F11781g	0032366	intracellular sterol transport	0.156792
assembly_eaf87642cc47414b_1	2470464	SNV	T	C	No	1	Heterozygous	146	303	48.1848		61	85	119	184	0.417808	34	146	303	50	69	0	0.987019	1	yes	No	1	No	No	ncbi:FUN_000875-T1:c.15+86A>G			ncbi:FUN_000875-T1:c.15+86A>G	No	-				YALI0_F11781g	YALI0_F11781g	0032366	intracellular sterol transport	0.156792
assembly_eaf87642cc47414b_1	2611717	SNV	G	T	No	1	Heterozygous	161	348	46.2644		85	76	182	166	0.47205	34	161	348	66	73	0	0.998376	1	yes	No	1	No	No	ncbi:FUN_000930-T1:c.1629G>T			ncbi:FUN_000930-T1:c.1629G>T	No	No				YALI0_F10461g	YALI0_F10461g	0098655	cation transmembrane transport	0.0300057
assembly_eaf87642cc47414b_1	2612540	SNV	T	C	No	1	Heterozygous	194	375	51.7333		80	114	166	209	0.412371	34	194	375	66	82	0	0.997954	1	yes	No	1	No	No	ncbi:FUN_000930-T1:c.2452T>C	ncbi:FUN_000930-T1:p.Ser818Pro	ncbi:FUN_000930-T1:p.Ser818Pro	ncbi:FUN_000930-T1:c.2452T>C	No	Yes				YALI0_F10461g	YALI0_F10461g	0098655	cation transmembrane transport	0.0300057
assembly_eaf87642cc47414b_1	2620431	SNV	T	A	No	1	Heterozygous	187	359	52.0891		74	113	155	204	0.395722	34	187	359	75	85	0	0.983986	0.99835	yes	No	1	No	No	ncbi:FUN_000935-T1:c.814A>T	ncbi:FUN_000935-T1:p.Ile272Phe	ncbi:FUN_000935-T1:p.Ile272Phe	ncbi:FUN_000935-T1:c.814A>T	No	Yes				YALI0_F10307g	YALI0_F10307g	0042148, 0006281, 0000730, 0061982, 0006310, 0006312	strand invasion, DNA repair, DNA recombinase assembly, -, DNA recombination, mitotic recombination	0.03385315567633507, 0.12688935284895608, 0.03385315567633507, 0.3791517685024768, 0.2239622238419381, 0.23043698307587324
assembly_eaf87642cc47414b_1	2620995	SNV	A	G	No	1	Heterozygous	167	359	46.5181		69	98	155	204	0.413174	34	167	359	59	70	0	0.995677	1	yes	No	1	No	No	ncbi:FUN_000935-T1:c.250T>C	ncbi:FUN_000935-T1:p.Trp84Arg	ncbi:FUN_000935-T1:p.Trp84Arg	ncbi:FUN_000935-T1:c.250T>C	No	Yes				YALI0_F10307g	YALI0_F10307g	0042148, 0006281, 0000730, 0061982, 0006310, 0006312	strand invasion, DNA repair, DNA recombinase assembly, -, DNA recombination, mitotic recombination	0.03385315567633507, 0.12688935284895608, 0.03385315567633507, 0.3791517685024768, 0.2239622238419381, 0.23043698307587324
assembly_eaf87642cc47414b_1	2627236	SNV	A	G	No	1	Heterozygous	219	425	51.5294		82	137	176	249	0.374429	34	219	425	65	96	0	0.74162	0.989679	yes	No	1	No	No	ncbi:FUN_000938-T1:c.490A>G	ncbi:FUN_000938-T1:p.Ser164Gly	ncbi:FUN_000938-T1:p.Ser164Gly	ncbi:FUN_000938-T1:c.490A>G	No	Yes				YALI0_F10241g	YALI0_F10241g	0035672, 0015031, 0055085, 0015833	oligopeptide transmembrane transport, protein transport, transmembrane transport, peptide transport	0.18962032739335621, 0.07778235446255533, 1.993594146521005E-4, 0.22538049492896994
assembly_eaf87642cc47414b_1	2649206	SNV	G	A	No	1	Heterozygous	191	394	48.4772		95	96	195	199	0.497382	34	191	394	69	81	0	0.910713	1	yes	No	1	No	No	ncbi:FUN_000942-T1:c.873C>T			ncbi:FUN_000942-T1:c.873C>T	No	No				YALI0_F10153g	YALI0_F10153g	0006457	protein folding	0.621465
assembly_eaf87642cc47414b_1	2649218	SNV	A	G	No	1	Heterozygous	191	386	49.4819		95	96	201	185	0.497382	34	191	386	67	80	0	0.618137	1	yes	No	1	No	No	ncbi:FUN_000942-T1:c.861T>C			ncbi:FUN_000942-T1:c.861T>C	No	No				YALI0_F10153g	YALI0_F10153g	0006457	protein folding	0.621465
assembly_eaf87642cc47414b_1	2649692	SNV	T	C	No	1	Heterozygous	228	434	52.5346		119	109	229	205	0.47807	34	228	434	87	102	0	0.991912	1	yes	No	1	No	No	ncbi:FUN_000942-T1:c.387A>G			ncbi:FUN_000942-T1:c.387A>G	No	No				YALI0_F10153g	YALI0_F10153g	0006457	protein folding	0.621465
assembly_eaf87642cc47414b_1	2650037	SNV	G	A	No	1	Heterozygous	171	344	49.7093		67	104	157	187	0.391813	34	171	344	64	79	0	0.80721	0.883841	yes	No	1	No	No	ncbi:FUN_000942-T1:c.42C>T			ncbi:FUN_000942-T1:c.42C>T	No	No				YALI0_F10153g	YALI0_F10153g	0006457	protein folding	0.621465
assembly_eaf87642cc47414b_1	2659654	SNV	T	C	No	1	Heterozygous	225	442	50.905		113	112	213	229	0.497778	34	225	442	71	91	0	0.752226	1	yes	No	1	No	No	ncbi:FUN_000944-T1:c.2397T>C			ncbi:FUN_000944-T1:c.2397T>C	No	No				YALI0_F10098g	YALI0_F10098g	0071528, 0006611, 0006886, 0051168, 0015031, 0006406, 0006409, 0051170, 0000055, 0000056, 0034501	tRNA re-export from nucleus, protein export from nucleus, intracellular protein transport, nuclear export, protein transport, mRNA export from nucleus, tRNA export from nucleus, nuclear import, ribosomal large subunit export from nucleus, ribosomal small subunit export from nucleus, protein localization to kinetochore	0.03385315567633507, 0.23043698307587324, 0.35839541686510534, 0.3343275701107349, 0.07778235446255533, 0.04242984278860451, 0.45693037878954645, 0.007147597148691509, 0.32982856880040357, 0.7052194718463938, 0.23043698307587324
assembly_eaf87642cc47414b_1	2811956	SNV	A	G	No	1	Heterozygous	199	411	48.4185		73	126	163	248	0.366834	34	199	411	62	77	0	0.889119	0.999872	yes	No	1	No	No	ncbi:FUN_001001-T1:c.1218T>C			ncbi:FUN_001001-T1:c.1218T>C	No	No				YALI0_F08679g	YALI0_F08679g	0030261, 0007076, 0051301	chromosome condensation, mitotic chromosome condensation, cell division	0.08017071196195724, 0.08017071196195724, 0.4791966254805847
assembly_eaf87642cc47414b_1	2838300	SNV	T	C	No	1	Heterozygous	188	345	54.4928		94	94	168	177	0.5	34	188	345	72	85	0	0.999997	1	yes	No	1	No	No	ncbi:FUN_001013-T1:c.1024A>G	ncbi:FUN_001013-T1:p.Ser342Gly	ncbi:FUN_001013-T1:p.Ser342Gly	ncbi:FUN_001013-T1:c.1024A>G	No	Yes				YALI0_F08415g	YALI0_F08415g	0006536, 0006538, 0034599	glutamate metabolic process, glutamate catabolic process, cellular response to oxidative stress	0.18409036289353498, 0.3343275701107349, 0.9576982455198
assembly_eaf87642cc47414b_1	2856798	SNV	C	A	No	1	Heterozygous	182	348	52.2989		118	64	217	131	0.351648	34	182	348	71	82	0	0.993773	1	yes	No	1	No	No	ncbi:FUN_001018-T1:c.298C>A	ncbi:FUN_001018-T1:p.Leu100Ile	ncbi:FUN_001018-T1:p.Leu100Ile	ncbi:FUN_001018-T1:c.298C>A	No	Yes				YALI0_F08305g	YALI0_F08305g	0006897, 0006338, 0006282, 0007165	endocytosis, chromatin remodeling, regulation of DNA repair, signal transduction	0.0325625321698183, 0.8118118789928426, 0.03385315567633507, 0.1994655000632658
assembly_eaf87642cc47414b_1	3382103	SNV	T	A	No	1	Heterozygous	160	325	49.2308		79	81	166	159	0.49375	34	160	325	75	92	0	0.982044	1	yes	No	1	No	No					No	-				YALI0_F04268g	YALI0_F04268g	0007165	signal transduction	0.199466
assembly_eaf87642cc47414b_1	3397124	SNV	C	T	No	1	Heterozygous	218	392	55.6122		124	94	209	183	0.431193	34	218	392	66	87	0	0.983413	0.99999	yes	No	1	No	No	ncbi:FUN_001201-T1:c.846G>A			ncbi:FUN_001201-T1:c.846G>A	No	No				YALI0_F04191g	YALI0_F04191g	0042147	retrograde transport, endosome to Golgi	0.188171
assembly_eaf87642cc47414b_1	3402978	SNV	C	T	No	1	Heterozygous	170	367	46.3215		80	90	169	198	0.470588	34	170	367	70	86	0	0.957436	1	yes	No	1	No	No	ncbi:FUN_001202-T1:c.801C>T			ncbi:FUN_001202-T1:c.801C>T	No	No				YALI0_F04169g	YALI0_F04169g	0005975, 0005980	carbohydrate metabolic process, glycogen catabolic process	0.19643654203680216, 0.03385315567633507
assembly_eaf87642cc47414b_1	3403143	SNV	T	C	No	1	Heterozygous	181	368	49.1848		94	87	172	196	0.480663	34	181	368	72	83	0	0.951119	0.965289	yes	No	1	No	No	ncbi:FUN_001202-T1:c.966T>C			ncbi:FUN_001202-T1:c.966T>C	No	No				YALI0_F04169g	YALI0_F04169g	0005975, 0005980	carbohydrate metabolic process, glycogen catabolic process	0.19643654203680216, 0.03385315567633507
assembly_eaf87642cc47414b_1	3403444	SNV	A	G	No	1	Heterozygous	183	356	51.4045		86	97	169	187	0.469945	34	183	356	72	81	0	0.972433	1	yes	No	1	No	No	ncbi:FUN_001202-T1:c.1267A>G	ncbi:FUN_001202-T1:p.Lys423Glu	ncbi:FUN_001202-T1:p.Lys423Glu	ncbi:FUN_001202-T1:c.1267A>G	No	Yes				YALI0_F04169g	YALI0_F04169g	0005975, 0005980	carbohydrate metabolic process, glycogen catabolic process	0.19643654203680216, 0.03385315567633507
assembly_eaf87642cc47414b_1	3403615	SNV	C	A	No	1	Heterozygous	157	348	45.1149		54	103	135	213	0.343949	34	157	348	62	74	0	0.75749	0.972192	yes	No	1	No	No	ncbi:FUN_001202-T1:c.1438C>A			ncbi:FUN_001202-T1:c.1438C>A	No	No				YALI0_F04169g	YALI0_F04169g	0005975, 0005980	carbohydrate metabolic process, glycogen catabolic process	0.19643654203680216, 0.03385315567633507
assembly_eaf87642cc47414b_1	3403638	SNV	G	A	No	1	Heterozygous	172	358	48.0447		78	94	163	195	0.453488	34	172	358	59	76	0	0.816935	1	yes	No	1	No	No	ncbi:FUN_001202-T1:c.1461G>A			ncbi:FUN_001202-T1:c.1461G>A	No	No				YALI0_F04169g	YALI0_F04169g	0005975, 0005980	carbohydrate metabolic process, glycogen catabolic process	0.19643654203680216, 0.03385315567633507
assembly_eaf87642cc47414b_1	3403800	SNV	T	A	No	1	Heterozygous	191	377	50.6631		93	98	172	205	0.486911	34	191	377	70	89	0	0.959514	1	yes	No	1	No	No	ncbi:FUN_001202-T1:c.1623T>A			ncbi:FUN_001202-T1:c.1623T>A	No	No				YALI0_F04169g	YALI0_F04169g	0005975, 0005980	carbohydrate metabolic process, glycogen catabolic process	0.19643654203680216, 0.03385315567633507
assembly_eaf87642cc47414b_1	3404001	SNV	C	T	No	1	Heterozygous	177	336	52.6786		86	91	163	173	0.485876	34	177	336	72	84	0	0.990925	1	yes	No	1	No	No	ncbi:FUN_001202-T1:c.1824C>T			ncbi:FUN_001202-T1:c.1824C>T	No	No				YALI0_F04169g	YALI0_F04169g	0005975, 0005980	carbohydrate metabolic process, glycogen catabolic process	0.19643654203680216, 0.03385315567633507
assembly_eaf87642cc47414b_1	3405507	SNV	C	G	No	1	Heterozygous	185	394	46.9543		135	50	279	115	0.27027	34	185	394	65	80	0	0.968151	0.999933	yes	No	1	No	No					No	-				YALI0_F04147g	YALI0_F04147g	0045116	protein neddylation	0.089122
assembly_eaf87642cc47414b_1	3432104	SNV	T	G	No	1	Heterozygous	134	251	53.3865		88	46	166	85	0.343284	34	134	251	54	61	0	0.970431	1	yes	No	1	No	No	ncbi:FUN_001210-T1:c.1095A>C			ncbi:FUN_001210-T1:c.1095A>C	No	No				YALI0_F04037g	YALI0_F04037g	0008298	intracellular mRNA localization	0.45693
assembly_eaf87642cc47414b_1	3432864	SNV	G	T	No	1	Heterozygous	197	346	56.9364		89	108	149	197	0.451777	34	197	346	61	76	0	0.997757	1	yes	No	1	No	No	ncbi:FUN_001210-T1:c.335C>A	ncbi:FUN_001210-T1:p.Ala112Glu	ncbi:FUN_001210-T1:p.Ala112Glu	ncbi:FUN_001210-T1:c.335C>A	No	Yes				YALI0_F04037g	YALI0_F04037g	0008298	intracellular mRNA localization	0.45693
assembly_eaf87642cc47414b_1	3432899	SNV	C	T	No	1	Heterozygous	196	346	56.6474		89	107	145	201	0.454082	34	196	346	64	73	0	0.995602	0.999869	yes	No	1	No	No	ncbi:FUN_001210-T1:c.300G>A			ncbi:FUN_001210-T1:c.300G>A	No	No				YALI0_F04037g	YALI0_F04037g	0008298	intracellular mRNA localization	0.45693
assembly_eaf87642cc47414b_1	3433565	SNV	A	G	No	1	Heterozygous	112	242	46.281		21	91	41	201	0.1875	34	112	242	49	65	0	0.887692	0.995861	yes	No	1	No	No	ncbi:FUN_001210-T1:c.9+194T>C			ncbi:FUN_001210-T1:c.9+194T>C	No	-				YALI0_F04037g	YALI0_F04037g	0008298	intracellular mRNA localization	0.45693
assembly_eaf87642cc47414b_1	3438781	SNV	C	T	No	1	Heterozygous	182	373	48.7936		86	96	163	210	0.472527	34	182	373	65	80	0	0.916569	0.999576	yes	No	1	No	No	ncbi:FUN_001212-T1:c.484G>A	ncbi:FUN_001212-T1:p.Val162Ile	ncbi:FUN_001212-T1:p.Val162Ile	ncbi:FUN_001212-T1:c.484G>A	No	Yes				YALI0_F03993g	YALI0_F03993g	0000724, 0006260, 0006289	double-strand break repair via homologous recombination, DNA replication, nucleotide-excision repair	0.02847941851730018, 0.10183211281279692, 0.7410894537187197
assembly_eaf87642cc47414b_1	3439325	SNV	T	C	No	1	Heterozygous	168	369	45.5285		83	85	178	191	0.494048	34	168	369	69	90	0	0.943172	1	yes	No	1	No	No	ncbi:FUN_001212-T1:c.5-65A>G			ncbi:FUN_001212-T1:c.5-65A>G	No	-				YALI0_F03993g	YALI0_F03993g	0000724, 0006260, 0006289	double-strand break repair via homologous recombination, DNA replication, nucleotide-excision repair	0.02847941851730018, 0.10183211281279692, 0.7410894537187197
assembly_eaf87642cc47414b_1	3439598	SNV	A	G	No	1	Heterozygous	169	334	50.5988		80	89	142	192	0.473373	34	169	334	63	82	0	0.988232	0.978734	yes	No	1	No	No	ncbi:FUN_001212-T1:c.4+79T>C			ncbi:FUN_001212-T1:c.4+79T>C	No	-				YALI0_F03993g	YALI0_F03993g	0000724, 0006260, 0006289	double-strand break repair via homologous recombination, DNA replication, nucleotide-excision repair	0.02847941851730018, 0.10183211281279692, 0.7410894537187197
assembly_eaf87642cc47414b_1	3439665	SNV	C	T	No	1	Heterozygous	132	308	42.8571		66	66	138	170	0.5	34	132	308	59	79	0	0.964213	0.964691	yes	No	1	No	No	ncbi:FUN_001212-T1:c.4+12G>A			ncbi:FUN_001212-T1:c.4+12G>A	No	-				YALI0_F03993g	YALI0_F03993g	0000724, 0006260, 0006289	double-strand break repair via homologous recombination, DNA replication, nucleotide-excision repair	0.02847941851730018, 0.10183211281279692, 0.7410894537187197
assembly_eaf87642cc47414b_1	3443385	SNV	G	A	No	1	Heterozygous	221	414	53.3816		97	124	182	232	0.438914	34	221	414	76	95	0	0.999624	1	yes	No	1	No	No	ncbi:FUN_001214-T1:c.204C>T			ncbi:FUN_001214-T1:c.204C>T	No	No				YALI0_F03949g	YALI0_F03949g	0006457, 0030150, 0050821	protein folding, protein import into mitochondrial matrix, protein stabilization	0.6214653460338959, 0.15612287915773826, 0.4492084428487565
assembly_eaf87642cc47414b_1	3455307	SNV	T	A	No	1	Heterozygous	217	401	54.1147		113	104	208	193	0.479263	34	217	401	68	91	0	0.994828	1	yes	No	1	No	No	ncbi:FUN_001216-T1:c.447A>T			ncbi:FUN_001216-T1:c.447A>T	No	No				YALI0_F03905g	YALI0_F03905g	0007186, 0000750	G-protein coupled receptor signaling pathway, pheromone-dependent signal transduction involved in conjugation with cellular fusion	0.3055701186328319, 0.7052194718463938
assembly_eaf87642cc47414b_1	3455508	SNV	C	T	No	1	Heterozygous	162	322	50.3106		88	74	169	153	0.45679	34	162	322	69	89	0	0.99941	1	yes	No	1	No	No	ncbi:FUN_001216-T1:c.246G>A			ncbi:FUN_001216-T1:c.246G>A	No	No				YALI0_F03905g	YALI0_F03905g	0007186, 0000750	G-protein coupled receptor signaling pathway, pheromone-dependent signal transduction involved in conjugation with cellular fusion	0.3055701186328319, 0.7052194718463938
assembly_eaf87642cc47414b_1	3457990	SNV	C	G	No	1	Heterozygous	187	378	49.4709		84	103	169	209	0.449198	34	187	378	56	79	0	0.987312	1	yes	No	1	No	No	ncbi:FUN_001217-T1:c.192C>G			ncbi:FUN_001217-T1:c.192C>G	No	No				YALI0_F03883g	YALI0_F03883g	0006397	mRNA processing	0.188222
assembly_eaf87642cc47414b_1	3458174	SNV	G	T	No	1	Heterozygous	187	414	45.1691		101	86	227	187	0.459893	34	187	414	63	80	0	0.930497	1	yes	No	1	No	No	ncbi:FUN_001217-T1:c.243+133G>T			ncbi:FUN_001217-T1:c.243+133G>T	No	-				YALI0_F03883g	YALI0_F03883g	0006397	mRNA processing	0.188222
assembly_eaf87642cc47414b_1	3458230	SNV	C	T	No	1	Heterozygous	160	351	45.584		83	77	182	169	0.48125	34	160	351	67	75	0	0.97868	1	yes	No	1	No	No	ncbi:FUN_001217-T1:c.243+189C>T			ncbi:FUN_001217-T1:c.243+189C>T	No	-				YALI0_F03883g	YALI0_F03883g	0006397	mRNA processing	0.188222
assembly_eaf87642cc47414b_1	3458396	SNV	C	T	No	1	Heterozygous	191	385	49.6104		83	108	168	217	0.434555	34	191	385	75	89	0	0.999996	1	yes	No	1	No	No	ncbi:FUN_001217-T1:c.243+355C>T			ncbi:FUN_001217-T1:c.243+355C>T	No	-				YALI0_F03883g	YALI0_F03883g	0006397	mRNA processing	0.188222
assembly_eaf87642cc47414b_1	3459644	SNV	T	C	No	1	Heterozygous	154	283	54.417		66	88	127	156	0.428571	34	154	283	62	78	0	0.98997	1	yes	No	1	No	No	ncbi:FUN_001217-T1:c.765T>C			ncbi:FUN_001217-T1:c.765T>C	No	No				YALI0_F03883g	YALI0_F03883g	0006397	mRNA processing	0.188222
assembly_eaf87642cc47414b_1	3460077	SNV	G	A	No	1	Heterozygous	146	296	49.3243		60	86	121	175	0.410959	34	146	296	61	73	0	0.848564	1	yes	No	1	No	No	ncbi:FUN_001217-T1:c.1198G>A	ncbi:FUN_001217-T1:p.Ala400Thr	ncbi:FUN_001217-T1:p.Ala400Thr	ncbi:FUN_001217-T1:c.1198G>A	No	Yes				YALI0_F03883g	YALI0_F03883g	0006397	mRNA processing	0.188222
assembly_eaf87642cc47414b_1	3460946	SNV	C	T	No	1	Heterozygous	157	347	45.245		76	81	152	195	0.484076	34	157	347	68	81	0	0.992875	0.983179	yes	No	1	No	No	ncbi:FUN_001217-T1:c.2067C>T			ncbi:FUN_001217-T1:c.2067C>T	No	No				YALI0_F03883g	YALI0_F03883g	0006397	mRNA processing	0.188222
assembly_eaf87642cc47414b_1	3466151	SNV	T	C	No	1	Heterozygous	145	289	50.173		87	58	172	117	0.4	34	145	289	59	73	0	0.999514	1	yes	No	1	No	No	ncbi:FUN_001218-T1:c.1559A>G	ncbi:FUN_001218-T1:p.Asp520Gly	ncbi:FUN_001218-T1:p.Asp520Gly	ncbi:FUN_001218-T1:c.1559A>G	No	Yes				YALI0_F03861g	YALI0_F03861g	0016192	vesicle-mediated transport	0.222822
assembly_eaf87642cc47414b_1	3466157	SNV	G	A	No	1	Heterozygous	140	278	50.3597		89	51	173	105	0.364286	34	140	278	56	72	0	0.986547	1	yes	No	1	No	No	ncbi:FUN_001218-T1:c.1553C>T	ncbi:FUN_001218-T1:p.Thr518Ile	ncbi:FUN_001218-T1:p.Thr518Ile	ncbi:FUN_001218-T1:c.1553C>T	No	Yes				YALI0_F03861g	YALI0_F03861g	0016192	vesicle-mediated transport	0.222822
assembly_eaf87642cc47414b_1	3466217	SNV	A	G	No	1	Heterozygous	92	228	40.3509		72	20	151	77	0.217391	34	92	228	45	52	0	0.0832485	0.343368	yes	No	1	No	No	ncbi:FUN_001218-T1:c.1493T>C	ncbi:FUN_001218-T1:p.Val498Ala	ncbi:FUN_001218-T1:p.Val498Ala	ncbi:FUN_001218-T1:c.1493T>C	No	Yes				YALI0_F03861g	YALI0_F03861g	0016192	vesicle-mediated transport	0.222822
assembly_eaf87642cc47414b_1	3466287	SNV	G	A	No	1	Heterozygous	171	376	45.4787		84	87	200	176	0.491228	34	171	376	65	59	0	0.847717	0.996599	yes	No	1	No	No	ncbi:FUN_001218-T1:c.1423C>T	ncbi:FUN_001218-T1:p.Pro475Ser	ncbi:FUN_001218-T1:p.Pro475Ser	ncbi:FUN_001218-T1:c.1423C>T	No	Yes				YALI0_F03861g	YALI0_F03861g	0016192	vesicle-mediated transport	0.222822
assembly_eaf87642cc47414b_1	3466296	SNV	C	A	No	1	Heterozygous	170	359	47.3538		77	93	179	180	0.452941	34	170	359	63	59	0	0.8698	0.987538	yes	No	1	No	No	ncbi:FUN_001218-T1:c.1414G>T	ncbi:FUN_001218-T1:p.Ala472Ser	ncbi:FUN_001218-T1:p.Ala472Ser	ncbi:FUN_001218-T1:c.1414G>T	No	Yes				YALI0_F03861g	YALI0_F03861g	0016192	vesicle-mediated transport	0.222822
assembly_eaf87642cc47414b_1	3466477	SNV	T	C	No	1	Heterozygous	180	388	46.3918		100	80	216	172	0.444444	34	180	388	70	90	0	0.99788	1	yes	No	1	No	No	ncbi:FUN_001218-T1:c.1233A>G			ncbi:FUN_001218-T1:c.1233A>G	No	No				YALI0_F03861g	YALI0_F03861g	0016192	vesicle-mediated transport	0.222822
assembly_eaf87642cc47414b_1	3467011	SNV	A	G	No	1	Heterozygous	190	358	53.0726		82	108	155	203	0.431579	34	190	358	67	91	0	0.997459	1	yes	No	1	No	No	ncbi:FUN_001218-T1:c.699T>C			ncbi:FUN_001218-T1:c.699T>C	No	No				YALI0_F03861g	YALI0_F03861g	0016192	vesicle-mediated transport	0.222822
assembly_eaf87642cc47414b_1	3467092	SNV	T	A	No	1	Heterozygous	204	376	54.2553		112	92	200	176	0.45098	34	204	376	71	94	0	0.980137	1	yes	No	1	No	No	ncbi:FUN_001218-T1:c.618A>T	ncbi:FUN_001218-T1:p.Glu206Asp	ncbi:FUN_001218-T1:p.Glu206Asp	ncbi:FUN_001218-T1:c.618A>T	No	Yes				YALI0_F03861g	YALI0_F03861g	0016192	vesicle-mediated transport	0.222822
assembly_eaf87642cc47414b_1	3467133	SNV	C	A	No	1	Heterozygous	207	382	54.1885		116	91	203	179	0.439614	34	207	382	71	93	0	0.999245	1	yes	No	1	No	No	ncbi:FUN_001218-T1:c.577G>T	ncbi:FUN_001218-T1:p.Val193Phe	ncbi:FUN_001218-T1:p.Val193Phe	ncbi:FUN_001218-T1:c.577G>T	No	Yes				YALI0_F03861g	YALI0_F03861g	0016192	vesicle-mediated transport	0.222822
assembly_eaf87642cc47414b_1	3467268	SNV	A	G	No	1	Heterozygous	160	359	44.5682		72	88	168	191	0.45	34	160	359	55	83	0	0.999133	1	yes	No	1	No	No	ncbi:FUN_001218-T1:c.442T>C			ncbi:FUN_001218-T1:c.442T>C	No	No				YALI0_F03861g	YALI0_F03861g	0016192	vesicle-mediated transport	0.222822
assembly_eaf87642cc47414b_1	3467289	SNV	A	G	No	1	Heterozygous	174	402	43.2836		73	101	187	215	0.41954	34	174	402	66	94	0	0.966911	0.980502	yes	No	1	No	No	ncbi:FUN_001218-T1:c.421T>C	ncbi:FUN_001218-T1:p.Tyr141His	ncbi:FUN_001218-T1:p.Tyr141His	ncbi:FUN_001218-T1:c.421T>C	No	Yes				YALI0_F03861g	YALI0_F03861g	0016192	vesicle-mediated transport	0.222822
assembly_eaf87642cc47414b_1	3467626	SNV	C	T	No	1	Heterozygous	176	369	47.6965		66	110	136	233	0.375	34	176	369	73	84	0	0.985795	1	yes	No	1	No	No	ncbi:FUN_001218-T1:c.84G>A			ncbi:FUN_001218-T1:c.84G>A	No	No				YALI0_F03861g	YALI0_F03861g	0016192	vesicle-mediated transport	0.222822
assembly_eaf87642cc47414b_1	3519207	SNV	G	T	No	1	Heterozygous	160	339	47.1976		79	81	166	173	0.49375	34	160	339	66	73	0	0.968541	1	yes	No	1	No	No	ncbi:FUN_001230-T1:c.1959C>A			ncbi:FUN_001230-T1:c.1959C>A	No	No				YALI0_F03575g	YALI0_F03575g	0006357	regulation of transcription from RNA polymerase II promoter	0.200306
assembly_eaf87642cc47414b_1	3521682	SNV	C	T	No	1	Heterozygous	191	400	47.75		96	95	187	213	0.497382	34	191	400	70	87	0	0.976905	1	yes	No	1	No	No	ncbi:FUN_001230-T1:c.113+336G>A			ncbi:FUN_001230-T1:c.113+336G>A	No	-				YALI0_F03575g	YALI0_F03575g	0006357	regulation of transcription from RNA polymerase II promoter	0.200306
assembly_eaf87642cc47414b_1	3534672	SNV	C	T	No	1	Heterozygous	220	424	51.8868		113	107	190	234	0.486364	34	220	424	67	88	0	0.99444	0.862743	yes	No	1	No	No	ncbi:FUN_001232-T1:c.2784C>T			ncbi:FUN_001232-T1:c.2784C>T	No	No				YALI0_F03542g	YALI0_F03542g	0045719, 0035556	negative regulation of glycogen biosynthetic process, intracellular signal transduction	0.18409036289353498, 0.1009772677600489
assembly_eaf87642cc47414b_1	3534896	SNV	G	A	No	1	Heterozygous	204	422	48.3412		107	97	233	189	0.47549	34	204	422	73	91	0	0.786396	1	yes	No	1	No	No	ncbi:FUN_001232-T1:c.3008G>A	ncbi:FUN_001232-T1:p.Arg1003Lys	ncbi:FUN_001232-T1:p.Arg1003Lys	ncbi:FUN_001232-T1:c.3008G>A	No	Yes				YALI0_F03542g	YALI0_F03542g	0045719, 0035556	negative regulation of glycogen biosynthetic process, intracellular signal transduction	0.18409036289353498, 0.1009772677600489
assembly_eaf87642cc47414b_1	3604067	SNV	A	G	No	1	Heterozygous	154	327	47.0948		73	81	148	179	0.474026	34	154	327	68	81	0	0.79959	1	yes	No	1	Yes	No	ncbi:FUN_001253-T1:c.390T>C			ncbi:FUN_001253-T1:c.390T>C	No	No				YALI0_F03025g	YALI0_F03025g	0016070	RNA metabolic process	0.0801707
assembly_eaf87642cc47414b_1	3613207	SNV	T	G	No	1	Heterozygous	153	327	46.789		88	65	189	138	0.424837	34	153	327	57	64	0	0.920438	1	yes	No	1	No	No	ncbi:FUN_001256-T1:c.618T>G			ncbi:FUN_001256-T1:c.618T>G	No	No				YALI0_F02937g	YALI0_F02937g	0006644, 0036149	phospholipid metabolic process, phosphatidylinositol acyl-chain remodeling	0.09770999307833506, 0.3343275701107349
assembly_eaf87642cc47414b_1	3613312	SNV	T	C	No	1	Heterozygous	166	314	52.8662		75	91	135	179	0.451807	34	166	314	67	82	0	0.953641	1	yes	No	1	No	No	ncbi:FUN_001256-T1:c.723T>C			ncbi:FUN_001256-T1:c.723T>C	No	No				YALI0_F02937g	YALI0_F02937g	0006644, 0036149	phospholipid metabolic process, phosphatidylinositol acyl-chain remodeling	0.09770999307833506, 0.3343275701107349
assembly_eaf87642cc47414b_1	3620013	SNV	G	A	No	1	Heterozygous	180	394	45.6853		77	103	165	229	0.427778	34	180	394	78	89	0	0.774819	1	yes	No	1	No	No	ncbi:FUN_001259-T1:c.6C>T			ncbi:FUN_001259-T1:c.6C>T	No	No				YALI0_F02849g	YALI0_F02849g	0006546, 0006544, 0006730	glycine catabolic process, glycine metabolic process, one-carbon metabolic process	0.15679233416674165, 0.18409036289353498, 0.3848862081019184
assembly_eaf87642cc47414b_1	3625886	SNV	G	A	No	1	Heterozygous	152	327	46.4832		77	75	155	172	0.493421	34	152	327	59	79	0	0.907841	1	yes	No	1	No	No	ncbi:FUN_001262-T1:c.327G>A			ncbi:FUN_001262-T1:c.327G>A	No	No				YALI0_F02783g	YALI0_F02783g	1904262, 0010508, 0034198, 0009410, 1903432, 0015824, 2000785, 0006995, 0015840	negative regulation of TORC1 signaling, positive regulation of autophagy, cellular response to amino acid starvation, response to xenobiotic stimulus, regulation of TORC1 signaling, proline transport, regulation of autophagosome assembly, cellular response to nitrogen starvation, urea transport	0.45693037878954645, 0.3343275701107349, 0.7052194718463938, 0.3343275701107349, 0.3055701186328319, 0.03385315567633507, 0.18409036289353498, 0.16898174546363787, 0.08912195275311219
assembly_eaf87642cc47414b_1	3633927	SNV	C	T	No	1	Heterozygous	164	331	49.5468		85	79	179	152	0.481707	34	164	331	66	75	0	0.994977	1	yes	No	1	No	No	ncbi:FUN_001266-T1:c.1593C>T			ncbi:FUN_001266-T1:c.1593C>T	No	No				YALI0_F02673g	YALI0_F02673g	0051231, 0007018, 0000073, 0007051, 0090307	spindle elongation, microtubule-based movement, spindle pole body separation, spindle organization, mitotic spindle assembly	0.03385315567633507, 0.012858681546640272, 0.03385315567633507, 0.08912195275311219, 0.046325360803043836
assembly_eaf87642cc47414b_1	3634490	SNV	G	C	No	1	Heterozygous	155	314	49.3631		70	85	154	160	0.451613	34	155	314	57	73	0	0.86106	0.999272	yes	No	1	No	No	ncbi:FUN_001266-T1:c.2156G>C	ncbi:FUN_001266-T1:p.Gly719Ala	ncbi:FUN_001266-T1:p.Gly719Ala	ncbi:FUN_001266-T1:c.2156G>C	No	Yes				YALI0_F02673g	YALI0_F02673g	0051231, 0007018, 0000073, 0007051, 0090307	spindle elongation, microtubule-based movement, spindle pole body separation, spindle organization, mitotic spindle assembly	0.03385315567633507, 0.012858681546640272, 0.03385315567633507, 0.08912195275311219, 0.046325360803043836
assembly_eaf87642cc47414b_1	3638700	SNV	C	T	No	1	Heterozygous	159	330	48.1818		82	77	179	151	0.484277	34	159	330	65	71	0	0.971114	1	yes	No	1	No	No	ncbi:FUN_001267-T1:c.1260C>T			ncbi:FUN_001267-T1:c.1260C>T	No	No				YALI0_F02629g	YALI0_F02629g	0006418, 0110004, 0006434	tRNA aminoacylation for protein translation, -, seryl-tRNA aminoacylation	0.15612287915773826, 0.18409036289353498, 0.03385315567633507
assembly_eaf87642cc47414b_1	3641740	SNV	C	T	No	1	Heterozygous	175	331	52.8701		92	83	176	155	0.474286	34	175	331	57	70	0	0.998845	1	yes	No	1	No	No	ncbi:FUN_001269-T1:c.909G>A			ncbi:FUN_001269-T1:c.909G>A	No	No				YALI0_F02585g	YALI0_F02585g	0043161, 0070682, 0010604, 0010498, 1901800	proteasome-mediated ubiquitin-dependent protein catabolic process, proteasome regulatory particle assembly, positive regulation of macromolecule metabolic process, proteasomal protein catabolic process, positive regulation of proteasomal protein catabolic process	0.8494847752715224, 0.5145442260992928, 0.3055701186328319, 0.4492084428487565, 0.3055701186328319
assembly_eaf87642cc47414b_1	3641806	SNV	A	G	No	1	Heterozygous	158	274	57.6642		87	71	153	121	0.449367	34	158	274	64	81	0	0.999947	1	yes	No	1	No	No	ncbi:FUN_001269-T1:c.843T>C			ncbi:FUN_001269-T1:c.843T>C	No	No				YALI0_F02585g	YALI0_F02585g	0043161, 0070682, 0010604, 0010498, 1901800	proteasome-mediated ubiquitin-dependent protein catabolic process, proteasome regulatory particle assembly, positive regulation of macromolecule metabolic process, proteasomal protein catabolic process, positive regulation of proteasomal protein catabolic process	0.8494847752715224, 0.5145442260992928, 0.3055701186328319, 0.4492084428487565, 0.3055701186328319
assembly_eaf87642cc47414b_1	3642135	SNV	A	G	No	1	Heterozygous	180	373	48.2574		102	78	210	163	0.433333	34	180	373	72	87	0	0.858374	1	yes	No	1	No	No	ncbi:FUN_001269-T1:c.514T>C			ncbi:FUN_001269-T1:c.514T>C	No	No				YALI0_F02585g	YALI0_F02585g	0043161, 0070682, 0010604, 0010498, 1901800	proteasome-mediated ubiquitin-dependent protein catabolic process, proteasome regulatory particle assembly, positive regulation of macromolecule metabolic process, proteasomal protein catabolic process, positive regulation of proteasomal protein catabolic process	0.8494847752715224, 0.5145442260992928, 0.3055701186328319, 0.4492084428487565, 0.3055701186328319
assembly_eaf87642cc47414b_1	3642259	SNV	C	G	No	1	Heterozygous	174	352	49.4318		89	85	166	186	0.488506	34	174	352	72	84	0	0.995333	0.998761	yes	No	1	No	No	ncbi:FUN_001269-T1:c.390G>C			ncbi:FUN_001269-T1:c.390G>C	No	No				YALI0_F02585g	YALI0_F02585g	0043161, 0070682, 0010604, 0010498, 1901800	proteasome-mediated ubiquitin-dependent protein catabolic process, proteasome regulatory particle assembly, positive regulation of macromolecule metabolic process, proteasomal protein catabolic process, positive regulation of proteasomal protein catabolic process	0.8494847752715224, 0.5145442260992928, 0.3055701186328319, 0.4492084428487565, 0.3055701186328319
assembly_eaf87642cc47414b_1	3643451	SNV	A	G	No	1	Heterozygous	175	318	55.0314		80	95	154	164	0.457143	34	175	318	65	75	0	0.983871	1	yes	No	1	No	No	ncbi:FUN_001270-T1:c.531T>C			ncbi:FUN_001270-T1:c.531T>C	No	No				YALI0_F02563g	YALI0_F02563g	0000209, 0016050, 0036503, 0006511	protein polyubiquitination, vesicle organization, ERAD pathway, ubiquitin-dependent protein catabolic process	0.42105034578581957, 0.3343275701107349, 0.03590466976209361, 0.4261907105521554
assembly_eaf87642cc47414b_1	3643542	SNV	T	C	No	1	Heterozygous	158	310	50.9677		79	79	161	149	0.5	34	158	310	64	73	0	0.717756	1	yes	No	1	No	No	ncbi:FUN_001270-T1:c.440A>G	ncbi:FUN_001270-T1:p.Gln147Arg	ncbi:FUN_001270-T1:p.Gln147Arg	ncbi:FUN_001270-T1:c.440A>G	No	Yes				YALI0_F02563g	YALI0_F02563g	0000209, 0016050, 0036503, 0006511	protein polyubiquitination, vesicle organization, ERAD pathway, ubiquitin-dependent protein catabolic process	0.42105034578581957, 0.3343275701107349, 0.03590466976209361, 0.4261907105521554
assembly_eaf87642cc47414b_1	3643688	SNV	A	G	No	1	Heterozygous	183	346	52.8902		75	108	146	200	0.409836	34	183	346	71	86	0	0.99315	1	yes	No	1	No	No	ncbi:FUN_001270-T1:c.294T>C			ncbi:FUN_001270-T1:c.294T>C	No	No				YALI0_F02563g	YALI0_F02563g	0000209, 0016050, 0036503, 0006511	protein polyubiquitination, vesicle organization, ERAD pathway, ubiquitin-dependent protein catabolic process	0.42105034578581957, 0.3343275701107349, 0.03590466976209361, 0.4261907105521554
assembly_eaf87642cc47414b_1	3643748	SNV	G	A	No	1	Heterozygous	168	321	52.3364		60	108	115	206	0.357143	34	168	321	64	75	0	0.999287	1	yes	No	1	No	No	ncbi:FUN_001270-T1:c.234C>T			ncbi:FUN_001270-T1:c.234C>T	No	No				YALI0_F02563g	YALI0_F02563g	0000209, 0016050, 0036503, 0006511	protein polyubiquitination, vesicle organization, ERAD pathway, ubiquitin-dependent protein catabolic process	0.42105034578581957, 0.3343275701107349, 0.03590466976209361, 0.4261907105521554
assembly_eaf87642cc47414b_1	3643825	SNV	G	T	No	1	Heterozygous	144	298	48.3221		63	81	147	151	0.4375	34	144	298	59	67	0	0.935803	0.95425	yes	No	1	No	No	ncbi:FUN_001270-T1:c.185-28C>A			ncbi:FUN_001270-T1:c.185-28C>A	No	-				YALI0_F02563g	YALI0_F02563g	0000209, 0016050, 0036503, 0006511	protein polyubiquitination, vesicle organization, ERAD pathway, ubiquitin-dependent protein catabolic process	0.42105034578581957, 0.3343275701107349, 0.03590466976209361, 0.4261907105521554
assembly_eaf87642cc47414b_1	3643840	SNV	G	T	No	1	Heterozygous	106	270	39.2593		70	36	159	111	0.339623	34	106	270	46	51	0	0.557792	0.839414	yes	No	1	No	No	ncbi:FUN_001270-T1:c.184+18C>A			ncbi:FUN_001270-T1:c.184+18C>A	No	-				YALI0_F02563g	YALI0_F02563g	0000209, 0016050, 0036503, 0006511	protein polyubiquitination, vesicle organization, ERAD pathway, ubiquitin-dependent protein catabolic process	0.42105034578581957, 0.3343275701107349, 0.03590466976209361, 0.4261907105521554
assembly_eaf87642cc47414b_1	3643955	SNV	A	G	No	1	Heterozygous	131	311	42.1222		69	62	164	147	0.473282	34	131	311	65	70	0	0.987807	1	yes	No	1	No	No	ncbi:FUN_001270-T1:c.87T>C			ncbi:FUN_001270-T1:c.87T>C	No	No				YALI0_F02563g	YALI0_F02563g	0000209, 0016050, 0036503, 0006511	protein polyubiquitination, vesicle organization, ERAD pathway, ubiquitin-dependent protein catabolic process	0.42105034578581957, 0.3343275701107349, 0.03590466976209361, 0.4261907105521554
assembly_eaf87642cc47414b_1	3649479	SNV	G	A	No	1	Heterozygous	207	396	52.2727		101	106	195	201	0.487923	34	207	396	68	94	0	0.999768	1	yes	No	1	No	No	ncbi:FUN_001273-T1:c.1002C>T			ncbi:FUN_001273-T1:c.1002C>T	No	No				YALI0_F02475g	YALI0_F02475g	0045332	phospholipid translocation	0.514544
assembly_eaf87642cc47414b_1	3650412	SNV	G	A	No	1	Heterozygous	184	378	48.6772		93	91	197	181	0.494565	34	184	378	63	86	0	0.998205	1	yes	No	1	No	No	ncbi:FUN_001273-T1:c.69C>T			ncbi:FUN_001273-T1:c.69C>T	No	No				YALI0_F02475g	YALI0_F02475g	0045332	phospholipid translocation	0.514544
assembly_eaf87642cc47414b_1	3656585	SNV	G	A	No	1	Heterozygous	205	389	52.6992		123	82	221	168	0.4	34	205	389	70	85	0	0.739769	1	yes	No	1	No	No	ncbi:FUN_001276-T1:c.259G>A	ncbi:FUN_001276-T1:p.Ala87Thr	ncbi:FUN_001276-T1:p.Ala87Thr	ncbi:FUN_001276-T1:c.259G>A	No	Yes				YALI0_F02409g	YALI0_F02409g	0006999, 0015031, 0070631, 0051028	nuclear pore organization, protein transport, spindle pole body localization, mRNA transport	0.004869045030440944, 0.07778235446255533, 0.18409036289353498, 0.5403122189208494
assembly_eaf87642cc47414b_1	3656938	SNV	C	T	No	1	Heterozygous	176	358	49.162		99	77	198	160	0.4375	34	176	358	66	80	0	0.999669	1	yes	No	1	No	No	ncbi:FUN_001276-T1:c.612C>T			ncbi:FUN_001276-T1:c.612C>T	No	No				YALI0_F02409g	YALI0_F02409g	0006999, 0015031, 0070631, 0051028	nuclear pore organization, protein transport, spindle pole body localization, mRNA transport	0.004869045030440944, 0.07778235446255533, 0.18409036289353498, 0.5403122189208494
assembly_eaf87642cc47414b_1	3659782	SNV	A	G	No	1	Heterozygous	189	310	60.9677		113	76	158	152	0.402116	34	189	310	69	91	0	0.804643	0.674942	yes	No	1	No	No	ncbi:FUN_001277-T1:c.1275A>G			ncbi:FUN_001277-T1:c.1275A>G	No	No				YALI0_F02387g	YALI0_F02387g	0006886, 0006888, 0048211, 0061025, 0048280, 0048193	intracellular protein transport, ER to Golgi vesicle-mediated transport, Golgi vesicle docking, membrane fusion, vesicle fusion with Golgi apparatus, Golgi vesicle transport	0.35839541686510534, 0.21379637475541158, 0.18409036289353498, 0.5569763936638148, 0.046325360803043836, 0.4492084428487565
assembly_eaf87642cc47414b_1	3660765	SNV	T	C	No	1	Heterozygous	211	344	61.3372		103	108	185	159	0.488152	34	211	344	66	92	0	0.955032	0.985497	yes	No	1	No	No	ncbi:FUN_001277-T1:c.2258T>C	ncbi:FUN_001277-T1:p.Ile753Thr	ncbi:FUN_001277-T1:p.Ile753Thr	ncbi:FUN_001277-T1:c.2258T>C	No	Yes				YALI0_F02387g	YALI0_F02387g	0006886, 0006888, 0048211, 0061025, 0048280, 0048193	intracellular protein transport, ER to Golgi vesicle-mediated transport, Golgi vesicle docking, membrane fusion, vesicle fusion with Golgi apparatus, Golgi vesicle transport	0.35839541686510534, 0.21379637475541158, 0.18409036289353498, 0.5569763936638148, 0.046325360803043836, 0.4492084428487565
assembly_eaf87642cc47414b_1	3661069	SNV	G	A	No	1	Heterozygous	146	340	42.9412		61	85	179	161	0.417808	34	146	340	67	77	0	0.828559	0.449261	yes	No	1	No	No	ncbi:FUN_001277-T1:c.2562G>A			ncbi:FUN_001277-T1:c.2562G>A	No	No				YALI0_F02387g	YALI0_F02387g	0006886, 0006888, 0048211, 0061025, 0048280, 0048193	intracellular protein transport, ER to Golgi vesicle-mediated transport, Golgi vesicle docking, membrane fusion, vesicle fusion with Golgi apparatus, Golgi vesicle transport	0.35839541686510534, 0.21379637475541158, 0.18409036289353498, 0.5569763936638148, 0.046325360803043836, 0.4492084428487565
assembly_eaf87642cc47414b_1	3664597	SNV	A	G	No	1	Heterozygous	161	345	46.6667		64	97	155	190	0.397516	34	161	345	62	83	0	0.960691	0.959373	yes	No	1	No	No	ncbi:FUN_001278-T1:c.3243T>C			ncbi:FUN_001278-T1:c.3243T>C	No	No				YALI0_F02365g	YALI0_F02365g	0006281, 0000724, 0006310, 0006302	DNA repair, double-strand break repair via homologous recombination, DNA recombination, double-strand break repair	0.12688935284895608, 0.02847941851730018, 0.2239622238419381, 0.6303847539507295
assembly_eaf87642cc47414b_1	3664690	SNV	T	C	No	1	Heterozygous	187	398	46.9849		80	107	185	213	0.427807	34	187	398	65	93	0	0.982287	0.998675	yes	No	1	No	No	ncbi:FUN_001278-T1:c.3150A>G			ncbi:FUN_001278-T1:c.3150A>G	No	No				YALI0_F02365g	YALI0_F02365g	0006281, 0000724, 0006310, 0006302	DNA repair, double-strand break repair via homologous recombination, DNA recombination, double-strand break repair	0.12688935284895608, 0.02847941851730018, 0.2239622238419381, 0.6303847539507295
assembly_eaf87642cc47414b_1	3666437	SNV	C	T	No	1	Heterozygous	195	404	48.2673		114	81	242	162	0.415385	34	195	404	67	88	0	0.974057	1	yes	No	1	No	No	ncbi:FUN_001278-T1:c.1403G>A	ncbi:FUN_001278-T1:p.Gly468Glu	ncbi:FUN_001278-T1:p.Gly468Glu	ncbi:FUN_001278-T1:c.1403G>A	No	Yes				YALI0_F02365g	YALI0_F02365g	0006281, 0000724, 0006310, 0006302	DNA repair, double-strand break repair via homologous recombination, DNA recombination, double-strand break repair	0.12688935284895608, 0.02847941851730018, 0.2239622238419381, 0.6303847539507295
assembly_eaf87642cc47414b_1	3667642	SNV	G	A	No	1	Heterozygous	199	425	46.8235		109	90	222	203	0.452261	34	199	425	71	97	0	0.996044	1	yes	No	1	No	No	ncbi:FUN_001278-T1:c.198C>T			ncbi:FUN_001278-T1:c.198C>T	No	No				YALI0_F02365g	YALI0_F02365g	0006281, 0000724, 0006310, 0006302	DNA repair, double-strand break repair via homologous recombination, DNA recombination, double-strand break repair	0.12688935284895608, 0.02847941851730018, 0.2239622238419381, 0.6303847539507295
assembly_eaf87642cc47414b_1	3674646	SNV	A	C	No	1	Heterozygous	143	315	45.3968		64	79	141	174	0.447552	34	143	315	61	83	0	0.915166	1	yes	No	1	No	No	ncbi:FUN_001280-T1:c.519T>G			ncbi:FUN_001280-T1:c.519T>G	No	No				YALI0_F02321g	YALI0_F02321g	0071805, 0035725, 0006814, 0007035, 1902600, 0006885, 0030003	potassium ion transmembrane transport, sodium ion transmembrane transport, sodium ion transport, vacuolar acidification, hydrogen ion transmembrane transport, regulation of pH, cellular cation homeostasis	0.007596923531801747, 0.6386112463108, 0.5569763936638148, 0.0658788334471534, 0.16973572167734463, 0.18409036289353498, 0.5145442260992928
assembly_eaf87642cc47414b_1	3674760	SNV	A	G	No	1	Heterozygous	122	272	44.8529		58	64	133	139	0.47541	34	122	272	54	70	0	0.731954	1	yes	No	1	No	No	ncbi:FUN_001280-T1:c.405T>C			ncbi:FUN_001280-T1:c.405T>C	No	No				YALI0_F02321g	YALI0_F02321g	0071805, 0035725, 0006814, 0007035, 1902600, 0006885, 0030003	potassium ion transmembrane transport, sodium ion transmembrane transport, sodium ion transport, vacuolar acidification, hydrogen ion transmembrane transport, regulation of pH, cellular cation homeostasis	0.007596923531801747, 0.6386112463108, 0.5569763936638148, 0.0658788334471534, 0.16973572167734463, 0.18409036289353498, 0.5145442260992928
assembly_eaf87642cc47414b_1	3676583	SNV	G	A	No	1	Heterozygous	205	412	49.7573		93	112	197	215	0.453659	34	205	412	65	84	0	0.946728	1	yes	No	1	No	No	ncbi:FUN_001281-T1:c.1050G>A			ncbi:FUN_001281-T1:c.1050G>A	No	No				YALI0_F02299g	YALI0_F02299g	0106074, 0006429, 0032543, 0006412	-, leucyl-tRNA aminoacylation, mitochondrial translation, translation	0.042673074783855736, 0.3343275701107349, 0.02166182957501428, 0.9998602358985267
assembly_eaf87642cc47414b_1	3676757	SNV	T	C	No	1	Heterozygous	160	359	44.5682		97	63	216	143	0.39375	34	160	359	57	68	0	0.991957	1	yes	No	1	No	No	ncbi:FUN_001281-T1:c.1224T>C			ncbi:FUN_001281-T1:c.1224T>C	No	No				YALI0_F02299g	YALI0_F02299g	0106074, 0006429, 0032543, 0006412	-, leucyl-tRNA aminoacylation, mitochondrial translation, translation	0.042673074783855736, 0.3343275701107349, 0.02166182957501428, 0.9998602358985267
assembly_eaf87642cc47414b_1	3677084	SNV	G	C	No	1	Heterozygous	169	332	50.9036		77	92	144	188	0.455621	34	169	332	67	86	0	0.996787	1	yes	No	1	No	No	ncbi:FUN_001281-T1:c.1551G>C			ncbi:FUN_001281-T1:c.1551G>C	No	No				YALI0_F02299g	YALI0_F02299g	0106074, 0006429, 0032543, 0006412	-, leucyl-tRNA aminoacylation, mitochondrial translation, translation	0.042673074783855736, 0.3343275701107349, 0.02166182957501428, 0.9998602358985267
assembly_eaf87642cc47414b_1	3677441	SNV	T	C	No	1	Heterozygous	205	397	51.6373		100	105	209	188	0.487805	34	205	397	68	90	0	0.976637	0.999722	yes	No	1	No	No	ncbi:FUN_001281-T1:c.1908T>C			ncbi:FUN_001281-T1:c.1908T>C	No	No				YALI0_F02299g	YALI0_F02299g	0106074, 0006429, 0032543, 0006412	-, leucyl-tRNA aminoacylation, mitochondrial translation, translation	0.042673074783855736, 0.3343275701107349, 0.02166182957501428, 0.9998602358985267
assembly_eaf87642cc47414b_1	3682109	SNV	T	G	No	1	Heterozygous	174	354	49.1525		65	109	141	213	0.373563	34	174	354	67	85	0	0.945418	1	yes	No	1	No	No					No	-				YALI0_F02233g	YALI0_F02233g	0009966, 0035556	regulation of signal transduction, intracellular signal transduction	0.15679233416674165, 0.1009772677600489
assembly_eaf87642cc47414b_1	3693760	SNV	A	G	No	1	Heterozygous	147	353	41.6431		101	46	226	127	0.312925	34	147	353	59	71	0	0.867928	0.948496	yes	No	1	No	No	ncbi:FUN_001289-T1:c.1074A>G			ncbi:FUN_001289-T1:c.1074A>G	No	No				YALI0_F02101g	YALI0_F02101g	0120271, 0000289, 0016567	-, nuclear-transcribed mRNA poly(A) tail shortening, protein ubiquitination	0.18409036289353498, 0.45693037878954645, 0.33447358741408095
assembly_eaf87642cc47414b_1	3716872	SNV	C	T	No	1	Heterozygous	159	326	48.773		88	71	179	147	0.446541	34	159	326	70	83	0	0.992853	1	yes	No	1	No	No	ncbi:FUN_001294-T1:c.415C>T			ncbi:FUN_001294-T1:c.415C>T	No	No				YALI0_F01969g	YALI0_F01969g	0006396, 0000463	RNA processing, maturation of LSU-rRNA from tricistronic rRNA transcript (SSU-rRNA, 5.8S rRNA, LSU-rRNA)	0.1464150445735113, 6.828832769977256E-4
assembly_eaf87642cc47414b_1	3718338	SNV	C	T	No	1	Heterozygous	140	287	48.7805		59	81	110	177	0.421429	34	140	287	50	74	0	0.958405	0.993956	yes	No	1	No	No	ncbi:FUN_001294-T1:c.1881C>T			ncbi:FUN_001294-T1:c.1881C>T	No	No				YALI0_F01969g	YALI0_F01969g	0006396, 0000463	RNA processing, maturation of LSU-rRNA from tricistronic rRNA transcript (SSU-rRNA, 5.8S rRNA, LSU-rRNA)	0.1464150445735113, 6.828832769977256E-4
assembly_eaf87642cc47414b_1	3718379	SNV	G	A	No	1	Heterozygous	164	323	50.774		68	96	135	188	0.414634	34	164	323	62	78	0	0.855241	1	yes	No	1	No	No	ncbi:FUN_001294-T1:c.1922G>A	ncbi:FUN_001294-T1:p.Gly641Glu	ncbi:FUN_001294-T1:p.Gly641Glu	ncbi:FUN_001294-T1:c.1922G>A	No	Yes				YALI0_F01969g	YALI0_F01969g	0006396, 0000463	RNA processing, maturation of LSU-rRNA from tricistronic rRNA transcript (SSU-rRNA, 5.8S rRNA, LSU-rRNA)	0.1464150445735113, 6.828832769977256E-4
assembly_eaf87642cc47414b_1	3718710	SNV	C	A	No	1	Heterozygous	150	313	47.9233		78	72	155	158	0.48	34	150	313	67	78	0	0.98469	1	yes	No	1	No	No	ncbi:FUN_001294-T1:c.2253C>A			ncbi:FUN_001294-T1:c.2253C>A	No	No				YALI0_F01969g	YALI0_F01969g	0006396, 0000463	RNA processing, maturation of LSU-rRNA from tricistronic rRNA transcript (SSU-rRNA, 5.8S rRNA, LSU-rRNA)	0.1464150445735113, 6.828832769977256E-4
assembly_eaf87642cc47414b_1	3723071	SNV	A	G	No	1	Heterozygous	137	298	45.9732		65	72	151	147	0.474453	34	137	298	52	58	0	0.92446	1	yes	No	1	No	No	ncbi:FUN_001296-T1:c.2154T>C			ncbi:FUN_001296-T1:c.2154T>C	No	No				YALI0_F01925g	YALI0_F01925g	0031505, 0006031	fungal-type cell wall organization, chitin biosynthetic process	0.28232684044550826, 0.5745219086280545
assembly_eaf87642cc47414b_1	3724703	SNV	G	T	No	1	Heterozygous	151	337	44.8071		78	73	153	184	0.483444	34	151	337	62	84	0	0.893479	0.903399	yes	No	1	No	No	ncbi:FUN_001296-T1:c.522C>A			ncbi:FUN_001296-T1:c.522C>A	No	No				YALI0_F01925g	YALI0_F01925g	0031505, 0006031	fungal-type cell wall organization, chitin biosynthetic process	0.28232684044550826, 0.5745219086280545
assembly_eaf87642cc47414b_1	3724797	SNV	A	T	No	1	Heterozygous	154	289	53.2872		98	56	162	127	0.363636	34	154	289	64	83	0	0.883573	0.803284	yes	No	1	No	No	ncbi:FUN_001296-T1:c.428T>A	ncbi:FUN_001296-T1:p.Leu143Gln	ncbi:FUN_001296-T1:p.Leu143Gln	ncbi:FUN_001296-T1:c.428T>A	No	Yes				YALI0_F01925g	YALI0_F01925g	0031505, 0006031	fungal-type cell wall organization, chitin biosynthetic process	0.28232684044550826, 0.5745219086280545
assembly_eaf87642cc47414b_1	3730207	SNV	C	G	No	1	Heterozygous	123	266	46.2406		44	79	100	166	0.357724	34	123	266	62	74	0	0.986483	1	yes	No	1	No	No	ncbi:FUN_001297-T1:c.177C>G			ncbi:FUN_001297-T1:c.177C>G	No	No				YALI0_F01903g	YALI0_F01903g	0006508, 0016579	proteolysis, protein deubiquitination	0.1571128532232683, 0.07572900339225641
assembly_eaf87642cc47414b_1	3730378	SNV	C	T	No	1	Heterozygous	142	286	49.6503		63	79	116	170	0.443662	34	142	286	56	63	0	0.822068	0.996528	yes	No	1	No	No	ncbi:FUN_001297-T1:c.348C>T			ncbi:FUN_001297-T1:c.348C>T	No	No				YALI0_F01903g	YALI0_F01903g	0006508, 0016579	proteolysis, protein deubiquitination	0.1571128532232683, 0.07572900339225641
assembly_eaf87642cc47414b_1	3730659	SNV	A	G	No	1	Heterozygous	179	353	50.7082		86	93	159	194	0.480447	34	179	353	66	72	0	0.997286	1	yes	No	1	No	No	ncbi:FUN_001297-T1:c.629A>G	ncbi:FUN_001297-T1:p.Asn210Ser	ncbi:FUN_001297-T1:p.Asn210Ser	ncbi:FUN_001297-T1:c.629A>G	No	Yes				YALI0_F01903g	YALI0_F01903g	0006508, 0016579	proteolysis, protein deubiquitination	0.1571128532232683, 0.07572900339225641
assembly_eaf87642cc47414b_1	3730795	SNV	T	C	No	1	Heterozygous	113	248	45.5645		67	46	154	94	0.40708	34	113	248	48	59	0	0.974269	1	yes	No	1	No	No	ncbi:FUN_001297-T1:c.765T>C			ncbi:FUN_001297-T1:c.765T>C	No	No				YALI0_F01903g	YALI0_F01903g	0006508, 0016579	proteolysis, protein deubiquitination	0.1571128532232683, 0.07572900339225641
assembly_eaf87642cc47414b_1	3732268	SNV	C	T	No	1	Heterozygous	193	357	54.0616		106	87	208	149	0.450777	34	193	357	67	96	0	0.963655	0.999988	yes	No	1	No	No	ncbi:FUN_001297-T1:c.2238C>T			ncbi:FUN_001297-T1:c.2238C>T	No	No				YALI0_F01903g	YALI0_F01903g	0006508, 0016579	proteolysis, protein deubiquitination	0.1571128532232683, 0.07572900339225641
assembly_eaf87642cc47414b_1	3735042	SNV	G	A	No	1	Heterozygous	150	335	44.7761		68	82	169	166	0.453333	34	150	335	65	80	0	0.690848	0.968329	yes	No	1	No	No	ncbi:FUN_001298-T1:c.720G>A			ncbi:FUN_001298-T1:c.720G>A	No	No				YALI0_F01859g	YALI0_F01859g	0036503	ERAD pathway	0.0359047
assembly_eaf87642cc47414b_1	3738518	SNV	A	G	No	1	Heterozygous	173	338	51.1834		78	95	150	188	0.450867	34	173	338	67	87	0	0.998573	1	yes	No	1	No	No	ncbi:FUN_001299-T1:c.615A>G			ncbi:FUN_001299-T1:c.615A>G	No	No				YALI0_F01837g	YALI0_F01837g	0034220, 0098655	ion transmembrane transport, cation transmembrane transport	0.08017071196195724, 0.030005686152312472
assembly_eaf87642cc47414b_1	3738608	SNV	C	A	No	1	Heterozygous	166	351	47.2934		77	89	150	201	0.463855	34	166	351	62	72	0	0.998071	0.998487	yes	No	1	No	No	ncbi:FUN_001299-T1:c.705C>A			ncbi:FUN_001299-T1:c.705C>A	No	No				YALI0_F01837g	YALI0_F01837g	0034220, 0098655	ion transmembrane transport, cation transmembrane transport	0.08017071196195724, 0.030005686152312472
assembly_eaf87642cc47414b_1	3740006	SNV	A	G	No	1	Heterozygous	162	335	48.3582		97	65	174	161	0.401235	34	162	335	67	81	0	0.898983	0.76008	yes	No	1	No	No	ncbi:FUN_001299-T1:c.2103A>G			ncbi:FUN_001299-T1:c.2103A>G	No	No				YALI0_F01837g	YALI0_F01837g	0034220, 0098655	ion transmembrane transport, cation transmembrane transport	0.08017071196195724, 0.030005686152312472
assembly_eaf87642cc47414b_1	3740192	SNV	A	C	No	1	Heterozygous	187	361	51.8006		84	103	158	203	0.449198	34	187	361	70	89	0	0.998249	1	yes	No	1	No	No	ncbi:FUN_001299-T1:c.2289A>C			ncbi:FUN_001299-T1:c.2289A>C	No	No				YALI0_F01837g	YALI0_F01837g	0034220, 0098655	ion transmembrane transport, cation transmembrane transport	0.08017071196195724, 0.030005686152312472
assembly_eaf87642cc47414b_1	3740210	SNV	T	G	No	1	Heterozygous	200	350	57.1429		78	122	145	205	0.39	34	200	350	71	85	0	0.98991	1	yes	No	1	No	No	ncbi:FUN_001299-T1:c.2307T>G			ncbi:FUN_001299-T1:c.2307T>G	No	No				YALI0_F01837g	YALI0_F01837g	0034220, 0098655	ion transmembrane transport, cation transmembrane transport	0.08017071196195724, 0.030005686152312472
assembly_eaf87642cc47414b_1	3742538	SNV	T	A	No	1	Heterozygous	137	279	49.1039		61	76	138	141	0.445255	34	137	279	60	68	0	0.882332	0.981587	yes	No	1	No	No					No	-				YALI0_F01815g	YALI0_F01815g	0030950, 0008104	establishment or maintenance of actin cytoskeleton polarity, protein localization	0.03385315567633507, 0.5869219566443066
assembly_eaf87642cc47414b_1	3744291	SNV	G	A	No	1	Heterozygous	181	331	54.6828		89	92	174	157	0.491713	34	181	331	67	75	0	0.999065	1	yes	No	1	No	No	ncbi:FUN_001300-T1:c.1597G>A	ncbi:FUN_001300-T1:p.Val533Ile	ncbi:FUN_001300-T1:p.Val533Ile	ncbi:FUN_001300-T1:c.1597G>A	No	Yes				YALI0_F01815g	YALI0_F01815g	0030950, 0008104	establishment or maintenance of actin cytoskeleton polarity, protein localization	0.03385315567633507, 0.5869219566443066
assembly_eaf87642cc47414b_1	3745368	SNV	C	A	No	1	Heterozygous	138	319	43.2602		68	70	148	171	0.492754	34	138	319	59	73	0	0.996744	1	yes	No	1	No	No	ncbi:FUN_001300-T1:c.2674C>A			ncbi:FUN_001300-T1:c.2674C>A	No	No				YALI0_F01815g	YALI0_F01815g	0030950, 0008104	establishment or maintenance of actin cytoskeleton polarity, protein localization	0.03385315567633507, 0.5869219566443066
assembly_eaf87642cc47414b_1	3745851	SNV	T	C	No	1	Heterozygous	154	286	53.8462		68	86	145	141	0.441558	34	154	286	61	75	0	0.872226	0.909155	yes	No	1	No	No	ncbi:FUN_001300-T1:c.3157T>C			ncbi:FUN_001300-T1:c.3157T>C	No	No				YALI0_F01815g	YALI0_F01815g	0030950, 0008104	establishment or maintenance of actin cytoskeleton polarity, protein localization	0.03385315567633507, 0.5869219566443066
assembly_eaf87642cc47414b_1	3745993	SNV	A	C	No	1	Heterozygous	161	306	52.6144		80	81	141	165	0.496894	34	161	306	70	89	0	0.951199	1	yes	No	1	No	No	ncbi:FUN_001300-T1:c.3299A>C	ncbi:FUN_001300-T1:p.Asp1100Ala	ncbi:FUN_001300-T1:p.Asp1100Ala	ncbi:FUN_001300-T1:c.3299A>C	No	Yes				YALI0_F01815g	YALI0_F01815g	0030950, 0008104	establishment or maintenance of actin cytoskeleton polarity, protein localization	0.03385315567633507, 0.5869219566443066
assembly_eaf87642cc47414b_1	3750907	SNV	C	T	No	1	Heterozygous	144	319	45.1411		80	64	161	158	0.444444	34	144	319	56	71	0	0.859686	0.970823	yes	No	1	No	No	ncbi:FUN_001301-T1:c.2121C>T			ncbi:FUN_001301-T1:c.2121C>T	No	No				YALI0_F01793g	YALI0_F01793g	0006886, 0010458, 0015031, 0006606, 0051170	intracellular protein transport, exit from mitosis, protein transport, protein import into nucleus, nuclear import	0.35839541686510534, 0.3343275701107349, 0.07778235446255533, 0.3998744474468079, 0.007147597148691509
assembly_eaf87642cc47414b_1	3754071	SNV	G	A	No	1	Heterozygous	143	317	45.1104		74	69	156	161	0.482517	34	143	317	66	80	0	0.966094	1	yes	No	1	No	No	ncbi:FUN_001303-T1:c.1515C>T			ncbi:FUN_001303-T1:c.1515C>T	No	No				YALI0_F01738g	YALI0_F01738g	0010513, 1903778, 0000011	positive regulation of phosphatidylinositol biosynthetic process, protein localization to vacuolar membrane, vacuole inheritance	0.18409036289353498, 0.08912195275311219, 0.3343275701107349
assembly_eaf87642cc47414b_1	3754566	SNV	T	C	No	1	Heterozygous	174	325	53.5385		72	102	151	174	0.413793	34	174	325	65	77	0	0.950556	0.97318	yes	No	1	No	No	ncbi:FUN_001303-T1:c.1020A>G			ncbi:FUN_001303-T1:c.1020A>G	No	No				YALI0_F01738g	YALI0_F01738g	0010513, 1903778, 0000011	positive regulation of phosphatidylinositol biosynthetic process, protein localization to vacuolar membrane, vacuole inheritance	0.18409036289353498, 0.08912195275311219, 0.3343275701107349
assembly_eaf87642cc47414b_1	3754971	SNV	A	G	No	1	Heterozygous	134	308	43.5065		50	84	120	188	0.373134	34	134	308	57	69	0	0.947623	1	yes	No	1	No	No	ncbi:FUN_001303-T1:c.615T>C			ncbi:FUN_001303-T1:c.615T>C	No	No				YALI0_F01738g	YALI0_F01738g	0010513, 1903778, 0000011	positive regulation of phosphatidylinositol biosynthetic process, protein localization to vacuolar membrane, vacuole inheritance	0.18409036289353498, 0.08912195275311219, 0.3343275701107349
assembly_eaf87642cc47414b_1	3755163	SNV	C	G	No	1	Heterozygous	139	306	45.4248		66	73	133	173	0.47482	34	139	306	61	73	0	0.998226	0.995694	yes	No	1	No	No	ncbi:FUN_001303-T1:c.423G>C	ncbi:FUN_001303-T1:p.Met141Ile	ncbi:FUN_001303-T1:p.Met141Ile	ncbi:FUN_001303-T1:c.423G>C	No	Yes				YALI0_F01738g	YALI0_F01738g	0010513, 1903778, 0000011	positive regulation of phosphatidylinositol biosynthetic process, protein localization to vacuolar membrane, vacuole inheritance	0.18409036289353498, 0.08912195275311219, 0.3343275701107349
assembly_eaf87642cc47414b_1	3759117	SNV	G	A	No	1	Heterozygous	176	326	53.9877		67	109	133	193	0.380682	34	176	326	71	87	0	0.86929	1	yes	No	1	No	No	ncbi:FUN_001304-T1:c.573G>A			ncbi:FUN_001304-T1:c.573G>A	No	No				YALI0_F01716g	YALI0_F01716g	0010972, 0110031	negative regulation of G2/M transition of mitotic cell cycle, -	0.5569763936638148, 0.18409036289353498
assembly_eaf87642cc47414b_1	3760347	SNV	C	T	No	1	Heterozygous	151	295	51.1864		75	76	137	158	0.496689	34	151	295	60	77	0	0.98982	1	yes	No	1	No	No	ncbi:FUN_001304-T1:c.1803C>T			ncbi:FUN_001304-T1:c.1803C>T	No	No				YALI0_F01716g	YALI0_F01716g	0010972, 0110031	negative regulation of G2/M transition of mitotic cell cycle, -	0.5569763936638148, 0.18409036289353498
assembly_eaf87642cc47414b_1	3763587	SNV	A	G	No	1	Heterozygous	136	287	47.3868		81	55	149	138	0.404412	34	136	287	60	82	0	0.452345	0.816486	yes	No	1	No	No	ncbi:FUN_001305-T1:c.822A>G			ncbi:FUN_001305-T1:c.822A>G	No	No				YALI0_F01694g	YALI0_F01694g	0006897, 0032185	endocytosis, septin cytoskeleton organization	0.0325625321698183, 0.3343275701107349
assembly_eaf87642cc47414b_1	3765264	SNV	C	T	No	1	Heterozygous	153	345	44.3478		63	90	134	211	0.411765	34	153	345	64	71	0	0.993164	1	yes	No	1	No	No	ncbi:FUN_001305-T1:c.2499C>T			ncbi:FUN_001305-T1:c.2499C>T	No	No				YALI0_F01694g	YALI0_F01694g	0006897, 0032185	endocytosis, septin cytoskeleton organization	0.0325625321698183, 0.3343275701107349
assembly_eaf87642cc47414b_1	3765318	SNV	A	G	No	1	Heterozygous	161	356	45.2247		71	90	153	203	0.440994	34	161	356	62	77	0	0.838736	1	yes	No	1	No	No	ncbi:FUN_001305-T1:c.2553A>G			ncbi:FUN_001305-T1:c.2553A>G	No	No				YALI0_F01694g	YALI0_F01694g	0006897, 0032185	endocytosis, septin cytoskeleton organization	0.0325625321698183, 0.3343275701107349
assembly_eaf87642cc47414b_1	3766691	SNV	A	G	No	1	Heterozygous	167	348	47.9885		88	79	173	175	0.473054	34	167	348	53	69	0	0.998701	1	yes	No	1	No	No	ncbi:FUN_001306-T1:c.2220T>C			ncbi:FUN_001306-T1:c.2220T>C	No	No				YALI0_F01672g	YALI0_F01672g	0000272, 0005975, 0009251, 0030245	polysaccharide catabolic process, carbohydrate metabolic process, glucan catabolic process, cellulose catabolic process	0.3848862081019184, 0.19643654203680216, 0.3055701186328319, 0.18409036289353498
assembly_eaf87642cc47414b_1	3766892	SNV	C	A	No	1	Heterozygous	163	307	53.0945		77	86	154	153	0.472393	34	163	307	69	88	0	0.995145	1	yes	No	1	No	No	ncbi:FUN_001306-T1:c.2019G>T			ncbi:FUN_001306-T1:c.2019G>T	No	No				YALI0_F01672g	YALI0_F01672g	0000272, 0005975, 0009251, 0030245	polysaccharide catabolic process, carbohydrate metabolic process, glucan catabolic process, cellulose catabolic process	0.3848862081019184, 0.19643654203680216, 0.3055701186328319, 0.18409036289353498
assembly_eaf87642cc47414b_1	3767049	SNV	T	G	No	1	Heterozygous	150	350	42.8571		65	85	168	182	0.433333	34	150	350	60	71	0	0.97024	0.981061	yes	No	1	No	No	ncbi:FUN_001306-T1:c.1862A>C	ncbi:FUN_001306-T1:p.Lys621Thr	ncbi:FUN_001306-T1:p.Lys621Thr	ncbi:FUN_001306-T1:c.1862A>C	No	Yes				YALI0_F01672g	YALI0_F01672g	0000272, 0005975, 0009251, 0030245	polysaccharide catabolic process, carbohydrate metabolic process, glucan catabolic process, cellulose catabolic process	0.3848862081019184, 0.19643654203680216, 0.3055701186328319, 0.18409036289353498
assembly_eaf87642cc47414b_1	3767107	SNV	A	G	No	1	Heterozygous	148	350	42.2857		77	71	178	172	0.47973	34	148	350	56	74	0	0.837241	1	yes	No	1	No	No	ncbi:FUN_001306-T1:c.1804T>C	ncbi:FUN_001306-T1:p.Ser602Pro	ncbi:FUN_001306-T1:p.Ser602Pro	ncbi:FUN_001306-T1:c.1804T>C	No	Yes				YALI0_F01672g	YALI0_F01672g	0000272, 0005975, 0009251, 0030245	polysaccharide catabolic process, carbohydrate metabolic process, glucan catabolic process, cellulose catabolic process	0.3848862081019184, 0.19643654203680216, 0.3055701186328319, 0.18409036289353498
assembly_eaf87642cc47414b_1	3768605	SNV	G	A	No	1	Heterozygous	161	364	44.2308		74	87	188	176	0.459627	34	161	364	61	76	0	0.825891	0.935233	yes	No	1	No	No	ncbi:FUN_001306-T1:c.306C>T			ncbi:FUN_001306-T1:c.306C>T	No	No				YALI0_F01672g	YALI0_F01672g	0000272, 0005975, 0009251, 0030245	polysaccharide catabolic process, carbohydrate metabolic process, glucan catabolic process, cellulose catabolic process	0.3848862081019184, 0.19643654203680216, 0.3055701186328319, 0.18409036289353498
assembly_eaf87642cc47414b_1	3768943	SNV	G	T	No	1	Heterozygous	152	316	48.1013		95	57	193	123	0.375	34	152	316	56	92	0	0.977692	1	yes	No	1	No	No					No	-				YALI0_F01672g	YALI0_F01672g	0000272, 0005975, 0009251, 0030245	polysaccharide catabolic process, carbohydrate metabolic process, glucan catabolic process, cellulose catabolic process	0.3848862081019184, 0.19643654203680216, 0.3055701186328319, 0.18409036289353498
assembly_eaf87642cc47414b_1	3782747	SNV	G	A	No	1	Heterozygous	146	293	49.8294		79	67	154	139	0.458904	34	146	293	65	73	0	0.99654	1	yes	No	1	No	No	ncbi:FUN_001310-T1:c.1540C>T			ncbi:FUN_001310-T1:c.1540C>T	No	No				YALI0_F01562g	YALI0_F01562g	0006351, 0006355, 0006357	transcription, DNA-templated, regulation of transcription, DNA-templated, regulation of transcription from RNA polymerase II promoter	0.19643654203680216, 0.40046648264506535, 0.20030572061498575
assembly_eaf87642cc47414b_1	3783961	SNV	G	A	No	1	Heterozygous	186	368	50.5435		94	92	209	159	0.494624	34	186	368	63	88	0	0.771839	0.897929	yes	No	1	No	No	ncbi:FUN_001310-T1:c.326C>T	ncbi:FUN_001310-T1:p.Ala109Val	ncbi:FUN_001310-T1:p.Ala109Val	ncbi:FUN_001310-T1:c.326C>T	No	Yes				YALI0_F01562g	YALI0_F01562g	0006351, 0006355, 0006357	transcription, DNA-templated, regulation of transcription, DNA-templated, regulation of transcription from RNA polymerase II promoter	0.19643654203680216, 0.40046648264506535, 0.20030572061498575
assembly_eaf87642cc47414b_1	3847196	SNV	C	T	No	1	Heterozygous	153	362	42.2652		83	70	195	167	0.457516	34	153	362	62	78	0	0.945424	1	yes	No	1	No	No	ncbi:FUN_001328-T1:c.1206C>T			ncbi:FUN_001328-T1:c.1206C>T	No	No				YALI0_F01122g	YALI0_F01122g	0006897, 0015914, 0045332, 0007033, 0006890, 0140331	endocytosis, phospholipid transport, phospholipid translocation, vacuole organization, retrograde vesicle-mediated transport, Golgi to ER, -	0.0325625321698183, 0.12535006822320038, 0.5145442260992928, 0.3791517685024768, 0.47385077435586886, 0.6386112463108
assembly_eaf87642cc47414b_10	337408	SNV	C	T	No	1	Heterozygous	177	367	48.2289		100	77	210	157	0.435028	34	177	367	57	73	0	0.991162	1	yes	No	1	No	No	ncbi:FUN_005805-T1:c.2590G>A	ncbi:FUN_005805-T1:p.Val864Ile	ncbi:FUN_005805-T1:p.Val864Ile	ncbi:FUN_005805-T1:c.2590G>A	No	Yes				YALI0_B07898g	YALI0_B07898g	0035672, 0015031, 0055085, 0015833	oligopeptide transmembrane transport, protein transport, transmembrane transport, peptide transport	0.18962032739335621, 0.07778235446255533, 1.993594146521005E-4, 0.22538049492896994
assembly_eaf87642cc47414b_10	386432	SNV	T	G	No	1	Heterozygous	206	375	54.9333		102	104	195	180	0.495146	34	206	375	70	74	0	0.89154	1	yes	No	1	No	No	ncbi:FUN_005816-T1:c.219A>C			ncbi:FUN_005816-T1:c.219A>C	No	No				YALI0_B07579g	YALI0_B07579g	0000122	negative regulation of transcription from RNA polymerase II promoter	0.251457
assembly_eaf87642cc47414b_10	479168	SNV	A	C	No	1	Heterozygous	198	371	53.3693		89	109	165	206	0.449495	34	198	371	76	98	0	0.998707	1	yes	No	1	No	No	ncbi:FUN_005845-T1:c.629A>C	ncbi:FUN_005845-T1:p.Lys210Thr	ncbi:FUN_005845-T1:p.Lys210Thr	ncbi:FUN_005845-T1:c.629A>C	No	Yes				YALI0_B06875g	YALI0_B06875g	0000466, 0000463	maturation of 5.8S rRNA from tricistronic rRNA transcript (SSU-rRNA, 5.8S rRNA, LSU-rRNA), maturation of LSU-rRNA from tricistronic rRNA transcript (SSU-rRNA, 5.8S rRNA, LSU-rRNA)	0.6386112463108, 6.828832769977256E-4
assembly_eaf87642cc47414b_11	20549	SNV	T	C	No	1	Heterozygous	136	327	41.5902		53	83	142	185	0.389706	34	136	327	59	72	0	0.998402	0.981949	yes	No	1	No	No	ncbi:FUN_005870-T1:c.2823A>G			ncbi:FUN_005870-T1:c.2823A>G	No	No				YALI0_D03480g	YALI0_D03480g	0016540, 0006646, 0046474, 0008654	protein autoprocessing, phosphatidylethanolamine biosynthetic process, glycerophospholipid biosynthetic process, phospholipid biosynthetic process	0.08912195275311219, 0.08017071196195724, 0.23043698307587324, 0.1750201622985431
assembly_eaf87642cc47414b_11	21728	SNV	A	C	No	1	Heterozygous	177	355	49.8592		82	95	166	189	0.463277	34	177	355	55	72	0	0.949669	1	yes	No	1	No	No	ncbi:FUN_005870-T1:c.1644T>G			ncbi:FUN_005870-T1:c.1644T>G	No	No				YALI0_D03480g	YALI0_D03480g	0016540, 0006646, 0046474, 0008654	protein autoprocessing, phosphatidylethanolamine biosynthetic process, glycerophospholipid biosynthetic process, phospholipid biosynthetic process	0.08912195275311219, 0.08017071196195724, 0.23043698307587324, 0.1750201622985431
assembly_eaf87642cc47414b_11	22736	SNV	C	T	No	1	Heterozygous	159	328	48.4756		92	67	194	134	0.421384	34	159	328	72	81	0	0.99884	1	yes	No	1	No	No	ncbi:FUN_005870-T1:c.636G>A			ncbi:FUN_005870-T1:c.636G>A	No	No				YALI0_D03480g	YALI0_D03480g	0016540, 0006646, 0046474, 0008654	protein autoprocessing, phosphatidylethanolamine biosynthetic process, glycerophospholipid biosynthetic process, phospholipid biosynthetic process	0.08912195275311219, 0.08017071196195724, 0.23043698307587324, 0.1750201622985431
assembly_eaf87642cc47414b_11	23110	SNV	A	G	No	1	Heterozygous	161	276	58.3333		85	76	127	149	0.47205	34	161	276	53	68	0	0.96948	0.902149	yes	No	1	No	No	ncbi:FUN_005870-T1:c.262T>C			ncbi:FUN_005870-T1:c.262T>C	No	No				YALI0_D03480g	YALI0_D03480g	0016540, 0006646, 0046474, 0008654	protein autoprocessing, phosphatidylethanolamine biosynthetic process, glycerophospholipid biosynthetic process, phospholipid biosynthetic process	0.08912195275311219, 0.08017071196195724, 0.23043698307587324, 0.1750201622985431
assembly_eaf87642cc47414b_11	26256	SNV	G	A	No	1	Heterozygous	184	387	47.5452		101	83	197	190	0.451087	34	184	387	62	82	0	0.996759	0.997982	yes	No	1	No	No	ncbi:FUN_005872-T1:c.534C>T			ncbi:FUN_005872-T1:c.534C>T	No	No				YALI0_D03509g	YALI0_D03509g	0071806, 0032979, 0051131, 0034551, 0055085	protein transmembrane transport, protein insertion into mitochondrial membrane from inner side, chaperone-mediated protein complex assembly, mitochondrial respiratory chain complex III assembly, transmembrane transport	0.45693037878954645, 0.15679233416674165, 0.6386112463108, 0.08912195275311219, 1.993594146521005E-4
assembly_eaf87642cc47414b_11	26574	SNV	C	T	No	1	Heterozygous	179	379	47.2296		107	72	211	168	0.402235	34	179	379	68	85	0	0.912026	0.991599	yes	No	1	No	No	ncbi:FUN_005872-T1:c.216G>A			ncbi:FUN_005872-T1:c.216G>A	No	No				YALI0_D03509g	YALI0_D03509g	0071806, 0032979, 0051131, 0034551, 0055085	protein transmembrane transport, protein insertion into mitochondrial membrane from inner side, chaperone-mediated protein complex assembly, mitochondrial respiratory chain complex III assembly, transmembrane transport	0.45693037878954645, 0.15679233416674165, 0.6386112463108, 0.08912195275311219, 1.993594146521005E-4
assembly_eaf87642cc47414b_11	27355	SNV	A	G	No	1	Heterozygous	203	392	51.7857		98	105	200	192	0.482759	34	203	392	62	81	0	0.999669	1	yes	No	1	No	No	ncbi:FUN_005873-T1:c.351A>G			ncbi:FUN_005873-T1:c.351A>G	No	No				YALI0_D03531g	YALI0_D03531g	0031647, 0043161, 0016579	regulation of protein stability, proteasome-mediated ubiquitin-dependent protein catabolic process, protein deubiquitination	0.23043698307587324, 0.8494847752715224, 0.07572900339225641
assembly_eaf87642cc47414b_11	27979	SNV	C	T	No	1	Heterozygous	171	355	48.169		85	86	170	185	0.497076	34	171	355	56	75	0	0.964908	1	yes	No	1	No	No	ncbi:FUN_005873-T1:c.975C>T			ncbi:FUN_005873-T1:c.975C>T	No	No				YALI0_D03531g	YALI0_D03531g	0031647, 0043161, 0016579	regulation of protein stability, proteasome-mediated ubiquitin-dependent protein catabolic process, protein deubiquitination	0.23043698307587324, 0.8494847752715224, 0.07572900339225641
assembly_eaf87642cc47414b_11	28471	SNV	T	C	No	1	Heterozygous	140	306	45.7516		74	66	163	143	0.471429	34	140	306	55	66	0	0.975727	1	yes	No	1	No	No	ncbi:FUN_005873-T1:c.1467T>C			ncbi:FUN_005873-T1:c.1467T>C	No	No				YALI0_D03531g	YALI0_D03531g	0031647, 0043161, 0016579	regulation of protein stability, proteasome-mediated ubiquitin-dependent protein catabolic process, protein deubiquitination	0.23043698307587324, 0.8494847752715224, 0.07572900339225641
assembly_eaf87642cc47414b_11	28822	SNV	G	A	No	1	Heterozygous	128	309	41.4239		67	61	160	149	0.476562	34	128	309	58	76	0	0.994557	1	yes	No	1	No	No	ncbi:FUN_005873-T1:c.1818G>A			ncbi:FUN_005873-T1:c.1818G>A	No	No				YALI0_D03531g	YALI0_D03531g	0031647, 0043161, 0016579	regulation of protein stability, proteasome-mediated ubiquitin-dependent protein catabolic process, protein deubiquitination	0.23043698307587324, 0.8494847752715224, 0.07572900339225641
assembly_eaf87642cc47414b_11	28939	SNV	T	C	No	1	Heterozygous	167	317	52.6814		86	81	160	157	0.48503	34	167	317	60	76	0	0.999113	1	yes	No	1	No	No	ncbi:FUN_005873-T1:c.1935T>C			ncbi:FUN_005873-T1:c.1935T>C	No	No				YALI0_D03531g	YALI0_D03531g	0031647, 0043161, 0016579	regulation of protein stability, proteasome-mediated ubiquitin-dependent protein catabolic process, protein deubiquitination	0.23043698307587324, 0.8494847752715224, 0.07572900339225641
assembly_eaf87642cc47414b_11	29182	SNV	A	G	No	1	Heterozygous	179	307	58.3062		92	87	162	145	0.486034	34	179	307	60	81	0	0.986796	1	yes	No	1	No	No	ncbi:FUN_005873-T1:c.2178A>G			ncbi:FUN_005873-T1:c.2178A>G	No	No				YALI0_D03531g	YALI0_D03531g	0031647, 0043161, 0016579	regulation of protein stability, proteasome-mediated ubiquitin-dependent protein catabolic process, protein deubiquitination	0.23043698307587324, 0.8494847752715224, 0.07572900339225641
assembly_eaf87642cc47414b_11	32198	SNV	C	T	No	1	Heterozygous	134	270	49.6296		55	79	123	147	0.410448	34	134	270	61	77	0	0.992794	0.989471	yes	No	1	No	No	ncbi:FUN_005874-T1:c.960G>A			ncbi:FUN_005874-T1:c.960G>A	No	No				YALI0_D03575g	YALI0_D03575g	0048194, 0007030, 0006890, 0043001, 0034067	Golgi vesicle budding, Golgi organization, retrograde vesicle-mediated transport, Golgi to ER, Golgi to plasma membrane protein transport, protein localization to Golgi apparatus	0.18409036289353498, 0.7595244042453602, 0.47385077435586886, 0.16898174546363787, 0.15679233416674165
assembly_eaf87642cc47414b_11	40767	SNV	C	T	No	1	Heterozygous	151	326	46.319		79	72	158	168	0.476821	34	151	326	61	75	0	0.954571	0.999463	yes	No	1	No	No	ncbi:FUN_005878-T1:c.2943G>A			ncbi:FUN_005878-T1:c.2943G>A	No	No				YALI0_D03663g	YALI0_D03663g	0006325, 0006338	chromatin organization, chromatin remodeling	0.9429064935485778, 0.8118118789928426
assembly_eaf87642cc47414b_11	41862	SNV	C	T	No	1	Heterozygous	134	282	47.5177		82	52	157	125	0.38806	34	134	282	55	62	0	0.93934	0.95135	yes	No	1	No	No	ncbi:FUN_005878-T1:c.1848G>A			ncbi:FUN_005878-T1:c.1848G>A	No	No				YALI0_D03663g	YALI0_D03663g	0006325, 0006338	chromatin organization, chromatin remodeling	0.9429064935485778, 0.8118118789928426
assembly_eaf87642cc47414b_11	42220	SNV	T	A	No	1	Heterozygous	114	209	54.5455		33	81	53	156	0.289474	34	114	209	51	65	0	0.960199	0.979207	yes	No	1	No	No	ncbi:FUN_005878-T1:c.1490A>T	ncbi:FUN_005878-T1:p.Lys497Met	ncbi:FUN_005878-T1:p.Lys497Met	ncbi:FUN_005878-T1:c.1490A>T	No	Yes				YALI0_D03663g	YALI0_D03663g	0006325, 0006338	chromatin organization, chromatin remodeling	0.9429064935485778, 0.8118118789928426
assembly_eaf87642cc47414b_11	42365	SNV	A	T	No	1	Heterozygous	138	306	45.098		82	56	178	128	0.405797	34	138	306	53	76	0	0.727859	1	yes	No	1	No	No	ncbi:FUN_005878-T1:c.1345T>A	ncbi:FUN_005878-T1:p.Ser449Thr	ncbi:FUN_005878-T1:p.Ser449Thr	ncbi:FUN_005878-T1:c.1345T>A	No	Yes				YALI0_D03663g	YALI0_D03663g	0006325, 0006338	chromatin organization, chromatin remodeling	0.9429064935485778, 0.8118118789928426
assembly_eaf87642cc47414b_11	42540	SNV	T	C	No	1	Heterozygous	133	273	48.7179		53	80	101	172	0.398496	34	133	273	60	70	0	0.948689	0.999991	yes	No	1	No	No	ncbi:FUN_005878-T1:c.1170A>G			ncbi:FUN_005878-T1:c.1170A>G	No	No				YALI0_D03663g	YALI0_D03663g	0006325, 0006338	chromatin organization, chromatin remodeling	0.9429064935485778, 0.8118118789928426
assembly_eaf87642cc47414b_11	42543	SNV	T	A	No	1	Heterozygous	136	276	49.2754		55	81	106	170	0.404412	34	136	276	60	71	0	0.978716	1	yes	No	1	No	No	ncbi:FUN_005878-T1:c.1167A>T			ncbi:FUN_005878-T1:c.1167A>T	No	No				YALI0_D03663g	YALI0_D03663g	0006325, 0006338	chromatin organization, chromatin remodeling	0.9429064935485778, 0.8118118789928426
assembly_eaf87642cc47414b_11	42603	SNV	G	A	No	1	Heterozygous	145	308	47.0779		65	80	136	172	0.448276	34	145	308	67	80	0	0.997679	1	yes	No	1	No	No	ncbi:FUN_005878-T1:c.1107C>T			ncbi:FUN_005878-T1:c.1107C>T	No	No				YALI0_D03663g	YALI0_D03663g	0006325, 0006338	chromatin organization, chromatin remodeling	0.9429064935485778, 0.8118118789928426
assembly_eaf87642cc47414b_11	42715	SNV	T	G	No	1	Heterozygous	163	295	55.2542		88	75	152	143	0.460123	34	163	295	64	81	0	0.966762	1	yes	No	1	No	No	ncbi:FUN_005878-T1:c.995A>C	ncbi:FUN_005878-T1:p.Gln332Pro	ncbi:FUN_005878-T1:p.Gln332Pro	ncbi:FUN_005878-T1:c.995A>C	No	Yes				YALI0_D03663g	YALI0_D03663g	0006325, 0006338	chromatin organization, chromatin remodeling	0.9429064935485778, 0.8118118789928426
assembly_eaf87642cc47414b_11	43079	SNV	A	T	No	1	Heterozygous	187	358	52.2346		90	97	173	185	0.481283	34	187	358	64	83	0	0.951052	1	yes	No	1	No	No	ncbi:FUN_005878-T1:c.631T>A	ncbi:FUN_005878-T1:p.Leu211Ile	ncbi:FUN_005878-T1:p.Leu211Ile	ncbi:FUN_005878-T1:c.631T>A	No	Yes				YALI0_D03663g	YALI0_D03663g	0006325, 0006338	chromatin organization, chromatin remodeling	0.9429064935485778, 0.8118118789928426
assembly_eaf87642cc47414b_11	73959	SNV	G	A	No	1	Heterozygous	116	246	47.1545		57	59	153	93	0.491379	34	116	246	38	56	0	0.0110419	0.315795	yes	No	1	No	No	ncbi:FUN_005889-T1:c.113+39G>A			ncbi:FUN_005889-T1:c.113+39G>A	No	-				YALI0_D03949g	YALI0_D03949g	0009306, 0046907	protein secretion, intracellular transport	0.3055701186328319, 0.12161599395871958
assembly_eaf87642cc47414b_11	73966	SNV	A	G	No	1	Heterozygous	113	245	46.1224		58	55	159	86	0.486726	34	113	245	37	55	0	0.0122196	0.264125	yes	No	1	No	No	ncbi:FUN_005889-T1:c.113+46A>G			ncbi:FUN_005889-T1:c.113+46A>G	No	-				YALI0_D03949g	YALI0_D03949g	0009306, 0046907	protein secretion, intracellular transport	0.3055701186328319, 0.12161599395871958
assembly_eaf87642cc47414b_11	74099	SNV	G	A	No	1	Heterozygous	146	316	46.2025		85	61	165	151	0.417808	34	146	316	62	75	0	0.739885	0.924293	yes	No	1	No	No	ncbi:FUN_005889-T1:c.113+179G>A			ncbi:FUN_005889-T1:c.113+179G>A	No	-				YALI0_D03949g	YALI0_D03949g	0009306, 0046907	protein secretion, intracellular transport	0.3055701186328319, 0.12161599395871958
assembly_eaf87642cc47414b_11	74115..74116	MNV	AG	TT	No	2	Heterozygous	120	295	40.678		68	52	149	146	0.433333	34	120	295	46	57	0	0.0690621	0.917992	yes	No	1	No	No	ncbi:FUN_005889-T1:c.113+195_113+196delinsTT			ncbi:FUN_005889-T1:c.113+195_113+196delinsTT	No	-				YALI0_D03949g	YALI0_D03949g	0009306, 0046907	protein secretion, intracellular transport	0.3055701186328319, 0.12161599395871958
assembly_eaf87642cc47414b_11	74118	Deletion	A	-	No	1	Heterozygous	120	286	41.958		68	52	146	140	0.433333	33.5333	120	286	46	57	-0.84	0.0457911	0.949256	yes	No	1	No	No	ncbi:FUN_005889-T1:c.113+198delA			ncbi:FUN_005889-T1:c.113+198delA	No	-		74117		YALI0_D03949g	YALI0_D03949g	0009306, 0046907	protein secretion, intracellular transport	0.3055701186328319, 0.12161599395871958
assembly_eaf87642cc47414b_11	74120	SNV	G	T	No	1	Heterozygous	118	278	42.446		66	52	146	132	0.440678	34	118	278	46	56	0	0.102513	0.999931	yes	No	1	No	No	ncbi:FUN_005889-T1:c.113+200G>T			ncbi:FUN_005889-T1:c.113+200G>T	No	-				YALI0_D03949g	YALI0_D03949g	0009306, 0046907	protein secretion, intracellular transport	0.3055701186328319, 0.12161599395871958
assembly_eaf87642cc47414b_11	74136	SNV	A	T	No	1	Heterozygous	135	297	45.4545		76	59	141	156	0.437037	34	135	297	56	71	0	0.708108	0.706763	yes	No	1	No	No	ncbi:FUN_005889-T1:c.113+216A>T			ncbi:FUN_005889-T1:c.113+216A>T	No	-				YALI0_D03949g	YALI0_D03949g	0009306, 0046907	protein secretion, intracellular transport	0.3055701186328319, 0.12161599395871958
assembly_eaf87642cc47414b_11	74350	SNV	C	T	No	1	Heterozygous	158	349	45.2722		92	66	191	158	0.417722	34	158	349	54	66	0	0.406031	0.999283	yes	No	1	No	No	ncbi:FUN_005889-T1:c.114-105C>T			ncbi:FUN_005889-T1:c.114-105C>T	No	-				YALI0_D03949g	YALI0_D03949g	0009306, 0046907	protein secretion, intracellular transport	0.3055701186328319, 0.12161599395871958
assembly_eaf87642cc47414b_11	74358	SNV	C	T	No	1	Heterozygous	119	269	44.2379		65	54	148	121	0.453782	34	119	269	48	56	0	0.228259	1	yes	No	1	No	No	ncbi:FUN_005889-T1:c.114-97C>T			ncbi:FUN_005889-T1:c.114-97C>T	No	-				YALI0_D03949g	YALI0_D03949g	0009306, 0046907	protein secretion, intracellular transport	0.3055701186328319, 0.12161599395871958
assembly_eaf87642cc47414b_11	79395	SNV	T	C	No	1	Heterozygous	175	351	49.8575		82	93	168	183	0.468571	34	175	351	59	75	0	0.906776	1	yes	No	1	No	No	ncbi:FUN_005891-T1:c.645T>C			ncbi:FUN_005891-T1:c.645T>C	No	No				YALI0_D03982g	YALI0_D03982g	0048309, 0000921	endoplasmic reticulum inheritance, septin ring assembly	0.3343275701107349, 0.5569763936638148
assembly_eaf87642cc47414b_11	110782	SNV	T	C	No	1	Heterozygous	153	338	45.2663		75	78	165	173	0.490196	34	153	338	68	86	0	0.975285	1	yes	No	1	No	No	ncbi:FUN_005903-T1:c.2127A>G			ncbi:FUN_005903-T1:c.2127A>G	No	No				YALI0_D04246g	YALI0_D04246g	0006635, 0007031, 0055085, 0015910, 0042760	fatty acid beta-oxidation, peroxisome organization, transmembrane transport, peroxisomal long-chain fatty acid import, very long-chain fatty acid catabolic process	0.2927832363788355, 0.49080642241244643, 1.993594146521005E-4, 0.3343275701107349, 0.3343275701107349
assembly_eaf87642cc47414b_11	112768	SNV	G	A	No	1	Heterozygous	121	265	45.6604		48	73	106	159	0.396694	34	121	265	50	60	0	0.721638	1	yes	No	1	No	No	ncbi:FUN_005903-T1:c.141C>T			ncbi:FUN_005903-T1:c.141C>T	No	No				YALI0_D04246g	YALI0_D04246g	0006635, 0007031, 0055085, 0015910, 0042760	fatty acid beta-oxidation, peroxisome organization, transmembrane transport, peroxisomal long-chain fatty acid import, very long-chain fatty acid catabolic process	0.2927832363788355, 0.49080642241244643, 1.993594146521005E-4, 0.3343275701107349, 0.3343275701107349
assembly_eaf87642cc47414b_11	120160	SNV	G	C	No	1	Heterozygous	193	364	53.022		108	85	193	171	0.440415	34	193	364	66	90	0	0.968439	1	yes	No	1	No	No	ncbi:FUN_005907-T1:c.579C>G			ncbi:FUN_005907-T1:c.579C>G	No	No				YALI0_D04334g	YALI0_D04334g	0045944, 0051726	positive regulation of transcription from RNA polymerase II promoter, regulation of cell cycle	0.32055957322946904, 0.6288982063675324
assembly_eaf87642cc47414b_11	120334	SNV	A	G	No	1	Heterozygous	188	340	55.2941		70	118	131	209	0.37234	34	188	340	62	79	0	0.999207	1	yes	No	1	No	No	ncbi:FUN_005907-T1:c.405T>C			ncbi:FUN_005907-T1:c.405T>C	No	No				YALI0_D04334g	YALI0_D04334g	0045944, 0051726	positive regulation of transcription from RNA polymerase II promoter, regulation of cell cycle	0.32055957322946904, 0.6288982063675324
assembly_eaf87642cc47414b_11	120715	SNV	A	G	No	1	Heterozygous	144	286	50.3497		58	86	113	173	0.402778	34	144	286	51	58	0	0.1797	1	yes	No	1	No	No	ncbi:FUN_005907-T1:c.24T>C			ncbi:FUN_005907-T1:c.24T>C	No	No				YALI0_D04334g	YALI0_D04334g	0045944, 0051726	positive regulation of transcription from RNA polymerase II promoter, regulation of cell cycle	0.32055957322946904, 0.6288982063675324
assembly_eaf87642cc47414b_11	124279	SNV	C	T	No	1	Heterozygous	139	296	46.9595		89	50	172	124	0.359712	34	139	296	61	72	0	0.683218	0.919639	yes	No	1	No	No	ncbi:FUN_005909-T1:c.772G>A	ncbi:FUN_005909-T1:p.Gly258Arg	ncbi:FUN_005909-T1:p.Gly258Arg	ncbi:FUN_005909-T1:c.772G>A	No	Yes				YALI0_D04378g	YALI0_D04378g	0007165, 0006021, 0006020, 0046854	signal transduction, inositol biosynthetic process, inositol metabolic process, phosphatidylinositol phosphorylation	0.1994655000632658, 0.03385315567633507, 0.3343275701107349, 0.053028603631760984
assembly_eaf87642cc47414b_11	129516	SNV	C	T	No	1	Heterozygous	166	337	49.2582		90	76	192	145	0.457831	34	166	337	68	92	0	0.732702	1	yes	No	1	No	No	ncbi:FUN_005911-T1:c.1203C>T			ncbi:FUN_005911-T1:c.1203C>T	No	No				YALI0_D04422g	YALI0_D04422g	0006696, 0016126	ergosterol biosynthetic process, sterol biosynthetic process	0.9745350500816249, 0.893643250237414
assembly_eaf87642cc47414b_11	132707	SNV	T	A	No	1	Heterozygous	191	353	54.1076		81	110	160	193	0.424084	34	191	353	67	81	0	0.984953	1	yes	No	1	No	No	ncbi:FUN_005912-T1:c.2037A>T			ncbi:FUN_005912-T1:c.2037A>T	No	No				YALI0_D04444g	YALI0_D04444g	0071528, 0006611, 0006405	tRNA re-export from nucleus, protein export from nucleus, RNA export from nucleus	0.03385315567633507, 0.23043698307587324, 0.8695755189765156
assembly_eaf87642cc47414b_11	134453	SNV	A	G	No	1	Heterozygous	135	291	46.3918		68	67	147	144	0.496296	34	135	291	72	79	0	0.981704	1	yes	No	1	No	No	ncbi:FUN_005912-T1:c.291T>C			ncbi:FUN_005912-T1:c.291T>C	No	No				YALI0_D04444g	YALI0_D04444g	0071528, 0006611, 0006405	tRNA re-export from nucleus, protein export from nucleus, RNA export from nucleus	0.03385315567633507, 0.23043698307587324, 0.8695755189765156
assembly_eaf87642cc47414b_11	134546	SNV	C	A	No	1	Heterozygous	144	329	43.769		64	80	163	166	0.444444	34	144	329	53	68	0	0.95199	0.968349	yes	No	1	No	No	ncbi:FUN_005912-T1:c.198G>T			ncbi:FUN_005912-T1:c.198G>T	No	No				YALI0_D04444g	YALI0_D04444g	0071528, 0006611, 0006405	tRNA re-export from nucleus, protein export from nucleus, RNA export from nucleus	0.03385315567633507, 0.23043698307587324, 0.8695755189765156
assembly_eaf87642cc47414b_11	134737	SNV	A	C	No	1	Heterozygous	206	390	52.8205		100	106	193	197	0.485437	34	206	390	69	93	0	0.998531	1	yes	No	1	No	No	ncbi:FUN_005912-T1:c.94-87T>G			ncbi:FUN_005912-T1:c.94-87T>G	No	-				YALI0_D04444g	YALI0_D04444g	0071528, 0006611, 0006405	tRNA re-export from nucleus, protein export from nucleus, RNA export from nucleus	0.03385315567633507, 0.23043698307587324, 0.8695755189765156
assembly_eaf87642cc47414b_11	134784	SNV	T	C	No	1	Heterozygous	195	402	48.5075		121	74	233	169	0.379487	34	195	402	80	89	0	0.611815	0.987672	yes	No	1	No	No	ncbi:FUN_005912-T1:c.93+79A>G			ncbi:FUN_005912-T1:c.93+79A>G	No	-				YALI0_D04444g	YALI0_D04444g	0071528, 0006611, 0006405	tRNA re-export from nucleus, protein export from nucleus, RNA export from nucleus	0.03385315567633507, 0.23043698307587324, 0.8695755189765156
assembly_eaf87642cc47414b_11	134803	SNV	T	C	No	1	Heterozygous	188	374	50.2674		120	68	236	138	0.361702	34	188	374	80	84	0	0.911731	1	yes	No	1	No	No	ncbi:FUN_005912-T1:c.93+60A>G			ncbi:FUN_005912-T1:c.93+60A>G	No	-				YALI0_D04444g	YALI0_D04444g	0071528, 0006611, 0006405	tRNA re-export from nucleus, protein export from nucleus, RNA export from nucleus	0.03385315567633507, 0.23043698307587324, 0.8695755189765156
assembly_eaf87642cc47414b_11	140585	SNV	T	C	No	1	Heterozygous	172	335	51.3433		84	88	154	181	0.488372	34	172	335	69	84	0	0.602924	1	yes	No	1	No	No	ncbi:FUN_005913-T1:c.297T>C			ncbi:FUN_005913-T1:c.297T>C	No	No				YALI0_D04466g	YALI0_D04466g	0045944, 0006355, 0006357	positive regulation of transcription from RNA polymerase II promoter, regulation of transcription, DNA-templated, regulation of transcription from RNA polymerase II promoter	0.32055957322946904, 0.40046648264506535, 0.20030572061498575
assembly_eaf87642cc47414b_11	140891	SNV	A	C	No	1	Heterozygous	194	363	53.4435		112	82	208	155	0.42268	34	194	363	66	82	0	0.989847	1	yes	No	1	No	No	ncbi:FUN_005913-T1:c.603A>C			ncbi:FUN_005913-T1:c.603A>C	No	No				YALI0_D04466g	YALI0_D04466g	0045944, 0006355, 0006357	positive regulation of transcription from RNA polymerase II promoter, regulation of transcription, DNA-templated, regulation of transcription from RNA polymerase II promoter	0.32055957322946904, 0.40046648264506535, 0.20030572061498575
assembly_eaf87642cc47414b_11	141035	SNV	T	C	No	1	Heterozygous	160	326	49.0798		79	81	174	152	0.49375	34	160	326	65	78	0	0.732451	0.998543	yes	No	1	No	No	ncbi:FUN_005913-T1:c.747T>C			ncbi:FUN_005913-T1:c.747T>C	No	No				YALI0_D04466g	YALI0_D04466g	0045944, 0006355, 0006357	positive regulation of transcription from RNA polymerase II promoter, regulation of transcription, DNA-templated, regulation of transcription from RNA polymerase II promoter	0.32055957322946904, 0.40046648264506535, 0.20030572061498575
assembly_eaf87642cc47414b_11	141107	SNV	G	A	No	1	Heterozygous	170	359	47.3538		72	98	179	180	0.423529	34	170	359	79	80	0	0.786037	0.793472	yes	No	1	No	No	ncbi:FUN_005913-T1:c.819G>A			ncbi:FUN_005913-T1:c.819G>A	No	No				YALI0_D04466g	YALI0_D04466g	0045944, 0006355, 0006357	positive regulation of transcription from RNA polymerase II promoter, regulation of transcription, DNA-templated, regulation of transcription from RNA polymerase II promoter	0.32055957322946904, 0.40046648264506535, 0.20030572061498575
assembly_eaf87642cc47414b_11	151842	SNV	C	T	No	1	Heterozygous	202	374	54.0107		106	96	191	183	0.475248	34	202	374	70	86	0	0.99998	1	yes	No	1	No	No	ncbi:FUN_005917-T1:c.201C>T			ncbi:FUN_005917-T1:c.201C>T	No	No				YALI0_D04554g	YALI0_D04554g	0045040	protein import into mitochondrial outer membrane	0.30557
assembly_eaf87642cc47414b_11	152547	SNV	G	C	No	1	Heterozygous	210	383	54.8303		86	124	172	211	0.409524	34	210	383	79	86	0	0.884975	0.996524	yes	No	1	No	No	ncbi:FUN_005917-T1:c.906G>C			ncbi:FUN_005917-T1:c.906G>C	No	No				YALI0_D04554g	YALI0_D04554g	0045040	protein import into mitochondrial outer membrane	0.30557
assembly_eaf87642cc47414b_11	161279	SNV	A	C	No	1	Heterozygous	155	305	50.8197		64	91	119	186	0.412903	34	155	305	54	71	0	0.99895	1	yes	No	1	No	No	ncbi:FUN_005922-T1:c.1332T>G			ncbi:FUN_005922-T1:c.1332T>G	No	No				YALI0_D04697g	YALI0_D04697g	0042254	ribosome biogenesis	0.361097
assembly_eaf87642cc47414b_11	161747	SNV	A	G	No	1	Heterozygous	214	387	55.2972		105	109	195	192	0.490654	34	214	387	73	93	0	0.999671	1	yes	No	1	No	No	ncbi:FUN_005922-T1:c.864T>C			ncbi:FUN_005922-T1:c.864T>C	No	No				YALI0_D04697g	YALI0_D04697g	0042254	ribosome biogenesis	0.361097
assembly_eaf87642cc47414b_11	163539	SNV	T	C	No	1	Heterozygous	157	324	48.4568		84	73	175	149	0.464968	34	157	324	63	71	0	0.756553	1	yes	No	1	No	No	ncbi:FUN_005923-T1:c.423T>C			ncbi:FUN_005923-T1:c.423T>C	No	No				YALI0_D04719g	YALI0_D04719g	0006355, 0006302	regulation of transcription, DNA-templated, double-strand break repair	0.40046648264506535, 0.6303847539507295
assembly_eaf87642cc47414b_11	164712	SNV	C	T	No	1	Heterozygous	150	352	42.6136		89	61	211	141	0.406667	34	150	352	56	74	0	0.949146	1	yes	No	1	No	No	ncbi:FUN_005923-T1:c.1596C>T			ncbi:FUN_005923-T1:c.1596C>T	No	No				YALI0_D04719g	YALI0_D04719g	0006355, 0006302	regulation of transcription, DNA-templated, double-strand break repair	0.40046648264506535, 0.6303847539507295
assembly_eaf87642cc47414b_11	167064	SNV	T	A	No	1	Heterozygous	141	338	41.716		72	69	176	162	0.489362	34	141	338	55	70	0	0.806768	1	yes	No	1	No	No	ncbi:FUN_005924-T1:c.1257A>T			ncbi:FUN_005924-T1:c.1257A>T	No	No				YALI0_D04741g	YALI0_D04741g	0006099, 0006104	tricarboxylic acid cycle, succinyl-CoA metabolic process	0.8897871066892629, 0.18409036289353498
assembly_eaf87642cc47414b_11	175665	SNV	A	G	No	1	Heterozygous	93	222	41.8919		59	34	129	93	0.365591	34	93	222	46	44	0	0.900882	0.96109	yes	No	1	No	No	ncbi:FUN_005926-T1:c.897T>C			ncbi:FUN_005926-T1:c.897T>C	No	No				YALI0_D04785g	YALI0_D04785g	0006355, 0006357	regulation of transcription, DNA-templated, regulation of transcription from RNA polymerase II promoter	0.40046648264506535, 0.20030572061498575
assembly_eaf87642cc47414b_11	187234	SNV	C	T	No	1	Heterozygous	184	342	53.8012		94	90	171	171	0.48913	34	184	342	63	81	0	0.9266	1	yes	No	1	No	No	ncbi:FUN_005928-T1:c.163C>T			ncbi:FUN_005928-T1:c.163C>T	No	No				YALI0_D04829g	YALI0_D04829g	0006888, 0016192, 0048280	ER to Golgi vesicle-mediated transport, vesicle-mediated transport, vesicle fusion with Golgi apparatus	0.21379637475541158, 0.2228216257667247, 0.046325360803043836
assembly_eaf87642cc47414b_11	195306	SNV	C	T	No	1	Heterozygous	164	317	51.735		91	73	162	155	0.445122	34	164	317	74	96	0	0.990649	0.99431	yes	No	1	No	No	ncbi:FUN_005929-T1:c.1302C>T			ncbi:FUN_005929-T1:c.1302C>T	No	No				YALI0_D04851g	YALI0_D04851g	0031505, 0071970	fungal-type cell wall organization, fungal-type cell wall (1->3)-beta-D-glucan biosynthetic process	0.28232684044550826, 0.15679233416674165
assembly_eaf87642cc47414b_11	197465	SNV	G	A	No	1	Heterozygous	153	300	51		83	70	165	135	0.457516	34	153	300	72	82	0	0.99383	1	yes	No	1	No	No	ncbi:FUN_005930-T1:c.2973C>T			ncbi:FUN_005930-T1:c.2973C>T	No	No				YALI0_D04873g	YALI0_D04873g	0098662, 0006816, 0070588, 0006874	inorganic cation transmembrane transport, calcium ion transport, calcium ion transmembrane transport, cellular calcium ion homeostasis	0.6386112463108, 0.45693037878954645, 0.7595640890703799, 0.2205332014718805
assembly_eaf87642cc47414b_11	200550	SNV	T	G	No	1	Heterozygous	141	294	47.9592		77	64	170	124	0.453901	34	141	294	66	78	0	0.937119	0.999998	yes	No	1	No	No	ncbi:FUN_005930-T1:c.10-122A>C			ncbi:FUN_005930-T1:c.10-122A>C	No	-				YALI0_D04873g	YALI0_D04873g	0098662, 0006816, 0070588, 0006874	inorganic cation transmembrane transport, calcium ion transport, calcium ion transmembrane transport, cellular calcium ion homeostasis	0.6386112463108, 0.45693037878954645, 0.7595640890703799, 0.2205332014718805
assembly_eaf87642cc47414b_11	209790	SNV	T	C	No	1	Heterozygous	147	291	50.5155		84	63	173	118	0.428571	34	147	291	60	76	0	0.991253	1	yes	No	1	No	No	ncbi:FUN_005933-T1:c.1248T>C			ncbi:FUN_005933-T1:c.1248T>C	No	No				YALI0_D04917g	YALI0_D04917g	0006376	mRNA splice site selection	0.0338532
assembly_eaf87642cc47414b_11	222204	SNV	C	A	No	1	Heterozygous	177	321	55.1402		80	97	159	162	0.451977	34	177	321	77	100	0	0.823962	0.996495	yes	No	1	No	No	ncbi:FUN_005937-T1:c.521C>A	ncbi:FUN_005937-T1:p.Ala174Glu	ncbi:FUN_005937-T1:p.Ala174Glu	ncbi:FUN_005937-T1:c.521C>A	No	Yes				YALI0_D05005g	YALI0_D05005g	0006351, 0006355, 0006357	transcription, DNA-templated, regulation of transcription, DNA-templated, regulation of transcription from RNA polymerase II promoter	0.19643654203680216, 0.40046648264506535, 0.20030572061498575
assembly_eaf87642cc47414b_11	222388	SNV	A	C	No	1	Heterozygous	159	322	49.3789		73	86	158	164	0.459119	34	159	322	63	83	0	0.999107	1	yes	No	1	No	No	ncbi:FUN_005937-T1:c.705A>C			ncbi:FUN_005937-T1:c.705A>C	No	No				YALI0_D05005g	YALI0_D05005g	0006351, 0006355, 0006357	transcription, DNA-templated, regulation of transcription, DNA-templated, regulation of transcription from RNA polymerase II promoter	0.19643654203680216, 0.40046648264506535, 0.20030572061498575
assembly_eaf87642cc47414b_11	222397	SNV	G	A	No	1	Heterozygous	161	337	47.7745		68	93	158	179	0.42236	34	161	337	62	83	0	0.993648	0.983971	yes	No	1	No	No	ncbi:FUN_005937-T1:c.714G>A			ncbi:FUN_005937-T1:c.714G>A	No	No				YALI0_D05005g	YALI0_D05005g	0006351, 0006355, 0006357	transcription, DNA-templated, regulation of transcription, DNA-templated, regulation of transcription from RNA polymerase II promoter	0.19643654203680216, 0.40046648264506535, 0.20030572061498575
assembly_eaf87642cc47414b_11	228149	SNV	C	T	No	1	Heterozygous	168	377	44.5623		71	97	166	211	0.422619	34	168	377	56	83	0	0.988973	1	yes	No	1	No	No	ncbi:FUN_005938-T1:c.1844G>A	ncbi:FUN_005938-T1:p.Arg615Gln	ncbi:FUN_005938-T1:p.Arg615Gln	ncbi:FUN_005938-T1:c.1844G>A	No	Yes				YALI0_D05041g	YALI0_D05041g	0006351, 0006357	transcription, DNA-templated, regulation of transcription from RNA polymerase II promoter	0.19643654203680216, 0.20030572061498575
assembly_eaf87642cc47414b_11	228477	SNV	G	A	No	1	Heterozygous	154	382	40.3141		77	77	208	174	0.5	34	154	382	54	73	0	0.87035	0.984968	yes	No	1	No	No	ncbi:FUN_005938-T1:c.1516C>T			ncbi:FUN_005938-T1:c.1516C>T	No	No				YALI0_D05041g	YALI0_D05041g	0006351, 0006357	transcription, DNA-templated, regulation of transcription from RNA polymerase II promoter	0.19643654203680216, 0.20030572061498575
assembly_eaf87642cc47414b_11	228538	SNV	A	G	No	1	Heterozygous	206	418	49.2823		111	95	228	190	0.461165	34	206	418	60	76	0	0.98999	1	yes	No	1	No	No	ncbi:FUN_005938-T1:c.1455T>C			ncbi:FUN_005938-T1:c.1455T>C	No	No				YALI0_D05041g	YALI0_D05041g	0006351, 0006357	transcription, DNA-templated, regulation of transcription from RNA polymerase II promoter	0.19643654203680216, 0.20030572061498575
assembly_eaf87642cc47414b_11	228730	SNV	A	C	No	1	Heterozygous	202	413	48.9104		104	98	208	205	0.485149	34	202	413	72	87	0	0.998642	1	yes	No	1	No	No	ncbi:FUN_005938-T1:c.1263T>G			ncbi:FUN_005938-T1:c.1263T>G	No	No				YALI0_D05041g	YALI0_D05041g	0006351, 0006357	transcription, DNA-templated, regulation of transcription from RNA polymerase II promoter	0.19643654203680216, 0.20030572061498575
assembly_eaf87642cc47414b_11	228859	SNV	G	C	No	1	Heterozygous	206	365	56.4384		114	92	183	182	0.446602	34	206	365	72	86	0	0.891774	0.971575	yes	No	1	No	No	ncbi:FUN_005938-T1:c.1134C>G	ncbi:FUN_005938-T1:p.Asp378Glu	ncbi:FUN_005938-T1:p.Asp378Glu	ncbi:FUN_005938-T1:c.1134C>G	No	Yes				YALI0_D05041g	YALI0_D05041g	0006351, 0006357	transcription, DNA-templated, regulation of transcription from RNA polymerase II promoter	0.19643654203680216, 0.20030572061498575
assembly_eaf87642cc47414b_11	228862	SNV	C	G	No	1	Heterozygous	209	365	57.2603		116	93	183	182	0.444976	34	209	365	73	88	0	0.828051	0.965023	yes	No	1	No	No	ncbi:FUN_005938-T1:c.1131G>C			ncbi:FUN_005938-T1:c.1131G>C	No	No				YALI0_D05041g	YALI0_D05041g	0006351, 0006357	transcription, DNA-templated, regulation of transcription from RNA polymerase II promoter	0.19643654203680216, 0.20030572061498575
assembly_eaf87642cc47414b_11	229093	SNV	T	C	No	1	Heterozygous	191	387	49.354		108	83	221	166	0.434555	34	191	387	70	89	0	0.998862	1	yes	No	1	No	No	ncbi:FUN_005938-T1:c.900A>G			ncbi:FUN_005938-T1:c.900A>G	No	No				YALI0_D05041g	YALI0_D05041g	0006351, 0006357	transcription, DNA-templated, regulation of transcription from RNA polymerase II promoter	0.19643654203680216, 0.20030572061498575
assembly_eaf87642cc47414b_11	229474	SNV	G	A	No	1	Heterozygous	172	329	52.2796		97	75	198	131	0.436047	34	172	329	75	88	0	0.679485	0.996122	yes	No	1	No	No	ncbi:FUN_005938-T1:c.519C>T			ncbi:FUN_005938-T1:c.519C>T	No	No				YALI0_D05041g	YALI0_D05041g	0006351, 0006357	transcription, DNA-templated, regulation of transcription from RNA polymerase II promoter	0.19643654203680216, 0.20030572061498575
assembly_eaf87642cc47414b_11	264495	SNV	G	A	No	1	Heterozygous	141	296	47.6351		56	85	121	175	0.397163	34	141	296	61	71	0	0.971705	1	yes	No	1	No	No	ncbi:FUN_005949-T1:c.34+334C>T			ncbi:FUN_005949-T1:c.34+334C>T	No	-				YALI0_D05291g	YALI0_D05291g	0061817, 0090158	-, endoplasmic reticulum membrane organization	0.45693037878954645, 0.45693037878954645
assembly_eaf87642cc47414b_11	264617	SNV	C	T	No	1	Heterozygous	147	300	49		85	62	186	114	0.421769	34	147	300	54	68	0	0.990725	0.987082	yes	No	1	No	No	ncbi:FUN_005949-T1:c.34+212G>A			ncbi:FUN_005949-T1:c.34+212G>A	No	-				YALI0_D05291g	YALI0_D05291g	0061817, 0090158	-, endoplasmic reticulum membrane organization	0.45693037878954645, 0.45693037878954645
assembly_eaf87642cc47414b_11	264638	SNV	T	G	No	1	Heterozygous	161	338	47.6331		87	74	182	156	0.459627	34	161	338	53	62	0	0.984951	1	yes	No	1	No	No	ncbi:FUN_005949-T1:c.34+191A>C			ncbi:FUN_005949-T1:c.34+191A>C	No	-				YALI0_D05291g	YALI0_D05291g	0061817, 0090158	-, endoplasmic reticulum membrane organization	0.45693037878954645, 0.45693037878954645
assembly_eaf87642cc47414b_11	267563	SNV	G	A	No	1	Heterozygous	124	280	44.2857		45	79	129	151	0.362903	34	124	280	63	47	0	0.566035	0.60628	yes	No	1	No	No	ncbi:FUN_005950-T1:c.429G>A			ncbi:FUN_005950-T1:c.429G>A	No	No				YALI0_D05313g	YALI0_D05313g	1903094, 0031397, 0032435	negative regulation of protein K48-linked deubiquitination, negative regulation of protein ubiquitination, negative regulation of proteasomal ubiquitin-dependent protein catabolic process	0.18409036289353498, 0.18409036289353498, 0.18409036289353498
assembly_eaf87642cc47414b_11	268479	SNV	C	T	No	1	Heterozygous	152	325	46.7692		80	72	165	160	0.473684	34	152	325	51	74	0	0.950634	1	yes	No	1	No	No	ncbi:FUN_005951-T1:c.1044G>A			ncbi:FUN_005951-T1:c.1044G>A	No	No				YALI0_D05335g	YALI0_D05335g	0042732, 0033320	D-xylose metabolic process, UDP-D-xylose biosynthetic process	0.3343275701107349, 0.18409036289353498
assembly_eaf87642cc47414b_11	284668	SNV	A	G	No	1	Heterozygous	153	310	49.3548		71	82	138	172	0.464052	34	153	310	62	82	0	0.96046	1	yes	No	1	No	No	ncbi:FUN_005954-T1:c.1470T>C			ncbi:FUN_005954-T1:c.1470T>C	No	No				YALI0_D05401g	YALI0_D05401g	0044718, 0055085, 0033214	siderophore transmembrane transport, transmembrane transport, iron assimilation by chelation and transport	0.0202265559035395, 1.993594146521005E-4, 0.0202265559035395
assembly_eaf87642cc47414b_11	285229	SNV	A	G	No	1	Heterozygous	168	315	53.3333		92	76	178	137	0.452381	34	168	315	64	74	0	0.955499	1	yes	No	1	No	No	ncbi:FUN_005954-T1:c.909T>C			ncbi:FUN_005954-T1:c.909T>C	No	No				YALI0_D05401g	YALI0_D05401g	0044718, 0055085, 0033214	siderophore transmembrane transport, transmembrane transport, iron assimilation by chelation and transport	0.0202265559035395, 1.993594146521005E-4, 0.0202265559035395
assembly_eaf87642cc47414b_11	285241	SNV	G	T	No	1	Heterozygous	174	336	51.7857		101	73	197	139	0.41954	34	174	336	66	78	0	0.945552	1	yes	No	1	No	No	ncbi:FUN_005954-T1:c.897C>A			ncbi:FUN_005954-T1:c.897C>A	No	No				YALI0_D05401g	YALI0_D05401g	0044718, 0055085, 0033214	siderophore transmembrane transport, transmembrane transport, iron assimilation by chelation and transport	0.0202265559035395, 1.993594146521005E-4, 0.0202265559035395
assembly_eaf87642cc47414b_11	285478	SNV	A	G	No	1	Heterozygous	169	355	47.6056		108	61	214	141	0.360947	34	169	355	63	68	0	0.871358	0.99392	yes	No	1	No	No	ncbi:FUN_005954-T1:c.660T>C			ncbi:FUN_005954-T1:c.660T>C	No	No				YALI0_D05401g	YALI0_D05401g	0044718, 0055085, 0033214	siderophore transmembrane transport, transmembrane transport, iron assimilation by chelation and transport	0.0202265559035395, 1.993594146521005E-4, 0.0202265559035395
assembly_eaf87642cc47414b_11	285615	SNV	A	G	No	1	Heterozygous	158	288	54.8611		73	85	117	171	0.462025	34	158	288	59	72	0	0.92314	0.953585	yes	No	1	No	No	ncbi:FUN_005954-T1:c.523T>C			ncbi:FUN_005954-T1:c.523T>C	No	No				YALI0_D05401g	YALI0_D05401g	0044718, 0055085, 0033214	siderophore transmembrane transport, transmembrane transport, iron assimilation by chelation and transport	0.0202265559035395, 1.993594146521005E-4, 0.0202265559035395
assembly_eaf87642cc47414b_11	285964	SNV	G	T	No	1	Heterozygous	148	341	43.4018		64	84	167	174	0.432432	34	148	341	64	75	0	0.202532	0.934548	yes	No	1	No	No	ncbi:FUN_005954-T1:c.174C>A			ncbi:FUN_005954-T1:c.174C>A	No	No				YALI0_D05401g	YALI0_D05401g	0044718, 0055085, 0033214	siderophore transmembrane transport, transmembrane transport, iron assimilation by chelation and transport	0.0202265559035395, 1.993594146521005E-4, 0.0202265559035395
assembly_eaf87642cc47414b_11	286056	SNV	A	G	No	1	Heterozygous	140	339	41.2979		82	58	200	139	0.414286	34	140	339	62	68	0	0.165891	1	yes	No	1	No	No	ncbi:FUN_005954-T1:c.82T>C			ncbi:FUN_005954-T1:c.82T>C	No	No				YALI0_D05401g	YALI0_D05401g	0044718, 0055085, 0033214	siderophore transmembrane transport, transmembrane transport, iron assimilation by chelation and transport	0.0202265559035395, 1.993594146521005E-4, 0.0202265559035395
assembly_eaf87642cc47414b_11	286123	SNV	T	C	No	1	Heterozygous	134	305	43.9344		91	43	180	125	0.320896	34	134	305	60	66	0	0.45432	0.63891	yes	No	1	No	No	ncbi:FUN_005954-T1:c.15A>G			ncbi:FUN_005954-T1:c.15A>G	No	No				YALI0_D05401g	YALI0_D05401g	0044718, 0055085, 0033214	siderophore transmembrane transport, transmembrane transport, iron assimilation by chelation and transport	0.0202265559035395, 1.993594146521005E-4, 0.0202265559035395
assembly_eaf87642cc47414b_11	288358	SNV	G	A	No	1	Heterozygous	160	331	48.3384		83	77	165	166	0.48125	34	160	331	55	62	0	0.962873	1	yes	No	1	No	No	ncbi:FUN_005956-T1:c.1794C>T			ncbi:FUN_005956-T1:c.1794C>T	No	No				YALI0_D05467g	YALI0_D05467g	0022904, 0042773, 1902600	respiratory electron transport chain, ATP synthesis coupled electron transport, hydrogen ion transmembrane transport	0.6386112463108, 0.18409036289353498, 0.16973572167734463
assembly_eaf87642cc47414b_11	289507	SNV	A	G	No	1	Heterozygous	218	426	51.1737		122	96	240	186	0.440367	34	218	426	71	85	0	0.999546	1	yes	No	1	No	No	ncbi:FUN_005956-T1:c.645T>C			ncbi:FUN_005956-T1:c.645T>C	No	No				YALI0_D05467g	YALI0_D05467g	0022904, 0042773, 1902600	respiratory electron transport chain, ATP synthesis coupled electron transport, hydrogen ion transmembrane transport	0.6386112463108, 0.18409036289353498, 0.16973572167734463
assembly_eaf87642cc47414b_11	293692	SNV	G	A	No	1	Heterozygous	192	376	51.0638		95	97	194	182	0.494792	34	192	376	66	79	0	0.965071	1	yes	No	1	No	No	ncbi:FUN_005958-T1:c.110G>A	ncbi:FUN_005958-T1:p.Gly37Asp	ncbi:FUN_005958-T1:p.Gly37Asp	ncbi:FUN_005958-T1:c.110G>A	No	Yes				YALI0_D05511g	YALI0_D05511g	0071051, 0000956, 0071034, 0071035, 0071038, 0006364, 0034475, 0000467, 0006396, 0071028, 0006401	polyadenylation-dependent snoRNA 3'-end processing, nuclear-transcribed mRNA catabolic process, CUT catabolic process, nuclear polyadenylation-dependent rRNA catabolic process, nuclear polyadenylation-dependent tRNA catabolic process, rRNA processing, U4 snRNA 3'-end processing, exonucleolytic trimming to generate mature 3'-end of 5.8S rRNA from tricistronic rRNA transcript (SSU-rRNA, 5.8S rRNA, …	0.12161599395871958, 0.5145442260992928, 0.3343275701107349, 0.27463349598424625, 0.20515599197761958, 0.11906908857561183, 0.3848862081019184, 0.20515599197761958, 0.1464150445735113, 0.27463349598424625, 0.030005686152312472
assembly_eaf87642cc47414b_11	293741	SNV	A	G	No	1	Heterozygous	209	421	49.6437		69	140	148	273	0.330144	34	209	421	69	83	0	0.969508	1	yes	No	1	No	No	ncbi:FUN_005958-T1:c.159A>G			ncbi:FUN_005958-T1:c.159A>G	No	No				YALI0_D05511g	YALI0_D05511g	0071051, 0000956, 0071034, 0071035, 0071038, 0006364, 0034475, 0000467, 0006396, 0071028, 0006401	polyadenylation-dependent snoRNA 3'-end processing, nuclear-transcribed mRNA catabolic process, CUT catabolic process, nuclear polyadenylation-dependent rRNA catabolic process, nuclear polyadenylation-dependent tRNA catabolic process, rRNA processing, U4 snRNA 3'-end processing, exonucleolytic trimming to generate mature 3'-end of 5.8S rRNA from tricistronic rRNA transcript (SSU-rRNA, 5.8S rRNA, …	0.12161599395871958, 0.5145442260992928, 0.3343275701107349, 0.27463349598424625, 0.20515599197761958, 0.11906908857561183, 0.3848862081019184, 0.20515599197761958, 0.1464150445735113, 0.27463349598424625, 0.030005686152312472
assembly_eaf87642cc47414b_11	297659	SNV	A	G	No	1	Heterozygous	165	273	60.4396		62	103	115	158	0.375758	34	165	273	59	79	0	0.991176	0.986543	yes	No	1	No	No	ncbi:FUN_005960-T1:c.73+164A>G			ncbi:FUN_005960-T1:c.73+164A>G	No	-				YALI0_D05547g	YALI0_D05547g	0006397	mRNA processing	0.188222
assembly_eaf87642cc47414b_11	298036	SNV	G	A	No	1	Heterozygous	118	223	52.9148		45	73	102	121	0.381356	34	118	223	52	69	0	0.97717	0.850881	yes	No	1	No	No	ncbi:FUN_005960-T1:c.74-255G>A			ncbi:FUN_005960-T1:c.74-255G>A	No	-				YALI0_D05547g	YALI0_D05547g	0006397	mRNA processing	0.188222
assembly_eaf87642cc47414b_11	299756	SNV	A	T	No	1	Heterozygous	150	304	49.3421		48	102	91	213	0.32	34	150	304	63	77	0	0.721758	1	yes	No	1	No	No					No	-				YALI0_D05577g	YALI0_D05577g	0000398	mRNA splicing, via spliceosome	0.0250346
assembly_eaf87642cc47414b_11	300035	SNV	G	A	No	1	Heterozygous	177	397	44.5844		78	99	198	199	0.440678	34	177	397	72	87	0	0.782744	0.921107	yes	No	1	No	No	ncbi:FUN_005961-T1:c.188G>A	ncbi:FUN_005961-T1:p.Gly63Asp	ncbi:FUN_005961-T1:p.Gly63Asp	ncbi:FUN_005961-T1:c.188G>A	No	Yes				YALI0_D05577g	YALI0_D05577g	0000398	mRNA splicing, via spliceosome	0.0250346
assembly_eaf87642cc47414b_11	301068	SNV	T	G	No	1	Heterozygous	144	330	43.6364		60	84	150	180	0.416667	34	144	330	53	68	0	0.801753	0.997111	yes	No	1	No	No	ncbi:FUN_005961-T1:c.1221T>G			ncbi:FUN_005961-T1:c.1221T>G	No	No				YALI0_D05577g	YALI0_D05577g	0000398	mRNA splicing, via spliceosome	0.0250346
assembly_eaf87642cc47414b_11	302974	SNV	C	T	No	1	Heterozygous	174	391	44.5013		88	86	180	211	0.494253	34	174	391	73	94	0	0.790652	0.984906	yes	No	1	No	No	ncbi:FUN_005963-T1:c.1511G>A	ncbi:FUN_005963-T1:p.Gly504Glu	ncbi:FUN_005963-T1:p.Gly504Glu	ncbi:FUN_005963-T1:c.1511G>A	No	Yes				YALI0_D05621g	YALI0_D05621g	0055085, 0015851	transmembrane transport, nucleobase transport	1.993594146521005E-4, 0.45693037878954645
assembly_eaf87642cc47414b_11	302979	SNV	A	G	No	1	Heterozygous	180	397	45.3401		93	87	189	208	0.483333	34	180	397	74	95	0	0.981984	0.996768	yes	No	1	No	No	ncbi:FUN_005963-T1:c.1506T>C			ncbi:FUN_005963-T1:c.1506T>C	No	No				YALI0_D05621g	YALI0_D05621g	0055085, 0015851	transmembrane transport, nucleobase transport	1.993594146521005E-4, 0.45693037878954645
assembly_eaf87642cc47414b_11	303681	SNV	G	T	No	1	Heterozygous	151	355	42.5352		79	72	177	178	0.476821	34	151	355	56	68	0	0.804545	1	yes	No	1	No	No	ncbi:FUN_005963-T1:c.804C>A			ncbi:FUN_005963-T1:c.804C>A	No	No				YALI0_D05621g	YALI0_D05621g	0055085, 0015851	transmembrane transport, nucleobase transport	1.993594146521005E-4, 0.45693037878954645
assembly_eaf87642cc47414b_11	321261	SNV	C	T	No	1	Heterozygous	195	446	43.722		89	106	209	237	0.45641	34	195	446	73	86	0	0.782513	1	yes	No	1	No	No	ncbi:FUN_005970-T1:c.2411G>A	ncbi:FUN_005970-T1:p.Gly804Asp	ncbi:FUN_005970-T1:p.Gly804Asp	ncbi:FUN_005970-T1:c.2411G>A	No	Yes				YALI0_D05775g	YALI0_D05775g	0045944, 0006338, 0031507	positive regulation of transcription from RNA polymerase II promoter, chromatin remodeling, heterochromatin assembly	0.32055957322946904, 0.8118118789928426, 0.16465565089585954
assembly_eaf87642cc47414b_11	323179	SNV	C	G	No	1	Heterozygous	212	399	53.1328		114	98	202	197	0.462264	34	212	399	72	92	0	0.998308	1	yes	No	1	No	No	ncbi:FUN_005970-T1:c.493G>C	ncbi:FUN_005970-T1:p.Gly165Arg	ncbi:FUN_005970-T1:p.Gly165Arg	ncbi:FUN_005970-T1:c.493G>C	No	Yes				YALI0_D05775g	YALI0_D05775g	0045944, 0006338, 0031507	positive regulation of transcription from RNA polymerase II promoter, chromatin remodeling, heterochromatin assembly	0.32055957322946904, 0.8118118789928426, 0.16465565089585954
assembly_eaf87642cc47414b_11	323683	SNV	A	G	No	1	Heterozygous	200	369	54.2005		105	95	199	170	0.475	34	200	369	76	104	0	0.996424	1	yes	No	1	No	No	ncbi:FUN_005970-T1:c.106-117T>C			ncbi:FUN_005970-T1:c.106-117T>C	No	-				YALI0_D05775g	YALI0_D05775g	0045944, 0006338, 0031507	positive regulation of transcription from RNA polymerase II promoter, chromatin remodeling, heterochromatin assembly	0.32055957322946904, 0.8118118789928426, 0.16465565089585954
assembly_eaf87642cc47414b_11	323970	SNV	C	T	No	1	Heterozygous	200	417	47.9616		109	91	209	208	0.455	34	200	417	77	102	0	0.87707	0.991231	yes	No	1	No	No	ncbi:FUN_005970-T1:c.105+153G>A			ncbi:FUN_005970-T1:c.105+153G>A	No	-				YALI0_D05775g	YALI0_D05775g	0045944, 0006338, 0031507	positive regulation of transcription from RNA polymerase II promoter, chromatin remodeling, heterochromatin assembly	0.32055957322946904, 0.8118118789928426, 0.16465565089585954
assembly_eaf87642cc47414b_11	327754	SNV	C	G	No	1	Heterozygous	192	421	45.6057		126	66	252	169	0.34375	34	192	421	67	82	0	0.44214	0.889901	yes	No	1	No	No	ncbi:FUN_005972-T1:c.1301G>C	ncbi:FUN_005972-T1:p.Gly434Ala	ncbi:FUN_005972-T1:p.Gly434Ala	ncbi:FUN_005972-T1:c.1301G>C	No	Yes				YALI0_D05819g	YALI0_D05819g	0015719, 0042938, 0042939, 0055085, 0035442	allantoate transport, dipeptide transport, tripeptide transport, transmembrane transport, dipeptide transmembrane transport	0.046325360803043836, 0.08017071196195724, 0.12161599395871958, 1.993594146521005E-4, 0.046325360803043836
assembly_eaf87642cc47414b_11	328884	SNV	C	T	No	1	Heterozygous	150	342	43.8596		90	60	200	142	0.4	34	150	342	62	72	0	0.797426	1	yes	No	1	No	No	ncbi:FUN_005972-T1:c.171G>A			ncbi:FUN_005972-T1:c.171G>A	No	No				YALI0_D05819g	YALI0_D05819g	0015719, 0042938, 0042939, 0055085, 0035442	allantoate transport, dipeptide transport, tripeptide transport, transmembrane transport, dipeptide transmembrane transport	0.046325360803043836, 0.08017071196195724, 0.12161599395871958, 1.993594146521005E-4, 0.046325360803043836
assembly_eaf87642cc47414b_11	328921	SNV	G	T	No	1	Heterozygous	136	354	38.4181		66	70	187	167	0.485294	34	136	354	60	69	0	0.946119	0.989874	yes	No	1	No	No	ncbi:FUN_005972-T1:c.134C>A	ncbi:FUN_005972-T1:p.Thr45Asn	ncbi:FUN_005972-T1:p.Thr45Asn	ncbi:FUN_005972-T1:c.134C>A	No	Yes				YALI0_D05819g	YALI0_D05819g	0015719, 0042938, 0042939, 0055085, 0035442	allantoate transport, dipeptide transport, tripeptide transport, transmembrane transport, dipeptide transmembrane transport	0.046325360803043836, 0.08017071196195724, 0.12161599395871958, 1.993594146521005E-4, 0.046325360803043836
assembly_eaf87642cc47414b_11	331170	SNV	G	A	No	1	Heterozygous	137	317	43.2177		41	96	127	190	0.29927	34	137	317	52	69	0	0.764582	0.478985	yes	No	1	No	No	ncbi:FUN_005973-T1:c.1819C>T	ncbi:FUN_005973-T1:p.Leu607Phe	ncbi:FUN_005973-T1:p.Leu607Phe	ncbi:FUN_005973-T1:c.1819C>T	No	Yes				YALI0_D05841g	YALI0_D05841g	0071805, 0034220	potassium ion transmembrane transport, ion transmembrane transport	0.007596923531801747, 0.08017071196195724
assembly_eaf87642cc47414b_11	331604	SNV	T	G	No	1	Heterozygous	153	302	50.6623		85	68	167	135	0.444444	34	153	302	58	80	0	0.864341	1	yes	No	1	No	No	ncbi:FUN_005973-T1:c.1385A>C	ncbi:FUN_005973-T1:p.Glu462Ala	ncbi:FUN_005973-T1:p.Glu462Ala	ncbi:FUN_005973-T1:c.1385A>C	No	Yes				YALI0_D05841g	YALI0_D05841g	0071805, 0034220	potassium ion transmembrane transport, ion transmembrane transport	0.007596923531801747, 0.08017071196195724
assembly_eaf87642cc47414b_11	331658	SNV	C	T	No	1	Heterozygous	161	299	53.8462		101	60	181	118	0.372671	34	161	299	64	80	0	0.997444	1	yes	No	1	No	No	ncbi:FUN_005973-T1:c.1331G>A	ncbi:FUN_005973-T1:p.Gly444Asp	ncbi:FUN_005973-T1:p.Gly444Asp	ncbi:FUN_005973-T1:c.1331G>A	No	Yes				YALI0_D05841g	YALI0_D05841g	0071805, 0034220	potassium ion transmembrane transport, ion transmembrane transport	0.007596923531801747, 0.08017071196195724
assembly_eaf87642cc47414b_11	331887	SNV	A	T	No	1	Heterozygous	201	395	50.8861		98	103	203	192	0.487562	34	201	395	75	82	0	0.894351	1	yes	No	1	No	No	ncbi:FUN_005973-T1:c.1102T>A	ncbi:FUN_005973-T1:p.Leu368Ile	ncbi:FUN_005973-T1:p.Leu368Ile	ncbi:FUN_005973-T1:c.1102T>A	No	Yes				YALI0_D05841g	YALI0_D05841g	0071805, 0034220	potassium ion transmembrane transport, ion transmembrane transport	0.007596923531801747, 0.08017071196195724
assembly_eaf87642cc47414b_11	346048	SNV	G	A	No	1	Heterozygous	172	360	47.7778		95	77	196	164	0.447674	34	172	360	70	89	0	0.977106	1	yes	No	1	No	No	ncbi:FUN_005979-T1:c.777C>T			ncbi:FUN_005979-T1:c.777C>T	No	No				YALI0_D06039g	YALI0_D06039g	0030447, 0031505, 0031507, 0071970, 0071852, 1905897	filamentous growth, fungal-type cell wall organization, heterochromatin assembly, fungal-type cell wall (1->3)-beta-D-glucan biosynthetic process, fungal-type cell wall organization or biogenesis, -	0.18409036289353498, 0.28232684044550826, 0.16465565089585954, 0.15679233416674165, 0.3343275701107349, 0.18409036289353498
assembly_eaf87642cc47414b_11	374706	SNV	A	C	No	1	Heterozygous	141	292	48.2877		59	82	125	167	0.41844	34	141	292	58	72	0	0.932836	1	yes	No	1	Yes	No	ncbi:FUN_005987-T1:c.877A>C	ncbi:FUN_005987-T1:p.Thr293Pro	ncbi:FUN_005987-T1:p.Thr293Pro	ncbi:FUN_005987-T1:c.877A>C	No	Yes				YALI0_D06237g	YALI0_D06237g	0030148, 0046513, 0006665	sphingolipid biosynthetic process, ceramide biosynthetic process, sphingolipid metabolic process	0.6288982063675324, 0.3791517685024768, 0.5145442260992928
assembly_eaf87642cc47414b_11	386719	SNV	G	A	No	1	Heterozygous	178	380	46.8421		97	81	222	158	0.455056	34	178	380	57	70	0	0.995626	0.994125	yes	No	1	No	No	ncbi:FUN_005991-T1:c.447G>A			ncbi:FUN_005991-T1:c.447G>A	No	No				YALI0_D06325g	YALI0_D06325g	0042853, 0009058	L-alanine catabolic process, biosynthetic process	0.18409036289353498, 0.7715718940496903
assembly_eaf87642cc47414b_11	387406	SNV	T	C	No	1	Heterozygous	175	347	50.4323		80	95	173	174	0.457143	34	175	347	68	83	0	0.98924	0.997511	yes	No	1	No	No	ncbi:FUN_005991-T1:c.1134T>C			ncbi:FUN_005991-T1:c.1134T>C	No	No				YALI0_D06325g	YALI0_D06325g	0042853, 0009058	L-alanine catabolic process, biosynthetic process	0.18409036289353498, 0.7715718940496903
assembly_eaf87642cc47414b_11	395106	SNV	C	A	No	1	Heterozygous	177	363	48.7603		73	104	166	197	0.412429	34	177	363	66	86	0	0.948205	0.986354	yes	No	1	No	No	ncbi:FUN_005994-T1:c.777C>A			ncbi:FUN_005994-T1:c.777C>A	No	No				YALI0_D06413g	YALI0_D06413g	0036092, 0046856	phosphatidylinositol-3-phosphate biosynthetic process, phosphatidylinositol dephosphorylation	0.5569763936638148, 0.8400701579416695
assembly_eaf87642cc47414b_11	395490	SNV	A	T	No	1	Heterozygous	155	358	43.2961		96	59	180	178	0.380645	34	155	358	59	70	0	0.397437	0.340971	yes	No	1	No	No	ncbi:FUN_005994-T1:c.1161A>T			ncbi:FUN_005994-T1:c.1161A>T	No	No				YALI0_D06413g	YALI0_D06413g	0036092, 0046856	phosphatidylinositol-3-phosphate biosynthetic process, phosphatidylinositol dephosphorylation	0.5569763936638148, 0.8400701579416695
assembly_eaf87642cc47414b_11	396465	SNV	T	A	No	1	Heterozygous	176	324	54.321		105	71	194	130	0.403409	34	176	324	65	78	0	0.998285	1	yes	No	1	No	No	ncbi:FUN_005994-T1:c.2136T>A			ncbi:FUN_005994-T1:c.2136T>A	No	No				YALI0_D06413g	YALI0_D06413g	0036092, 0046856	phosphatidylinositol-3-phosphate biosynthetic process, phosphatidylinositol dephosphorylation	0.5569763936638148, 0.8400701579416695
assembly_eaf87642cc47414b_11	396726	SNV	A	G	No	1	Heterozygous	152	369	41.1924		102	50	228	141	0.328947	34	152	369	55	68	0	0.629313	0.921529	yes	No	1	No	No	ncbi:FUN_005994-T1:c.2397A>G			ncbi:FUN_005994-T1:c.2397A>G	No	No				YALI0_D06413g	YALI0_D06413g	0036092, 0046856	phosphatidylinositol-3-phosphate biosynthetic process, phosphatidylinositol dephosphorylation	0.5569763936638148, 0.8400701579416695
assembly_eaf87642cc47414b_11	397476	SNV	A	C	No	1	Heterozygous	195	373	52.2788		96	99	180	193	0.492308	34	195	373	53	81	0	0.985888	1	yes	No	1	No	No	ncbi:FUN_005994-T1:c.3147A>C			ncbi:FUN_005994-T1:c.3147A>C	No	No				YALI0_D06413g	YALI0_D06413g	0036092, 0046856	phosphatidylinositol-3-phosphate biosynthetic process, phosphatidylinositol dephosphorylation	0.5569763936638148, 0.8400701579416695
assembly_eaf87642cc47414b_11	400097	SNV	T	C	No	1	Heterozygous	173	348	49.7126		78	95	183	165	0.450867	34	173	348	58	74	0	0.536077	0.804239	yes	No	1	No	No	ncbi:FUN_005995-T1:c.1214T>C	ncbi:FUN_005995-T1:p.Leu405Pro	ncbi:FUN_005995-T1:p.Leu405Pro	ncbi:FUN_005995-T1:c.1214T>C	No	Yes				YALI0_D06435g	YALI0_D06435g	0000724	double-strand break repair via homologous recombination	0.0284794
assembly_eaf87642cc47414b_11	401013	SNV	T	C	No	1	Heterozygous	146	331	44.1088		80	66	187	144	0.452055	34	146	331	65	80	0	0.219478	1	yes	No	1	No	No	ncbi:FUN_005995-T1:c.2130T>C			ncbi:FUN_005995-T1:c.2130T>C	No	No				YALI0_D06435g	YALI0_D06435g	0000724	double-strand break repair via homologous recombination	0.0284794
assembly_eaf87642cc47414b_11	407107	SNV	T	C	No	1	Heterozygous	136	320	42.5		65	71	162	158	0.477941	34	136	320	61	70	0	0.863356	1	yes	No	1	No	No	ncbi:FUN_005998-T1:c.618A>G			ncbi:FUN_005998-T1:c.618A>G	No	No				YALI0_D06501g	YALI0_D06501g	0009231	riboflavin biosynthetic process	0.30557
assembly_eaf87642cc47414b_11	409956	SNV	G	T	No	1	Heterozygous	134	308	43.5065		69	65	163	145	0.485075	34	134	308	60	77	0	0.955879	1	yes	No	1	No	No	ncbi:FUN_005999-T1:c.61+60G>T			ncbi:FUN_005999-T1:c.61+60G>T	No	-				YALI0_D06523g	YALI0_D06523g	0043161, 0051603, 0010499	proteasome-mediated ubiquitin-dependent protein catabolic process, proteolysis involved in cellular protein catabolic process, proteasomal ubiquitin-independent protein catabolic process	0.8494847752715224, 0.1368240736968097, 0.5403122189208494
assembly_eaf87642cc47414b_11	413088	SNV	C	T	No	1	Heterozygous	220	441	49.8866		90	130	195	246	0.409091	34	220	441	79	98	0	0.295656	0.999932	yes	No	1	No	No	ncbi:FUN_006001-T1:c.897G>A			ncbi:FUN_006001-T1:c.897G>A	No	No				YALI0_D06567g	YALI0_D06567g	0000398	mRNA splicing, via spliceosome	0.0250346
assembly_eaf87642cc47414b_11	413250	SNV	T	C	No	1	Heterozygous	197	331	59.5166		103	94	210	121	0.477157	34	197	331	72	78	0	0.742984	0.336399	yes	No	1	No	No	ncbi:FUN_006001-T1:c.735A>G			ncbi:FUN_006001-T1:c.735A>G	No	No				YALI0_D06567g	YALI0_D06567g	0000398	mRNA splicing, via spliceosome	0.0250346
assembly_eaf87642cc47414b_11	413283	SNV	G	A	No	1	Heterozygous	179	359	49.8607		82	97	171	188	0.458101	34	179	359	68	81	0	0.99846	1	yes	No	1	No	No	ncbi:FUN_006001-T1:c.702C>T			ncbi:FUN_006001-T1:c.702C>T	No	No				YALI0_D06567g	YALI0_D06567g	0000398	mRNA splicing, via spliceosome	0.0250346
assembly_eaf87642cc47414b_11	413839	SNV	T	C	No	1	Heterozygous	201	374	53.7433		102	99	200	174	0.492537	34	201	374	74	78	0	0.737652	1	yes	No	1	No	No	ncbi:FUN_006001-T1:c.146A>G	ncbi:FUN_006001-T1:p.Glu49Gly	ncbi:FUN_006001-T1:p.Glu49Gly	ncbi:FUN_006001-T1:c.146A>G	No	Yes				YALI0_D06567g	YALI0_D06567g	0000398	mRNA splicing, via spliceosome	0.0250346
assembly_eaf87642cc47414b_11	413926	SNV	C	T	No	1	Heterozygous	116	285	40.7018		63	53	147	138	0.456897	34	116	285	49	65	0	0.345875	1	yes	No	1	No	No	ncbi:FUN_006001-T1:c.59G>A	ncbi:FUN_006001-T1:p.Gly20Asp	ncbi:FUN_006001-T1:p.Gly20Asp	ncbi:FUN_006001-T1:c.59G>A	No	Yes				YALI0_D06567g	YALI0_D06567g	0000398	mRNA splicing, via spliceosome	0.0250346
assembly_eaf87642cc47414b_11	414753	SNV	T	A	No	1	Heterozygous	181	372	48.6559		102	79	199	173	0.436464	34	181	372	61	78	0	0.977452	1	yes	No	1	No	No	ncbi:FUN_006002-T1:c.119+77T>A			ncbi:FUN_006002-T1:c.119+77T>A	No	-				YALI0_D06578g	YALI0_D06578g	0006457, 0007021	protein folding, tubulin complex assembly	0.6214653460338959, 0.4492084428487565
assembly_eaf87642cc47414b_11	414811	SNV	T	C	No	1	Heterozygous	222	427	51.9906		112	110	221	206	0.495495	34	222	427	68	85	0	0.998591	1	yes	No	1	No	No	ncbi:FUN_006002-T1:c.119+135T>C			ncbi:FUN_006002-T1:c.119+135T>C	No	-				YALI0_D06578g	YALI0_D06578g	0006457, 0007021	protein folding, tubulin complex assembly	0.6214653460338959, 0.4492084428487565
assembly_eaf87642cc47414b_11	415145	SNV	G	T	No	1	Heterozygous	158	323	48.9164		82	76	172	151	0.481013	34	158	323	55	69	0	0.999993	1	yes	No	1	No	No	ncbi:FUN_006002-T1:c.120-77G>T			ncbi:FUN_006002-T1:c.120-77G>T	No	-				YALI0_D06578g	YALI0_D06578g	0006457, 0007021	protein folding, tubulin complex assembly	0.6214653460338959, 0.4492084428487565
assembly_eaf87642cc47414b_11	415794	SNV	G	A	No	1	Heterozygous	156	338	46.1538		63	93	159	179	0.403846	34	156	338	66	83	0	0.393555	0.870739	yes	No	1	No	No	ncbi:FUN_006003-T1:c.1155C>T			ncbi:FUN_006003-T1:c.1155C>T	No	No				YALI0_D06589g	YALI0_D06589g	0018279, 0006486	protein N-linked glycosylation via asparagine, protein glycosylation	0.046325360803043836, 0.7533599856281008
assembly_eaf87642cc47414b_11	417565	SNV	T	G	No	1	Heterozygous	88	202	43.5644		45	43	103	99	0.488636	34	88	202	45	57	0	0.998279	1	yes	No	1	No	No					No	-				YALI0_D06589g	YALI0_D06589g	0018279, 0006486	protein N-linked glycosylation via asparagine, protein glycosylation	0.046325360803043836, 0.7533599856281008
assembly_eaf87642cc47414b_11	440389	SNV	G	A	No	1	Heterozygous	128	252	50.7937		53	75	106	146	0.414062	34	128	252	43	57	0	0.911691	1	yes	No	1	No	No	ncbi:FUN_006010-T1:c.1620C>T			ncbi:FUN_006010-T1:c.1620C>T	No	No				YALI0_D06754g	YALI0_D06754g	0006811, 0010106, 0006826, 0033215	ion transport, cellular response to iron ion starvation, iron ion transport, iron assimilation by reduction and transport	0.9429064935485778, 0.3343275701107349, 0.7715718940496903, 0.6386112463108
assembly_eaf87642cc47414b_11	440742	SNV	T	G	No	1	Heterozygous	185	332	55.7229		74	111	135	197	0.4	34	185	332	67	91	0	0.988729	1	yes	No	1	No	No	ncbi:FUN_006010-T1:c.1267A>C			ncbi:FUN_006010-T1:c.1267A>C	No	No				YALI0_D06754g	YALI0_D06754g	0006811, 0010106, 0006826, 0033215	ion transport, cellular response to iron ion starvation, iron ion transport, iron assimilation by reduction and transport	0.9429064935485778, 0.3343275701107349, 0.7715718940496903, 0.6386112463108
assembly_eaf87642cc47414b_11	441069	SNV	A	C	No	1	Heterozygous	196	382	51.3089		85	111	186	196	0.433673	34	196	382	70	86	0	0.991953	0.958342	yes	No	1	No	No	ncbi:FUN_006010-T1:c.940T>G	ncbi:FUN_006010-T1:p.Leu314Val	ncbi:FUN_006010-T1:p.Leu314Val	ncbi:FUN_006010-T1:c.940T>G	No	Yes				YALI0_D06754g	YALI0_D06754g	0006811, 0010106, 0006826, 0033215	ion transport, cellular response to iron ion starvation, iron ion transport, iron assimilation by reduction and transport	0.9429064935485778, 0.3343275701107349, 0.7715718940496903, 0.6386112463108
assembly_eaf87642cc47414b_11	441183	SNV	T	C	No	1	Heterozygous	206	388	53.0928		141	65	251	137	0.315534	34	206	388	69	88	0	0.976934	0.982973	yes	No	1	No	No	ncbi:FUN_006010-T1:c.826A>G	ncbi:FUN_006010-T1:p.Asn276Asp	ncbi:FUN_006010-T1:p.Asn276Asp	ncbi:FUN_006010-T1:c.826A>G	No	Yes				YALI0_D06754g	YALI0_D06754g	0006811, 0010106, 0006826, 0033215	ion transport, cellular response to iron ion starvation, iron ion transport, iron assimilation by reduction and transport	0.9429064935485778, 0.3343275701107349, 0.7715718940496903, 0.6386112463108
assembly_eaf87642cc47414b_11	441973	SNV	T	G	No	1	Heterozygous	209	410	50.9756		81	128	160	250	0.38756	34	209	410	75	97	0	0.962544	1	yes	No	1	No	No	ncbi:FUN_006010-T1:c.36A>C			ncbi:FUN_006010-T1:c.36A>C	No	No				YALI0_D06754g	YALI0_D06754g	0006811, 0010106, 0006826, 0033215	ion transport, cellular response to iron ion starvation, iron ion transport, iron assimilation by reduction and transport	0.9429064935485778, 0.3343275701107349, 0.7715718940496903, 0.6386112463108
assembly_eaf87642cc47414b_11	444875	SNV	G	C	No	1	Heterozygous	194	416	46.6346		104	90	225	191	0.463918	34	194	416	67	83	0	0.998192	1	yes	No	1	No	No	ncbi:FUN_006011-T1:c.336C>G			ncbi:FUN_006011-T1:c.336C>G	No	No				YALI0_D06776g	YALI0_D06776g	0071051, 0071031, 0016075, 0030847, 0071027, 0071038, 0006364, 0000467, 0034475, 0071028	polyadenylation-dependent snoRNA 3'-end processing, nuclear mRNA surveillance of mRNA 3'-end processing, rRNA catabolic process, termination of RNA polymerase II transcription, exosome-dependent, nuclear RNA surveillance, nuclear polyadenylation-dependent tRNA catabolic process, rRNA processing, exonucleolytic trimming to generate mature 3'-end of 5.8S rRNA from tricistronic rRNA transcript (SSU-…	0.12161599395871958, 0.15679233416674165, 0.5745219086280545, 0.18409036289353498, 0.18409036289353498, 0.20515599197761958, 0.11906908857561183, 0.20515599197761958, 0.3848862081019184, 0.27463349598424625
assembly_eaf87642cc47414b_11	445256	SNV	T	A	No	1	Heterozygous	155	347	44.6686		78	77	194	153	0.496774	34	155	347	62	80	0	0.839703	0.94115	yes	No	1	No	No	ncbi:FUN_006011-T1:c.4-49A>T			ncbi:FUN_006011-T1:c.4-49A>T	No	-				YALI0_D06776g	YALI0_D06776g	0071051, 0071031, 0016075, 0030847, 0071027, 0071038, 0006364, 0000467, 0034475, 0071028	polyadenylation-dependent snoRNA 3'-end processing, nuclear mRNA surveillance of mRNA 3'-end processing, rRNA catabolic process, termination of RNA polymerase II transcription, exosome-dependent, nuclear RNA surveillance, nuclear polyadenylation-dependent tRNA catabolic process, rRNA processing, exonucleolytic trimming to generate mature 3'-end of 5.8S rRNA from tricistronic rRNA transcript (SSU-…	0.12161599395871958, 0.15679233416674165, 0.5745219086280545, 0.18409036289353498, 0.18409036289353498, 0.20515599197761958, 0.11906908857561183, 0.20515599197761958, 0.3848862081019184, 0.27463349598424625
assembly_eaf87642cc47414b_11	449965	SNV	A	T	No	1	Heterozygous	178	341	52.1994		85	93	168	173	0.477528	34	178	341	74	91	0	0.991571	1	yes	No	1	No	No	ncbi:FUN_006013-T1:c.1263A>T			ncbi:FUN_006013-T1:c.1263A>T	No	No				YALI0_D06820g	YALI0_D06820g	0015031, 0006606	protein transport, protein import into nucleus	0.07778235446255533, 0.3998744474468079
assembly_eaf87642cc47414b_11	454518	SNV	T	C	No	1	Heterozygous	110	247	44.5344		86	24	190	57	0.218182	34	110	247	37	45	0	0.987043	1	yes	No	1	No	No	ncbi:FUN_006015-T1:c.876T>C			ncbi:FUN_006015-T1:c.876T>C	No	No				YALI0_D06864g	YALI0_D06864g	0098655	cation transmembrane transport	0.0300057
assembly_eaf87642cc47414b_11	455394	SNV	T	C	No	1	Heterozygous	175	356	49.1573		94	81	185	171	0.462857	34	175	356	64	73	0	0.839756	1	yes	No	1	No	No	ncbi:FUN_006015-T1:c.1752T>C			ncbi:FUN_006015-T1:c.1752T>C	No	No				YALI0_D06864g	YALI0_D06864g	0098655	cation transmembrane transport	0.0300057
assembly_eaf87642cc47414b_11	455694	SNV	A	G	No	1	Heterozygous	181	342	52.924		91	90	147	195	0.497238	34	181	342	62	85	0	0.801509	0.822428	yes	No	1	No	No	ncbi:FUN_006015-T1:c.2052A>G			ncbi:FUN_006015-T1:c.2052A>G	No	No				YALI0_D06864g	YALI0_D06864g	0098655	cation transmembrane transport	0.0300057
assembly_eaf87642cc47414b_11	456090	SNV	A	G	No	1	Heterozygous	167	384	43.4896		69	98	166	218	0.413174	34	167	384	62	86	0	0.99541	1	yes	No	1	No	No	ncbi:FUN_006015-T1:c.2448A>G			ncbi:FUN_006015-T1:c.2448A>G	No	No				YALI0_D06864g	YALI0_D06864g	0098655	cation transmembrane transport	0.0300057
assembly_eaf87642cc47414b_11	456426	SNV	G	A	No	1	Heterozygous	200	370	54.0541		86	114	165	205	0.43	34	200	370	72	98	0	0.995474	1	yes	No	1	No	No	ncbi:FUN_006015-T1:c.2784G>A			ncbi:FUN_006015-T1:c.2784G>A	No	No				YALI0_D06864g	YALI0_D06864g	0098655	cation transmembrane transport	0.0300057
assembly_eaf87642cc47414b_11	456441	SNV	T	C	No	1	Heterozygous	198	377	52.5199		86	112	159	218	0.434343	34	198	377	70	97	0	0.982934	1	yes	No	1	No	No	ncbi:FUN_006015-T1:c.2799T>C			ncbi:FUN_006015-T1:c.2799T>C	No	No				YALI0_D06864g	YALI0_D06864g	0098655	cation transmembrane transport	0.0300057
assembly_eaf87642cc47414b_11	459073	SNV	G	A	No	1	Heterozygous	130	386	33.6788		68	62	172	214	0.476923	34	130	386	63	73	0	0.0942487	0.750709	yes	No	1	No	No	ncbi:FUN_006017-T1:c.150+152C>T			ncbi:FUN_006017-T1:c.150+152C>T	No	-				YALI0_D06908g	YALI0_D06908g	0015031, 0045039	protein transport, protein import into mitochondrial inner membrane	0.07778235446255533, 0.7052194718463938
assembly_eaf87642cc47414b_11	459174	SNV	T	C	No	1	Heterozygous	179	327	54.7401		104	75	174	153	0.418994	34	179	327	58	83	0	0.984587	0.98107	yes	No	1	No	No	ncbi:FUN_006017-T1:c.150+51A>G			ncbi:FUN_006017-T1:c.150+51A>G	No	-				YALI0_D06908g	YALI0_D06908g	0015031, 0045039	protein transport, protein import into mitochondrial inner membrane	0.07778235446255533, 0.7052194718463938
assembly_eaf87642cc47414b_11	460936	SNV	A	C	No	1	Heterozygous	204	408	50		118	86	231	177	0.421569	34	204	408	71	91	0	0.989536	1	yes	No	1	No	No	ncbi:FUN_006018-T1:c.1329T>G			ncbi:FUN_006018-T1:c.1329T>G	No	No				YALI0_D06930g	YALI0_D06930g	0000949	aromatic amino acid family catabolic process to alcohol via Ehrlich pathway	0.0338532
assembly_eaf87642cc47414b_11	461052	SNV	T	G	No	1	Heterozygous	190	342	55.5556		103	87	185	157	0.457895	34	190	342	68	91	0	0.99512	1	yes	No	1	No	No	ncbi:FUN_006018-T1:c.1213A>C	ncbi:FUN_006018-T1:p.Ile405Leu	ncbi:FUN_006018-T1:p.Ile405Leu	ncbi:FUN_006018-T1:c.1213A>C	No	Yes				YALI0_D06930g	YALI0_D06930g	0000949	aromatic amino acid family catabolic process to alcohol via Ehrlich pathway	0.0338532
assembly_eaf87642cc47414b_11	462151	SNV	G	A	No	1	Heterozygous	144	380	37.8947		92	52	231	149	0.361111	34	144	380	70	75	0	0.959544	0.997961	yes	No	1	No	No	ncbi:FUN_006018-T1:c.114C>T			ncbi:FUN_006018-T1:c.114C>T	No	No				YALI0_D06930g	YALI0_D06930g	0000949	aromatic amino acid family catabolic process to alcohol via Ehrlich pathway	0.0338532
assembly_eaf87642cc47414b_11	465393	SNV	G	A	No	1	Heterozygous	189	381	49.6063		97	92	205	176	0.486772	34	189	381	64	79	0	0.996309	1	yes	No	1	No	No	ncbi:FUN_006019-T1:c.393G>A			ncbi:FUN_006019-T1:c.393G>A	No	No				YALI0_D06952g	YALI0_D06952g	0045944, 0006355	positive regulation of transcription from RNA polymerase II promoter, regulation of transcription, DNA-templated	0.32055957322946904, 0.40046648264506535
assembly_eaf87642cc47414b_11	475730	SNV	C	A	No	1	Heterozygous	147	330	44.5455		73	74	171	159	0.496599	34	147	330	62	67	0	0.977893	1	yes	No	1	No	No	ncbi:FUN_006023-T1:c.1329C>A			ncbi:FUN_006023-T1:c.1329C>A	No	No				YALI0_D07040g	YALI0_D07040g	0007165	signal transduction	0.199466
assembly_eaf87642cc47414b_11	475767	SNV	A	C	No	1	Heterozygous	147	292	50.3425		69	78	139	153	0.469388	34	147	292	66	72	0	0.996003	1	yes	No	1	No	No	ncbi:FUN_006023-T1:c.1366A>C			ncbi:FUN_006023-T1:c.1366A>C	No	No				YALI0_D07040g	YALI0_D07040g	0007165	signal transduction	0.199466
assembly_eaf87642cc47414b_11	475796	SNV	T	C	No	1	Heterozygous	134	290	46.2069		71	63	177	113	0.470149	34	134	290	62	70	0	0.804721	0.760432	yes	No	1	No	No	ncbi:FUN_006023-T1:c.1395T>C			ncbi:FUN_006023-T1:c.1395T>C	No	No				YALI0_D07040g	YALI0_D07040g	0007165	signal transduction	0.199466
assembly_eaf87642cc47414b_11	478599	SNV	T	C	No	1	Heterozygous	170	273	62.2711		103	67	179	94	0.394118	34	170	273	67	81	0	0.937387	0.963713	yes	No	1	No	No	ncbi:FUN_006025-T1:c.689A>G	ncbi:FUN_006025-T1:p.Asn230Ser	ncbi:FUN_006025-T1:p.Asn230Ser	ncbi:FUN_006025-T1:c.689A>G	No	Yes				YALI0_D07084g	YALI0_D07084g	0005975	carbohydrate metabolic process	0.196437
assembly_eaf87642cc47414b_11	479138	SNV	A	G	No	1	Heterozygous	170	393	43.257		78	92	184	209	0.458824	34	170	393	65	81	0	0.995851	1	yes	No	1	No	No	ncbi:FUN_006025-T1:c.150T>C			ncbi:FUN_006025-T1:c.150T>C	No	No				YALI0_D07084g	YALI0_D07084g	0005975	carbohydrate metabolic process	0.196437
assembly_eaf87642cc47414b_11	479248	SNV	G	T	No	1	Heterozygous	145	352	41.1932		76	69	190	162	0.475862	34	145	352	57	78	0	0.909409	1	yes	No	1	No	No	ncbi:FUN_006025-T1:c.40C>A	ncbi:FUN_006025-T1:p.Leu14Ile	ncbi:FUN_006025-T1:p.Leu14Ile	ncbi:FUN_006025-T1:c.40C>A	No	Yes				YALI0_D07084g	YALI0_D07084g	0005975	carbohydrate metabolic process	0.196437
assembly_eaf87642cc47414b_12	269558	SNV	C	T	No	1	Heterozygous	186	344	54.0698		104	82	189	155	0.44086	34	186	344	68	79	0	0.995146	1	yes	No	1	No	No	ncbi:FUN_006126-T1:c.362C>T	ncbi:FUN_006126-T1:p.Ala121Val	ncbi:FUN_006126-T1:p.Ala121Val	ncbi:FUN_006126-T1:c.362C>T	No	Yes				YALI0_D02277g	YALI0_D02277g	0006098	pentose-phosphate shunt	0.449208
assembly_eaf87642cc47414b_12	360165	SNV	C	T	No	1	Heterozygous	241	426	56.5728		106	135	191	235	0.439834	34	241	426	68	102	0	0.975468	1	yes	No	1	No	No	ncbi:FUN_006147-T1:c.586C>T	ncbi:FUN_006147-T1:p.His196Tyr	ncbi:FUN_006147-T1:p.His196Tyr	ncbi:FUN_006147-T1:c.586C>T	No	Yes				YALI0_D02827g	YALI0_D02827g	0045292, 0000398	mRNA cis splicing, via spliceosome, mRNA splicing, via spliceosome	0.7595244042453602, 0.025034630405765035
assembly_eaf87642cc47414b_12	388114	SNV	C	G	No	1	Heterozygous	173	352	49.1477		73	100	158	194	0.421965	34	173	352	62	86	0	0.998995	1	yes	No	1	No	No	ncbi:FUN_006158-T1:c.174C>G			ncbi:FUN_006158-T1:c.174C>G	No	No				YALI0_D03091g	YALI0_D03091g	0006998	nuclear envelope organization	0.556976
assembly_eaf87642cc47414b_12	389739	SNV	C	T	No	1	Heterozygous	172	342	50.2924		89	83	173	169	0.482558	34	172	342	68	93	0	0.977031	1	yes	No	1	No	No	ncbi:FUN_006159-T1:c.123C>T			ncbi:FUN_006159-T1:c.123C>T	No	No				YALI0_D03113g	YALI0_D03113g	0015031	protein transport	0.0777824
assembly_eaf87642cc47414b_12	389808	SNV	A	G	No	1	Heterozygous	159	335	47.4627		67	92	117	218	0.421384	34	159	335	67	87	0	0.971388	0.783265	yes	No	1	No	No	ncbi:FUN_006159-T1:c.192A>G			ncbi:FUN_006159-T1:c.192A>G	No	No				YALI0_D03113g	YALI0_D03113g	0015031	protein transport	0.0777824
assembly_eaf87642cc47414b_12	390834	SNV	C	T	No	1	Heterozygous	172	399	43.1078		70	102	171	228	0.406977	34	172	399	77	81	0	0.767415	1	yes	No	1	No	No	ncbi:FUN_006159-T1:c.1218C>T			ncbi:FUN_006159-T1:c.1218C>T	No	No				YALI0_D03113g	YALI0_D03113g	0015031	protein transport	0.0777824
assembly_eaf87642cc47414b_12	393258	SNV	T	C	No	1	Heterozygous	159	337	47.181		74	85	164	173	0.465409	34	159	337	72	84	0	0.993578	1	yes	No	1	No	No	ncbi:FUN_006160-T1:c.1179A>G			ncbi:FUN_006160-T1:c.1179A>G	No	No				YALI0_D03135g	YALI0_D03135g	0009082, 0009099, 0009097, 0008652, 0000002	branched-chain amino acid biosynthetic process, valine biosynthetic process, isoleucine biosynthetic process, cellular amino acid biosynthetic process, mitochondrial genome maintenance	0.7052194718463938, 0.7052194718463938, 0.8039006099591832, 0.7595244042453602, 0.5869219566443066
assembly_eaf87642cc47414b_12	393567	SNV	T	C	No	1	Heterozygous	166	380	43.6842		89	77	207	173	0.463855	34	166	380	66	81	0	0.991672	1	yes	No	1	No	No	ncbi:FUN_006160-T1:c.870A>G			ncbi:FUN_006160-T1:c.870A>G	No	No				YALI0_D03135g	YALI0_D03135g	0009082, 0009099, 0009097, 0008652, 0000002	branched-chain amino acid biosynthetic process, valine biosynthetic process, isoleucine biosynthetic process, cellular amino acid biosynthetic process, mitochondrial genome maintenance	0.7052194718463938, 0.7052194718463938, 0.8039006099591832, 0.7595244042453602, 0.5869219566443066
assembly_eaf87642cc47414b_13	27722	SNV	T	C	No	1	Heterozygous	193	422	45.7346		99	94	240	182	0.487047	34	193	422	70	85	0	0.859692	0.92874	yes	No	1	No	No	ncbi:FUN_006174-T1:c.207A>G			ncbi:FUN_006174-T1:c.207A>G	No	No				YALI0_D24409g	YALI0_D24409g	0006139, 0006164, 0006188, 0006189	nucleobase-containing compound metabolic process, purine nucleotide biosynthetic process, IMP biosynthetic process, 'de novo' IMP biosynthetic process	0.5745219086280545, 0.3848862081019184, 0.3343275701107349, 0.3791517685024768
assembly_eaf87642cc47414b_13	45844	SNV	T	C	No	1	Heterozygous	184	378	48.6772		68	116	156	222	0.369565	34	184	378	72	88	0	0.672015	0.981139	yes	No	1	No	No					No	-				YALI0_C21802g	YALI0_C21802g	0006886, 0006888, 0015031, 0006890, 0016192, 0006891	intracellular protein transport, ER to Golgi vesicle-mediated transport, protein transport, retrograde vesicle-mediated transport, Golgi to ER, vesicle-mediated transport, intra-Golgi vesicle-mediated transport	0.35839541686510534, 0.21379637475541158, 0.07778235446255533, 0.47385077435586886, 0.2228216257667247, 0.09664389180075916
assembly_eaf87642cc47414b_13	45969	SNV	G	T	No	1	Heterozygous	177	376	47.0745		86	91	186	190	0.485876	34	177	376	68	83	0	0.947555	1	yes	No	1	No	No					No	-				YALI0_C21802g	YALI0_C21802g	0006886, 0006888, 0015031, 0006890, 0016192, 0006891	intracellular protein transport, ER to Golgi vesicle-mediated transport, protein transport, retrograde vesicle-mediated transport, Golgi to ER, vesicle-mediated transport, intra-Golgi vesicle-mediated transport	0.35839541686510534, 0.21379637475541158, 0.07778235446255533, 0.47385077435586886, 0.2228216257667247, 0.09664389180075916
assembly_eaf87642cc47414b_13	73259	SNV	T	C	No	1	Heterozygous	195	390	50		86	109	163	227	0.441026	34	195	390	70	81	0	0.999494	1	yes	No	1	No	No	ncbi:FUN_006185-T1:c.3563A>G	ncbi:FUN_006185-T1:p.Glu1188Gly	ncbi:FUN_006185-T1:p.Glu1188Gly	ncbi:FUN_006185-T1:c.3563A>G	No	Yes				YALI0_D24189g	YALI0_D24189g	0055085, 0042908	transmembrane transport, xenobiotic transport	1.993594146521005E-4, 0.021451571339482278
assembly_eaf87642cc47414b_13	73447	SNV	C	T	No	1	Heterozygous	198	390	50.7692		108	90	223	167	0.454545	34	198	390	58	77	0	0.979487	1	yes	No	1	No	No	ncbi:FUN_006185-T1:c.3375G>A			ncbi:FUN_006185-T1:c.3375G>A	No	No				YALI0_D24189g	YALI0_D24189g	0055085, 0042908	transmembrane transport, xenobiotic transport	1.993594146521005E-4, 0.021451571339482278
assembly_eaf87642cc47414b_13	73951	SNV	A	G	No	1	Heterozygous	150	295	50.8475		85	65	170	125	0.433333	34	150	295	51	81	0	0.979726	1	yes	No	1	No	No	ncbi:FUN_006185-T1:c.2871T>C			ncbi:FUN_006185-T1:c.2871T>C	No	No				YALI0_D24189g	YALI0_D24189g	0055085, 0042908	transmembrane transport, xenobiotic transport	1.993594146521005E-4, 0.021451571339482278
assembly_eaf87642cc47414b_13	74032	SNV	G	A	No	1	Heterozygous	225	429	52.4476		113	112	218	211	0.497778	34	225	429	67	90	0	0.985797	1	yes	No	1	No	No	ncbi:FUN_006185-T1:c.2790C>T			ncbi:FUN_006185-T1:c.2790C>T	No	No				YALI0_D24189g	YALI0_D24189g	0055085, 0042908	transmembrane transport, xenobiotic transport	1.993594146521005E-4, 0.021451571339482278
assembly_eaf87642cc47414b_13	74092	SNV	A	G	No	1	Heterozygous	188	370	50.8108		67	121	133	237	0.356383	34	188	370	59	74	0	0.840506	1	yes	No	1	No	No	ncbi:FUN_006185-T1:c.2730T>C			ncbi:FUN_006185-T1:c.2730T>C	No	No				YALI0_D24189g	YALI0_D24189g	0055085, 0042908	transmembrane transport, xenobiotic transport	1.993594146521005E-4, 0.021451571339482278
assembly_eaf87642cc47414b_13	74410	SNV	T	C	No	1	Heterozygous	181	367	49.3188		73	108	155	212	0.403315	34	181	367	72	96	0	0.915986	1	yes	No	1	No	No	ncbi:FUN_006185-T1:c.2412A>G			ncbi:FUN_006185-T1:c.2412A>G	No	No				YALI0_D24189g	YALI0_D24189g	0055085, 0042908	transmembrane transport, xenobiotic transport	1.993594146521005E-4, 0.021451571339482278
assembly_eaf87642cc47414b_13	74582	SNV	T	C	No	1	Heterozygous	182	355	51.2676		113	69	219	136	0.379121	34	182	355	77	89	0	0.998305	1	yes	No	1	No	No	ncbi:FUN_006185-T1:c.2240A>G	ncbi:FUN_006185-T1:p.Glu747Gly	ncbi:FUN_006185-T1:p.Glu747Gly	ncbi:FUN_006185-T1:c.2240A>G	No	Yes				YALI0_D24189g	YALI0_D24189g	0055085, 0042908	transmembrane transport, xenobiotic transport	1.993594146521005E-4, 0.021451571339482278
assembly_eaf87642cc47414b_13	75136	SNV	G	C	No	1	Heterozygous	181	334	54.1916		71	110	131	203	0.392265	34	181	334	73	79	0	0.995292	1	yes	No	1	No	No	ncbi:FUN_006185-T1:c.1686C>G			ncbi:FUN_006185-T1:c.1686C>G	No	No				YALI0_D24189g	YALI0_D24189g	0055085, 0042908	transmembrane transport, xenobiotic transport	1.993594146521005E-4, 0.021451571339482278
assembly_eaf87642cc47414b_13	75259	SNV	A	G	No	1	Heterozygous	172	313	54.9521		76	96	139	174	0.44186	34	172	313	69	82	0	0.994747	1	yes	No	1	No	No	ncbi:FUN_006185-T1:c.1563T>C			ncbi:FUN_006185-T1:c.1563T>C	No	No				YALI0_D24189g	YALI0_D24189g	0055085, 0042908	transmembrane transport, xenobiotic transport	1.993594146521005E-4, 0.021451571339482278
assembly_eaf87642cc47414b_13	75321	SNV	C	T	No	1	Heterozygous	95	324	29.321		51	44	161	163	0.463158	34	95	324	46	59	0	0.0958083	0.993437	yes	No	1	No	No	ncbi:FUN_006185-T1:c.1501G>A	ncbi:FUN_006185-T1:p.Ala501Thr	ncbi:FUN_006185-T1:p.Ala501Thr	ncbi:FUN_006185-T1:c.1501G>A	No	Yes				YALI0_D24189g	YALI0_D24189g	0055085, 0042908	transmembrane transport, xenobiotic transport	1.993594146521005E-4, 0.021451571339482278
assembly_eaf87642cc47414b_13	76153	SNV	G	A	No	1	Heterozygous	174	344	50.5814		54	120	129	215	0.310345	34	174	344	57	83	0	0.855756	0.834925	yes	No	1	No	No	ncbi:FUN_006185-T1:c.669C>T			ncbi:FUN_006185-T1:c.669C>T	No	No				YALI0_D24189g	YALI0_D24189g	0055085, 0042908	transmembrane transport, xenobiotic transport	1.993594146521005E-4, 0.021451571339482278
assembly_eaf87642cc47414b_13	76159	SNV	G	A	No	1	Heterozygous	171	344	49.7093		46	125	117	227	0.269006	34	171	344	60	81	0	0.595362	0.721687	yes	No	1	No	No	ncbi:FUN_006185-T1:c.663C>T			ncbi:FUN_006185-T1:c.663C>T	No	No				YALI0_D24189g	YALI0_D24189g	0055085, 0042908	transmembrane transport, xenobiotic transport	1.993594146521005E-4, 0.021451571339482278
assembly_eaf87642cc47414b_13	76477	SNV	A	G	No	1	Heterozygous	170	331	51.3595		82	88	162	169	0.482353	34	170	331	64	85	0	0.971717	1	yes	No	1	No	No	ncbi:FUN_006185-T1:c.345T>C			ncbi:FUN_006185-T1:c.345T>C	No	No				YALI0_D24189g	YALI0_D24189g	0055085, 0042908	transmembrane transport, xenobiotic transport	1.993594146521005E-4, 0.021451571339482278
assembly_eaf87642cc47414b_13	81480	SNV	A	G	No	1	Heterozygous	216	397	54.4081		131	85	230	167	0.393519	34	216	397	69	92	0	0.99899	1	yes	No	1	No	No	ncbi:FUN_006186-T1:c.777T>C			ncbi:FUN_006186-T1:c.777T>C	No	No				YALI0_D24167g	YALI0_D24167g	0006355	regulation of transcription, DNA-templated	0.400466
assembly_eaf87642cc47414b_13	81681	SNV	G	A	No	1	Heterozygous	186	349	53.2951		70	116	143	206	0.376344	34	186	349	66	82	0	0.995585	0.999175	yes	No	1	No	No	ncbi:FUN_006186-T1:c.576C>T			ncbi:FUN_006186-T1:c.576C>T	No	No				YALI0_D24167g	YALI0_D24167g	0006355	regulation of transcription, DNA-templated	0.400466
assembly_eaf87642cc47414b_13	81762	SNV	C	T	No	1	Heterozygous	205	357	57.423		88	117	156	201	0.429268	34	205	357	72	92	0	0.910529	1	yes	No	1	No	No	ncbi:FUN_006186-T1:c.495G>A			ncbi:FUN_006186-T1:c.495G>A	No	No				YALI0_D24167g	YALI0_D24167g	0006355	regulation of transcription, DNA-templated	0.400466
assembly_eaf87642cc47414b_13	82119	SNV	G	A	No	1	Heterozygous	158	339	46.6077		84	74	171	168	0.468354	34	158	339	67	74	0	0.971957	1	yes	No	1	No	No	ncbi:FUN_006186-T1:c.138C>T			ncbi:FUN_006186-T1:c.138C>T	No	No				YALI0_D24167g	YALI0_D24167g	0006355	regulation of transcription, DNA-templated	0.400466
assembly_eaf87642cc47414b_13	87028	SNV	A	T	No	1	Heterozygous	175	358	48.8827		77	98	164	194	0.44	34	175	358	55	77	0	0.876411	1	yes	No	1	No	No	ncbi:FUN_006187-T1:c.86A>T	ncbi:FUN_006187-T1:p.Gln29Leu	ncbi:FUN_006187-T1:p.Gln29Leu	ncbi:FUN_006187-T1:c.86A>T	No	Yes				YALI0_D24145g	YALI0_D24145g	1903424	fluoride transmembrane transport	0.334328
assembly_eaf87642cc47414b_13	87236	SNV	A	G	No	1	Heterozygous	184	306	60.1307		102	82	156	150	0.445652	34	184	306	63	91	0	0.963942	0.996282	yes	No	1	No	No	ncbi:FUN_006187-T1:c.294A>G			ncbi:FUN_006187-T1:c.294A>G	No	No				YALI0_D24145g	YALI0_D24145g	1903424	fluoride transmembrane transport	0.334328
assembly_eaf87642cc47414b_13	87247	SNV	T	C	No	1	Heterozygous	189	371	50.9434		102	87	208	163	0.460317	34	189	371	66	92	0	0.951522	1	yes	No	1	No	No	ncbi:FUN_006187-T1:c.305T>C	ncbi:FUN_006187-T1:p.Leu102Pro	ncbi:FUN_006187-T1:p.Leu102Pro	ncbi:FUN_006187-T1:c.305T>C	No	Yes				YALI0_D24145g	YALI0_D24145g	1903424	fluoride transmembrane transport	0.334328
assembly_eaf87642cc47414b_13	87419	SNV	T	C	No	1	Heterozygous	219	394	55.5838		114	105	204	190	0.479452	34	219	394	82	91	0	0.990676	1	yes	No	1	No	No	ncbi:FUN_006187-T1:c.477T>C			ncbi:FUN_006187-T1:c.477T>C	No	No				YALI0_D24145g	YALI0_D24145g	1903424	fluoride transmembrane transport	0.334328
assembly_eaf87642cc47414b_13	87497	SNV	T	G	No	1	Heterozygous	217	405	53.5802		121	96	236	169	0.442396	34	217	405	73	83	0	0.542481	1	yes	No	1	No	No	ncbi:FUN_006187-T1:c.555T>G			ncbi:FUN_006187-T1:c.555T>G	No	No				YALI0_D24145g	YALI0_D24145g	1903424	fluoride transmembrane transport	0.334328
assembly_eaf87642cc47414b_13	87593	SNV	C	T	No	1	Heterozygous	163	380	42.8947		94	69	219	161	0.423313	34	163	380	59	79	0	0.651721	1	yes	No	1	No	No	ncbi:FUN_006187-T1:c.651C>T			ncbi:FUN_006187-T1:c.651C>T	No	No				YALI0_D24145g	YALI0_D24145g	1903424	fluoride transmembrane transport	0.334328
assembly_eaf87642cc47414b_13	87794	SNV	C	T	No	1	Heterozygous	193	385	50.1299		84	109	162	223	0.435233	34	193	385	61	81	0	0.999948	1	yes	No	1	No	No	ncbi:FUN_006187-T1:c.852C>T			ncbi:FUN_006187-T1:c.852C>T	No	No				YALI0_D24145g	YALI0_D24145g	1903424	fluoride transmembrane transport	0.334328
assembly_eaf87642cc47414b_13	93416	SNV	G	A	No	1	Heterozygous	147	305	48.1967		62	85	145	160	0.421769	34	147	305	66	74	0	0.996165	0.961179	yes	No	1	No	No	ncbi:FUN_006188-T1:c.861G>A			ncbi:FUN_006188-T1:c.861G>A	No	No				YALI0_D24123g	YALI0_D24123g	0006260	DNA replication	0.101832
assembly_eaf87642cc47414b_13	93557	SNV	A	C	No	1	Heterozygous	154	319	48.2759		80	74	162	157	0.480519	34	154	319	72	83	0	0.987916	1	yes	No	1	No	No	ncbi:FUN_006188-T1:c.1002A>C			ncbi:FUN_006188-T1:c.1002A>C	No	No				YALI0_D24123g	YALI0_D24123g	0006260	DNA replication	0.101832
assembly_eaf87642cc47414b_13	94966	SNV	C	T	No	1	Heterozygous	162	332	48.7952		83	79	168	164	0.487654	34	162	332	79	73	0	0.941822	1	yes	No	1	No	No	ncbi:FUN_006188-T1:c.2411C>T	ncbi:FUN_006188-T1:p.Ser804Leu	ncbi:FUN_006188-T1:p.Ser804Leu	ncbi:FUN_006188-T1:c.2411C>T	No	Yes				YALI0_D24123g	YALI0_D24123g	0006260	DNA replication	0.101832
assembly_eaf87642cc47414b_13	94994	SNV	C	G	No	1	Heterozygous	158	331	47.7341		62	96	134	197	0.392405	34	158	331	73	75	0	0.72862	1	yes	No	1	No	No	ncbi:FUN_006188-T1:c.2439C>G			ncbi:FUN_006188-T1:c.2439C>G	No	No				YALI0_D24123g	YALI0_D24123g	0006260	DNA replication	0.101832
assembly_eaf87642cc47414b_13	188570	SNV	C	T	No	1	Heterozygous	176	351	50.1425		96	80	178	173	0.454545	34	176	351	72	95	0	0.979861	0.999573	yes	No	1	No	No	ncbi:FUN_006205-T1:c.267G>A			ncbi:FUN_006205-T1:c.267G>A	No	No				YALI0_D23705g	YALI0_D23705g	0006886, 0006888, 0090110, 0015031, 0016192	intracellular protein transport, ER to Golgi vesicle-mediated transport, cargo loading into COPII-coated vesicle, protein transport, vesicle-mediated transport	0.35839541686510534, 0.21379637475541158, 0.3343275701107349, 0.07778235446255533, 0.2228216257667247
assembly_eaf87642cc47414b_13	232518	SNV	T	C	No	1	Heterozygous	164	341	48.0938		70	94	148	193	0.426829	34	164	341	70	89	0	0.99959	1	yes	No	1	No	No	ncbi:FUN_006220-T1:c.101T>C	ncbi:FUN_006220-T1:p.Ile34Thr	ncbi:FUN_006220-T1:p.Ile34Thr	ncbi:FUN_006220-T1:c.101T>C	No	Yes				YALI0_D23353g	YALI0_D23353g	0006888, 0015031, 0006906, 0016192, 0048219	ER to Golgi vesicle-mediated transport, protein transport, vesicle fusion, vesicle-mediated transport, inter-Golgi cisterna vesicle-mediated transport	0.21379637475541158, 0.07778235446255533, 0.7932493558337466, 0.2228216257667247, 0.18409036289353498
assembly_eaf87642cc47414b_13	234825	SNV	T	C	No	1	Heterozygous	179	361	49.5845		77	102	158	203	0.430168	34	179	361	65	86	0	0.896508	1	yes	No	1	No	No	ncbi:FUN_006221-T1:c.394A>G	ncbi:FUN_006221-T1:p.Met132Val	ncbi:FUN_006221-T1:p.Met132Val	ncbi:FUN_006221-T1:c.394A>G	No	Yes				YALI0_D23331g	YALI0_D23331g	0006779, 0006782, 0006783	porphyrin-containing compound biosynthetic process, protoporphyrinogen IX biosynthetic process, heme biosynthetic process	0.23043698307587324, 0.6386112463108, 0.7595640890703799
assembly_eaf87642cc47414b_13	234970	SNV	T	C	No	1	Heterozygous	186	341	54.5455		103	83	198	143	0.446237	34	186	341	64	77	0	0.96824	1	yes	No	1	No	No	ncbi:FUN_006221-T1:c.249A>G			ncbi:FUN_006221-T1:c.249A>G	No	No				YALI0_D23331g	YALI0_D23331g	0006779, 0006782, 0006783	porphyrin-containing compound biosynthetic process, protoporphyrinogen IX biosynthetic process, heme biosynthetic process	0.23043698307587324, 0.6386112463108, 0.7595640890703799
assembly_eaf87642cc47414b_13	236565	SNV	A	C	No	1	Heterozygous	212	401	52.8678		94	118	186	215	0.443396	34	212	401	67	74	0	0.997086	1	yes	No	1	No	No	ncbi:FUN_006222-T1:c.1860T>G	ncbi:FUN_006222-T1:p.Asn620Lys	ncbi:FUN_006222-T1:p.Asn620Lys	ncbi:FUN_006222-T1:c.1860T>G	No	Yes				YALI0_D23309g	YALI0_D23309g	0043171, 0006508	peptide catabolic process, proteolysis	0.6386112463108, 0.1571128532232683
assembly_eaf87642cc47414b_13	238452	SNV	A	G	No	1	Heterozygous	195	371	52.5606		107	88	201	170	0.451282	34	195	371	67	92	0	0.985149	1	yes	No	1	No	No	ncbi:FUN_006222-T1:c.15-42T>C			ncbi:FUN_006222-T1:c.15-42T>C	No	-				YALI0_D23309g	YALI0_D23309g	0043171, 0006508	peptide catabolic process, proteolysis	0.6386112463108, 0.1571128532232683
assembly_eaf87642cc47414b_13	239787	SNV	A	G	No	1	Heterozygous	171	360	47.5		99	72	183	177	0.421053	34	171	360	69	84	0	0.759089	0.833619	yes	No	1	No	No	ncbi:FUN_006223-T1:c.4645T>C	ncbi:FUN_006223-T1:p.Ser1549Pro	ncbi:FUN_006223-T1:p.Ser1549Pro	ncbi:FUN_006223-T1:c.4645T>C	No	Yes				YALI0_D23287g	YALI0_D23287g	0045944, 0006338, 0031507, 0006355	positive regulation of transcription from RNA polymerase II promoter, chromatin remodeling, heterochromatin assembly, regulation of transcription, DNA-templated	0.32055957322946904, 0.8118118789928426, 0.16465565089585954, 0.40046648264506535
assembly_eaf87642cc47414b_13	239853	SNV	T	C	No	1	Heterozygous	206	397	51.8892		101	105	199	198	0.490291	34	206	397	65	85	0	0.969477	1	yes	No	1	No	No	ncbi:FUN_006223-T1:c.4579A>G	ncbi:FUN_006223-T1:p.Ile1527Val	ncbi:FUN_006223-T1:p.Ile1527Val	ncbi:FUN_006223-T1:c.4579A>G	No	Yes				YALI0_D23287g	YALI0_D23287g	0045944, 0006338, 0031507, 0006355	positive regulation of transcription from RNA polymerase II promoter, chromatin remodeling, heterochromatin assembly, regulation of transcription, DNA-templated	0.32055957322946904, 0.8118118789928426, 0.16465565089585954, 0.40046648264506535
assembly_eaf87642cc47414b_13	239896	SNV	C	A	No	1	Heterozygous	196	389	50.3856		99	97	192	197	0.494898	34	196	389	66	88	0	0.90247	1	yes	No	1	No	No	ncbi:FUN_006223-T1:c.4536G>T			ncbi:FUN_006223-T1:c.4536G>T	No	No				YALI0_D23287g	YALI0_D23287g	0045944, 0006338, 0031507, 0006355	positive regulation of transcription from RNA polymerase II promoter, chromatin remodeling, heterochromatin assembly, regulation of transcription, DNA-templated	0.32055957322946904, 0.8118118789928426, 0.16465565089585954, 0.40046648264506535
assembly_eaf87642cc47414b_13	240214	SNV	T	C	No	1	Heterozygous	169	366	46.1749		72	97	160	206	0.426036	34	169	366	62	72	0	0.570192	1	yes	No	1	No	No	ncbi:FUN_006223-T1:c.4218A>G			ncbi:FUN_006223-T1:c.4218A>G	No	No				YALI0_D23287g	YALI0_D23287g	0045944, 0006338, 0031507, 0006355	positive regulation of transcription from RNA polymerase II promoter, chromatin remodeling, heterochromatin assembly, regulation of transcription, DNA-templated	0.32055957322946904, 0.8118118789928426, 0.16465565089585954, 0.40046648264506535
assembly_eaf87642cc47414b_13	244661	SNV	C	T	No	1	Heterozygous	144	286	50.3497		60	84	116	170	0.416667	34	144	286	64	76	0	0.93841	1	yes	No	1	No	No	ncbi:FUN_006223-T1:c.198+254G>A			ncbi:FUN_006223-T1:c.198+254G>A	No	-				YALI0_D23287g	YALI0_D23287g	0045944, 0006338, 0031507, 0006355	positive regulation of transcription from RNA polymerase II promoter, chromatin remodeling, heterochromatin assembly, regulation of transcription, DNA-templated	0.32055957322946904, 0.8118118789928426, 0.16465565089585954, 0.40046648264506535
assembly_eaf87642cc47414b_13	244730	SNV	T	C	No	1	Heterozygous	150	287	52.2648		85	65	155	132	0.433333	34	150	287	61	75	0	0.864563	1	yes	No	1	No	No	ncbi:FUN_006223-T1:c.198+185A>G			ncbi:FUN_006223-T1:c.198+185A>G	No	-				YALI0_D23287g	YALI0_D23287g	0045944, 0006338, 0031507, 0006355	positive regulation of transcription from RNA polymerase II promoter, chromatin remodeling, heterochromatin assembly, regulation of transcription, DNA-templated	0.32055957322946904, 0.8118118789928426, 0.16465565089585954, 0.40046648264506535
assembly_eaf87642cc47414b_13	244815	SNV	C	T	No	1	Heterozygous	178	336	52.9762		102	76	184	152	0.426966	34	178	336	69	79	0	0.999766	1	yes	No	1	No	No	ncbi:FUN_006223-T1:c.198+100G>A			ncbi:FUN_006223-T1:c.198+100G>A	No	-				YALI0_D23287g	YALI0_D23287g	0045944, 0006338, 0031507, 0006355	positive regulation of transcription from RNA polymerase II promoter, chromatin remodeling, heterochromatin assembly, regulation of transcription, DNA-templated	0.32055957322946904, 0.8118118789928426, 0.16465565089585954, 0.40046648264506535
assembly_eaf87642cc47414b_13	351410	SNV	C	T	No	1	Heterozygous	177	395	44.8101		86	91	194	201	0.485876	34	177	395	54	69	0	0.987111	1	yes	No	1	No	No	ncbi:FUN_006251-T1:c.547G>A	ncbi:FUN_006251-T1:p.Ala183Thr	ncbi:FUN_006251-T1:p.Ala183Thr	ncbi:FUN_006251-T1:c.547G>A	No	Yes				YALI0_C04158g	YALI0_C04158g	0035556	intracellular signal transduction	0.100977
assembly_eaf87642cc47414b_13	352119	SNV	G	A	No	1	Heterozygous	154	333	46.2462		96	58	199	134	0.376623	34	154	333	60	74	0	0.98816	1	yes	No	1	No	No	ncbi:FUN_006251-T1:c.22+28C>T			ncbi:FUN_006251-T1:c.22+28C>T	No	-				YALI0_C04158g	YALI0_C04158g	0035556	intracellular signal transduction	0.100977
assembly_eaf87642cc47414b_13	355776	SNV	C	T	No	1	Heterozygous	86	167	51.497		65	21	121	46	0.244186	34	86	167	35	46	0	0.988375	0.99116	yes	No	1	No	No	ncbi:FUN_006252-T1:c.2244C>T			ncbi:FUN_006252-T1:c.2244C>T	No	No				YALI0_C04180g	YALI0_C04180g	0006629, 0016042, 0007165, 0051209, 0048015, 0035556	lipid metabolic process, lipid catabolic process, signal transduction, release of sequestered calcium ion into cytosol, phosphatidylinositol-mediated signaling, intracellular signal transduction	0.4419689148849951, 0.09664389180075916, 0.1994655000632658, 0.18409036289353498, 0.15679233416674165, 0.1009772677600489
assembly_eaf87642cc47414b_13	359060	SNV	A	G	No	1	Heterozygous	160	334	47.9042		77	83	142	192	0.48125	34	160	334	65	84	0	0.42341	0.942241	yes	No	1	No	No	ncbi:FUN_006253-T1:c.1029T>C			ncbi:FUN_006253-T1:c.1029T>C	No	No				YALI0_C04213g	YALI0_C04213g	0006364	rRNA processing	0.119069
assembly_eaf87642cc47414b_13	367615	SNV	T	C	No	1	Heterozygous	198	351	56.4103		103	95	185	166	0.479798	34	198	351	74	90	0	0.841582	1	yes	No	1	No	No	ncbi:FUN_006255-T1:c.36-96A>G			ncbi:FUN_006255-T1:c.36-96A>G	No	-				YALI0_C04257g	YALI0_C04257g	0009306	protein secretion	0.30557
assembly_eaf87642cc47414b_13	367845	Deletion	T	-	No	1	Heterozygous	112	200	56		28	84	60	140	0.25	32.625	112	200	49	63	-1.52	0.947871	0.933133	yes	No	1	No	No	ncbi:FUN_006255-T1:c.35+224delA			ncbi:FUN_006255-T1:c.35+224delA	No	-		367844		YALI0_C04257g	YALI0_C04257g	0009306	protein secretion	0.30557
assembly_eaf87642cc47414b_13	369456	SNV	C	T	No	1	Heterozygous	165	340	48.5294		70	95	131	209	0.424242	34	165	340	63	78	0	0.922878	0.991751	yes	No	1	No	No	ncbi:FUN_006256-T1:c.390G>A			ncbi:FUN_006256-T1:c.390G>A	No	No				YALI0_C04279g	YALI0_C04279g	0006508, 0051603	proteolysis, proteolysis involved in cellular protein catabolic process	0.1571128532232683, 0.1368240736968097
assembly_eaf87642cc47414b_13	369788	SNV	A	G	No	1	Heterozygous	145	309	46.9256		76	69	141	168	0.475862	34	145	309	56	63	0	0.797866	0.877129	yes	No	1	No	No	ncbi:FUN_006256-T1:c.58T>C	ncbi:FUN_006256-T1:p.Ser20Pro	ncbi:FUN_006256-T1:p.Ser20Pro	ncbi:FUN_006256-T1:c.58T>C	No	Yes				YALI0_C04279g	YALI0_C04279g	0006508, 0051603	proteolysis, proteolysis involved in cellular protein catabolic process	0.1571128532232683, 0.1368240736968097
assembly_eaf87642cc47414b_13	376447	SNV	G	A	No	1	Heterozygous	159	302	52.649		81	78	165	137	0.490566	34	159	302	55	78	0	0.947492	0.999871	yes	No	1	No	No	ncbi:FUN_006258-T1:c.1118G>A	ncbi:FUN_006258-T1:p.Arg373His	ncbi:FUN_006258-T1:p.Arg373His	ncbi:FUN_006258-T1:c.1118G>A	No	Yes				YALI0_C04323g	YALI0_C04323g	0055085	transmembrane transport	0.000199359
assembly_eaf87642cc47414b_13	377698	SNV	T	C	No	1	Heterozygous	137	273	50.1832		42	95	85	188	0.306569	34	137	273	59	65	0	0.550697	1	yes	No	1	No	No	ncbi:FUN_006259-T1:c.123A>G			ncbi:FUN_006259-T1:c.123A>G	No	No				YALI0_C04345g	YALI0_C04345g	0006364, 0000477	rRNA processing, generation of mature 5'-end of LSU-rRNA from tricistronic rRNA transcript (SSU-rRNA, 5.8S rRNA, LSU-rRNA)	0.11906908857561183, 0.18409036289353498
assembly_eaf87642cc47414b_13	377796	SNV	G	A	No	1	Heterozygous	115	257	44.7471		33	82	97	160	0.286957	34	115	257	48	60	0	0.842982	0.635321	yes	No	1	No	No	ncbi:FUN_006259-T1:c.25C>T			ncbi:FUN_006259-T1:c.25C>T	No	No				YALI0_C04345g	YALI0_C04345g	0006364, 0000477	rRNA processing, generation of mature 5'-end of LSU-rRNA from tricistronic rRNA transcript (SSU-rRNA, 5.8S rRNA, LSU-rRNA)	0.11906908857561183, 0.18409036289353498
assembly_eaf87642cc47414b_13	390940	SNV	A	C	No	1	Heterozygous	71	162	43.8272		40	31	96	66	0.43662	34	71	162	36	43	0	0.714086	1	yes	No	1	No	No	ncbi:FUN_006263-T1:c.360A>C			ncbi:FUN_006263-T1:c.360A>C	No	No				YALI0_C04477g	YALI0_C04477g	0015903, 1990961, 0055085	fluconazole transport, drug transmembrane export, transmembrane transport	0.15679233416674165, 0.08017071196195724, 1.993594146521005E-4
assembly_eaf87642cc47414b_13	391322	SNV	C	T	No	1	Heterozygous	76	152	50		48	28	91	61	0.368421	34	76	152	50	55	0	0.989541	0.999434	yes	No	1	No	No	ncbi:FUN_006263-T1:c.742C>T			ncbi:FUN_006263-T1:c.742C>T	No	No				YALI0_C04477g	YALI0_C04477g	0015903, 1990961, 0055085	fluconazole transport, drug transmembrane export, transmembrane transport	0.15679233416674165, 0.08017071196195724, 1.993594146521005E-4
assembly_eaf87642cc47414b_13	391531	SNV	G	A	No	1	Heterozygous	86	141	60.9929		34	52	62	79	0.395349	34	86	141	39	46	0	0.996431	0.995827	yes	No	1	No	No	ncbi:FUN_006263-T1:c.951G>A			ncbi:FUN_006263-T1:c.951G>A	No	No				YALI0_C04477g	YALI0_C04477g	0015903, 1990961, 0055085	fluconazole transport, drug transmembrane export, transmembrane transport	0.15679233416674165, 0.08017071196195724, 1.993594146521005E-4
assembly_eaf87642cc47414b_13	391615	SNV	T	C	No	1	Heterozygous	91	153	59.4771		23	68	45	108	0.252747	34	91	153	38	46	0	0.999519	0.976139	yes	No	1	No	No	ncbi:FUN_006263-T1:c.1035T>C			ncbi:FUN_006263-T1:c.1035T>C	No	No				YALI0_C04477g	YALI0_C04477g	0015903, 1990961, 0055085	fluconazole transport, drug transmembrane export, transmembrane transport	0.15679233416674165, 0.08017071196195724, 1.993594146521005E-4
assembly_eaf87642cc47414b_13	398115	SNV	C	T	No	1	Heterozygous	60	150	40		42	18	88	62	0.3	34	60	150	33	42	0	0.913972	0.632429	yes	No	1	No	No	ncbi:FUN_006266-T1:c.1567G>A	ncbi:FUN_006266-T1:p.Asp523Asn	ncbi:FUN_006266-T1:p.Asp523Asn	ncbi:FUN_006266-T1:c.1567G>A	No	Yes				YALI0_C04411g	YALI0_C04411g	0071421, 0070574, 0006828, 0034755, 0030001, 0030026	manganese ion transmembrane transport, cadmium ion transmembrane transport, manganese ion transport, iron ion transmembrane transport, metal ion transport, cellular manganese ion homeostasis	0.5569763936638148, 0.3343275701107349, 0.3343275701107349, 0.7052194718463938, 0.8400701579416695, 0.23043698307587324
assembly_eaf87642cc47414b_13	398137	SNV	T	C	No	1	Heterozygous	62	136	45.5882		41	21	80	56	0.33871	34	62	136	37	45	0	0.89187	0.907653	yes	No	1	No	No	ncbi:FUN_006266-T1:c.1545A>G			ncbi:FUN_006266-T1:c.1545A>G	No	No				YALI0_C04411g	YALI0_C04411g	0071421, 0070574, 0006828, 0034755, 0030001, 0030026	manganese ion transmembrane transport, cadmium ion transmembrane transport, manganese ion transport, iron ion transmembrane transport, metal ion transport, cellular manganese ion homeostasis	0.5569763936638148, 0.3343275701107349, 0.3343275701107349, 0.7052194718463938, 0.8400701579416695, 0.23043698307587324
assembly_eaf87642cc47414b_13	398581	SNV	T	C	No	1	Heterozygous	93	180	51.6667		52	41	91	89	0.44086	34	93	180	39	52	0	0.997828	0.97983	yes	No	1	No	No	ncbi:FUN_006266-T1:c.1101A>G			ncbi:FUN_006266-T1:c.1101A>G	No	No				YALI0_C04411g	YALI0_C04411g	0071421, 0070574, 0006828, 0034755, 0030001, 0030026	manganese ion transmembrane transport, cadmium ion transmembrane transport, manganese ion transport, iron ion transmembrane transport, metal ion transport, cellular manganese ion homeostasis	0.5569763936638148, 0.3343275701107349, 0.3343275701107349, 0.7052194718463938, 0.8400701579416695, 0.23043698307587324
assembly_eaf87642cc47414b_14	190300	SNV	A	G	No	1	Heterozygous	165	285	57.8947		102	63	163	122	0.381818	34	165	285	58	76	0	0.998962	0.984797	yes	No	1	No	No	ncbi:FUN_006332-T1:c.254T>C	ncbi:FUN_006332-T1:p.Ile85Thr	ncbi:FUN_006332-T1:p.Ile85Thr	ncbi:FUN_006332-T1:c.254T>C	No	Yes				YALI0_D26730g	YALI0_D26730g	1990961	drug transmembrane export	0.0801707
assembly_eaf87642cc47414b_14	289087	SNV	A	G	No	1	Heterozygous	126	208	60.5769		66	60	109	99	0.47619	34	126	208	56	61	0	0.998054	1	yes	No	1	No	No	ncbi:FUN_006370-T1:c.1365T>C			ncbi:FUN_006370-T1:c.1365T>C	No	No				YALI0_E35046g	YALI0_E35046g	0042026, 0051085	protein refolding, chaperone mediated protein folding requiring cofactor	0.5869219566443066, 0.3848862081019184
assembly_eaf87642cc47414b_15	31124	SNV	C	T	No	1	Heterozygous	94	233	40.3433		77	17	188	45	0.180851	34	94	233	36	47	0	0.944751	1	yes	No	1	No	No	ncbi:FUN_006378-T1:c.1761G>A			ncbi:FUN_006378-T1:c.1761G>A	No	No				YALI0_E07601g	YALI0_E07601g	0007264, 0007165, 0007010	small GTPase mediated signal transduction, signal transduction, cytoskeleton organization	0.18817067715616442, 0.1994655000632658, 0.23788132010378826
assembly_eaf87642cc47414b_15	31220	SNV	A	G	No	1	Heterozygous	144	353	40.7932		61	83	165	188	0.423611	34	144	353	52	54	0	0.683199	0.987003	yes	No	1	No	No	ncbi:FUN_006378-T1:c.1665T>C			ncbi:FUN_006378-T1:c.1665T>C	No	No				YALI0_E07601g	YALI0_E07601g	0007264, 0007165, 0007010	small GTPase mediated signal transduction, signal transduction, cytoskeleton organization	0.18817067715616442, 0.1994655000632658, 0.23788132010378826
assembly_eaf87642cc47414b_15	31229	SNV	C	A	No	1	Heterozygous	140	341	41.0557		61	79	156	185	0.435714	34	140	341	47	53	0	0.352597	1	yes	No	1	No	No	ncbi:FUN_006378-T1:c.1656G>T			ncbi:FUN_006378-T1:c.1656G>T	No	No				YALI0_E07601g	YALI0_E07601g	0007264, 0007165, 0007010	small GTPase mediated signal transduction, signal transduction, cytoskeleton organization	0.18817067715616442, 0.1994655000632658, 0.23788132010378826
assembly_eaf87642cc47414b_15	31466	SNV	G	A	No	1	Heterozygous	174	341	51.0264		111	63	226	115	0.362069	34	174	341	64	79	0	0.987883	1	yes	No	1	No	No	ncbi:FUN_006378-T1:c.1419C>T			ncbi:FUN_006378-T1:c.1419C>T	No	No				YALI0_E07601g	YALI0_E07601g	0007264, 0007165, 0007010	small GTPase mediated signal transduction, signal transduction, cytoskeleton organization	0.18817067715616442, 0.1994655000632658, 0.23788132010378826
assembly_eaf87642cc47414b_15	32240	SNV	G	A	No	1	Heterozygous	142	297	47.8114		55	87	103	194	0.387324	34	142	297	56	70	0	0.987315	0.982649	yes	No	1	No	No	ncbi:FUN_006378-T1:c.645C>T			ncbi:FUN_006378-T1:c.645C>T	No	No				YALI0_E07601g	YALI0_E07601g	0007264, 0007165, 0007010	small GTPase mediated signal transduction, signal transduction, cytoskeleton organization	0.18817067715616442, 0.1994655000632658, 0.23788132010378826
assembly_eaf87642cc47414b_15	32906	SNV	T	G	No	1	Heterozygous	161	320	50.3125		68	93	144	176	0.42236	34	161	320	63	79	0	0.971069	1	yes	No	1	No	No					No	-				YALI0_E07601g	YALI0_E07601g	0007264, 0007165, 0007010	small GTPase mediated signal transduction, signal transduction, cytoskeleton organization	0.18817067715616442, 0.1994655000632658, 0.23788132010378826
assembly_eaf87642cc47414b_15	52860	SNV	T	C	No	1	Heterozygous	167	331	50.4532		56	111	122	209	0.335329	34	167	331	63	75	0	0.940643	0.995831	yes	No	1	No	No	ncbi:FUN_006383-T1:c.1566T>C			ncbi:FUN_006383-T1:c.1566T>C	No	No				YALI0_E07491g	YALI0_E07491g	0007019, 0007018, 0000070	microtubule depolymerization, microtubule-based movement, mitotic sister chromatid segregation	0.18409036289353498, 0.012858681546640272, 0.0658788334471534
assembly_eaf87642cc47414b_15	84653	SNV	T	C	No	1	Heterozygous	143	329	43.465		77	66	183	146	0.461538	34	143	329	64	80	0	0.997615	1	yes	No	1	No	No	ncbi:FUN_006395-T1:c.1306T>C	ncbi:FUN_006395-T1:p.Cys436Arg	ncbi:FUN_006395-T1:p.Cys436Arg	ncbi:FUN_006395-T1:c.1306T>C	No	Yes				YALI0_E07205g	YALI0_E07205g	0006865, 0015812, 0055085	amino acid transport, gamma-aminobutyric acid transport, transmembrane transport	0.6346716331626047, 0.5145442260992928, 1.993594146521005E-4
assembly_eaf87642cc47414b_15	113652	SNV	C	T	No	1	Heterozygous	162	342	47.3684		76	86	163	179	0.469136	34	162	342	64	81	0	0.850842	1	yes	No	1	No	No	ncbi:FUN_006406-T1:c.55G>A	ncbi:FUN_006406-T1:p.Glu19Lys	ncbi:FUN_006406-T1:p.Glu19Lys	ncbi:FUN_006406-T1:c.55G>A	No	Yes				YALI0_E06919g	YALI0_E06919g	0010506, 0031139, 0071230, 0030307, 0009267, 0031929	regulation of autophagy, positive regulation of conjugation with cellular fusion, cellular response to amino acid stimulus, positive regulation of cell growth, cellular response to starvation, TOR signaling	0.08912195275311219, 0.45693037878954645, 0.3343275701107349, 0.18409036289353498, 0.7595640890703799, 0.6386112463108
assembly_eaf87642cc47414b_15	211384	SNV	G	A	No	1	Heterozygous	177	374	47.3262		114	63	233	141	0.355932	34	177	374	57	74	0	0.989455	1	yes	No	1	No	No	ncbi:FUN_006443-T1:c.792G>A			ncbi:FUN_006443-T1:c.792G>A	No	No				YALI0_E06017g	YALI0_E06017g	0006974, 0036211, 0016567, 0006511	cellular response to DNA damage stimulus, protein modification process, protein ubiquitination, ubiquitin-dependent protein catabolic process	0.7599337623422475, 0.08017071196195724, 0.33447358741408095, 0.4261907105521554
assembly_eaf87642cc47414b_15	211438	SNV	C	T	No	1	Heterozygous	169	371	45.5526		85	84	183	188	0.497041	34	169	371	58	70	0	0.999773	1	yes	No	1	No	No	ncbi:FUN_006443-T1:c.846C>T			ncbi:FUN_006443-T1:c.846C>T	No	No				YALI0_E06017g	YALI0_E06017g	0006974, 0036211, 0016567, 0006511	cellular response to DNA damage stimulus, protein modification process, protein ubiquitination, ubiquitin-dependent protein catabolic process	0.7599337623422475, 0.08017071196195724, 0.33447358741408095, 0.4261907105521554
assembly_eaf87642cc47414b_15	211463	SNV	T	G	No	1	Heterozygous	203	415	48.9157		85	118	180	235	0.418719	34	203	415	60	76	0	0.990583	1	yes	No	1	No	No	ncbi:FUN_006443-T1:c.871T>G	ncbi:FUN_006443-T1:p.Ser291Ala	ncbi:FUN_006443-T1:p.Ser291Ala	ncbi:FUN_006443-T1:c.871T>G	No	Yes				YALI0_E06017g	YALI0_E06017g	0006974, 0036211, 0016567, 0006511	cellular response to DNA damage stimulus, protein modification process, protein ubiquitination, ubiquitin-dependent protein catabolic process	0.7599337623422475, 0.08017071196195724, 0.33447358741408095, 0.4261907105521554
assembly_eaf87642cc47414b_15	211678	SNV	T	A	No	1	Heterozygous	181	418	43.3014		80	101	195	223	0.441989	34	181	418	62	70	0	0.993858	1	yes	No	1	No	No	ncbi:FUN_006443-T1:c.1086T>A			ncbi:FUN_006443-T1:c.1086T>A	No	No				YALI0_E06017g	YALI0_E06017g	0006974, 0036211, 0016567, 0006511	cellular response to DNA damage stimulus, protein modification process, protein ubiquitination, ubiquitin-dependent protein catabolic process	0.7599337623422475, 0.08017071196195724, 0.33447358741408095, 0.4261907105521554
assembly_eaf87642cc47414b_15	218449	SNV	A	G	No	1	Heterozygous	171	313	54.6326		101	70	163	150	0.409357	34	171	313	62	70	0	0.903037	0.863694	yes	No	1	No	No	ncbi:FUN_006444-T1:c.1080A>G			ncbi:FUN_006444-T1:c.1080A>G	No	No				YALI0_E05995g	YALI0_E05995g	0016042	lipid catabolic process	0.0966439
assembly_eaf87642cc47414b_15	218761	SNV	T	C	No	1	Heterozygous	181	361	50.1385		88	93	170	191	0.486188	34	181	361	66	80	0	0.997258	1	yes	No	1	No	No	ncbi:FUN_006444-T1:c.1392T>C			ncbi:FUN_006444-T1:c.1392T>C	No	No				YALI0_E05995g	YALI0_E05995g	0016042	lipid catabolic process	0.0966439
assembly_eaf87642cc47414b_15	218768	SNV	A	G	No	1	Heterozygous	174	323	53.87		82	92	134	189	0.471264	34	174	323	66	77	0	0.889583	0.946084	yes	No	1	No	No	ncbi:FUN_006444-T1:c.1399A>G	ncbi:FUN_006444-T1:p.Asn467Asp	ncbi:FUN_006444-T1:p.Asn467Asp	ncbi:FUN_006444-T1:c.1399A>G	No	Yes				YALI0_E05995g	YALI0_E05995g	0016042	lipid catabolic process	0.0966439
assembly_eaf87642cc47414b_15	219345	SNV	T	C	No	1	Heterozygous	178	365	48.7671		87	91	187	178	0.488764	34	178	365	66	85	0	0.997559	1	yes	No	1	No	No	ncbi:FUN_006445-T1:c.3630A>G			ncbi:FUN_006445-T1:c.3630A>G	No	No				YALI0_E05973g	YALI0_E05973g	0055085	transmembrane transport	0.000199359
assembly_eaf87642cc47414b_15	219984	SNV	A	G	No	1	Heterozygous	172	342	50.2924		71	101	158	184	0.412791	34	172	342	59	80	0	0.954235	0.975303	yes	No	1	No	No	ncbi:FUN_006445-T1:c.2991T>C			ncbi:FUN_006445-T1:c.2991T>C	No	No				YALI0_E05973g	YALI0_E05973g	0055085	transmembrane transport	0.000199359
assembly_eaf87642cc47414b_15	220020	SNV	G	A	No	1	Heterozygous	166	354	46.8927		72	94	170	184	0.433735	34	166	354	61	80	0	0.987747	0.98385	yes	No	1	No	No	ncbi:FUN_006445-T1:c.2955C>T			ncbi:FUN_006445-T1:c.2955C>T	No	No				YALI0_E05973g	YALI0_E05973g	0055085	transmembrane transport	0.000199359
assembly_eaf87642cc47414b_15	220350	SNV	G	A	No	1	Heterozygous	158	323	48.9164		91	67	170	153	0.424051	34	158	323	60	77	0	0.415054	0.975802	yes	No	1	No	No	ncbi:FUN_006445-T1:c.2625C>T			ncbi:FUN_006445-T1:c.2625C>T	No	No				YALI0_E05973g	YALI0_E05973g	0055085	transmembrane transport	0.000199359
assembly_eaf87642cc47414b_15	220419	SNV	G	A	No	1	Heterozygous	150	324	46.2963		72	78	178	146	0.48	34	150	324	61	79	0	0.957939	0.858202	yes	No	1	No	No	ncbi:FUN_006445-T1:c.2556C>T			ncbi:FUN_006445-T1:c.2556C>T	No	No				YALI0_E05973g	YALI0_E05973g	0055085	transmembrane transport	0.000199359
assembly_eaf87642cc47414b_15	220884	SNV	C	T	No	1	Heterozygous	162	321	50.4673		50	112	95	226	0.308642	34	162	321	56	78	0	0.998256	1	yes	No	1	No	No	ncbi:FUN_006445-T1:c.2091G>A			ncbi:FUN_006445-T1:c.2091G>A	No	No				YALI0_E05973g	YALI0_E05973g	0055085	transmembrane transport	0.000199359
assembly_eaf87642cc47414b_15	220915	SNV	A	G	No	1	Heterozygous	142	289	49.1349		59	83	116	173	0.415493	34	142	289	54	75	0	0.982661	1	yes	No	1	No	No	ncbi:FUN_006445-T1:c.2060T>C	ncbi:FUN_006445-T1:p.Ile687Thr	ncbi:FUN_006445-T1:p.Ile687Thr	ncbi:FUN_006445-T1:c.2060T>C	No	Yes				YALI0_E05973g	YALI0_E05973g	0055085	transmembrane transport	0.000199359
assembly_eaf87642cc47414b_15	220994	SNV	G	A	No	1	Heterozygous	151	324	46.6049		82	69	180	144	0.456954	34	151	324	53	63	0	0.999528	1	yes	No	1	No	No	ncbi:FUN_006445-T1:c.1981C>T	ncbi:FUN_006445-T1:p.Pro661Ser	ncbi:FUN_006445-T1:p.Pro661Ser	ncbi:FUN_006445-T1:c.1981C>T	No	Yes				YALI0_E05973g	YALI0_E05973g	0055085	transmembrane transport	0.000199359
assembly_eaf87642cc47414b_15	221271	SNV	C	T	No	1	Heterozygous	153	338	45.2663		96	57	204	134	0.372549	34	153	338	59	73	0	0.966884	1	yes	No	1	No	No	ncbi:FUN_006445-T1:c.1704G>A			ncbi:FUN_006445-T1:c.1704G>A	No	No				YALI0_E05973g	YALI0_E05973g	0055085	transmembrane transport	0.000199359
assembly_eaf87642cc47414b_15	221670	SNV	G	A	No	1	Heterozygous	168	305	55.082		80	88	151	154	0.47619	34	168	305	62	76	0	0.985015	1	yes	No	1	No	No	ncbi:FUN_006445-T1:c.1305C>T			ncbi:FUN_006445-T1:c.1305C>T	No	No				YALI0_E05973g	YALI0_E05973g	0055085	transmembrane transport	0.000199359
assembly_eaf87642cc47414b_15	221751	SNV	G	A	No	1	Heterozygous	176	358	49.162		80	96	171	187	0.454545	34	176	358	63	87	0	0.99877	1	yes	No	1	No	No	ncbi:FUN_006445-T1:c.1224C>T			ncbi:FUN_006445-T1:c.1224C>T	No	No				YALI0_E05973g	YALI0_E05973g	0055085	transmembrane transport	0.000199359
assembly_eaf87642cc47414b_15	222576	SNV	C	A	No	1	Heterozygous	164	350	46.8571		98	66	214	136	0.402439	34	164	350	71	86	0	0.997819	1	yes	No	1	No	No	ncbi:FUN_006445-T1:c.399G>T			ncbi:FUN_006445-T1:c.399G>T	No	No				YALI0_E05973g	YALI0_E05973g	0055085	transmembrane transport	0.000199359
assembly_eaf87642cc47414b_15	222862	SNV	A	G	No	1	Heterozygous	139	285	48.7719		65	74	127	158	0.467626	34	139	285	56	70	0	0.912444	1	yes	No	1	No	No	ncbi:FUN_006445-T1:c.113T>C	ncbi:FUN_006445-T1:p.Val38Ala	ncbi:FUN_006445-T1:p.Val38Ala	ncbi:FUN_006445-T1:c.113T>C	No	Yes				YALI0_E05973g	YALI0_E05973g	0055085	transmembrane transport	0.000199359
assembly_eaf87642cc47414b_15	223870	SNV	T	G	No	1	Heterozygous	167	343	48.688		78	89	157	186	0.467066	34	167	343	68	83	0	0.996273	1	yes	No	1	No	No	ncbi:FUN_006446-T1:c.1596A>C			ncbi:FUN_006446-T1:c.1596A>C	No	No				YALI0_E05951g	YALI0_E05951g	0019748	secondary metabolic process	0.274633
assembly_eaf87642cc47414b_15	230804	SNV	G	A	No	1	Heterozygous	165	359	45.961		78	87	168	191	0.472727	34	165	359	63	79	0	0.9136	1	yes	No	1	No	No	ncbi:FUN_006448-T1:c.66C>T			ncbi:FUN_006448-T1:c.66C>T	No	No				YALI0_E05907g	YALI0_E05907g	0019433	triglyceride catabolic process	0.45693
assembly_eaf87642cc47414b_16	73297	SNV	G	A	No	1	Heterozygous	140	288	48.6111		77	63	151	137	0.45	34	140	288	64	77	0	0.887267	1	yes	No	1	No	No	ncbi:FUN_006488-T1:c.324C>T			ncbi:FUN_006488-T1:c.324C>T	No	No				YALI0_C03003g	YALI0_C03003g	0009062, 0006631	fatty acid catabolic process, fatty acid metabolic process	0.7052194718463938, 0.7074586050302956
assembly_eaf87642cc47414b_17	26691	SNV	A	T	No	1	Heterozygous	153	320	47.8125		74	79	152	168	0.48366	34	153	320	58	74	0	0.822693	1	yes	No	1	No	No	ncbi:FUN_006554-T1:c.2113T>A	ncbi:FUN_006554-T1:p.Tyr705Asn	ncbi:FUN_006554-T1:p.Tyr705Asn	ncbi:FUN_006554-T1:c.2113T>A	No	Yes				YALI0_C01375g	YALI0_C01375g	0045944, 0006355	positive regulation of transcription from RNA polymerase II promoter, regulation of transcription, DNA-templated	0.32055957322946904, 0.40046648264506535
assembly_eaf87642cc47414b_17	27282	SNV	A	T	No	1	Heterozygous	124	249	49.7992		71	53	130	119	0.427419	34	124	249	51	64	0	0.994869	0.979696	yes	No	1	No	No	ncbi:FUN_006554-T1:c.1522T>A	ncbi:FUN_006554-T1:p.Leu508Met	ncbi:FUN_006554-T1:p.Leu508Met	ncbi:FUN_006554-T1:c.1522T>A	No	Yes				YALI0_C01375g	YALI0_C01375g	0045944, 0006355	positive regulation of transcription from RNA polymerase II promoter, regulation of transcription, DNA-templated	0.32055957322946904, 0.40046648264506535
assembly_eaf87642cc47414b_17	194411	SNV	A	G	No	1	Heterozygous	143	323	44.2724		67	76	148	175	0.468531	34	143	323	56	77	0	0.999117	1	yes	No	1	No	No	ncbi:FUN_006604-T1:c.60A>G			ncbi:FUN_006604-T1:c.60A>G	No	No				YALI0_C00187g	YALI0_C00187g	0005975	carbohydrate metabolic process	0.196437
assembly_eaf87642cc47414b_17	194984	SNV	C	T	No	1	Heterozygous	143	300	47.6667		71	72	152	148	0.496503	34	143	300	54	68	0	0.996626	1	yes	No	1	No	No	ncbi:FUN_006604-T1:c.633C>T			ncbi:FUN_006604-T1:c.633C>T	No	No				YALI0_C00187g	YALI0_C00187g	0005975	carbohydrate metabolic process	0.196437
assembly_eaf87642cc47414b_17	199256	SNV	G	C	No	1	Heterozygous	151	276	54.7101		71	80	138	138	0.470199	34	151	276	68	77	0	0.99913	1	yes	No	1	No	No	ncbi:FUN_006605-T1:c.393G>C	ncbi:FUN_006605-T1:p.Arg131Ser	ncbi:FUN_006605-T1:p.Arg131Ser	ncbi:FUN_006605-T1:c.393G>C	No	Yes				YALI0_C00165g	YALI0_C00165g	0070536, 0032511	protein K63-linked deubiquitination, late endosome to vacuole transport via multivesicular body sorting pathway	0.18409036289353498, 0.27463349598424625
assembly_eaf87642cc47414b_18	1328	SNV	C	T	No	1	Heterozygous	55	136	40.4412		41	14	93	43	0.254545	34	55	136	37	42	0	0.979829	0.921129	yes	No	1	No	No	ncbi:FUN_006609-T1:c.379C>T			ncbi:FUN_006609-T1:c.379C>T	No	No				YALI0_A08448g	YALI0_A08448g	0120009, 0015914	-, phospholipid transport	0.09429918094302692, 0.12535006822320038
assembly_eaf87642cc47414b_18	23767	SNV	A	G	No	1	Heterozygous	150	320	46.875		66	84	132	188	0.44	34	150	320	65	77	0	0.696299	1	yes	No	1	No	No	ncbi:FUN_006621-T1:c.480T>C			ncbi:FUN_006621-T1:c.480T>C	No	No				YALI0_A08800g	YALI0_A08800g	0006508, 0051603	proteolysis, proteolysis involved in cellular protein catabolic process	0.1571128532232683, 0.1368240736968097
assembly_eaf87642cc47414b_18	30494	SNV	A	G	No	1	Heterozygous	115	264	43.5606		28	87	88	176	0.243478	34	115	264	48	61	0	0.50701	0.579115	yes	No	1	No	No	ncbi:FUN_006625-T1:c.453A>G			ncbi:FUN_006625-T1:c.453A>G	No	No				YALI0_A08998g	YALI0_A08998g	0034219, 0055085, 1902600, 0008643	carbohydrate transmembrane transport, transmembrane transport, hydrogen ion transmembrane transport, carbohydrate transport	0.0036570415479795226, 1.993594146521005E-4, 0.16973572167734463, 0.0036570415479795226
assembly_eaf87642cc47414b_18	39978	SNV	G	A	No	1	Heterozygous	188	402	46.7662		99	89	201	201	0.473404	34	188	402	73	90	0	0.930086	1	yes	No	1	No	No	ncbi:FUN_006627-T1:c.1019C>T	ncbi:FUN_006627-T1:p.Ser340Leu	ncbi:FUN_006627-T1:p.Ser340Leu	ncbi:FUN_006627-T1:c.1019C>T	No	Yes				YALI0_A09042g	YALI0_A09042g	0006744	ubiquinone biosynthetic process	0.329829
assembly_eaf87642cc47414b_18	40016	SNV	G	C	No	1	Heterozygous	180	362	49.7238		93	87	176	186	0.483333	34	180	362	76	94	0	0.997524	1	yes	No	1	No	No	ncbi:FUN_006627-T1:c.981C>G			ncbi:FUN_006627-T1:c.981C>G	No	No				YALI0_A09042g	YALI0_A09042g	0006744	ubiquinone biosynthetic process	0.329829
assembly_eaf87642cc47414b_18	40409	SNV	A	G	No	1	Heterozygous	171	325	52.6154		107	64	204	121	0.374269	34	171	325	68	80	0	0.999415	1	yes	No	1	No	No	ncbi:FUN_006627-T1:c.588T>C			ncbi:FUN_006627-T1:c.588T>C	No	No				YALI0_A09042g	YALI0_A09042g	0006744	ubiquinone biosynthetic process	0.329829
assembly_eaf87642cc47414b_18	48004	SNV	C	T	No	1	Heterozygous	164	336	48.8095		72	92	142	194	0.439024	34	164	336	57	77	0	0.848698	1	yes	No	1	No	No	ncbi:FUN_006630-T1:c.441G>A			ncbi:FUN_006630-T1:c.441G>A	No	No				YALI0_A09108g	YALI0_A09108g	0006457, 0006357	protein folding, regulation of transcription from RNA polymerase II promoter	0.6214653460338959, 0.20030572061498575
assembly_eaf87642cc47414b_18	48232	SNV	C	T	No	1	Heterozygous	147	319	46.0815		74	73	157	162	0.496599	34	147	319	56	69	0	0.928706	1	yes	No	1	No	No	ncbi:FUN_006630-T1:c.213G>A			ncbi:FUN_006630-T1:c.213G>A	No	No				YALI0_A09108g	YALI0_A09108g	0006457, 0006357	protein folding, regulation of transcription from RNA polymerase II promoter	0.6214653460338959, 0.20030572061498575
assembly_eaf87642cc47414b_18	59917	SNV	A	T	No	1	Heterozygous	170	331	51.3595		93	77	175	156	0.452941	34	170	331	66	78	0	0.997792	1	yes	No	1	No	No	ncbi:FUN_006635-T1:c.1395T>A			ncbi:FUN_006635-T1:c.1395T>A	No	No				YALI0_A09262g	YALI0_A09262g	0006508	proteolysis	0.157113
assembly_eaf87642cc47414b_18	60013	SNV	G	A	No	1	Heterozygous	178	354	50.2825		89	89	167	187	0.5	34	178	354	67	81	0	0.990958	1	yes	No	1	No	No	ncbi:FUN_006635-T1:c.1299C>T			ncbi:FUN_006635-T1:c.1299C>T	No	No				YALI0_A09262g	YALI0_A09262g	0006508	proteolysis	0.157113
assembly_eaf87642cc47414b_18	60043	SNV	G	A	No	1	Heterozygous	164	334	49.1018		77	87	150	184	0.469512	34	164	334	69	81	0	0.993713	1	yes	No	1	No	No	ncbi:FUN_006635-T1:c.1269C>T			ncbi:FUN_006635-T1:c.1269C>T	No	No				YALI0_A09262g	YALI0_A09262g	0006508	proteolysis	0.157113
assembly_eaf87642cc47414b_18	60130	SNV	A	C	No	1	Heterozygous	151	294	51.3605		67	84	134	160	0.443709	34	151	294	66	78	0	0.994503	1	yes	No	1	No	No	ncbi:FUN_006635-T1:c.1182T>G			ncbi:FUN_006635-T1:c.1182T>G	No	No				YALI0_A09262g	YALI0_A09262g	0006508	proteolysis	0.157113
assembly_eaf87642cc47414b_18	60269	SNV	A	G	No	1	Heterozygous	173	323	53.5604		104	69	188	135	0.398844	34	173	323	78	92	0	0.858001	1	yes	No	1	No	No	ncbi:FUN_006635-T1:c.1043T>C	ncbi:FUN_006635-T1:p.Val348Ala	ncbi:FUN_006635-T1:p.Val348Ala	ncbi:FUN_006635-T1:c.1043T>C	No	Yes				YALI0_A09262g	YALI0_A09262g	0006508	proteolysis	0.157113
assembly_eaf87642cc47414b_18	60503	SNV	C	T	No	1	Heterozygous	201	394	51.0152		97	104	198	196	0.482587	34	201	394	70	86	0	0.981381	1	yes	No	1	No	No	ncbi:FUN_006635-T1:c.809G>A	ncbi:FUN_006635-T1:p.Arg270Gln	ncbi:FUN_006635-T1:p.Arg270Gln	ncbi:FUN_006635-T1:c.809G>A	No	Yes				YALI0_A09262g	YALI0_A09262g	0006508	proteolysis	0.157113
assembly_eaf87642cc47414b_18	60608	SNV	G	C	No	1	Heterozygous	170	370	45.9459		83	87	180	190	0.488235	34	170	370	59	74	0	0.983911	1	yes	No	1	No	No	ncbi:FUN_006635-T1:c.704C>G	ncbi:FUN_006635-T1:p.Thr235Ser	ncbi:FUN_006635-T1:p.Thr235Ser	ncbi:FUN_006635-T1:c.704C>G	No	Yes				YALI0_A09262g	YALI0_A09262g	0006508	proteolysis	0.157113
assembly_eaf87642cc47414b_18	63539	SNV	G	T	No	1	Heterozygous	185	355	52.1127		102	83	195	160	0.448649	34	185	355	68	79	0	0.999105	1	yes	No	1	No	No	ncbi:FUN_006636-T1:c.672C>A			ncbi:FUN_006636-T1:c.672C>A	No	No				YALI0_A09284g	YALI0_A09284g	0015918, 0006869, 0032366	sterol transport, lipid transport, intracellular sterol transport	0.5569763936638148, 0.49080642241244643, 0.15679233416674165
assembly_eaf87642cc47414b_18	63556	SNV	T	C	No	1	Heterozygous	213	398	53.5176		119	94	216	182	0.441315	34	213	398	72	89	0	0.994384	1	yes	No	1	No	No	ncbi:FUN_006636-T1:c.655A>G	ncbi:FUN_006636-T1:p.Asn219Asp	ncbi:FUN_006636-T1:p.Asn219Asp	ncbi:FUN_006636-T1:c.655A>G	No	Yes				YALI0_A09284g	YALI0_A09284g	0015918, 0006869, 0032366	sterol transport, lipid transport, intracellular sterol transport	0.5569763936638148, 0.49080642241244643, 0.15679233416674165
assembly_eaf87642cc47414b_18	64177	SNV	G	T	No	1	Heterozygous	228	434	52.5346		99	129	188	246	0.434211	34	228	434	61	89	0	0.999754	1	yes	No	1	No	No	ncbi:FUN_006636-T1:c.34C>A	ncbi:FUN_006636-T1:p.Leu12Met	ncbi:FUN_006636-T1:p.Leu12Met	ncbi:FUN_006636-T1:c.34C>A	No	Yes				YALI0_A09284g	YALI0_A09284g	0015918, 0006869, 0032366	sterol transport, lipid transport, intracellular sterol transport	0.5569763936638148, 0.49080642241244643, 0.15679233416674165
assembly_eaf87642cc47414b_18	68101	SNV	T	G	No	1	Heterozygous	172	316	54.4304		84	88	153	163	0.488372	34	172	316	67	86	0	0.977893	1	yes	No	1	No	No	ncbi:FUN_006637-T1:c.1552A>C			ncbi:FUN_006637-T1:c.1552A>C	No	No				YALI0_A09383g	YALI0_A09383g	0055085	transmembrane transport	0.000199359
assembly_eaf87642cc47414b_18	68308	SNV	A	G	No	1	Heterozygous	189	378	50		89	100	175	203	0.470899	34	189	378	67	80	0	0.965801	1	yes	No	1	No	No	ncbi:FUN_006637-T1:c.1345T>C			ncbi:FUN_006637-T1:c.1345T>C	No	No				YALI0_A09383g	YALI0_A09383g	0055085	transmembrane transport	0.000199359
assembly_eaf87642cc47414b_18	68879	SNV	T	G	No	1	Heterozygous	172	372	46.2366		82	90	203	169	0.476744	34	172	372	64	72	0	0.73275	0.843185	yes	No	1	No	No	ncbi:FUN_006637-T1:c.774A>C			ncbi:FUN_006637-T1:c.774A>C	No	No				YALI0_A09383g	YALI0_A09383g	0055085	transmembrane transport	0.000199359
assembly_eaf87642cc47414b_18	75582	SNV	T	G	No	1	Heterozygous	173	340	50.8824		108	65	210	130	0.375723	34	173	340	64	74	0	0.889427	1	yes	No	1	No	No	ncbi:FUN_006639-T1:c.222T>G	ncbi:FUN_006639-T1:p.His74Gln	ncbi:FUN_006639-T1:p.His74Gln	ncbi:FUN_006639-T1:c.222T>G	No	Yes				YALI0_A09427g	YALI0_A09427g	0006435, 0006418, 0070159, 0006412	threonyl-tRNA aminoacylation, tRNA aminoacylation for protein translation, mitochondrial threonyl-tRNA aminoacylation, translation	0.3343275701107349, 0.15612287915773826, 0.18409036289353498, 0.9998602358985267
assembly_eaf87642cc47414b_18	106090	SNV	G	T	No	1	Heterozygous	176	371	47.4394		108	68	221	150	0.386364	34	176	371	73	89	0	0.999548	1	yes	No	1	No	No	ncbi:FUN_006648-T1:c.681G>T	ncbi:FUN_006648-T1:p.Trp227Cys	ncbi:FUN_006648-T1:p.Trp227Cys	ncbi:FUN_006648-T1:c.681G>T	No	Yes				YALI0_A09658g	YALI0_A09658g	0000209	protein polyubiquitination	0.42105
assembly_eaf87642cc47414b_18	107074	SNV	G	A	No	1	Heterozygous	141	332	42.4699		41	100	136	196	0.29078	34	141	332	65	74	0	0.639032	0.294089	yes	No	1	No	No	ncbi:FUN_006648-T1:c.1665G>A			ncbi:FUN_006648-T1:c.1665G>A	No	No				YALI0_A09658g	YALI0_A09658g	0000209	protein polyubiquitination	0.42105
assembly_eaf87642cc47414b_18	107629	SNV	A	C	No	1	Heterozygous	163	319	51.0972		62	101	125	194	0.380368	34	163	319	57	78	0	0.965091	1	yes	No	1	No	No					No	-				YALI0_A09680g	YALI0_A09680g	0036297	interstrand cross-link repair	0.121616
assembly_eaf87642cc47414b_18	123665	SNV	G	C	No	1	Heterozygous	171	321	53.271		82	89	153	168	0.479532	34	171	321	69	79	0	0.996606	1	yes	No	1	No	No	ncbi:FUN_006655-T1:c.1161G>C			ncbi:FUN_006655-T1:c.1161G>C	No	No				YALI0_A09812g	YALI0_A09812g	0006974	cellular response to DNA damage stimulus	0.759934
assembly_eaf87642cc47414b_18	134231	SNV	T	C	No	1	Heterozygous	142	280	50.7143		78	64	153	127	0.450704	34	142	280	63	73	0	0.985026	1	yes	No	1	No	No	ncbi:FUN_006658-T1:c.1638T>C			ncbi:FUN_006658-T1:c.1638T>C	No	No				YALI0_A09856g	YALI0_A09856g	0006546, 0019464	glycine catabolic process, glycine decarboxylation via glycine cleavage system	0.15679233416674165, 0.3343275701107349
assembly_eaf87642cc47414b_18	140260	SNV	T	C	No	1	Heterozygous	144	305	47.2131		79	65	152	153	0.451389	34	144	305	61	76	0	0.934796	0.975981	yes	No	1	No	No	ncbi:FUN_006659-T1:c.3+198A>G			ncbi:FUN_006659-T1:c.3+198A>G	No	-				YALI0_A09900g	YALI0_A09900g	0090465, 0090464, 0046034, 0090463, 0007035, 0015986, 1902600	arginine homeostasis, histidine homeostasis, ATP metabolic process, lysine homeostasis, vacuolar acidification, ATP synthesis coupled proton transport, hydrogen ion transmembrane transport	0.18409036289353498, 0.18409036289353498, 0.3343275701107349, 0.18409036289353498, 0.0658788334471534, 0.7595244042453602, 0.16973572167734463
assembly_eaf87642cc47414b_18	140439	SNV	A	G	No	1	Heterozygous	134	297	45.1178		58	76	145	152	0.432836	34	134	297	65	75	0	0.737189	0.953377	yes	No	1	No	No	ncbi:FUN_006659-T1:c.3+19T>C			ncbi:FUN_006659-T1:c.3+19T>C	No	-				YALI0_A09900g	YALI0_A09900g	0090465, 0090464, 0046034, 0090463, 0007035, 0015986, 1902600	arginine homeostasis, histidine homeostasis, ATP metabolic process, lysine homeostasis, vacuolar acidification, ATP synthesis coupled proton transport, hydrogen ion transmembrane transport	0.18409036289353498, 0.18409036289353498, 0.3343275701107349, 0.18409036289353498, 0.0658788334471534, 0.7595244042453602, 0.16973572167734463
assembly_eaf87642cc47414b_18	143173^143174	Insertion	-	G	No	1	Heterozygous	185	357	51.8207		112	73	211	146	0.394595	34	185	357	62	81	0.47	0.998594	1	yes	No	1	No	No	ncbi:FUN_006660-T1:c.8-82dupG			ncbi:FUN_006660-T1:c.8-82dupG	No	-		143174		YALI0_A09922g	YALI0_A09922g	0006412, 0000463	translation, maturation of LSU-rRNA from tricistronic rRNA transcript (SSU-rRNA, 5.8S rRNA, LSU-rRNA)	0.9998602358985267, 6.828832769977256E-4
assembly_eaf87642cc47414b_18	153233	SNV	G	C	No	1	Heterozygous	217	431	50.348		125	92	259	172	0.423963	34	217	431	57	78	0	0.901657	1	yes	No	1	No	No	ncbi:FUN_006663-T1:c.1105C>G	ncbi:FUN_006663-T1:p.Leu369Val	ncbi:FUN_006663-T1:p.Leu369Val	ncbi:FUN_006663-T1:c.1105C>G	No	Yes				YALI0_A10032g	YALI0_A10032g	0046901, 0009396, 0006761	tetrahydrofolylpolyglutamate biosynthetic process, folic acid-containing compound biosynthetic process, dihydrofolate biosynthetic process	0.3343275701107349, 0.23043698307587324, 0.18409036289353498
assembly_eaf87642cc47414b_18	153501	SNV	T	C	No	1	Heterozygous	203	388	52.3196		87	116	176	212	0.428571	34	203	388	71	101	0	0.989385	1	yes	No	1	No	No	ncbi:FUN_006663-T1:c.837A>G			ncbi:FUN_006663-T1:c.837A>G	No	No				YALI0_A10032g	YALI0_A10032g	0046901, 0009396, 0006761	tetrahydrofolylpolyglutamate biosynthetic process, folic acid-containing compound biosynthetic process, dihydrofolate biosynthetic process	0.3343275701107349, 0.23043698307587324, 0.18409036289353498
assembly_eaf87642cc47414b_18	153882	SNV	G	A	No	1	Heterozygous	180	345	52.1739		54	126	106	239	0.3	34	180	345	64	83	0	0.999951	1	yes	No	1	No	No	ncbi:FUN_006663-T1:c.456C>T			ncbi:FUN_006663-T1:c.456C>T	No	No				YALI0_A10032g	YALI0_A10032g	0046901, 0009396, 0006761	tetrahydrofolylpolyglutamate biosynthetic process, folic acid-containing compound biosynthetic process, dihydrofolate biosynthetic process	0.3343275701107349, 0.23043698307587324, 0.18409036289353498
assembly_eaf87642cc47414b_18	165624	SNV	T	C	No	1	Heterozygous	194	393	49.3639		92	102	198	195	0.474227	34	194	393	73	91	0	0.999905	1	yes	No	1	No	No	ncbi:FUN_006667-T1:c.285T>C			ncbi:FUN_006667-T1:c.285T>C	No	No				YALI0_A10164g	YALI0_A10164g	0000973, 0006368, 0016973	posttranscriptional tethering of RNA polymerase II gene DNA at nuclear periphery, transcription elongation from RNA polymerase II promoter, poly(A)+ mRNA export from nucleus	0.3055701186328319, 0.7410894537187197, 0.4388052729392081
assembly_eaf87642cc47414b_18	165672	SNV	A	G	No	1	Heterozygous	183	383	47.7807		88	95	190	193	0.480874	34	183	383	72	87	0	0.985672	1	yes	No	1	No	No	ncbi:FUN_006667-T1:c.333A>G			ncbi:FUN_006667-T1:c.333A>G	No	No				YALI0_A10164g	YALI0_A10164g	0000973, 0006368, 0016973	posttranscriptional tethering of RNA polymerase II gene DNA at nuclear periphery, transcription elongation from RNA polymerase II promoter, poly(A)+ mRNA export from nucleus	0.3055701186328319, 0.7410894537187197, 0.4388052729392081
assembly_eaf87642cc47414b_18	165699	SNV	C	T	No	1	Heterozygous	176	383	45.953		85	91	186	197	0.482955	34	176	383	70	85	0	0.99984	1	yes	No	1	No	No	ncbi:FUN_006667-T1:c.360C>T			ncbi:FUN_006667-T1:c.360C>T	No	No				YALI0_A10164g	YALI0_A10164g	0000973, 0006368, 0016973	posttranscriptional tethering of RNA polymerase II gene DNA at nuclear periphery, transcription elongation from RNA polymerase II promoter, poly(A)+ mRNA export from nucleus	0.3055701186328319, 0.7410894537187197, 0.4388052729392081
assembly_eaf87642cc47414b_18	171484	SNV	G	A	No	1	Heterozygous	130	299	43.4783		75	55	179	120	0.423077	34	130	299	56	66	0	0.968597	1	yes	No	1	No	No	ncbi:FUN_006668-T1:c.1108G>A	ncbi:FUN_006668-T1:p.Ala370Thr	ncbi:FUN_006668-T1:p.Ala370Thr	ncbi:FUN_006668-T1:c.1108G>A	No	Yes				YALI0_A10208g	YALI0_A10208g	0006508	proteolysis	0.157113
assembly_eaf87642cc47414b_18	180149	SNV	C	A	No	1	Heterozygous	163	302	53.9735		84	79	153	149	0.484663	34	163	302	64	71	0	0.929465	1	yes	No	1	No	No	ncbi:FUN_006672-T1:c.3264G>T			ncbi:FUN_006672-T1:c.3264G>T	No	No				YALI0_A10296g	YALI0_A10296g	0006493	protein O-linked glycosylation	0.759564
assembly_eaf87642cc47414b_18	180352	SNV	C	A	No	1	Heterozygous	154	287	53.6585		56	98	109	178	0.363636	34	154	287	62	79	0	0.974633	1	yes	No	1	No	No	ncbi:FUN_006672-T1:c.3061G>T	ncbi:FUN_006672-T1:p.Asp1021Tyr	ncbi:FUN_006672-T1:p.Asp1021Tyr	ncbi:FUN_006672-T1:c.3061G>T	No	Yes				YALI0_A10296g	YALI0_A10296g	0006493	protein O-linked glycosylation	0.759564
assembly_eaf87642cc47414b_18	180357	SNV	T	A	No	1	Heterozygous	168	274	61.3139		65	103	117	157	0.386905	34	168	274	67	84	0	0.985462	0.996284	yes	No	1	No	No	ncbi:FUN_006672-T1:c.3056A>T	ncbi:FUN_006672-T1:p.Lys1019Met	ncbi:FUN_006672-T1:p.Lys1019Met	ncbi:FUN_006672-T1:c.3056A>T	No	Yes				YALI0_A10296g	YALI0_A10296g	0006493	protein O-linked glycosylation	0.759564
assembly_eaf87642cc47414b_18	181460	SNV	A	G	No	1	Heterozygous	177	348	50.8621		83	94	160	188	0.468927	34	177	348	65	80	0	0.999182	1	yes	No	1	No	No	ncbi:FUN_006672-T1:c.1953T>C			ncbi:FUN_006672-T1:c.1953T>C	No	No				YALI0_A10296g	YALI0_A10296g	0006493	protein O-linked glycosylation	0.759564
assembly_eaf87642cc47414b_18	181616	SNV	T	A	No	1	Heterozygous	132	293	45.0512		66	66	161	132	0.5	34	132	293	52	69	0	0.936564	0.976887	yes	No	1	No	No	ncbi:FUN_006672-T1:c.1797A>T			ncbi:FUN_006672-T1:c.1797A>T	No	No				YALI0_A10296g	YALI0_A10296g	0006493	protein O-linked glycosylation	0.759564
assembly_eaf87642cc47414b_18	182480	SNV	C	T	No	1	Heterozygous	116	326	35.5828		72	44	153	173	0.37931	34	116	326	49	60	0	0.0652979	0.151958	yes	No	1	No	No	ncbi:FUN_006672-T1:c.933G>A			ncbi:FUN_006672-T1:c.933G>A	No	No				YALI0_A10296g	YALI0_A10296g	0006493	protein O-linked glycosylation	0.759564
assembly_eaf87642cc47414b_18	182537	SNV	C	A	No	1	Heterozygous	127	281	45.1957		42	85	103	178	0.330709	34	127	281	57	67	0	0.846981	0.991495	yes	No	1	No	No	ncbi:FUN_006672-T1:c.876G>T	ncbi:FUN_006672-T1:p.Met292Ile	ncbi:FUN_006672-T1:p.Met292Ile	ncbi:FUN_006672-T1:c.876G>T	No	Yes				YALI0_A10296g	YALI0_A10296g	0006493	protein O-linked glycosylation	0.759564
assembly_eaf87642cc47414b_18	182984	SNV	C	T	No	1	Heterozygous	144	295	48.8136		71	73	152	143	0.493056	34	144	295	56	72	0	0.997941	1	yes	No	1	No	No	ncbi:FUN_006672-T1:c.429G>A			ncbi:FUN_006672-T1:c.429G>A	No	No				YALI0_A10296g	YALI0_A10296g	0006493	protein O-linked glycosylation	0.759564
assembly_eaf87642cc47414b_18	183312	SNV	T	C	No	1	Heterozygous	171	332	51.506		92	79	174	158	0.461988	34	171	332	63	79	0	0.985471	1	yes	No	1	No	No	ncbi:FUN_006672-T1:c.219A>G			ncbi:FUN_006672-T1:c.219A>G	No	No				YALI0_A10296g	YALI0_A10296g	0006493	protein O-linked glycosylation	0.759564
assembly_eaf87642cc47414b_18	187682	SNV	C	T	No	1	Heterozygous	208	402	51.7413		88	120	159	243	0.423077	34	208	402	67	84	0	0.999031	1	yes	No	1	No	No	ncbi:FUN_006673-T1:c.879G>A			ncbi:FUN_006673-T1:c.879G>A	No	No				YALI0_A10310g	YALI0_A10310g	0042559, 0006729, 0046654, 0046656	pteridine-containing compound biosynthetic process, tetrahydrobiopterin biosynthetic process, tetrahydrofolate biosynthetic process, folic acid biosynthetic process	0.18409036289353498, 0.3343275701107349, 0.15679233416674165, 0.15679233416674165
assembly_eaf87642cc47414b_18	187760	SNV	A	G	No	1	Heterozygous	182	358	50.838		70	112	127	231	0.384615	34	182	358	62	77	0	0.977623	0.999393	yes	No	1	No	No	ncbi:FUN_006673-T1:c.801T>C			ncbi:FUN_006673-T1:c.801T>C	No	No				YALI0_A10310g	YALI0_A10310g	0042559, 0006729, 0046654, 0046656	pteridine-containing compound biosynthetic process, tetrahydrobiopterin biosynthetic process, tetrahydrofolate biosynthetic process, folic acid biosynthetic process	0.18409036289353498, 0.3343275701107349, 0.15679233416674165, 0.15679233416674165
assembly_eaf87642cc47414b_18	195433	SNV	T	C	No	1	Heterozygous	166	309	53.7217		71	95	148	161	0.427711	34	166	309	66	72	0	0.949192	0.974963	yes	No	1	No	No	ncbi:FUN_006676-T1:c.401T>C	ncbi:FUN_006676-T1:p.Val134Ala	ncbi:FUN_006676-T1:p.Val134Ala	ncbi:FUN_006676-T1:c.401T>C	No	Yes				YALI0_A10362g	YALI0_A10362g	0006644	phospholipid metabolic process	0.09771
assembly_eaf87642cc47414b_18	197273	SNV	C	T	No	1	Heterozygous	152	303	50.165		56	96	112	191	0.368421	34	152	303	66	80	0	0.963902	1	yes	No	1	No	No	ncbi:FUN_006676-T1:c.2241C>T			ncbi:FUN_006676-T1:c.2241C>T	No	No				YALI0_A10362g	YALI0_A10362g	0006644	phospholipid metabolic process	0.09771
assembly_eaf87642cc47414b_18	199666	SNV	G	A	No	1	Heterozygous	187	346	54.0462		84	103	162	184	0.449198	34	187	346	66	80	0	0.994634	1	yes	No	1	No	No					No	-				YALI0_A10439g	YALI0_A10439g	0006629	lipid metabolic process	0.441969
assembly_eaf87642cc47414b_18	199798	SNV	A	G	No	1	Heterozygous	151	317	47.6341		68	83	157	160	0.450331	34	151	317	59	76	0	0.832961	0.990698	yes	No	1	No	No	ncbi:FUN_006677-T1:c.34A>G	ncbi:FUN_006677-T1:p.Ser12Gly	ncbi:FUN_006677-T1:p.Ser12Gly	ncbi:FUN_006677-T1:c.34A>G	No	Yes				YALI0_A10439g	YALI0_A10439g	0006629	lipid metabolic process	0.441969
assembly_eaf87642cc47414b_18	199894	SNV	T	C	No	1	Heterozygous	169	347	48.7032		112	57	227	120	0.337278	34	169	347	67	79	0	0.953375	1	yes	No	1	No	No	ncbi:FUN_006677-T1:c.130T>C	ncbi:FUN_006677-T1:p.Tyr44His	ncbi:FUN_006677-T1:p.Tyr44His	ncbi:FUN_006677-T1:c.130T>C	No	Yes				YALI0_A10439g	YALI0_A10439g	0006629	lipid metabolic process	0.441969
assembly_eaf87642cc47414b_18	200155	SNV	G	A	No	1	Heterozygous	167	359	46.5181		75	92	161	198	0.449102	34	167	359	70	80	0	0.991714	1	yes	No	1	No	No	ncbi:FUN_006677-T1:c.391G>A	ncbi:FUN_006677-T1:p.Val131Ile	ncbi:FUN_006677-T1:p.Val131Ile	ncbi:FUN_006677-T1:c.391G>A	No	Yes				YALI0_A10439g	YALI0_A10439g	0006629	lipid metabolic process	0.441969
assembly_eaf87642cc47414b_18	200341	SNV	G	A	No	1	Heterozygous	184	335	54.9254		99	85	175	160	0.461957	34	184	335	80	92	0	0.931844	1	yes	No	1	No	No	ncbi:FUN_006677-T1:c.577G>A	ncbi:FUN_006677-T1:p.Ala193Thr	ncbi:FUN_006677-T1:p.Ala193Thr	ncbi:FUN_006677-T1:c.577G>A	No	Yes				YALI0_A10439g	YALI0_A10439g	0006629	lipid metabolic process	0.441969
assembly_eaf87642cc47414b_19	34355	SNV	G	A	No	1	Heterozygous	178	406	43.8424		96	82	212	194	0.460674	34	178	406	63	80	0	0.852959	1	yes	No	1	No	No	ncbi:FUN_006690-T1:c.643G>A	ncbi:FUN_006690-T1:p.Asp215Asn	ncbi:FUN_006690-T1:p.Asp215Asn	ncbi:FUN_006690-T1:c.643G>A	No	Yes				YALI0_B11352g	YALI0_B11352g	0000350, 0065003, 0022613, 0000390, 0006396, 0000398	generation of catalytic spliceosome for second transesterification step, macromolecular complex assembly, ribonucleoprotein complex biogenesis, spliceosomal complex disassembly, RNA processing, mRNA splicing, via spliceosome	0.3055701186328319, 0.2205332014718805, 0.3055701186328319, 0.6386112463108, 0.1464150445735113, 0.025034630405765035
assembly_eaf87642cc47414b_19	62260	SNV	A	C	No	1	Heterozygous	188	385	48.8312		106	82	216	169	0.43617	34	188	385	69	87	0	0.991433	1	yes	No	1	No	No	ncbi:FUN_006703-T1:c.487+13A>C			ncbi:FUN_006703-T1:c.487+13A>C	No	-				YALI0_B11088g	YALI0_B11088g	0000398	mRNA splicing, via spliceosome	0.0250346
assembly_eaf87642cc47414b_2	2546317	SNV	A	C	No	1	Heterozygous	161	342	47.076		85	76	167	175	0.47205	34	161	342	62	68	0	0.612115	0.998768	yes	No	1	No	No	ncbi:FUN_002265-T1:c.4138T>G	ncbi:FUN_002265-T1:p.Leu1380Val	ncbi:FUN_002265-T1:p.Leu1380Val	ncbi:FUN_002265-T1:c.4138T>G	No	Yes				YALI0_E14234g	YALI0_E14234g	0055085	transmembrane transport	0.000199359
assembly_eaf87642cc47414b_2	2581422	SNV	T	A	No	1	Heterozygous	127	268	47.3881		70	57	143	125	0.448819	34	127	268	56	71	0	0.989015	1	yes	No	1	No	No	ncbi:FUN_002279-T1:c.97T>A	ncbi:FUN_002279-T1:p.Ser33Thr	ncbi:FUN_002279-T1:p.Ser33Thr	ncbi:FUN_002279-T1:c.97T>A	No	Yes				YALI0_E13926g	YALI0_E13926g	0007165	signal transduction	0.199466
assembly_eaf87642cc47414b_2	2602937	SNV	T	A	No	1	Heterozygous	159	369	43.0894		64	95	158	211	0.402516	34	159	369	63	76	0	0.949253	1	yes	No	1	No	No	ncbi:FUN_002288-T1:c.566A>T	ncbi:FUN_002288-T1:p.Gln189Leu	ncbi:FUN_002288-T1:p.Gln189Leu	ncbi:FUN_002288-T1:c.566A>T	No	Yes				YALI0_E13684g	YALI0_E13684g	0007094, 0051301	mitotic spindle assembly checkpoint, cell division	0.2205332014718805, 0.4791966254805847
assembly_eaf87642cc47414b_2	2624487	SNV	C	T	No	1	Heterozygous	141	362	38.9503		71	70	189	173	0.496454	34	141	362	65	74	0	0.96273	1	yes	No	1	No	No	ncbi:FUN_002296-T1:c.205C>T			ncbi:FUN_002296-T1:c.205C>T	No	No				YALI0_E13508g	YALI0_E13508g	0006457, 0006413, 0051085	protein folding, translational initiation, chaperone mediated protein folding requiring cofactor	0.6214653460338959, 0.6695283497495563, 0.3848862081019184
assembly_eaf87642cc47414b_2	2624741	SNV	T	C	No	1	Heterozygous	182	362	50.2762		93	89	176	186	0.489011	34	182	362	70	81	0	0.921191	1	yes	No	1	No	No	ncbi:FUN_002296-T1:c.459T>C			ncbi:FUN_002296-T1:c.459T>C	No	No				YALI0_E13508g	YALI0_E13508g	0006457, 0006413, 0051085	protein folding, translational initiation, chaperone mediated protein folding requiring cofactor	0.6214653460338959, 0.6695283497495563, 0.3848862081019184
assembly_eaf87642cc47414b_2	2628105	SNV	A	C	No	1	Heterozygous	179	353	50.7082		76	103	147	206	0.424581	34	179	353	64	79	0	0.992948	1	yes	No	1	No	No	ncbi:FUN_002297-T1:c.414T>G			ncbi:FUN_002297-T1:c.414T>G	No	No				YALI0_E13486g	YALI0_E13486g	1990481, 0031118, 0031120, 0006396, 0001522, 0000495	mRNA pseudouridine synthesis, rRNA pseudouridine synthesis, snRNA pseudouridine synthesis, RNA processing, pseudouridine synthesis, box H/ACA snoRNA 3'-end processing	0.15679233416674165, 0.45693037878954645, 0.6386112463108, 0.1464150445735113, 0.6288982063675324, 0.18409036289353498
assembly_eaf87642cc47414b_2	2742253	SNV	T	C	No	1	Heterozygous	133	299	44.4816		74	59	159	140	0.443609	34	133	299	59	66	0	0.901818	1	yes	No	1	No	No	ncbi:FUN_002342-T1:c.609T>C			ncbi:FUN_002342-T1:c.609T>C	No	No				YALI0_E12375g	YALI0_E12375g	0032007, 0051726	negative regulation of TOR signaling, regulation of cell cycle	0.3343275701107349, 0.6288982063675324
assembly_eaf87642cc47414b_2	2742593	SNV	C	T	No	1	Heterozygous	155	323	47.9876		92	63	190	133	0.406452	34	155	323	68	84	0	0.979407	1	yes	No	1	No	No	ncbi:FUN_002342-T1:c.949C>T	ncbi:FUN_002342-T1:p.His317Tyr	ncbi:FUN_002342-T1:p.His317Tyr	ncbi:FUN_002342-T1:c.949C>T	No	Yes				YALI0_E12375g	YALI0_E12375g	0032007, 0051726	negative regulation of TOR signaling, regulation of cell cycle	0.3343275701107349, 0.6288982063675324
assembly_eaf87642cc47414b_2	2742745	SNV	A	G	No	1	Heterozygous	194	373	52.0107		101	93	176	197	0.479381	34	194	373	74	84	0	0.901292	0.98052	yes	No	1	No	No	ncbi:FUN_002342-T1:c.1101A>G			ncbi:FUN_002342-T1:c.1101A>G	No	No				YALI0_E12375g	YALI0_E12375g	0032007, 0051726	negative regulation of TOR signaling, regulation of cell cycle	0.3343275701107349, 0.6288982063675324
assembly_eaf87642cc47414b_2	2742985	SNV	C	T	No	1	Heterozygous	170	367	46.3215		77	93	178	189	0.452941	34	170	367	69	89	0	0.99611	1	yes	No	1	No	No	ncbi:FUN_002342-T1:c.1341C>T			ncbi:FUN_002342-T1:c.1341C>T	No	No				YALI0_E12375g	YALI0_E12375g	0032007, 0051726	negative regulation of TOR signaling, regulation of cell cycle	0.3343275701107349, 0.6288982063675324
assembly_eaf87642cc47414b_2	2743192	SNV	T	C	No	1	Heterozygous	204	435	46.8966		90	114	192	243	0.441176	34	204	435	72	92	0	0.960829	1	yes	No	1	No	No	ncbi:FUN_002342-T1:c.1548T>C			ncbi:FUN_002342-T1:c.1548T>C	No	No				YALI0_E12375g	YALI0_E12375g	0032007, 0051726	negative regulation of TOR signaling, regulation of cell cycle	0.3343275701107349, 0.6288982063675324
assembly_eaf87642cc47414b_2	2743243	SNV	A	C	No	1	Heterozygous	183	386	47.4093		89	94	182	204	0.486339	34	183	386	67	81	0	0.996674	1	yes	No	1	No	No	ncbi:FUN_002342-T1:c.1599A>C			ncbi:FUN_002342-T1:c.1599A>C	No	No				YALI0_E12375g	YALI0_E12375g	0032007, 0051726	negative regulation of TOR signaling, regulation of cell cycle	0.3343275701107349, 0.6288982063675324
assembly_eaf87642cc47414b_2	2744104	SNV	T	C	No	1	Heterozygous	205	398	51.5075		118	87	233	165	0.42439	34	205	398	68	99	0	0.976454	1	yes	No	1	No	No	ncbi:FUN_002342-T1:c.2460T>C			ncbi:FUN_002342-T1:c.2460T>C	No	No				YALI0_E12375g	YALI0_E12375g	0032007, 0051726	negative regulation of TOR signaling, regulation of cell cycle	0.3343275701107349, 0.6288982063675324
assembly_eaf87642cc47414b_2	2744704	SNV	G	A	No	1	Heterozygous	120	300	40		52	68	144	156	0.433333	34	120	300	57	61	0	0.707803	0.982301	yes	No	1	No	No	ncbi:FUN_002342-T1:c.3060G>A			ncbi:FUN_002342-T1:c.3060G>A	No	No				YALI0_E12375g	YALI0_E12375g	0032007, 0051726	negative regulation of TOR signaling, regulation of cell cycle	0.3343275701107349, 0.6288982063675324
assembly_eaf87642cc47414b_2	2744736	SNV	T	C	No	1	Heterozygous	137	295	46.4407		76	61	165	130	0.445255	34	137	295	66	78	0	0.799784	1	yes	No	1	No	No	ncbi:FUN_002342-T1:c.3092T>C	ncbi:FUN_002342-T1:p.Phe1031Ser	ncbi:FUN_002342-T1:p.Phe1031Ser	ncbi:FUN_002342-T1:c.3092T>C	No	Yes				YALI0_E12375g	YALI0_E12375g	0032007, 0051726	negative regulation of TOR signaling, regulation of cell cycle	0.3343275701107349, 0.6288982063675324
assembly_eaf87642cc47414b_2	2751804	SNV	A	G	No	1	Heterozygous	157	316	49.6835		57	100	126	190	0.363057	34	157	316	61	84	0	0.995601	0.995917	yes	No	1	No	No	ncbi:FUN_002345-T1:c.1296A>G			ncbi:FUN_002345-T1:c.1296A>G	No	No				YALI0_E12309g	YALI0_E12309g	0071586	CAAX-box protein processing	0.45693
assembly_eaf87642cc47414b_2	2756901	SNV	A	G	No	1	Heterozygous	203	368	55.163		92	111	162	206	0.453202	34	203	368	70	82	0	0.997847	1	yes	No	1	No	No	ncbi:FUN_002348-T1:c.2136T>C			ncbi:FUN_002348-T1:c.2136T>C	No	No				YALI0_E12243g	YALI0_E12243g	0006886, 0015031, 0006607, 0006606, 2000220, 0051170	intracellular protein transport, protein transport, NLS-bearing protein import into nucleus, protein import into nucleus, regulation of pseudohyphal growth, nuclear import	0.35839541686510534, 0.07778235446255533, 0.042673074783855736, 0.3998744474468079, 0.3343275701107349, 0.007147597148691509
assembly_eaf87642cc47414b_2	2758428	SNV	G	C	No	1	Heterozygous	207	385	53.7662		110	97	198	187	0.468599	34	207	385	64	79	0	0.978041	1	yes	No	1	No	No	ncbi:FUN_002348-T1:c.609C>G	ncbi:FUN_002348-T1:p.Asp203Glu	ncbi:FUN_002348-T1:p.Asp203Glu	ncbi:FUN_002348-T1:c.609C>G	No	Yes				YALI0_E12243g	YALI0_E12243g	0006886, 0015031, 0006607, 0006606, 2000220, 0051170	intracellular protein transport, protein transport, NLS-bearing protein import into nucleus, protein import into nucleus, regulation of pseudohyphal growth, nuclear import	0.35839541686510534, 0.07778235446255533, 0.042673074783855736, 0.3998744474468079, 0.3343275701107349, 0.007147597148691509
assembly_eaf87642cc47414b_2	2760549	SNV	C	A	No	1	Heterozygous	155	364	42.5824		77	78	178	186	0.496774	34	155	364	60	85	0	0.994041	1	yes	No	1	No	No	ncbi:FUN_002349-T1:c.1354G>T	ncbi:FUN_002349-T1:p.Ala452Ser	ncbi:FUN_002349-T1:p.Ala452Ser	ncbi:FUN_002349-T1:c.1354G>T	No	Yes				YALI0_E12221g	YALI0_E12221g	0007034, 0030003, 0072657	vacuolar transport, cellular cation homeostasis, protein localization to membrane	0.1202906586316953, 0.5145442260992928, 0.18409036289353498
assembly_eaf87642cc47414b_2	2763196	SNV	C	T	No	1	Heterozygous	172	369	46.6125		89	83	177	192	0.482558	34	172	369	61	76	0	0.915738	0.999738	yes	No	1	No	No	ncbi:FUN_002350-T1:c.1719G>A			ncbi:FUN_002350-T1:c.1719G>A	No	No				YALI0_E12199g	YALI0_E12199g	0006487	protein N-linked glycosylation	0.308489
assembly_eaf87642cc47414b_2	2763202	SNV	A	C	No	1	Heterozygous	170	374	45.4545		80	90	175	199	0.470588	34	170	374	60	74	0	0.733781	1	yes	No	1	No	No	ncbi:FUN_002350-T1:c.1713T>G			ncbi:FUN_002350-T1:c.1713T>G	No	No				YALI0_E12199g	YALI0_E12199g	0006487	protein N-linked glycosylation	0.308489
assembly_eaf87642cc47414b_2	2763247	SNV	A	G	No	1	Heterozygous	184	367	50.1362		95	89	177	190	0.483696	34	184	367	71	79	0	0.951387	1	yes	No	1	No	No	ncbi:FUN_002350-T1:c.1668T>C			ncbi:FUN_002350-T1:c.1668T>C	No	No				YALI0_E12199g	YALI0_E12199g	0006487	protein N-linked glycosylation	0.308489
assembly_eaf87642cc47414b_2	2763358	SNV	C	T	No	1	Heterozygous	149	300	49.6667		74	75	152	148	0.496644	34	149	300	64	76	0	0.986223	1	yes	No	1	No	No	ncbi:FUN_002350-T1:c.1557G>A			ncbi:FUN_002350-T1:c.1557G>A	No	No				YALI0_E12199g	YALI0_E12199g	0006487	protein N-linked glycosylation	0.308489
assembly_eaf87642cc47414b_2	2769239	SNV	G	A	No	1	Heterozygous	192	390	49.2308		95	97	195	195	0.494792	34	192	390	53	81	0	0.530306	1	yes	No	1	No	No	ncbi:FUN_002352-T1:c.3246C>T			ncbi:FUN_002352-T1:c.3246C>T	No	No				YALI0_E12155g	YALI0_E12155g	0007264, 1903338	small GTPase mediated signal transduction, regulation of cell wall organization or biogenesis	0.18817067715616442, 0.03385315567633507
assembly_eaf87642cc47414b_2	2770682	SNV	G	A	No	1	Heterozygous	196	398	49.2462		93	103	184	214	0.47449	34	196	398	62	80	0	0.995021	1	yes	No	1	No	No	ncbi:FUN_002352-T1:c.1803C>T			ncbi:FUN_002352-T1:c.1803C>T	No	No				YALI0_E12155g	YALI0_E12155g	0007264, 1903338	small GTPase mediated signal transduction, regulation of cell wall organization or biogenesis	0.18817067715616442, 0.03385315567633507
assembly_eaf87642cc47414b_2	2771664	SNV	A	G	No	1	Heterozygous	206	399	51.6291		76	130	152	247	0.368932	34	206	399	68	87	0	0.984526	1	yes	No	1	No	No	ncbi:FUN_002352-T1:c.821T>C	ncbi:FUN_002352-T1:p.Leu274Pro	ncbi:FUN_002352-T1:p.Leu274Pro	ncbi:FUN_002352-T1:c.821T>C	No	Yes				YALI0_E12155g	YALI0_E12155g	0007264, 1903338	small GTPase mediated signal transduction, regulation of cell wall organization or biogenesis	0.18817067715616442, 0.03385315567633507
assembly_eaf87642cc47414b_2	2771753	SNV	T	C	No	1	Heterozygous	183	340	53.8235		97	86	200	140	0.469945	34	183	340	72	88	0	0.89513	0.932383	yes	No	1	No	No	ncbi:FUN_002352-T1:c.732A>G			ncbi:FUN_002352-T1:c.732A>G	No	No				YALI0_E12155g	YALI0_E12155g	0007264, 1903338	small GTPase mediated signal transduction, regulation of cell wall organization or biogenesis	0.18817067715616442, 0.03385315567633507
assembly_eaf87642cc47414b_2	2778041	SNV	G	A	No	1	Heterozygous	172	352	48.8636		87	85	173	179	0.494186	34	172	352	70	83	0	0.992931	1	yes	No	1	No	No	ncbi:FUN_002355-T1:c.2946C>T			ncbi:FUN_002355-T1:c.2946C>T	No	No				YALI0_E12089g	YALI0_E12089g	0019637, 0006506, 0006796	organophosphate metabolic process, GPI anchor biosynthetic process, phosphate-containing compound metabolic process	0.3848862081019184, 0.5581948117328948, 0.20515599197761958
assembly_eaf87642cc47414b_2	2779009	SNV	G	A	No	1	Heterozygous	148	345	42.8986		79	69	184	161	0.466216	34	148	345	56	67	0	0.999889	1	yes	No	1	No	No	ncbi:FUN_002355-T1:c.1978C>T	ncbi:FUN_002355-T1:p.Pro660Ser	ncbi:FUN_002355-T1:p.Pro660Ser	ncbi:FUN_002355-T1:c.1978C>T	No	Yes				YALI0_E12089g	YALI0_E12089g	0019637, 0006506, 0006796	organophosphate metabolic process, GPI anchor biosynthetic process, phosphate-containing compound metabolic process	0.3848862081019184, 0.5581948117328948, 0.20515599197761958
assembly_eaf87642cc47414b_2	2779326	SNV	G	C	No	1	Heterozygous	156	319	48.9028		70	86	139	180	0.448718	34	156	319	63	86	0	0.997468	1	yes	No	1	No	No	ncbi:FUN_002355-T1:c.1661C>G	ncbi:FUN_002355-T1:p.Thr554Ser	ncbi:FUN_002355-T1:p.Thr554Ser	ncbi:FUN_002355-T1:c.1661C>G	No	Yes				YALI0_E12089g	YALI0_E12089g	0019637, 0006506, 0006796	organophosphate metabolic process, GPI anchor biosynthetic process, phosphate-containing compound metabolic process	0.3848862081019184, 0.5581948117328948, 0.20515599197761958
assembly_eaf87642cc47414b_2	2779961	SNV	G	C	No	1	Heterozygous	167	354	47.1751		87	80	185	169	0.479042	34	167	354	64	74	0	0.983943	1	yes	No	1	No	No	ncbi:FUN_002355-T1:c.1026C>G			ncbi:FUN_002355-T1:c.1026C>G	No	No				YALI0_E12089g	YALI0_E12089g	0019637, 0006506, 0006796	organophosphate metabolic process, GPI anchor biosynthetic process, phosphate-containing compound metabolic process	0.3848862081019184, 0.5581948117328948, 0.20515599197761958
[truncated: 1,188 more rows]
