# Supplementary material for: Complete diploid genome of the type strain Yarrowia lipolytica YB-423 (ATCC 18942™)
Source: J Ind Microbiol Biotechnol. 2026 Jan 8;53:kuag002. doi: 10.1093/jimb/kuag002 (PMC12888388; doi:10.1093/jimb/kuag002)
Supplement: kuag002_Supplemental_Files [file kuag002_supplemental_files.zip › Table S3.xlsx]

## Sheet: Table S3 GSEA
GO term	Description	Matched Genes	Genes with Variations	Genes with Variations (Names)	P-values
55085	transmembrane transport	302	80	YALI0_A07447g, YALI0_A08998g, YALI0_A09383g, YALI0_A10593g, YALI0_A11473g, YALI0_A11605g, YALI0_A14883g, YALI0_A15125g, YALI0_A15576g, YALI0_A15774g, YALI0_A17171g, YALI0_A17534g, YALI0_A19558g, YALI0_A19580g, YALI0_A21307g, YALI0_B00396g, YALI0_B01342g, YALI0_B04004g, YALI0_B07898g, YALI0_B12056g, YALI0_B12188g, YALI0_B18260g, YALI0_C04323g, YALI0_C04477g, YALI0_C04499g, YALI0_C04730g, YALI0_C08…	0.000199
463	maturation of LSU-rRNA from tricistronic rRNA transcript (SSU-rRNA, 5.8S rRNA, LSU-rRNA)	13	8	YALI0_A05181g, YALI0_A09922g, YALI0_A12155g, YALI0_B06875g, YALI0_E11363g, YALI0_F01969g, YALI0_F12661g, YALI0_F21725g	0.000683
8643	carbohydrate transport	19	9	YALI0_A08998g, YALI0_B00396g, YALI0_B01342g, YALI0_C04730g, YALI0_C08943g, YALI0_C16522g, YALI0_D18876g, YALI0_E23287g, YALI0_F19184g	0.00366
34219	carbohydrate transmembrane transport	19	9	YALI0_A08998g, YALI0_B00396g, YALI0_B01342g, YALI0_C04730g, YALI0_C08943g, YALI0_C16522g, YALI0_D18876g, YALI0_E23287g, YALI0_F19184g	0.00366
6999	nuclear pore organization	5	4	YALI0_A20702g, YALI0_B02750g, YALI0_D08954g, YALI0_F02409g	0.00487
51170	nuclear import	8	5	YALI0_B18480g, YALI0_D12144g, YALI0_E12243g, YALI0_F01793g, YALI0_F10098g	0.00715
71805	potassium ion transmembrane transport	11	6	YALI0_B17864g, YALI0_C10311g, YALI0_D05841g, YALI0_E03234g, YALI0_E11473g, YALI0_F02321g	0.0076
7018	microtubule-based movement	12	6	YALI0_A11099g, YALI0_B12122g, YALI0_C12859g, YALI0_E07491g, YALI0_F02673g, YALI0_F14179g	0.01
6887	exocytosis	19	8	YALI0_A19052g, YALI0_B19074g, YALI0_C14168g, YALI0_D08492g, YALI0_D19096g, YALI0_F16940g, YALI0_F21681g, YALI0_F27379g	0.01
33214	iron assimilation by chelation and transport	13	6	YALI0_A10593g, YALI0_A14883g, YALI0_C16225g, YALI0_D05401g, YALI0_F19118g, YALI0_F27709g	0.02
44718	siderophore transmembrane transport	13	6	YALI0_A10593g, YALI0_A14883g, YALI0_C16225g, YALI0_D05401g, YALI0_F19118g, YALI0_F27709g	0.02
34976	response to endoplasmic reticulum stress	4	3	YALI0_E02420g, YALI0_F29381g, YALI0_F31009g	0.02
42908	xenobiotic transport	4	3	YALI0_A17171g, YALI0_A19580g, YALI0_D24189g	0.02
32543	mitochondrial translation	24	9	YALI0_A13541g, YALI0_B01144g, YALI0_B21978g, YALI0_C10780g, YALI0_C13706g, YALI0_C16478g, YALI0_D08448g, YALI0_E01914g, YALI0_F02299g	0.02
288	nuclear-transcribed mRNA catabolic process, deadenylation-dependent decay	7	4	YALI0_A19668g, YALI0_C12793g, YALI0_E12001g, YALI0_F23045g	0.02
1059	transcription from RNA polymerase IV promoter	7	4	YALI0_A12001g, YALI0_B16258g, YALI0_C16566g, YALI0_F13783g	0.02
1060	transcription from RNA polymerase V promoter	7	4	YALI0_A12001g, YALI0_B16258g, YALI0_C16566g, YALI0_F13783g	0.02
6390	transcription from mitochondrial promoter	7	4	YALI0_A12001g, YALI0_B16258g, YALI0_C16566g, YALI0_F13783g	0.02
42793	transcription from plastid promoter	7	4	YALI0_A12001g, YALI0_B16258g, YALI0_C16566g, YALI0_F13783g	0.02
398	mRNA splicing, via spliceosome	53	16	YALI0_A05423g, YALI0_B11088g, YALI0_B11352g, YALI0_B12364g, YALI0_B18238g, YALI0_C10648g, YALI0_C19404g, YALI0_C19426g, YALI0_D02827g, YALI0_D05577g, YALI0_D06567g, YALI0_D11352g, YALI0_D11440g, YALI0_D21450g, YALI0_E10989g, YALI0_F18876g	0.03
724	double-strand break repair via homologous recombination	25	9	YALI0_A11517g, YALI0_C22528g, YALI0_D06435g, YALI0_F02365g, YALI0_F03993g, YALI0_F15477g, YALI0_F17116g, YALI0_F30261g, YALI0_F31977g	0.03
6401	RNA catabolic process	14	6	YALI0_A05995g, YALI0_A11869g, YALI0_A13519g, YALI0_D05511g, YALI0_D12210g, YALI0_F25839g	0.03
98655	cation transmembrane transport	14	6	YALI0_D06864g, YALI0_F01837g, YALI0_F10461g, YALI0_F18040g, YALI0_F21967g, YALI0_F22033g	0.03
6897	endocytosis	46	14	YALI0_A21076g, YALI0_B02376g, YALI0_C07502g, YALI0_C08118g, YALI0_C11341g, YALI0_C12474g, YALI0_C18623g, YALI0_F01122g, YALI0_F01694g, YALI0_F08305g, YALI0_F15389g, YALI0_F16940g, YALI0_F30217g, YALI0_F31009g	0.03
73	spindle pole body separation	2	2	YALI0_F02673g, YALI0_F14179g	0.03
292	RNA fragment catabolic process	2	2	YALI0_D12210g, YALI0_F31471g	0.03
492	box C/D snoRNP assembly	2	2	YALI0_A19184g, YALI0_E11363g	0.03
730	DNA recombinase assembly	2	2	YALI0_F10307g, YALI0_F15477g	0.03
949	aromatic amino acid family catabolic process to alcohol via Ehrlich pathway	2	2	YALI0_D06930g, YALI0_D10131g	0.03
5978	glycogen biosynthetic process	2	2	YALI0_A19074g, YALI0_F18502g	0.03
5980	glycogen catabolic process	2	2	YALI0_A19074g, YALI0_F04169g	0.03
6021	inositol biosynthetic process	2	2	YALI0_B04312g, YALI0_D04378g	0.03
6282	regulation of DNA repair	2	2	YALI0_C05038g, YALI0_F08305g	0.03
6376	mRNA splice site selection	2	2	YALI0_D04917g, YALI0_F27467g	0.03
6434	seryl-tRNA aminoacylation	2	2	YALI0_B05918g, YALI0_F02629g	0.03
9117	nucleotide metabolic process	2	2	YALI0_F26521g, YALI0_F30349g	0.03
15824	proline transport	2	2	YALI0_F02783g, YALI0_F30063g	0.03
15828	tyrosine transport	2	2	YALI0_E10637g, YALI0_F30063g	0.03
15938	coenzyme A catabolic process	2	2	YALI0_F26037g, YALI0_F26059g	0.03
30950	establishment or maintenance of actin cytoskeleton polarity	2	2	YALI0_F01815g, YALI0_F17270g	0.03
31123	RNA 3'-end processing	2	2	YALI0_F28039g, YALI0_F30525g	0.03
42148	strand invasion	2	2	YALI0_F10307g, YALI0_F15477g	0.03
51231	spindle elongation	2	2	YALI0_F02673g, YALI0_F14179g	0.03
70478	nuclear-transcribed mRNA catabolic process, 3'-5' exonucleolytic nonsense-mediated decay	2	2	YALI0_A11869g, YALI0_A13519g	0.03
71528	tRNA re-export from nucleus	2	2	YALI0_D04444g, YALI0_F10098g	0.03
99638	endosome to plasma membrane protein transport	2	2	YALI0_B04048g, YALI0_F21769g	0.03
1903338	regulation of cell wall organization or biogenesis	2	2	YALI0_B20218g, YALI0_E12155g	0.03
36503	ERAD pathway	22	8	YALI0_A20372g, YALI0_C12661g, YALI0_D17424g, YALI0_E26081g, YALI0_F01859g, YALI0_F02563g, YALI0_F19250g, YALI0_F27225g	0.04
6406	mRNA export from nucleus	15	6	YALI0_A13101g, YALI0_A20867g, YALI0_C22528g, YALI0_D08998g, YALI0_F10098g, YALI0_F27775g	0.04
6607	NLS-bearing protein import into nucleus	8	4	YALI0_A20702g, YALI0_D08954g, YALI0_E10901g, YALI0_E12243g	0.04
30968	endoplasmic reticulum unfolded protein response	8	4	YALI0_A14839g, YALI0_C14784g, YALI0_F19250g, YALI0_F27225g	0.04
106074	-	8	4	YALI0_B04180g, YALI0_C10780g, YALI0_D16643g, YALI0_F02299g	0.04
6817	phosphate ion transport	5	3	YALI0_A15125g, YALI0_A21307g, YALI0_F14597g	0.05
15719	allantoate transport	5	3	YALI0_C13574g, YALI0_D05819g, YALI0_F16423g	0.05
18279	protein N-linked glycosylation via asparagine	5	3	YALI0_B16434g, YALI0_C12661g, YALI0_D06589g	0.05
35442	dipeptide transmembrane transport	5	3	YALI0_C13574g, YALI0_D05819g, YALI0_F16423g	0.05
45047	protein targeting to ER	5	3	YALI0_A19492g, YALI0_B04444g, YALI0_F23375g	0.05
48280	vesicle fusion with Golgi apparatus	5	3	YALI0_B02244g, YALI0_D04829g, YALI0_F02387g	0.05
65008	regulation of biological quality	5	3	YALI0_A19668g, YALI0_E12001g, YALI0_F17358g	0.05
90307	mitotic spindle assembly	5	3	YALI0_C12859g, YALI0_F02673g, YALI0_F14179g	0.05
