# Supplementary material for: Complete diploid genome of the type strain Yarrowia lipolytica YB-423 (ATCC 18942™)
Source: J Ind Microbiol Biotechnol. 2026 Jan 8;53:kuag002. doi: 10.1093/jimb/kuag002 (PMC12888388; doi:10.1093/jimb/kuag002)
Supplement: kuag002_Supplemental_Files [file kuag002_supplemental_files.zip › Table S4.xlsx]

## Sheet: Table S4 W29 Variants
Chromosome	Region	Type	Reference	Allele	Reference allele	Length	Zygosity	Count	Coverage	Frequency	Probability	Forward read count	Reverse read count	Forward read coverage	Reverse read coverage	Forward/reverse balance	Average quality	Read count	Read coverage	# unique start positions	# unique end positions	Read position test probability	Read direction test probability	BaseQRankSum	Homopolymer	Homopolymer length	QUAL	Homopolymer region	Repeat region	Reference homopolymer length	Reference repeat sequence length	Sample homopolymer length	Effective sample homopolymer length	Sample repeat sequence length	Reference repeat element	Sample repeat element	Coding region change	Amino acid change	Amino acid change in longest transcript	Coding region change in longest transcript	Other variants within codon	Non-synonymous	Start by 3' rule	Symbols by 3' rule
CP017553	131	SNV	T	C	No	1	Homozygous	225	225	100	1	135	118	135	118	0.466403	34	253	253	100	110	1	1		No	1	200	No	No	2	1	1	1	1							No	-
CP017553	914	SNV	C	A	No	1	Homozygous	276	276	100	1	172	130	172	130	0.430464	34	302	302	101	116	1	1		No	1	200	No	No	3	1	3	1	4		AT					No	-
CP017553	975^976	Insertion	-	G	No	1	Homozygous	256	256	100	1	167	114	167	114	0.405694	34	281	281	92	105	1	1		No	1	200	No	No	3	1	3	3	1							No	-
CP017553	1416	SNV	C	T	No	1	Homozygous	243	243	100	1	156	112	156	112	0.41791	34	268	268	104	122	1	1		No	1	200	No	No	2	6	1	1	4	CGT	GT	AOW00072.1:c.168G>A			AOW00072.1:c.168G>A	No	No
CP017553	2029	SNV	C	G	No	1	Homozygous	273	273	100	1	145	147	145	147	0.496575	34	292	292	121	127	1	1		No	1	200	No	No	1	1	1	1	1			AOW00073.1:c.145G>C	AOW00073.1:p.Asp49His	AOW00073.1:p.Asp49His	AOW00073.1:c.145G>C	No	Yes
CP017553	2101	SNV	A	T	No	1	Homozygous	262	263	99.6198	1	125	153	125	154	0.44964	34	278	279	118	134	1	1		No	1	200	No	No	1	1	1	1	4		GT	AOW00073.1:c.73T>A	AOW00073.1:p.Ser25Thr	AOW00073.1:p.Ser25Thr	AOW00073.1:c.73T>A	No	Yes
CP017553	2401..2407	Deletion	CTATTTG	-	No	7	Homozygous	194	194	100	1	122	90	122	90	0.424528	33.3608	212	212	92	106	1	1		No	1	200	No	No	2	1	1	1	1							No	-
CP017553	2487	SNV	T	A	No	1	Homozygous	277	277	100	1	171	134	171	134	0.439344	34	305	305	114	132	1	1		No	1	200	No	No	1	1	1	1	1							No	-
CP017553	2603	SNV	G	A	No	1	Homozygous	225	225	100	1	101	137	101	137	0.42437	34	238	238	94	100	1	1		No	1	200	No	No	2	1	1	1	1							No	-
CP017553	2725	SNV	T	C	No	1	Homozygous	213	213	100	1	116	114	116	114	0.495652	34	230	230	89	104	1	1		No	1	200	No	No	3	1	3	1	1							No	-
CP017553	3271	SNV	G	T	No	1	Homozygous	179	179	100	1	109	80	109	80	0.42328	34	189	189	78	87	1	1		No	1	200	No	No	1	1	2	2	1							No	-
CP017553	3383	SNV	A	T	No	1	Homozygous	204	204	100	1	127	104	127	104	0.450216	34	231	231	88	97	1	1		No	1	200	No	No	1	4	1	1	1	CA		AOW00074.1:c.99A>T			AOW00074.1:c.99A>T	No	No
CP017553	3600	SNV	T	A	No	1	Homozygous	203	203	100	1	93	121	93	121	0.434579	34	214	214	92	101	1	1		No	1	200	No	No	1	6	1	1	4	TC	CT	AOW00074.1:c.316T>A	AOW00074.1:p.Ser106Thr	AOW00074.1:p.Ser106Thr	AOW00074.1:c.316T>A	No	Yes
CP017553	4816	SNV	G	A	No	1	Homozygous	210	210	100	1	127	104	127	104	0.450216	34	231	231	75	84	1	1		No	1	200	No	No	2	1	1	1	1							No	-
CP017553	4903	SNV	T	G	No	1	Homozygous	212	212	100	1	131	94	131	94	0.417778	34	225	225	86	102	1	1		No	1	200	No	Yes	3	1	1	1	8		GT					No	-
CP017553	4986	SNV	T	A	No	1	Homozygous	212	212	100	1	128	105	128	105	0.450644	34	233	233	86	99	1	1		No	1	200	No	No	1	1	1	1	1							No	-
CP017553	5007	SNV	T	C	No	1	Homozygous	211	211	100	1	107	124	107	124	0.463203	34	231	231	87	99	1	1		No	1	200	No	No	2	1	1	1	6		CCT					No	-
CP017553	5086	SNV	A	G	No	1	Homozygous	194	194	100	1	76	129	76	129	0.370732	34	205	205	86	101	1	1		No	1	200	No	No	1	6	1	1	1	TA						No	-
CP017553	5393	SNV	C	T	No	1	Homozygous	191	191	100	1	117	86	117	86	0.423645	34	203	203	92	106	1	1		No	1	200	No	No	2	1	1	1	1							No	-
CP017553	5698..5699	MNV	CT	TC	No	2	Homozygous	219	220	99.5455	1	112	119	112	120	0.484848	34	231	232	95	106	1	1		No	1	200	No	No	1	1	3	1	1							No	-
CP017553	5819	SNV	T	C	No	1	Homozygous	222	222	100	1	119	117	119	117	0.495763	34	236	236	99	113	1	1		No	1	200	No	No	3	1	1	1	4		TA					No	-
CP017553	6602	SNV	T	C	No	1	Homozygous	225	225	100	1	119	113	119	113	0.487069	34	232	232	106	122	1	1		No	1	200	No	No	1	6	1	1	6	CTC	CTC	AOW00075.1:c.735T>C			AOW00075.1:c.735T>C	No	No
CP017553	6740	SNV	G	A	No	1	Homozygous	207	207	100	1	106	113	106	113	0.484018	34	219	219	91	108	1	1		No	1	200	No	No	3	1	2	2	1			AOW00075.1:c.873G>A			AOW00075.1:c.873G>A	No	No
CP017553	8617	SNV	T	A	No	1	Homozygous	233	233	100	1	115	130	115	130	0.469388	34	245	245	94	118	1	1		No	1	200	No	Yes	1	1	1	1	8		GA					No	-
CP017553	8693	SNV	A	G	No	1	Homozygous	243	243	100	1	133	125	133	125	0.484496	34	258	258	101	116	1	1		No	1	200	No	No	3	1	3	3	1							No	-
CP017553	8929	SNV	T	C	No	1	Homozygous	239	239	100	1	130	120	130	120	0.48	34	250	250	95	121	1	1		No	1	200	No	No	1	1	1	1	1							No	-
CP017553	9038	SNV	T	C	No	1	Homozygous	208	208	100	1	120	111	120	111	0.480519	34	231	231	93	114	1	1		No	1	200	No	No	2	1	2	1	1							No	-
CP017553	9796	SNV	G	A	No	1	Homozygous	213	213	100	1	116	119	116	119	0.493617	34	235	235	85	103	1	1		No	1	200	No	No	2	1	1	1	1							No	-
CP017553	10059	SNV	G	A	No	1	Homozygous	245	245	100	1	132	137	132	137	0.490706	34	269	269	104	118	1	1		No	1	200	No	No	2	1	2	1	1							No	-
CP017553	10192	SNV	A	T	No	1	Homozygous	237	237	100	1	150	104	150	104	0.409449	34	254	254	107	116	1	1		No	1	200	No	No	2	1	1	1	1							No	-
CP017553	10195	SNV	T	C	No	1	Homozygous	262	262	100	1	150	129	150	129	0.462366	34	279	279	114	125	1	1		No	1	200	No	No	2	1	1	1	1							No	-
CP017553	10367	SNV	T	C	No	1	Homozygous	269	269	100	1	127	159	127	159	0.444056	34	286	286	120	121	1	1		No	1	200	No	No	2	1	2	2	1			AOW00076.1:c.69T>C			AOW00076.1:c.69T>C	No	No
CP017553	10760	SNV	T	C	No	1	Homozygous	260	260	100	1	137	138	137	138	0.498182	34	275	275	115	118	1	1		No	1	200	No	No	1	1	1	1	6		ACG	AOW00076.1:c.462T>C			AOW00076.1:c.462T>C	No	No
CP017553	12229..12240	Deletion	ACTAACCATTAA	-	No	12	Homozygous	152	201	75.6219	1	75	87	97	114	0.462963	33.8461	162	211	58	64	0.18909	1	-0.23	No	1	200	No	No	1	4	1	1	4	GT	GT					No	-
CP017553	12378	SNV	T	C	No	1	Homozygous	241	241	100	1	136	128	136	128	0.484848	34	264	264	90	106	1	1		No	1	200	No	No	2	1	2	1	1							No	-
CP017553	12528	SNV	T	G	No	1	Homozygous	249	249	100	1	148	125	148	125	0.457875	34	273	273	105	113	1	1		No	1	200	No	No	2	1	2	1	1							No	-
CP017553	12821	SNV	C	T	No	1	Homozygous	181	181	100	1	159	25	159	25	0.13587	34	184	184	65	73	1	1		No	1	200	No	No	3	1	2	2	1							No	-
CP017553	12936	SNV	G	A	No	1	Homozygous	219	219	100	1	65	162	65	162	0.286344	34	227	227	77	99	1	1		No	1	200	No	No	3	1	2	2	1							No	-
CP017553	13334	SNV	A	C	No	1	Homozygous	250	250	100	1	133	139	133	139	0.488971	34	272	272	88	120	1	1		No	1	200	No	No	2	1	2	2	1			AOW00077.1:c.268T>G	AOW00077.1:p.Ser90Ala	AOW00077.1:p.Ser90Ala	AOW00077.1:c.268T>G	No	Yes
CP017553	13535	SNV	C	T	No	1	Homozygous	254	254	100	1	131	145	131	145	0.474638	34	276	276	94	118	1	1		No	1	200	No	No	1	1	2	2	1			AOW00077.1:c.67G>A	AOW00077.1:p.Glu23Lys	AOW00077.1:p.Glu23Lys	AOW00077.1:c.67G>A	No	Yes
CP017553	13722	SNV	G	T	No	1	Homozygous	252	252	100	1	153	124	153	124	0.447653	34	277	277	98	116	1	1		No	1	200	No	No	2	1	1	1	1							No	-
CP017553	13783	SNV	T	G	No	1	Homozygous	269	269	100	1	159	128	159	128	0.445993	34	287	287	91	118	1	1		No	1	200	No	No	1	1	2	2	1							No	-
CP017553	13826	SNV	G	A	No	1	Homozygous	234	234	100	1	129	121	129	121	0.484	34	250	250	99	110	1	1		No	1	200	No	No	1	1	1	1	1							No	-
CP017553	13866	SNV	G	A	No	1	Homozygous	262	262	100	1	150	135	150	135	0.473684	34	285	285	108	123	1	1		No	1	200	No	No	2	1	1	1	1							No	-
CP017553	14145	SNV	A	C	No	1	Homozygous	134	143	93.7063	1	24	110	33	110	0.179104	34	134	143	70	69	0.994817	0.850002		No	1	200	No	No	1	6	2	2	1	CAT						No	-
CP017553	14258	SNV	G	T	No	1	Homozygous	219	219	100	1	134	90	134	90	0.401786	34	224	224	99	110	1	1		No	1	200	No	No	1	6	3	3	1	GT						No	-
CP017553	14309	SNV	T	C	No	1	Homozygous	241	241	100	1	137	117	137	117	0.46063	34	254	254	110	116	1	1		No	1	200	No	No	2	1	3	3	1							No	-
CP017553	15184	SNV	T	G	No	1	Homozygous	254	254	100	1	134	137	134	137	0.494465	34	271	271	108	120	1	1		No	1	200	No	No	1	1	2	2	1			AOW00078.1:c.360T>G			AOW00078.1:c.360T>G	No	No
CP017553	15374	SNV	C	T	No	1	Homozygous	232	232	100	1	141	119	141	119	0.457692	34	260	260	96	110	1	1		No	1	200	No	No	1	4	3	3	1	TC		AOW00078.1:c.550C>T			AOW00078.1:c.550C>T	No	No
CP017553	15427	SNV	G	A	No	1	Homozygous	232	232	100	1	125	131	125	131	0.488281	34	256	256	93	116	1	1		No	1	200	No	No	2	1	3	3	1			AOW00078.1:c.603G>A			AOW00078.1:c.603G>A	No	No
CP017553	16092	SNV	T	C	No	1	Homozygous	213	213	100	1	107	114	107	114	0.484163	34	221	221	106	117	1	1		No	1	200	No	No	2	1	3	3	1							No	-
CP017553	16103	SNV	T	C	No	1	Homozygous	214	214	100	1	110	115	110	115	0.488889	34	225	225	108	118	1	1		No	1	200	No	No	1	6	2	2	1	ATC						No	-
CP017553	16143	SNV	T	C	No	1	Homozygous	221	222	99.5495	1	135	95	136	95	0.413043	34	230	231	112	113	1	1		No	1	200	No	No	1	1	3	3	1							No	-
CP017553	16240..16246	Deletion	AAGCCAA	-	No	7	Homozygous	175	216	81.0185	1	91	91	104	121	0.5	33.6114	182	225	74	80	0.440625	1	-0.32	No	1	200	No	No	2	1	2	2	1							No	-
CP017553	16304	Deletion	G	-	No	1	Homozygous	228	231	98.7013	1	111	133	112	135	0.454918	32.7719	244	247	97	111	1	1		No	1	200	No	No	3	1	2	2	1							No	-
CP017553	16333	SNV	T	C	No	1	Homozygous	236	236	100	1	130	124	130	124	0.488189	34	254	254	101	113	1	1		No	1	200	No	No	2	1	2	2	1							No	-
CP017553	16425	SNV	A	G	No	1	Homozygous	210	210	100	1	102	127	102	127	0.445415	34	229	229	89	101	1	1		No	1	200	No	No	1	6	2	2	6	ATT	TTA					No	-
CP017553	16490^16491	Insertion	-	CAAA	No	4	Homozygous	197	197	100	1	95	120	95	120	0.44186	34	215	215	78	102	1	1		No	1	200	No	No	3	1	3	3	1							No	-
CP017553	16615	SNV	T	G	No	1	Homozygous	212	212	100	1	134	99	134	99	0.424893	34	233	233	87	106	1	1		No	1	200	No	No	1	1	1	1	1							No	-
CP017553	16618	SNV	T	A	No	1	Homozygous	211	211	100	1	129	100	129	100	0.436681	34	229	229	88	107	1	1		No	1	200	No	No	2	1	2	1	4		TA					No	-
CP017553	17090	SNV	T	C	No	1	Homozygous	224	224	100	1	130	121	130	121	0.482072	34	251	251	96	108	1	1		No	1	200	No	No	3	1	2	2	1							No	-
CP017553	17137	SNV	C	T	No	1	Homozygous	240	241	99.5851	1	141	125	141	126	0.469925	34	266	267	102	111	1	1		No	1	200	No	No	2	1	2	1	1							No	-
CP017553	17231	SNV	A	G	No	1	Homozygous	223	224	99.5536	1	132	105	132	106	0.443038	34	237	238	99	100	1	1		No	1	200	No	No	1	1	2	2	1							No	-
CP017553	17280	SNV	C	T	No	1	Homozygous	239	239	100	1	137	111	137	111	0.447581	34	248	248	107	108	1	1		No	1	200	No	No	1	1	1	1	1							No	-
CP017553	17354	SNV	G	A	No	1	Homozygous	202	202	100	1	89	131	89	131	0.404545	34	220	220	94	95	1	1		No	1	200	No	No	1	1	2	2	1							No	-
CP017553	17361^17362	Insertion	-	GTT	No	3	Homozygous	204	242	84.2975	1	98	120	116	143	0.449541	34	218	259	90	94	0.341368	1	0.45	No	1	200	No	Yes	2	1	1	1	9		GTT					No	-
CP017553	17372	SNV	A	G	No	1	Homozygous	241	241	100	1	117	143	117	143	0.45	34	260	260	99	102	1	1		No	1	200	No	No	2	1	2	1	1							No	-
CP017553	17408	SNV	T	G	No	1	Homozygous	233	233	100	1	117	131	117	131	0.471774	34	248	248	103	104	1	1		No	1	200	No	No	1	6	3	3	1	AAG						No	-
CP017553	17840	SNV	A	T	No	1	Homozygous	239	240	99.5833	1	136	113	136	114	0.453815	34	249	250	98	118	1	1		No	1	200	No	No	3	1	1	1	4		TA					No	-
CP017553	18053	SNV	G	T	No	1	Homozygous	259	259	100	1	136	140	136	140	0.492754	34	276	276	112	123	1	1		No	1	200	No	No	1	6	2	2	1	TGA						No	-
CP017553	18957	Deletion	T	-	No	1	Homozygous	119	124	95.9677	1	61	63	64	65	0.491935	31.6807	124	129	59	63	1	1		No	1	200	No	No	2	1	2	2	1							No	-
CP017553	18964	Deletion	T	-	No	1	Homozygous	96	110	87.2727	1	60	38	62	51	0.387755	33.2708	98	113	55	49	0.997445	0.96918		No	1	200	No	No	2	1	2	2	1							No	-
CP017553	19066	Deletion	A	-	No	1	Homozygous	120	120	100	1	60	62	60	62	0.491803	32.8167	122	122	49	62	1	1		No	1	200	No	No	3	1	2	2	1							No	-
CP017553	19077	Deletion	A	-	No	1	Homozygous	136	137	99.2701	1	68	72	68	73	0.485714	33.3676	140	141	53	67	1	1		No	1	200	No	No	2	1	1	1	1							No	-
CP017553	19094	Deletion	A	-	No	1	Homozygous	149	149	100	1	79	77	79	77	0.49359	33.4899	156	156	60	75	1	1		No	1	200	No	No	2	1	1	1	1							No	-
CP017553	19137^19138	Insertion	-	T	No	1	Homozygous	172	173	99.422	1	99	83	99	84	0.456044	34	182	183	75	93	1	1		No	1	200	No	No	1	1	2	2	1							No	-
CP017553	19839^19840	Insertion	-	T	No	1	Homozygous	157	159	98.7421	1	83	79	84	80	0.487654	34	162	164	73	77	1	1		No	1	200	No	No	2	1	2	1	1							No	-
CP017553	19840^19841	Insertion	-	C	No	1	Homozygous	158	160	98.75	1	82	81	83	82	0.496933	34	163	165	73	76	1	1		No	1	200	No	No	2	1	2	2	1							No	-
CP017553	19844	Deletion	T	-	No	1	Homozygous	163	165	98.7879	1	87	81	88	82	0.482143	33.2515	168	170	74	78	1	1		No	1	200	No	No	2	1	1	1	1							No	-
CP017553	19854	Deletion	C	-	No	1	Homozygous	161	164	98.1707	1	85	81	88	81	0.487952	33.3292	166	169	73	77	1	1		No	1	200	No	No	2	1	1	1	1							No	-
CP017553	19867	Deletion	T	-	No	1	Homozygous	148	149	99.3289	1	80	73	81	73	0.477124	33.3649	153	154	66	70	1	1		No	1	200	No	No	3	1	2	2	8		TCAG					No	-
CP017553	19872^19873	Insertion	-	T	No	1	Homozygous	129	136	94.8529	1	74	60	77	64	0.447761	34	134	141	60	61	0.999997	1		No	1	200	No	No	1	1	2	2	1							No	-
CP017553	19885	Deletion	G	-	No	1	Homozygous	127	131	96.9466	1	71	61	71	65	0.462121	33.3386	132	136	53	56	1	1		No	1	200	No	No	3	1	2	2	1							No	-
CP017553	19897	Deletion	C	-	No	1	Homozygous	96	114	84.2105	1	57	41	59	57	0.418367	33.6042	98	116	43	43	0.974501	0.939705		No	1	200	No	No	3	1	2	2	1							No	-
CP017553	19972	Deletion	T	-	No	1	Homozygous	105	105	100	1	52	55	52	55	0.485981	33.4667	107	107	39	43	1	1		No	1	200	No	No	3	1	2	2	1							No	-
CP017553	19987	Deletion	A	-	No	1	Homozygous	150	150	100	1	90	68	90	68	0.43038	33.36	158	158	46	51	1	1		No	1	200	No	No	2	1	1	1	1							No	-
CP017553	20011^20012	Insertion	-	C	No	1	Homozygous	185	186	99.4624	1	100	97	101	97	0.492386	34	197	198	63	71	1	1		No	1	200	No	No	2	1	2	2	1							No	-
CP017553	20016^20017	Insertion	-	A	No	1	Homozygous	190	194	97.9381	1	104	98	104	102	0.485149	34	202	206	65	74	1	1		No	1	200	No	No	3	1	2	2	1							No	-
CP017553	20028	Deletion	A	-	No	1	Homozygous	213	215	99.0698	1	116	113	118	113	0.49345	33.2019	229	231	77	88	1	1		No	1	200	No	No	2	1	1	1	4		AG					No	-
CP017553	20039^20040	Insertion	-	G	No	1	Homozygous	227	227	100	1	127	118	127	118	0.481633	34	245	245	83	92	1	1		No	1	200	No	No	1	1	1	1	1							No	-
CP017553	20046	Deletion	T	-	No	1	Homozygous	236	237	99.5781	1	129	126	130	126	0.494118	33.2797	255	256	87	96	1	1		No	1	200	No	No	2	1	1	1	1							No	-
CP017553	20064	Deletion	G	-	No	1	Homozygous	263	264	99.6212	1	149	135	149	136	0.475352	33.1559	284	285	95	108	1	1		No	1	200	No	No	2	1	2	2	1							No	-
CP017553	20073	Deletion	T	-	No	1	Homozygous	268	271	98.893	1	152	139	153	142	0.477663	33.7463	291	295	96	109	1	1		No	1	200	No	No	3	1	2	2	1							No	-
CP017553	20089	Deletion	T	-	No	1	Homozygous	277	284	97.5352	1	156	149	160	152	0.488525	33.639	305	312	100	114	1	1		No	1	200	No	No	2	1	1	1	1							No	-
CP017553	20093	Deletion	A	-	No	1	Homozygous	269	278	96.7626	1	150	146	155	151	0.493243	33.5242	296	306	97	109	1	1		No	1	200	No	No	1	4	1	1	4	AG	AG					No	-
CP017553	20110	Deletion	T	-	No	1	Homozygous	256	262	97.7099	1	143	148	147	150	0.491409	33.2266	291	297	93	107	1	1		No	1	200	No	No	2	1	1	1	8		GTCT					No	-
CP017553	20123^20124	Insertion	-	GT	No	2	Homozygous	237	237	100	1	143	119	143	119	0.454198	34	262	262	88	107	1	1		No	1	200	No	No	2	1	2	2	1							No	-
CP017553	20136	Deletion	C	-	No	1	Homozygous	237	244	97.1311	1	125	123	127	128	0.495968	33.3502	248	255	92	113	1	1		No	1	200	No	No	3	1	2	2	1							No	-
CP017553	20849^20850	Insertion	-	T	No	1	Homozygous	236	236	100	1	125	125	125	125	0.5	34	250	250	111	119	1	1		No	1	200	No	No	2	1	1	1	1			AOW00079.1:c.428_429insT	AOW00079.1:p.Lys144fs	AOW00079.1:p.Lys144fs	AOW00079.1:c.428_429insT	No	Yes	20849
CP017553	20898^20899	Insertion	-	T	No	1	Homozygous	252	262	96.1832	1	115	158	119	164	0.421245	34	273	283	111	128	1	1		No	1	200	No	No	1	1	2	2	1			AOW00079.1:c.478dupT	AOW00079.1:p.Tyr160fs	AOW00079.1:p.Tyr160fs	AOW00079.1:c.478dupT	No	Yes	20899
CP017553	22154	SNV	T	A	No	1	Homozygous	224	224	100	1	115	127	115	127	0.475207	34	242	242	88	110	1	1		No	1	200	No	No	1	4	1	1	1	TG						No	-
CP017553	22906	SNV	A	G	No	1	Homozygous	249	249	100	1	145	126	145	126	0.464945	34	271	271	101	118	1	1		No	1	200	No	Yes	1	8	1	1	4	AT	TA					No	-
CP017553	23167	SNV	T	C	No	1	Homozygous	291	291	100	1	197	117	197	117	0.372611	34	314	314	114	131	1	1		No	1	200	No	No	2	1	1	1	1							No	-
CP017553	23171	SNV	G	A	No	1	Homozygous	279	280	99.6429	1	191	113	192	113	0.371711	34	304	305	110	127	1	1		No	1	200	No	No	1	4	1	1	1	GC						No	-
CP017553	23202	SNV	C	T	No	1	Homozygous	258	258	100	1	174	104	174	104	0.374101	34	278	278	114	123	1	1		No	1	200	No	No	2	4	2	1	4	CA	CA					No	-
CP017553	23346	SNV	A	G	No	1	Homozygous	259	259	100	1	119	161	119	161	0.425	34	280	280	109	121	1	1		No	1	200	No	No	1	4	3	3	1	GA						No	-
CP017553	23389	SNV	T	C	No	1	Homozygous	277	277	100	1	146	151	146	151	0.491582	34	297	297	118	121	1	1		No	1	200	No	No	1	4	1	1	1	TA						No	-
CP017553	23442	SNV	G	T	No	1	Homozygous	263	263	100	1	144	136	144	136	0.485714	34	280	280	114	121	1	1		No	1	200	No	No	2	1	1	1	1			AOW00080.1:c.735C>A			AOW00080.1:c.735C>A	No	No
CP017553	23562	SNV	T	C	No	1	Homozygous	284	284	100	1	163	145	163	145	0.470779	34	308	308	102	115	1	1		No	1	200	No	No	1	4	1	1	4	CT	TC	AOW00080.1:c.615A>G			AOW00080.1:c.615A>G	No	No
CP017553	24032	SNV	G	T	No	1	Homozygous	254	254	100	1	145	130	145	130	0.472727	34	275	275	107	119	1	1		No	1	200	No	No	1	1	2	2	1			AOW00080.1:c.145C>A	AOW00080.1:p.His49Asn	AOW00080.1:p.His49Asn	AOW00080.1:c.145C>A	No	Yes
CP017553	24212	SNV	A	G	No	1	Homozygous	262	262	100	1	159	136	159	136	0.461017	34	295	295	101	122	1	1		No	1	200	No	No	1	1	2	2	1							No	-
CP017553	24324	SNV	A	G	No	1	Homozygous	260	260	100	1	185	91	185	91	0.32971	34	276	276	101	117	1	1		No	1	200	No	No	1	6	3	3	1	AG						No	-
CP017553	24576	SNV	A	G	No	1	Homozygous	294	295	99.661	1	189	139	190	139	0.42378	34	328	329	105	120	1	1		No	1	200	No	No	1	4	1	1	4	AT	AT					No	-
CP017553	24631	SNV	C	G	No	1	Homozygous	273	273	100	1	152	142	152	142	0.482993	34	294	294	94	120	1	1		No	1	200	No	No	1	1	2	2	1							No	-
CP017553	24961^24962	Insertion	-	T	No	1	Homozygous	233	254	91.7323	1	187	55	199	64	0.227273	34	242	263	66	96	0.958207	1		No	1	200	No	No	2	1	3	3	1							No	-
CP017553	25032	Deletion	A	-	No	1	Homozygous	257	268	95.8955	1	128	152	139	152	0.457143	32.8482	280	291	83	122	0.999999	1		No	1	200	No	No	3	1	2	2	1							No	-
CP017553	25672	SNV	A	G	No	1	Homozygous	278	278	100	1	137	163	137	163	0.456667	34	300	300	116	125	1	1		No	1	200	No	No	1	1	1	1	1			AOW00081.1:c.405A>G			AOW00081.1:c.405A>G	No	No
CP017553	26600	SNV	C	T	No	1	Homozygous	254	254	100	1	168	102	168	102	0.377778	34	270	270	100	116	1	1		No	1	200	No	No	3	1	1	1	6		TC					No	-
CP017553	26734	SNV	A	G	No	1	Homozygous	298	298	100	1	174	156	174	156	0.472727	34	330	330	100	120	1	1		No	1	200	No	No	2	1	1	1	1							No	-
CP017553	27193	Deletion	C	-	No	1	Homozygous	119	139	85.6115	1	47	78	63	82	0.376	33.3109	125	145	47	51	0.986076	0.973341		No	1	200	No	No	2	1	2	2	1							No	-
CP017553	27196..27197	MNV	GT	TC	No	2	Homozygous	121	122	99.1803	1	47	80	48	80	0.370079	34	127	128	48	53	1	1		No	1	200	No	No	2	4	2	2	1	TC						No	-
CP017553	27309	SNV	A	G	No	1	Homozygous	204	206	99.0291	1	140	71	140	73	0.336493	34	211	213	74	101	1	1		No	1	200	No	No	2	1	2	2	1							No	-
CP017553	27450^27451	Insertion	-	TTGTTG	No	6	Homozygous	180	248	72.5806	1	141	47	173	84	0.25	34	188	257	68	90	0.168178	0.651151	4.06	No	1	200	No	Yes	1	12	1	1	18	TTG	TTG					No	-
CP017553	27493^27494	Insertion	-	AAG	No	3	Homozygous	212	259	81.8533	1	157	77	180	105	0.32906	34	234	285	86	118	0.0257905	0.987074	2.73	No	1	200	No	No	3	1	3	3	1							No	-
CP017553	30088	SNV	T	C	No	1	Homozygous	303	303	100	1	161	155	161	155	0.490506	34	316	316	99	117	1	1		No	1	200	No	No	2	4	2	1	4	AG	AG	AOW00082.1:c.861A>G			AOW00082.1:c.861A>G	No	No
CP017553	31501	SNV	T	C	No	1	Homozygous	248	248	100	1	90	168	90	168	0.348837	34	258	258	81	104	1	1		No	1	200	No	No	2	1	2	2	1							No	-
CP017553	31572	SNV	C	A	No	1	Homozygous	305	305	100	1	125	214	125	214	0.368732	34	339	339	91	122	1	1		No	1	200	No	No	1	1	3	3	1							No	-
CP017553	31871	SNV	T	C	No	1	Homozygous	366	366	100	1	218	185	218	185	0.459057	34	403	403	115	140	1	1		No	1	200	No	No	1	6	2	1	1	TAA						No	-
CP017553	32014	SNV	C	T	No	1	Homozygous	308	308	100	1	217	109	217	109	0.334356	34	326	326	99	123	1	1		No	1	200	No	No	1	4	3	3	1	AT						No	-
CP017553	32272	SNV	C	G	No	1	Homozygous	312	312	100	1	184	155	184	155	0.457227	34	339	339	111	137	1	1		No	1	200	No	No	2	1	2	2	1							No	-
CP017553	32461	SNV	G	A	No	1	Homozygous	257	257	100	1	137	134	137	134	0.494465	34	271	271	80	110	1	1		No	1	200	No	No	1	1	1	1	4		TA					No	-
CP017553	32730	SNV	T	G	No	1	Homozygous	298	298	100	1	147	174	147	174	0.457944	34	321	321	110	114	1	1		No	1	200	No	No	3	1	3	1	1			AOW00083.1:c.132T>G			AOW00083.1:c.132T>G	No	No
CP017553	34955	SNV	A	G	No	1	Homozygous	301	301	100	1	185	146	185	146	0.441088	34	331	331	118	132	1	1		No	1	200	No	No	2	1	1	1	4		AG					No	-
CP017553	35594	SNV	G	A	No	1	Homozygous	240	240	100	1	111	163	111	163	0.405109	34	274	274	96	122	1	1		No	1	200	No	No	2	1	3	3	1							No	-
CP017553	35835	Deletion	G	-	No	1	Homozygous	117	117	100	1	75	45	75	45	0.375	33.4017	120	120	54	57	1	1		No	1	200	No	No	3	1	2	2	1							No	-
CP017553	35865	SNV	G	A	No	1	Homozygous	167	167	100	1	121	56	121	56	0.316384	34	177	177	66	76	1	1		No	1	200	No	No	3	1	2	2	4		AT					No	-
CP017553	36950	SNV	C	T	No	1	Homozygous	324	324	100	1	146	198	146	198	0.424419	34	344	344	104	128	1	1		No	1	200	No	Yes	1	9	1	1	4	CTC	CT	AOW00084.1:c.618G>A			AOW00084.1:c.618G>A	No	No
CP017553	36986	SNV	G	A	No	1	Homozygous	317	317	100	1	148	204	148	204	0.420455	34	352	352	103	122	1	1		No	1	200	No	No	2	1	1	1	6		CA	AOW00084.1:c.582C>T			AOW00084.1:c.582C>T	No	No
CP017553	37611..37612	MNV	GG	AA	No	2	Homozygous	186	206	90.2913	1	139	55	157	56	0.283505	34	193	213	70	95	0.999882	0.999912		No	1	200	No	No	3	1	3	3	1							No	-
CP017553	37783	SNV	A	C	No	1	Homozygous	325	325	100	1	184	189	184	189	0.493298	34	373	373	107	129	1	1		No	1	200	No	No	2	1	1	1	4		CT					No	-
CP017553	37794	SNV	A	G	No	1	Homozygous	323	323	100	1	184	189	184	189	0.493298	34	373	373	106	130	1	1		No	1	200	No	No	2	1	2	2	1							No	-
CP017553	38086	SNV	T	A	No	1	Homozygous	282	282	100	1	151	157	151	157	0.49026	34	308	308	98	121	1	1		No	1	200	No	Yes	1	16	1	1	8	TTAA	TTAA					No	-
CP017553	38924	SNV	T	G	No	1	Homozygous	293	293	100	1	172	157	172	157	0.477204	34	329	329	90	108	1	1		No	1	200	No	No	1	1	2	2	1							No	-
CP017553	38934	SNV	G	T	No	1	Homozygous	301	301	100	1	166	174	166	174	0.488235	34	340	340	88	107	1	1		No	1	200	No	No	1	1	1	1	1							No	-
CP017553	38974	SNV	T	A	No	1	Homozygous	291	291	100	1	151	167	151	167	0.474843	34	318	318	93	107	1	1		No	1	200	No	No	2	1	2	1	1							No	-
CP017553	40072	SNV	C	T	No	1	Homozygous	246	246	100	1	114	153	114	153	0.426966	34	267	267	88	120	1	1		No	1	200	No	No	1	1	1	1	4		TG					No	-
CP017553	40287	SNV	G	A	No	1	Homozygous	274	274	100	1	154	156	154	156	0.496774	34	310	310	91	109	1	1		No	1	200	No	No	2	1	2	2	1							No	-
CP017553	40326..40327	MNV	AC	CA	No	2	Homozygous	275	275	100	1	199	96	199	96	0.325424	34	295	295	80	107	1	1		No	1	200	No	No	1	4	1	1	6	CA	CA					No	-
CP017553	40844	SNV	C	T	No	1	Homozygous	346	346	100	1	185	179	185	179	0.491758	34	364	364	121	142	1	1		No	1	200	No	No	1	4	1	1	4	AG	AG	AOW00085.1:c.4+172C>T			AOW00085.1:c.4+172C>T	No	-
CP017553	40877	SNV	T	C	No	1	Homozygous	365	365	100	1	216	179	216	179	0.453165	34	395	395	126	142	1	1		No	1	200	No	No	2	1	2	1	1			AOW00085.1:c.5-181T>C			AOW00085.1:c.5-181T>C	No	-
CP017553	40905	SNV	A	C	No	1	Homozygous	362	362	100	1	207	188	207	188	0.475949	34	395	395	121	138	1	1		No	1	200	No	No	2	1	1	1	1			AOW00085.1:c.5-153A>C			AOW00085.1:c.5-153A>C	No	-
CP017553	40924	SNV	A	G	No	1	Homozygous	348	348	100	1	192	184	192	184	0.489362	34	376	376	118	133	1	1		No	1	200	No	No	1	1	1	1	4		TG	AOW00085.1:c.5-134A>G			AOW00085.1:c.5-134A>G	No	-
CP017553	40926	SNV	G	T	No	1	Homozygous	353	353	100	1	193	192	193	192	0.498701	34	385	385	120	132	1	1		No	1	200	No	No	2	1	2	2	1			AOW00085.1:c.5-132G>T			AOW00085.1:c.5-132G>T	No	-
CP017553	40949	SNV	G	A	No	1	Homozygous	353	353	100	1	190	195	190	195	0.493506	34	385	385	118	135	1	1		No	1	200	No	No	2	1	2	2	1			AOW00085.1:c.5-109G>A			AOW00085.1:c.5-109G>A	No	-
CP017553	41470	SNV	T	C	No	1	Homozygous	383	383	100	1	206	200	206	200	0.492611	34	406	406	116	141	1	1		No	1	200	No	No	1	4	2	2	4	GA	GA	AOW00085.1:c.417T>C			AOW00085.1:c.417T>C	No	No
CP017553	43851^43852	Insertion	-	CCTAC	No	5	Homozygous	222	289	76.8166	1	118	121	141	170	0.493724	34	239	311	81	98	0.0948428	1	1.24	No	1	200	No	No	2	1	3	3	1							No	-
CP017553	43956	SNV	A	T	No	1	Homozygous	306	306	100	1	211	124	211	124	0.370149	34	335	335	106	115	1	1		No	1	200	No	No	1	1	2	2	1							No	-
CP017553	45013^45014	Insertion	-	G	No	1	Homozygous	152	216	70.3704	1	80	83	93	135	0.490798	34	163	228	59	90	0.388746	0.789115		No	1	200	No	Yes	3	10	1	1	15	ATTGA	ATTGA					No	-
CP017553	45014^45015	Insertion	-	C	No	1	Homozygous	137	201	68.1592	1	77	66	91	117	0.461538	34	143	208	62	104	0.0484679	0.171742	2.09	No	1	200	No	No	3	1	2	2	1							No	-
CP017553	45040	Deletion	A	-	No	1	Homozygous	273	275	99.2727	1	68	219	69	220	0.236934	31.4579	287	289	70	112	1	1		No	1	200	No	No	1	6	2	1	1	TTA						No	-
CP017553	45078	Deletion	A	-	No	1	Homozygous	248	248	100	1	144	110	144	110	0.433071	33.0806	254	254	72	119	1	1		No	1	200	No	No	1	1	1	1	1							No	-
CP017553	45091	SNV	G	A	No	1	Homozygous	237	237	100	1	159	85	159	85	0.348361	34	244	244	71	113	1	1		No	1	200	No	No	1	4	2	2	1	GA						No	-
CP017553	45095..45096	MNV	AT	TG	No	2	Homozygous	213	230	92.6087	1	148	72	165	72	0.327273	34	220	237	69	108	1	1		No	1	200	No	No	1	4	1	1	4	GA	GA					No	-
CP017553	45105	Deletion	T	-	No	1	Homozygous	230	255	90.1961	1	168	71	180	85	0.297071	32.0435	239	265	69	110	0.999951	1		No	1	200	No	Yes	1	18	1	1	20	TA	AT					No	-
CP017553	45218..45219	Deletion	AA	-	No	2	Homozygous	228	235	97.0213	1	110	145	114	148	0.431373	31.9598	255	262	103	118	0.999997	1		No	1	200	No	No	3	1	3	3	1							No	-
CP017553	46058	Deletion	G	-	No	1	Homozygous	305	312	97.7564	1	165	161	171	162	0.493865	33.1607	326	333	118	134	0.99999	1		No	1	200	No	No	3	1	2	2	1							No	-
CP017553	46068	Deletion	G	-	No	1	Homozygous	314	317	99.0536	1	171	165	172	167	0.491071	28.9427	336	339	124	141	1	1		No	1	200	No	No	1	4	2	1	4	AG	AG					No	-
CP017553	46084	Deletion	A	-	No	1	Homozygous	307	324	94.7531	1	169	156	173	169	0.48	32.1498	325	342	129	142	0.999954	1		No	1	200	No	No	1	4	1	1	4	AG	AG					No	-
CP017553	46118^46119	Insertion	-	G	No	1	Homozygous	307	310	99.0323	1	176	151	177	153	0.461774	34	327	330	130	140	1	1		No	1	200	No	No	3	1	1	1	4		AG					No	-
CP017553	46136^46137	Insertion	-	T	No	1	Homozygous	301	302	99.6689	1	162	161	162	162	0.498452	34	323	324	131	136	1	1		No	1	200	No	No	2	1	2	2	1							No	-
CP017553	46151	Deletion	A	-	No	1	Homozygous	322	325	99.0769	1	171	172	172	174	0.498542	33.3913	343	346	136	142	1	1		No	1	200	No	No	1	4	1	1	6	AG	GGC					No	-
CP017553	46174^46175	Insertion	-	C	No	1	Homozygous	309	309	100	1	162	169	162	169	0.489426	34	331	331	134	142	1	1		No	1	200	No	No	1	4	2	1	1	GA						No	-
CP017553	46182	Deletion	G	-	No	1	Homozygous	322	326	98.773	1	173	173	176	174	0.5	33.3043	346	350	137	145	1	1		No	1	200	No	No	2	1	1	1	6		AGC					No	-
CP017553	46245	Deletion	A	-	No	1	Homozygous	104	105	99.0476	1	54	57	55	57	0.486486	33.5385	111	112	43	43	0.999994	1		No	1	200	No	No	1	6	2	1	6	GGC	GGC					No	-
CP017553	46247	SNV	A	G	No	1	Homozygous	87	102	85.2941	1	44	47	53	53	0.483516	34	91	106	35	33	0.786564	1		No	1	200	No	No	1	6	1	1	6	GGC	GGC					No	-
CP017553	46263	Deletion	A	-	No	1	Homozygous	152	153	99.3464	1	76	86	77	86	0.469136	33.25	162	163	64	63	0.999999	1		No	1	200	No	No	2	1	1	1	4		AG					No	-
CP017553	46268	Deletion	G	-	No	1	Homozygous	175	176	99.4318	1	94	93	95	93	0.497326	32.3314	187	188	69	71	1	1		No	1	200	No	No	3	1	2	2	1							No	-
CP017553	46303	Deletion	C	-	No	1	Homozygous	198	198	100	1	105	109	105	109	0.490654	33.4242	214	214	82	88	1	1		No	1	200	No	No	1	4	2	2	1	CG		AOW00087.1:c.501delG	AOW00087.1:p.Arg168fs	AOW00087.1:p.Arg168fs	AOW00087.1:c.501delG	No	Yes	46302
CP017553	46350	SNV	T	C	No	1	Homozygous	273	273	100	1	134	156	134	156	0.462069	34	290	290	111	117	1	1		No	1	200	No	No	1	1	1	1	6		CAG	AOW00087.1:c.454A>G	AOW00087.1:p.Thr152Ala	AOW00087.1:p.Thr152Ala	AOW00087.1:c.454A>G	No	Yes
CP017553	46798	SNV	T	G	No	1	Homozygous	309	309	100	1	144	186	144	186	0.436364	34	330	330	119	131	1	1		No	1	200	No	No	3	1	1	1	1			AOW00087.1:c.6A>C	AOW00087.1:p.Glu2Asp	AOW00087.1:p.Glu2Asp	AOW00087.1:c.6A>C	No	Yes
CP017553	47294	SNV	G	A	No	1	Homozygous	283	283	100	1	163	144	163	144	0.469055	34	307	307	102	117	1	1		No	1	200	No	No	1	4	1	1	4	AG	GA					No	-
CP017553	47477	SNV	G	A	No	1	Homozygous	297	297	100	1	168	142	168	142	0.458065	34	310	310	102	117	1	1		No	1	200	No	No	3	1	2	2	1							No	-
CP017553	47614	SNV	C	T	No	1	Homozygous	295	295	100	1	116	206	116	206	0.360248	34	322	322	114	120	1	1		No	1	200	No	No	3	1	2	2	1							No	-
CP017553	48262	SNV	G	A	No	1	Homozygous	134	134	100	1	81	62	81	62	0.433566	34	143	143	54	65	1	1		No	1	200	No	No	3	1	3	1	1							No	-
CP017553	48724	SNV	T	A	No	1	Homozygous	238	238	100	1	158	93	158	93	0.370518	34	251	251	88	100	1	1		No	1	200	No	No	2	1	1	1	1							No	-
CP017553	48915	SNV	A	T	No	1	Homozygous	274	275	99.6364	1	142	156	143	156	0.47651	34	298	299	101	117	1	1		No	1	200	No	No	1	6	1	1	4	CA	CA					No	-
CP017553	48971	SNV	T	C	No	1	Homozygous	285	285	100	1	152	156	152	156	0.493506	34	308	308	99	114	1	1		No	1	200	No	No	1	6	1	1	6	CTC	CTC					No	-
CP017553	51092	SNV	A	G	No	1	Homozygous	251	251	100	1	96	173	96	173	0.356877	34	269	269	90	116	1	1		No	1	200	No	No	1	1	2	2	1							No	-
CP017553	51776	SNV	A	C	No	1	Homozygous	254	254	100	1	124	143	124	143	0.464419	34	267	267	103	110	1	1		No	1	200	No	No	3	1	3	1	1							No	-
CP017553	52080	SNV	T	C	No	1	Homozygous	235	235	100	1	98	154	98	154	0.388889	34	252	252	81	104	1	1		No	1	200	No	No	1	4	2	1	1	TA						No	-
CP017553	52453	SNV	A	G	No	1	Homozygous	263	263	100	1	160	119	160	119	0.426523	34	279	279	103	118	1	1		No	1	200	No	No	2	1	2	2	1			AOW00089.1:c.1446T>C			AOW00089.1:c.1446T>C	No	No
CP017553	52873	SNV	C	A	No	1	Homozygous	306	306	100	1	198	135	198	135	0.405405	34	333	333	113	123	1	1		No	1	200	No	No	1	1	2	2	1			AOW00089.1:c.1026G>T			AOW00089.1:c.1026G>T	No	No
CP017553	52957	SNV	C	A	No	1	Homozygous	261	261	100	1	118	158	118	158	0.427536	34	276	276	104	112	1	1		No	1	200	No	No	1	4	1	1	4	TC	AT	AOW00089.1:c.942G>T	AOW00089.1:p.Glu314Asp	AOW00089.1:p.Glu314Asp	AOW00089.1:c.942G>T	No	Yes
CP017553	53016	SNV	G	A	No	1	Homozygous	276	276	100	1	133	166	133	166	0.444816	34	299	299	98	119	1	1		No	1	200	No	No	1	1	3	3	1			AOW00089.1:c.883C>T			AOW00089.1:c.883C>T	No	No
CP017553	54432	SNV	C	T	No	1	Homozygous	280	280	100	1	171	130	171	130	0.431894	34	301	301	105	116	1	1		No	1	200	No	No	1	1	3	3	1							No	-
CP017553	54704	SNV	C	T	No	1	Homozygous	303	303	100	1	160	163	160	163	0.495356	34	323	323	75	109	1	1		No	1	200	No	No	2	1	2	1	1							No	-
CP017553	54881	SNV	G	A	No	1	Homozygous	291	291	100	1	61	245	61	245	0.199346	34	306	306	82	106	1	1		No	1	200	No	No	1	1	2	2	1							No	-
CP017553	55482	SNV	A	G	No	1	Homozygous	290	290	100	1	166	171	166	171	0.492582	34	337	337	102	124	1	1		No	1	200	No	No	3	1	3	1	1							No	-
CP017553	56470	SNV	C	G	No	1	Homozygous	276	276	100	1	135	153	135	153	0.46875	34	288	288	105	123	1	1		No	1	200	No	No	2	1	3	3	1							No	-
CP017553	56512	SNV	A	T	No	1	Homozygous	295	295	100	1	162	159	162	159	0.495327	34	321	321	108	133	1	1		No	1	200	No	No	2	1	2	2	1							No	-
CP017553	56545..56546	MNV	AC	GT	No	2	Homozygous	291	291	100	1	149	181	149	181	0.451515	34	330	330	108	139	1	1		No	1	200	No	No	1	1	2	2	1							No	-
CP017553	56766	SNV	T	C	No	1	Homozygous	288	288	100	1	151	164	151	164	0.479365	34	315	315	89	113	1	1		No	1	200	No	No	2	1	3	3	1							No	-
CP017553	57157	SNV	A	G	No	1	Homozygous	347	347	100	1	171	215	171	215	0.443005	34	386	386	104	124	1	1		No	1	200	No	No	2	1	2	2	1			AOW00091.1:c.310T>C			AOW00091.1:c.310T>C	No	No
CP017553	57595	SNV	A	T	No	1	Homozygous	281	281	100	1	159	137	159	137	0.462838	34	296	296	92	124	1	1		No	1	200	No	No	3	1	2	2	1							No	-
CP017553	57687	SNV	T	A	No	1	Homozygous	235	237	99.1561	1	82	171	84	171	0.324111	34	253	255	81	105	1	1		No	1	200	No	No	3	1	1	1	4		AT					No	-
CP017553	57704..57708	Replacement	TTAAT	G	No	5	Homozygous	225	245	91.8367	1	87	154	95	165	0.360996	33.477	240	260	74	94	1	1		No	1	200	No	No	3	1	1	1	6		GT					No	-
CP017553	57763	SNV	G	T	No	1	Homozygous	264	264	100	1	116	169	116	169	0.407018	34	285	285	100	132	1	1		No	1	200	No	Yes	1	18	1	1	18	TCGGAT	GATTCG					No	-
CP017553	57890	SNV	A	G	No	1	Homozygous	169	169	100	1	69	121	69	121	0.363158	34	190	190	85	93	1	1		No	1	200	No	No	1	1	2	2	1							No	-
CP017553	58031	SNV	G	A	No	1	Homozygous	127	127	100	1	86	54	86	54	0.385714	34	140	140	60	70	1	1		No	1	200	No	No	2	1	2	2	1							No	-
CP017553	58384	SNV	A	C	No	1	Homozygous	281	281	100	1	167	143	167	143	0.46129	34	310	310	91	119	1	1		No	1	200	No	No	3	1	2	2	1							No	-
CP017553	58851	SNV	C	T	No	1	Homozygous	320	320	100	1	190	164	190	164	0.463277	34	354	354	111	139	1	1		No	1	200	No	No	1	1	1	1	6		TGT					No	-
CP017553	59036	SNV	A	C	No	1	Homozygous	328	328	100	1	156	198	156	198	0.440678	34	354	354	113	119	1	1		No	1	200	No	No	3	1	2	2	1							No	-
CP017553	59053	SNV	C	T	No	1	Homozygous	270	270	100	1	170	110	170	110	0.392857	34	280	280	95	104	1	1		No	1	200	No	No	3	1	2	2	1							No	-
CP017553	59107	SNV	A	G	No	1	Homozygous	314	314	100	1	204	129	204	129	0.387387	34	333	333	110	119	1	1		No	1	200	No	No	1	1	2	2	1							No	-
CP017553	59126	Deletion	A	-	No	1	Homozygous	314	314	100	1	189	141	189	141	0.427273	32.3248	330	330	110	122	1	1		No	1	200	No	No	1	6	3	3	1	AAT						No	-
CP017553	59147	SNV	A	G	No	1	Homozygous	326	326	100	1	189	155	189	155	0.450581	34	344	344	116	128	1	1		No	1	200	No	No	3	1	2	2	1							No	-
CP017553	59171	SNV	T	G	No	1	Homozygous	354	354	100	1	208	192	208	192	0.48	34	400	400	117	133	1	1		No	1	200	No	No	1	1	2	2	1							No	-
CP017553	59627	SNV	T	G	No	1	Homozygous	319	319	100	1	143	196	143	196	0.421829	34	339	339	105	137	1	1		No	1	200	No	No	1	1	2	2	1							No	-
CP017553	59633..59634	MNV	TG	CA	No	2	Homozygous	323	323	100	1	145	199	145	199	0.421512	34	344	344	108	146	1	1		No	1	200	No	No	2	1	1	1	6		CCA					No	-
CP017553	62932	SNV	A	T	No	1	Homozygous	312	312	100	1	168	184	168	184	0.477273	34	352	352	104	121	1	1		No	1	200	No	No	3	4	3	2	1	TA		AOW00092.1:c.2808A>T			AOW00092.1:c.2808A>T	No	No
CP017553	63066	SNV	C	T	No	1	Homozygous	335	335	100	1	183	186	183	186	0.495935	34	369	369	105	137	1	1		No	1	200	No	No	2	1	1	1	8		ACTG					No	-
CP017553	63344	SNV	G	C	No	1	Homozygous	334	334	100	1	161	204	161	204	0.441096	34	365	365	103	136	1	1		No	1	200	No	No	3	1	2	2	1							No	-
CP017553	63555	SNV	A	G	No	1	Homozygous	301	301	100	1	178	144	178	144	0.447205	34	322	322	97	141	1	1		No	1	200	No	No	2	4	2	2	1	AG						No	-
CP017553	63916	SNV	T	C	No	1	Homozygous	351	351	100	1	176	208	176	208	0.458333	34	384	384	120	136	1	1		No	1	200	No	No	2	1	1	1	8		CTCA					No	-
CP017553	64003	Deletion	C	-	No	1	Homozygous	299	300	99.6667	1	167	166	168	166	0.498498	31.5117	333	334	103	130	1	1		No	1	200	No	Yes	1	6	1	1	8	TG	GT					No	-
CP017553	64005	Deletion	A	-	No	1	Homozygous	301	301	100	1	168	167	168	167	0.498507	31.5083	335	335	104	131	1	1		No	1	200	No	No	1	6	1	1	6	CTA	TG					No	-
CP017553	64028	Deletion	G	-	No	1	Homozygous	324	331	97.8852	1	191	170	194	174	0.470914	32.8519	361	368	101	139	1	1		No	1	200	No	No	2	1	2	2	1							No	-
CP017553	64055	SNV	T	A	No	1	Homozygous	213	213	100	1	77	146	77	146	0.345291	34	223	223	78	103	1	1		No	1	200	No	No	1	1	2	2	1							No	-
CP017553	64057	SNV	T	A	No	1	Homozygous	300	300	100	1	180	147	180	147	0.449541	34	327	327	100	131	1	1		No	1	200	No	No	2	1	2	1	1							No	-
CP017553	64060	SNV	T	G	No	1	Homozygous	304	304	100	1	181	150	181	150	0.453172	34	331	331	98	132	1	1		No	1	200	No	No	2	1	3	3	1							No	-
CP017553	64225	SNV	T	A	No	1	Homozygous	294	294	100	1	165	146	165	146	0.469453	34	311	311	106	122	1	1		No	1	200	No	No	2	1	2	1	1							No	-
CP017553	64274	SNV	A	G	No	1	Homozygous	271	271	100	1	143	157	143	157	0.476667	34	300	300	104	116	1	1		No	1	200	No	No	1	6	2	2	1	CAG						No	-
CP017553	65008	SNV	C	G	No	1	Homozygous	302	302	100	1	169	150	169	150	0.470219	34	319	319	118	124	1	1		No	1	200	No	No	1	1	1	1	6		AG	AOW00093.1:c.1143G>C			AOW00093.1:c.1143G>C	No	No
CP017553	67276	SNV	G	A	No	1	Homozygous	303	303	100	1	158	166	158	166	0.487654	34	324	324	108	129	1	1		No	1	200	No	No	2	4	1	1	4	TC	TC					No	-
CP017553	67444	SNV	C	T	No	1	Homozygous	328	328	100	1	186	190	186	190	0.494681	34	376	376	119	135	1	1		No	1	200	No	No	1	1	1	1	8		ATTT					No	-
CP017553	68017	SNV	T	C	No	1	Homozygous	274	275	99.6364	1	184	107	184	108	0.367698	34	291	292	86	103	1	1		No	1	200	No	No	1	1	1	1	1							No	-
CP017553	69318	SNV	G	C	No	1	Homozygous	290	290	100	1	136	174	136	174	0.43871	34	310	310	95	115	1	1		No	1	200	No	No	3	1	2	2	1			AOW00094.1:c.921G>C			AOW00094.1:c.921G>C	No	No
CP017553	70045	SNV	C	G	No	1	Homozygous	300	300	100	1	127	196	127	196	0.393189	34	323	323	109	132	1	1		No	1	200	No	No	3	1	1	1	4		TC					No	-
CP017553	70147	SNV	C	T	No	1	Homozygous	308	308	100	1	173	164	173	164	0.486647	34	337	337	114	133	1	1		No	1	200	No	No	2	1	1	1	1			AOW00095.1:c.1363G>A	AOW00095.1:p.Ala455Thr	AOW00095.1:p.Ala455Thr	AOW00095.1:c.1363G>A	No	Yes
CP017553	70490	SNV	A	T	No	1	Homozygous	331	331	100	1	145	206	145	206	0.413105	34	351	351	110	137	1	1		No	1	200	No	No	1	6	1	1	4	ACA	TG	AOW00095.1:c.1020T>A			AOW00095.1:c.1020T>A	No	No
CP017553	71159	SNV	A	G	No	1	Homozygous	311	311	100	1	171	178	171	178	0.489971	34	349	349	111	122	1	1		No	1	200	No	No	2	1	1	1	4		GA	AOW00095.1:c.351T>C			AOW00095.1:c.351T>C	No	No
CP017553	71723	SNV	T	A	No	1	Homozygous	299	299	100	1	162	161	162	161	0.498452	34	323	323	96	123	1	1		No	1	200	No	No	3	1	2	2	1							No	-
CP017553	71840	SNV	A	T	No	1	Homozygous	294	294	100	1	177	140	177	140	0.44164	34	317	317	105	121	1	1		No	1	200	No	No	2	1	1	1	1							No	-
CP017553	71847	SNV	A	C	No	1	Homozygous	285	285	100	1	159	147	159	147	0.480392	34	306	306	102	119	1	1		No	1	200	No	No	1	1	3	3	1							No	-
CP017553	71865	SNV	C	T	No	1	Homozygous	304	304	100	1	161	174	161	174	0.480597	34	335	335	108	124	1	1		No	1	200	No	No	3	1	1	1	1							No	-
CP017553	72230	SNV	G	A	No	1	Homozygous	282	282	100	1	137	168	137	168	0.44918	34	305	305	96	116	1	1		No	1	200	No	No	1	4	1	1	1	GC						No	-
CP017553	72259	SNV	G	C	No	1	Homozygous	304	304	100	1	151	185	151	185	0.449405	34	336	336	110	129	1	1		No	1	200	No	No	2	1	3	3	1							No	-
CP017553	72537..72538	MNV	TT	CC	No	2	Homozygous	306	306	100	1	154	182	154	182	0.458333	34	336	336	105	127	1	1		No	1	200	No	No	2	1	3	3	1							No	-
CP017553	72550..72551	MNV	AT	TA	No	2	Homozygous	295	297	99.3266	1	143	180	145	180	0.442724	34	323	325	106	125	1	1		No	1	200	No	No	2	1	1	1	4		TA					No	-
CP017553	72600	SNV	G	A	No	1	Homozygous	288	288	100	1	146	167	146	167	0.466454	34	313	313	108	129	1	1		No	1	200	No	No	1	1	2	2	1							No	-
CP017553	72622	SNV	G	A	No	1	Homozygous	295	295	100	1	142	181	142	181	0.439628	34	323	323	112	129	1	1		No	1	200	No	No	2	1	2	2	1							No	-
CP017553	72631	SNV	G	A	No	1	Homozygous	302	302	100	1	145	186	145	186	0.438066	34	331	331	113	135	1	1		No	1	200	No	No	2	1	3	3	1							No	-
CP017553	72664	SNV	C	T	No	1	Homozygous	311	311	100	1	161	180	161	180	0.472141	34	341	341	121	141	1	1		No	1	200	No	No	2	4	2	1	1	CA						No	-
CP017553	72993^72994	Insertion	-	GG	No	2	Homozygous	267	267	100	1	150	132	150	132	0.468085	34	282	282	92	109	1	1		No	1	200	No	No	1	1	1	1	4		TG					No	-
CP017553	72994^72995	Insertion	-	GG	No	2	Homozygous	266	266	100	1	150	131	150	131	0.466192	34	281	281	92	109	1	1		No	1	200	No	No	1	1	3	3	1							No	-
CP017553	72996^72997	Insertion	-	AG	No	2	Homozygous	265	266	99.6241	1	148	132	149	132	0.471429	34	280	281	92	109	1	1		No	1	200	No	No	1	1	2	2	1							No	-
CP017553	73588	SNV	G	A	No	1	Homozygous	306	306	100	1	139	188	139	188	0.425076	34	327	327	111	123	1	1		No	1	200	No	No	3	6	3	1	6	GGC	GGC	AOW00096.1:c.1086C>T			AOW00096.1:c.1086C>T	No	No
CP017553	74338	SNV	A	G	No	1	Homozygous	305	305	100	1	144	191	144	191	0.429851	34	335	335	110	123	1	1		No	1	200	No	No	1	1	2	2	1			AOW00096.1:c.336T>C			AOW00096.1:c.336T>C	No	No
CP017553	74376	SNV	T	G	No	1	Homozygous	317	317	100	1	160	179	160	179	0.471976	34	339	339	117	132	1	1		No	1	200	No	No	1	4	2	2	1	CT		AOW00096.1:c.298A>C			AOW00096.1:c.298A>C	No	No
CP017553	74904	SNV	T	C	No	1	Homozygous	330	330	100	1	163	197	163	197	0.452778	34	360	360	104	133	1	1		No	1	200	No	No	3	1	2	2	1							No	-
CP017553	75074	SNV	G	A	No	1	Homozygous	312	312	100	1	174	170	174	170	0.494186	34	344	344	106	126	1	1		No	1	200	No	No	3	1	3	1	1							No	-
CP017553	75121	SNV	T	C	No	1	Homozygous	337	337	100	1	189	178	189	178	0.485014	34	367	367	112	123	1	1		No	1	200	No	No	1	1	2	1	1							No	-
CP017553	76328	SNV	T	C	No	1	Homozygous	343	343	100	1	182	193	182	193	0.485333	34	375	375	111	129	1	1		No	1	200	No	No	1	1	2	2	1			AOW00097.1:c.2629A>G	AOW00097.1:p.Thr877Ala	AOW00097.1:p.Thr877Ala	AOW00097.1:c.2629A>G	No	Yes
CP017553	76346	SNV	C	A	No	1	Homozygous	354	354	100	1	181	205	181	205	0.468912	34	386	386	112	124	1	1		No	1	200	No	No	2	1	2	2	1			AOW00097.1:c.2611G>T	AOW00097.1:p.Ala871Ser	AOW00097.1:p.Ala871Ser	AOW00097.1:c.2611G>T	No	Yes
CP017553	78648	SNV	T	C	No	1	Homozygous	400	400	100	1	230	210	230	210	0.477273	34	440	440	127	146	1	1		No	1	200	No	No	2	1	1	1	1			AOW00097.1:c.309A>G			AOW00097.1:c.309A>G	No	No
CP017553	78762	SNV	A	G	No	1	Homozygous	376	376	100	1	183	220	183	220	0.454094	34	403	403	123	142	1	1		No	1	200	No	No	2	1	2	2	1			AOW00097.1:c.195T>C			AOW00097.1:c.195T>C	No	No
CP017553	79335	SNV	G	A	No	1	Homozygous	305	305	100	1	176	171	176	171	0.492795	34	347	347	105	137	1	1		No	1	200	No	No	1	1	2	2	1							No	-
CP017553	79642	SNV	G	C	No	1	Homozygous	299	299	100	1	192	130	192	130	0.403727	34	322	322	106	143	1	1		No	1	200	No	No	3	1	2	2	1							No	-
CP017553	79938	SNV	T	G	No	1	Homozygous	346	346	100	1	185	204	185	204	0.475578	34	389	389	104	132	1	1		No	1	200	No	No	2	1	2	2	1							No	-
CP017553	80686	SNV	C	A	No	1	Homozygous	315	315	100	1	164	179	164	179	0.478134	34	343	343	113	131	1	1		No	1	200	No	No	2	1	1	1	1			AOW00098.1:c.528C>A			AOW00098.1:c.528C>A	No	No
CP017553	80800	SNV	T	C	No	1	Homozygous	332	332	100	1	179	190	179	190	0.485095	34	369	369	112	135	1	1		No	1	200	No	No	2	1	2	2	1			AOW00098.1:c.642T>C			AOW00098.1:c.642T>C	No	No
CP017553	80937	SNV	G	T	No	1	Homozygous	283	283	100	1	181	128	181	128	0.414239	34	309	309	105	125	1	1		No	1	200	No	No	1	4	1	1	4	GA	AT					No	-
CP017553	80986	SNV	A	C	No	1	Homozygous	320	320	100	1	190	156	190	156	0.450867	34	346	346	122	139	1	1		No	1	200	No	No	3	1	2	2	1							No	-
CP017553	81532	SNV	T	C	No	1	Homozygous	296	296	100	1	152	171	152	171	0.470588	34	323	323	109	128	1	1		No	1	200	No	No	1	4	2	2	1	AT						No	-
CP017553	83667..83668	MNV	CC	GT	No	2	Homozygous	256	256	100	1	84	182	84	182	0.315789	34	266	266	85	114	1	1		No	1	200	No	Yes	1	8	1	1	4	AC	AC					No	-
CP017553	84002..84003	Deletion	CT	-	No	2	Homozygous	256	271	94.4649	1	181	89	184	101	0.32963	32.8984	270	285	88	110	0.999685	1		No	1	200	No	No	2	1	1	1	1							No	-
CP017553	84005	Deletion	T	-	No	1	Homozygous	256	271	94.4649	1	181	89	184	101	0.32963	32.5938	270	285	88	107	0.999917	1		No	1	200	No	No	1	4	1	1	6	TG	TG					No	-
CP017553	84020	Deletion	A	-	No	1	Homozygous	274	281	97.5089	1	201	90	204	94	0.309278	33.0073	291	298	96	118	1	1		No	1	200	No	No	3	1	3	1	1							No	-
CP017553	84026	Deletion	G	-	No	1	Homozygous	296	298	99.3289	1	223	92	224	93	0.292063	33.1081	315	317	97	123	1	1		No	1	200	No	No	2	1	2	2	6		GAG					No	-
CP017553	84035	Deletion	G	-	No	1	Homozygous	302	314	96.1783	1	246	80	251	87	0.245399	31.8742	326	338	98	121	0.999873	1		No	1	200	No	No	3	1	1	1	6		AGG					No	-
CP017553	84043	Deletion	T	-	No	1	Homozygous	321	325	98.7692	1	267	78	269	81	0.226087	32.7601	345	350	104	122	0.99998	1		No	1	200	No	No	1	6	1	1	6	TG	TG					No	-
CP017553	84140	Deletion	T	-	No	1	Homozygous	327	332	98.494	1	158	211	159	215	0.428184	33.2538	369	374	103	125	1	1		No	1	200	No	No	1	6	1	1	4	ATT	AT					No	-
CP017553	84321	SNV	C	A	No	1	Homozygous	297	297	100	1	151	166	151	166	0.476341	34	317	317	105	129	1	1		No	1	200	No	No	2	4	1	1	4	GA	AG					No	-
CP017553	84610..84611	MNV	AT	CA	No	2	Homozygous	270	270	100	1	132	149	132	149	0.469751	34	281	281	105	125	1	1		No	1	200	No	No	1	4	2	2	1	AT						No	-
CP017553	85016	SNV	G	A	No	1	Homozygous	323	324	99.6914	1	146	210	147	210	0.410112	34	356	357	100	125	1	1		No	1	200	No	No	3	1	3	1	1							No	-
CP017553	85280	SNV	G	A	No	1	Homozygous	271	271	100	1	151	147	151	147	0.493289	34	298	298	104	133	1	1		No	1	200	No	No	1	6	1	1	1	GGC						No	-
CP017553	85284	SNV	A	T	No	1	Homozygous	256	256	100	1	135	146	135	146	0.480427	34	281	281	99	127	1	1		No	1	200	No	No	1	6	1	1	6	GGC	GGC					No	-
CP017553	86302	SNV	T	G	No	1	Homozygous	282	282	100	1	151	152	151	152	0.49835	34	303	303	103	120	1	1		No	1	200	No	No	2	4	1	1	6	AT	GAT					No	-
CP017553	86676	SNV	T	G	No	1	Homozygous	275	275	100	1	141	154	141	154	0.477966	34	295	295	98	113	1	1		No	1	200	No	No	1	4	2	2	1	TG						No	-
CP017553	86746	SNV	G	C	No	1	Homozygous	271	271	100	1	153	130	153	130	0.459364	34	283	283	98	112	1	1		No	1	200	No	No	2	1	3	3	1							No	-
CP017553	87858	SNV	G	T	No	1	Homozygous	121	121	100	1	76	52	76	52	0.40625	34	128	128	65	80	1	1		No	1	200	No	No	2	1	1	1	1			AOW00100.1:c.1093G>T	AOW00100.1:p.Ala365Ser	AOW00100.1:p.Ala365Ser	AOW00100.1:c.1093G>T	No	Yes
CP017553	88118	SNV	C	G	No	1	Homozygous	217	217	100	1	89	135	89	135	0.397321	34	224	224	106	110	1	1		No	1	200	No	No	2	1	1	1	6		TCG	AOW00100.1:c.1353C>G			AOW00100.1:c.1353C>G	No	No
CP017553	88325	SNV	T	A	No	1	Homozygous	264	264	100	1	148	137	148	137	0.480702	34	285	285	118	133	1	1		No	1	200	No	No	1	1	1	1	1			AOW00100.1:c.1560T>A			AOW00100.1:c.1560T>A	No	No
CP017553	89291^89292	Insertion	-	TTG	No	3	Homozygous	226	253	89.3281	1	129	114	138	133	0.469136	34	243	271	93	116	0.952163	1	1.63	No	1	200	No	No	2	1	1	1	6		TTG					No	-
CP017553	89423	SNV	C	T	No	1	Homozygous	257	257	100	1	133	148	133	148	0.47331	34	281	281	103	112	1	1		No	1	200	No	No	2	1	1	1	4		AT					No	-
CP017553	89566	SNV	T	C	No	1	Homozygous	284	284	100	1	177	135	177	135	0.432692	34	312	312	110	128	1	1		No	1	200	No	No	2	1	1	1	1							No	-
CP017553	89794	SNV	A	G	No	1	Homozygous	245	245	100	1	117	143	117	143	0.45	34	260	260	89	112	1	1		No	1	200	No	No	2	1	2	2	1							No	-
CP017553	90334	SNV	T	C	No	1	Homozygous	260	260	100	1	161	127	161	127	0.440972	34	288	288	89	113	1	1		No	1	200	No	No	1	1	1	1	1							No	-
CP017553	90422	SNV	C	T	No	1	Homozygous	276	276	100	1	110	190	110	190	0.366667	34	300	300	94	120	1	1		No	1	200	No	No	1	6	1	1	6	GCT	TTG	AOW00101.1:c.246G>A			AOW00101.1:c.246G>A	No	No
CP017553	90640	SNV	G	T	No	1	Homozygous	229	229	100	1	105	141	105	141	0.426829	34	246	246	103	121	1	1		No	1	200	No	No	3	1	1	1	4		GT	AOW00101.1:c.70C>A	AOW00101.1:p.Pro24Thr	AOW00101.1:p.Pro24Thr	AOW00101.1:c.70C>A	No	Yes
CP017553	91428	SNV	A	G	No	1	Homozygous	265	265	100	1	161	130	161	130	0.446735	34	291	291	103	118	1	1		No	1	200	No	No	1	1	2	2	1							No	-
CP017553	91462	SNV	G	A	No	1	Homozygous	257	257	100	1	158	117	158	117	0.425455	34	275	275	105	115	1	1		No	1	200	No	No	1	1	2	2	1							No	-
CP017553	91903	SNV	C	T	No	1	Homozygous	245	245	100	1	96	161	96	161	0.373541	34	257	257	98	115	1	1		No	1	200	No	No	1	1	1	1	1							No	-
CP017553	91950^91951	Insertion	-	CAA	No	3	Homozygous	227	227	100	1	127	113	127	113	0.470833	34	240	240	95	114	1	1		No	1	200	No	No	2	1	3	3	6		AGT					No	-
CP017553	91952	SNV	T	G	No	1	Homozygous	222	222	100	1	118	114	118	114	0.491379	34	232	232	94	108	1	1		No	1	200	No	No	1	1	2	2	1							No	-
CP017553	92409	SNV	T	A	No	1	Homozygous	275	275	100	1	157	140	157	140	0.47138	34	297	297	108	122	1	1		No	1	200	No	No	2	1	2	1	1							No	-
CP017553	92714	SNV	T	C	No	1	Homozygous	273	273	100	1	145	149	145	149	0.493197	34	294	294	99	127	1	1		No	1	200	No	No	3	1	1	1	1							No	-
CP017553	92775	SNV	C	G	No	1	Homozygous	273	273	100	1	167	146	167	146	0.466454	34	313	313	102	125	1	1		No	1	200	No	No	1	20	1	1	20	TCTATGAATG	TCTATGAATG					No	-
CP017553	92781	SNV	T	C	No	1	Homozygous	276	276	100	1	166	151	166	151	0.476341	34	317	317	104	124	1	1		No	1	200	No	No	3	1	1	1	20		CTATGAATGC					No	-
CP017553	93015	SNV	C	A	No	1	Homozygous	148	149	99.3289	1	60	95	60	96	0.387097	34	155	156	52	68	1	1		No	1	200	No	No	1	1	1	1	6		AGA					No	-
CP017553	93074..93085	Deletion	ACTTGTAGCCCG	-	No	12	Homozygous	80	123	65.0407	1	47	35	66	59	0.426829	32.6959	82	125	36	44	0.0887907	0.997101		No	1	200	No	No	1	1	1	1	1							No	-
CP017553	93148	SNV	T	A	No	1	Homozygous	241	241	100	1	118	146	118	146	0.44697	34	264	264	85	104	1	1		No	1	200	No	No	3	1	2	2	1							No	-
CP017553	93274	SNV	T	C	No	1	Homozygous	241	241	100	1	135	133	135	133	0.496269	34	268	268	92	108	1	1		No	1	200	No	No	2	1	2	2	1							No	-
CP017553	93285	SNV	C	A	No	1	Homozygous	180	180	100	1	66	130	66	130	0.336735	34	196	196	72	83	1	1		No	1	200	No	No	1	1	3	3	1							No	-
CP017553	93480	SNV	G	A	No	1	Homozygous	234	234	100	1	125	133	125	133	0.484496	34	258	258	92	116	1	1		No	1	200	No	No	1	1	1	1	4		AT					No	-
CP017553	93698	SNV	C	A	No	1	Homozygous	311	311	100	1	118	225	118	225	0.344023	34	343	343	101	138	1	1		No	1	200	No	No	1	1	2	1	1							No	-
CP017553	93940	SNV	G	A	No	1	Homozygous	191	191	100	1	117	84	117	84	0.41791	34	201	201	97	98	1	1		No	1	200	No	No	1	1	1	1	6		AC					No	-
CP017553	94330	SNV	G	A	No	1	Homozygous	190	190	100	1	108	91	108	91	0.457286	34	199	199	86	103	1	1		No	1	200	No	No	1	1	1	1	4		AT					No	-
CP017553	94915	SNV	A	G	No	1	Homozygous	234	234	100	1	142	112	142	112	0.440945	34	254	254	95	112	1	1		No	1	200	No	No	3	6	2	2	6	CAG	GCA	AOW00103.1:c.183A>G			AOW00103.1:c.183A>G	No	No
CP017553	96475	SNV	C	T	No	1	Homozygous	257	257	100	1	113	167	113	167	0.403571	34	280	280	90	114	1	1		No	1	200	No	No	2	1	1	1	1			AOW00103.1:c.1743C>T			AOW00103.1:c.1743C>T	No	No
CP017553	96794	SNV	A	G	No	1	Homozygous	260	260	100	1	120	162	120	162	0.425532	34	282	282	101	116	1	1		No	1	200	No	No	2	1	2	1	4		CG	AOW00103.1:c.2062A>G	AOW00103.1:p.Ile688Val	AOW00103.1:p.Ile688Val	AOW00103.1:c.2062A>G	No	Yes
CP017553	98120	SNV	A	T	No	1	Homozygous	327	327	100	1	174	179	174	179	0.492918	34	353	353	114	119	1	1		No	1	200	No	No	1	1	1	1	4		GT	AOW00104.1:c.270T>A			AOW00104.1:c.270T>A	No	No
CP017553	98467	SNV	T	G	No	1	Homozygous	241	241	100	1	139	119	139	119	0.46124	34	258	258	103	126	1	1		No	1	200	No	No	2	1	2	2	1							No	-
CP017553	99635	SNV	T	A	No	1	Homozygous	312	312	100	1	163	175	163	175	0.482249	34	338	338	111	131	1	1		No	1	200	No	No	2	1	2	1	1							No	-
CP017553	99680	SNV	G	C	No	1	Homozygous	313	314	99.6815	1	175	157	175	158	0.472892	34	332	333	108	135	1	1		No	1	200	No	No	3	1	1	1	6		AAG					No	-
CP017553	100256	SNV	G	A	No	1	Homozygous	280	280	100	1	133	168	133	168	0.44186	34	301	301	102	120	1	1		No	1	200	No	No	3	1	1	1	6		AG					No	-
CP017553	100493	SNV	T	C	No	1	Homozygous	274	274	100	1	146	140	146	140	0.48951	34	286	286	98	117	1	1		No	1	200	No	No	1	4	3	3	1	CT						No	-
CP017553	101024	SNV	G	C	No	1	Homozygous	278	278	100	1	160	140	160	140	0.466667	34	300	300	109	131	1	1		No	1	200	No	No	2	1	1	1	1							No	-
CP017553	101886	SNV	A	T	No	1	Homozygous	184	184	100	1	23	162	23	162	0.124324	34	185	185	59	71	1	1		No	1	200	No	No	1	1	1	1	1							No	-
CP017553	102260	SNV	C	T	No	1	Homozygous	253	278	91.0072	1	135	133	148	145	0.496269	34	268	293	81	100	0.999711	1		No	1	200	No	No	2	4	1	1	4	AT	AT					No	-
CP017553	102988	SNV	T	A	No	1	Homozygous	328	328	100	1	213	139	213	139	0.394886	34	352	352	103	127	1	1		No	1	200	No	No	2	1	2	1	1							No	-
CP017553	106437..106438	Deletion	CA	-	No	2	Homozygous	277	310	89.3548	1	113	183	127	203	0.381757	30.5993	296	330	88	105	0.322875	1	-2.36	No	1	200	No	Yes	1	6	2	2	9	GCA	CAT					No	-
CP017553	106602	SNV	C	A	No	1	Homozygous	199	201	99.005	1	119	89	120	90	0.427885	34	208	210	65	86	1	1		No	1	200	No	No	2	1	2	2	1							No	-
CP017553	106627	Deletion	C	-	No	1	Homozygous	154	184	83.6957	1	117	42	124	68	0.264151	32.974	159	192	53	69	0.811415	0.600185		No	1	200	No	No	2	1	1	1	4		TG					No	-
CP017553	106633	Deletion	T	-	No	1	Homozygous	150	154	97.4026	1	116	39	117	42	0.251613	33.2267	155	159	50	66	0.999997	1		No	1	200	No	No	3	4	1	1	6	TG	TG					No	-
CP017553	106656	Deletion	A	-	No	1	Homozygous	103	108	95.3704	1	98	6	100	9	0.0576923	31.3204	104	109	34	44	0.982653	0.886748		No	1	200	No	No	3	1	2	2	1							No	-
CP017553	106865..106866	MNV	AT	TA	No	2	Homozygous	120	148	81.0811	1	34	88	43	108	0.278689	34	122	151	46	69	0.998038	1		No	1	200	No	Yes	2	10	1	1	14	TA	AT					No	-
CP017553	106913	Deletion	A	-	No	1	Homozygous	223	224	99.5536	1	53	178	53	179	0.229437	29.6951	231	232	74	96	1	1		No	1	200	No	No	1	1	1	1	1							No	-
CP017553	106926	Deletion	T	-	No	1	Homozygous	281	283	99.2933	1	121	171	121	173	0.414384	32.3416	292	294	86	112	1	1		No	1	200	No	No	2	1	1	1	4		TG					No	-
CP017553	106981	SNV	T	G	No	1	Homozygous	318	318	100	1	200	145	200	145	0.42029	34	345	345	103	130	1	1		No	1	200	No	No	1	6	2	2	1	AGT						No	-
CP017553	107111	SNV	C	T	No	1	Homozygous	320	320	100	1	220	130	220	130	0.371429	34	350	350	118	140	1	1		No	1	200	No	No	1	4	3	3	1	CT						No	-
CP017553	107866	SNV	T	C	No	1	Homozygous	354	354	100	1	175	205	175	205	0.460526	34	380	380	106	144	1	1		No	1	200	No	No	2	1	3	3	1			AOW00106.1:c.361T>C	AOW00106.1:p.Tyr121His	AOW00106.1:p.Tyr121His	AOW00106.1:c.361T>C	No	Yes
CP017553	108429	SNV	T	C	No	1	Homozygous	375	375	100	1	162	232	162	232	0.411168	34	394	394	104	127	1	1		No	1	200	No	No	1	4	1	1	4	TG	GC					No	-
CP017553	108762	SNV	C	T	No	1	Homozygous	390	390	100	1	138	284	138	284	0.327014	34	422	422	111	137	1	1		No	1	200	No	No	1	4	1	1	1	CA						No	-
CP017553	108855	Deletion	A	-	No	1	Homozygous	418	421	99.2874	1	288	156	290	158	0.351351	33.2823	444	448	109	145	1	1		No	1	200	No	No	3	1	1	1	4		CA					No	-
CP017553	108885	SNV	C	T	No	1	Homozygous	388	389	99.7429	1	286	129	287	129	0.310843	34	415	416	105	134	1	1		No	1	200	No	No	1	1	2	2	1							No	-
CP017553	108891	SNV	T	C	No	1	Homozygous	384	384	100	1	283	127	283	127	0.309756	34	410	410	108	131	1	1		No	1	200	No	Yes	3	1	1	1	10		TC					No	-
CP017553	109074	SNV	A	T	No	1	Homozygous	387	387	100	1	115	292	115	292	0.282555	34	407	407	111	159	1	1		No	1	200	No	No	1	1	2	2	1							No	-
CP017553	109207	SNV	A	T	No	1	Homozygous	355	355	100	1	164	215	164	215	0.432718	34	379	379	101	137	1	1		No	1	200	No	No	1	1	1	1	1							No	-
CP017553	109368	SNV	G	A	No	1	Homozygous	383	383	100	1	239	181	239	181	0.430952	34	420	420	112	144	1	1		No	1	200	No	No	2	1	1	1	4		CA	AOW00107.1:c.58G>A	AOW00107.1:p.Ala20Thr	AOW00107.1:p.Ala20Thr	AOW00107.1:c.58G>A	No	Yes
CP017553	109429	SNV	A	G	No	1	Homozygous	367	367	100	1	262	135	262	135	0.34005	34	397	397	119	137	1	1		No	1	200	No	No	1	6	1	1	6	GCG	GCG	AOW00107.1:c.119A>G	AOW00107.1:p.Glu40Gly	AOW00107.1:p.Glu40Gly	AOW00107.1:c.119A>G	No	Yes
CP017553	109675	SNV	T	A	No	1	Homozygous	444	444	100	1	235	243	235	243	0.491632	34	478	478	105	127	1	1		No	1	200	No	No	1	1	1	1	1			AOW00107.1:c.365T>A	AOW00107.1:p.Val122Asp	AOW00107.1:p.Val122Asp	AOW00107.1:c.365T>A	No	Yes
CP017553	109693	SNV	A	G	No	1	Homozygous	437	437	100	1	249	220	249	220	0.469083	34	469	469	107	132	1	1		No	1	200	No	No	1	1	1	1	6		GGT	AOW00107.1:c.383A>G	AOW00107.1:p.Asp128Gly	AOW00107.1:p.Asp128Gly	AOW00107.1:c.383A>G	No	Yes
CP017553	111627	SNV	G	A	No	1	Homozygous	336	336	100	1	126	234	126	234	0.35	34	360	360	95	112	1	1		No	1	200	No	No	2	1	1	1	4		GA	AOW00108.1:c.666C>T			AOW00108.1:c.666C>T	No	No
CP017553	111888	SNV	G	A	No	1	Homozygous	330	330	100	1	174	186	174	186	0.483333	34	360	360	107	105	1	1		No	1	200	No	No	1	1	1	1	4		TA	AOW00108.1:c.405C>T			AOW00108.1:c.405C>T	No	No
CP017553	112047	SNV	G	T	No	1	Homozygous	351	351	100	1	218	162	218	162	0.426316	34	380	380	108	130	1	1		No	1	200	No	No	2	1	1	1	4		CT	AOW00108.1:c.246C>A			AOW00108.1:c.246C>A	No	No
CP017553	112538	Deletion	A	-	No	1	Homozygous	264	286	92.3077	1	192	92	202	104	0.323944	29.7348	284	306	89	79	0.998594	1		No	1	200	No	No	2	1	2	2	1							No	-
CP017553	112548	Deletion	G	-	No	1	Homozygous	315	316	99.6835	1	191	153	192	153	0.444767	33.4159	344	345	99	81	1	1		No	1	200	No	No	1	4	1	1	4	GT	GT					No	-
CP017553	112559..112561	MNV	AGG	GAC	No	3	Homozygous	297	298	99.6644	1	167	153	168	153	0.478125	34	320	321	92	78	1	1		No	1	200	No	No	3	1	2	1	1							No	-
CP017553	112565..112567	Deletion	ATC	-	No	3	Homozygous	296	298	99.3289	1	167	152	168	153	0.476489	33.4392	319	321	92	78	1	1		No	1	200	No	No	1	6	2	2	1	ATC						No	-
CP017553	112572	SNV	T	C	No	1	Homozygous	362	362	100	1	183	231	183	231	0.442029	34	414	414	108	88	1	1		No	1	200	No	No	3	1	2	2	1							No	-
CP017553	112760	SNV	G	T	No	1	Homozygous	260	261	99.6169	1	225	43	226	43	0.160448	34	268	269	90	114	1	1		No	1	200	No	No	2	1	3	3	1							No	-
CP017553	113189	SNV	C	T	No	1	Homozygous	390	390	100	1	219	210	219	210	0.48951	34	429	429	121	131	1	1		No	1	200	No	No	1	6	1	1	1	ACC		AOW00109.1:c.1200G>A			AOW00109.1:c.1200G>A	No	No
CP017553	113459	SNV	T	C	No	1	Homozygous	347	347	100	1	198	189	198	189	0.488372	34	387	387	111	122	1	1		No	1	200	No	No	1	1	1	1	6		TCA	AOW00109.1:c.930A>G			AOW00109.1:c.930A>G	No	No
CP017553	113572	SNV	G	T	No	1	Homozygous	316	316	100	1	158	187	158	187	0.457971	34	345	345	117	121	1	1		No	1	200	No	No	1	4	2	1	1	CG		AOW00109.1:c.817C>A			AOW00109.1:c.817C>A	No	No
CP017553	113597	SNV	C	T	No	1	Homozygous	284	284	100	1	141	163	141	163	0.463816	34	304	304	110	117	1	1		No	1	200	No	No	1	1	1	1	4		GT	AOW00109.1:c.792G>A			AOW00109.1:c.792G>A	No	No
CP017553	113837	SNV	T	C	No	1	Homozygous	350	350	100	1	176	205	176	205	0.461942	34	381	381	115	135	1	1		No	1	200	No	No	2	1	3	3	1			AOW00109.1:c.552A>G			AOW00109.1:c.552A>G	No	No
CP017553	113950	SNV	A	G	No	1	Homozygous	302	302	100	1	148	174	148	174	0.459627	34	322	322	103	130	1	1		No	1	200	No	No	1	6	2	1	1	CAC		AOW00109.1:c.439T>C	AOW00109.1:p.Trp147Arg	AOW00109.1:p.Trp147Arg	AOW00109.1:c.439T>C	No	Yes
CP017553	113959	SNV	C	G	No	1	Homozygous	308	308	100	1	155	178	155	178	0.465465	34	333	333	104	131	1	1		No	1	200	No	No	3	4	3	1	1	AC		AOW00109.1:c.430G>C	AOW00109.1:p.Val144Leu	AOW00109.1:p.Val144Leu	AOW00109.1:c.430G>C	No	Yes
CP017553	113980	SNV	A	G	No	1	Homozygous	249	249	100	1	145	117	145	117	0.446565	34	262	262	92	116	1	1		No	1	200	No	No	3	1	2	2	1			AOW00109.1:c.409T>C	AOW00109.1:p.Phe137Leu	AOW00109.1:p.Phe137Leu	AOW00109.1:c.409T>C	No	Yes
CP017553	114357	SNV	C	G	No	1	Homozygous	290	290	100	1	170	145	170	145	0.460317	34	315	315	104	129	1	1		No	1	200	No	No	1	4	1	1	6	CT	TG	AOW00109.1:c.32G>C	AOW00109.1:p.Arg11Thr	AOW00109.1:p.Arg11Thr	AOW00109.1:c.32G>C	No	Yes
CP017553	114462	SNV	T	C	No	1	Homozygous	205	205	100	1	48	158	48	158	0.23301	34	206	206	82	95	1	1		No	1	200	No	No	1	1	1	1	1							No	-
CP017553	114621	SNV	A	T	No	1	Homozygous	291	291	100	1	161	156	161	156	0.492114	34	317	317	112	129	1	1		No	1	200	No	No	2	1	2	2	1							No	-
CP017553	114669	SNV	A	G	No	1	Homozygous	271	271	100	1	123	172	123	172	0.416949	34	295	295	103	124	1	1		No	1	200	No	No	3	1	3	3	1							No	-
CP017553	115144	SNV	T	A	No	1	Homozygous	310	310	100	1	159	179	159	179	0.470414	34	338	338	110	126	1	1		No	1	200	No	No	1	1	3	3	1							No	-
CP017553	115158	SNV	A	G	No	1	Homozygous	294	294	100	1	149	168	149	168	0.470032	34	317	317	111	129	1	1		No	1	200	No	No	2	1	1	1	1							No	-
CP017553	115232	SNV	A	T	No	1	Homozygous	321	321	100	1	173	166	173	166	0.489676	34	339	339	119	142	1	1		No	1	200	No	No	3	1	1	1	6		TAG					No	-
CP017553	115411	SNV	T	A	No	1	Homozygous	285	285	100	1	121	182	121	182	0.39934	34	303	303	112	123	1	1		No	1	200	No	Yes	2	1	1	1	18		TACAAG					No	-
CP017553	115645	SNV	C	A	No	1	Homozygous	301	301	100	1	212	113	212	113	0.347692	34	325	325	104	110	1	1		No	1	200	No	No	1	6	2	2	1	GAC						No	-
CP017553	115668	SNV	C	T	No	1	Homozygous	291	291	100	1	193	114	193	114	0.371336	34	307	307	105	108	1	1		No	1	200	No	No	2	1	3	3	1							No	-
CP017553	115759..115760	Deletion	TG	-	No	2	Homozygous	286	314	91.0828	1	117	189	138	196	0.382353	30.7622	306	334	104	119	0.483562	0.981687	-2.93	No	1	200	No	No	1	4	2	2	1	TG						No	-
CP017553	116441	SNV	T	G	No	1	Homozygous	293	293	100	1	175	140	175	140	0.444444	34	315	315	131	125	1	1		No	1	200	No	No	1	4	2	1	1	CT		AOW00110.1:c.886A>C			AOW00110.1:c.886A>C	No	No
CP017553	117460	SNV	G	A	No	1	Homozygous	248	248	100	1	133	136	133	136	0.494424	34	269	269	98	116	1	1		No	1	200	No	No	2	1	1	1	1							No	-
CP017553	118084	Deletion	T	-	No	1	Homozygous	295	295	100	1	155	163	155	163	0.487421	33.0373	318	318	106	131	1	1		No	1	200	No	No	1	4	2	2	1	TA						No	-
CP017553	118213	SNV	A	G	No	1	Homozygous	269	269	100	1	160	122	160	122	0.432624	34	282	282	102	116	1	1		No	1	200	No	No	1	4	2	2	1	AG						No	-
CP017553	118412^118413	Insertion	-	TA	No	2	Homozygous	220	254	86.6142	1	103	127	109	155	0.447826	34	230	264	91	116	0.997484	1	-0.54	No	1	200	No	Yes	3	8	3	3	10	AT	AT					No	-
CP017553	118426	SNV	G	T	No	1	Homozygous	260	260	100	1	137	138	137	138	0.498182	34	275	275	100	123	1	1		No	1	200	No	Yes	2	8	1	1	10	AT	TA					No	-
CP017553	118505	SNV	A	T	No	1	Homozygous	259	259	100	1	178	117	178	117	0.39661	34	295	295	91	115	1	1		No	1	200	No	No	1	6	1	1	4	AAT	AT					No	-
CP017553	118914	SNV	A	G	No	1	Homozygous	260	260	100	1	124	155	124	155	0.444444	34	279	279	107	119	1	1		No	1	200	No	No	1	1	2	2	1							No	-
CP017553	119394	SNV	T	C	No	1	Homozygous	222	222	100	1	111	138	111	138	0.445783	34	249	249	92	123	1	1		No	1	200	No	No	1	1	2	2	1							No	-
CP017553	119401	SNV	T	C	No	1	Homozygous	211	211	100	1	110	128	110	128	0.462185	34	238	238	92	119	1	1		No	1	200	No	No	2	1	3	3	1							No	-
CP017553	119436	SNV	A	C	No	1	Homozygous	222	222	100	1	99	150	99	150	0.39759	34	249	249	98	128	1	1		No	1	200	No	No	1	4	1	1	4	AC	CA					No	-
CP017553	119571	Deletion	C	-	No	1	Homozygous	98	101	97.0297	1	71	28	72	30	0.282828	31.9184	99	102	63	60	0.999999	1		No	1	200	No	No	3	1	2	2	1							No	-
CP017553	120354	SNV	T	C	No	1	Homozygous	262	262	100	1	120	160	120	160	0.428571	34	280	280	112	110	1	1		No	1	200	No	No	1	6	1	1	6	TAT	ATC	AOW00111.1:c.495T>C			AOW00111.1:c.495T>C	No	No
CP017553	120910	SNV	G	A	No	1	Homozygous	228	228	100	1	114	133	114	133	0.461538	34	247	247	89	99	1	1		No	1	200	No	No	2	1	2	1	1			AOW00111.1:c.1051G>A	AOW00111.1:p.Ala351Thr	AOW00111.1:p.Ala351Thr	AOW00111.1:c.1051G>A	No	Yes
CP017553	120930	SNV	C	T	No	1	Homozygous	218	218	100	1	126	114	126	114	0.475	34	240	240	91	97	1	1		No	1	200	No	No	1	4	2	2	1	TC		AOW00111.1:c.1071C>T			AOW00111.1:c.1071C>T	No	No
CP017553	120978	SNV	A	G	No	1	Homozygous	232	232	100	1	132	120	132	120	0.47619	34	252	252	90	103	1	1		No	1	200	No	No	1	1	2	2	1			AOW00111.1:c.1119A>G			AOW00111.1:c.1119A>G	No	No
CP017553	121062	SNV	G	T	No	1	Homozygous	169	169	100	1	107	69	107	69	0.392045	34	176	176	88	94	1	1		No	1	200	No	No	3	1	2	2	1			AOW00111.1:c.1203G>T			AOW00111.1:c.1203G>T	No	No
CP017553	121469	SNV	A	G	No	1	Homozygous	273	273	100	1	144	148	144	148	0.493151	34	292	292	106	125	1	1		No	1	200	No	No	2	1	3	3	1			AOW00111.1:c.1610A>G	AOW00111.1:p.Asp537Gly	AOW00111.1:p.Asp537Gly	AOW00111.1:c.1610A>G	No	Yes
CP017553	122064	SNV	A	G	No	1	Homozygous	273	273	100	1	130	174	130	174	0.427632	34	304	304	102	117	1	1		No	1	200	No	No	2	1	1	1	1			AOW00111.1:c.2205A>G			AOW00111.1:c.2205A>G	No	No
CP017553	122479	SNV	C	T	No	1	Homozygous	261	261	100	1	141	164	141	164	0.462295	34	305	305	99	107	1	1		No	1	200	No	No	1	1	1	1	1							No	-
CP017553	122527	SNV	G	T	No	1	Homozygous	235	235	100	1	98	157	98	157	0.384314	34	255	255	92	105	1	1		No	1	200	No	No	1	1	3	3	1							No	-
CP017553	122574	SNV	C	T	No	1	Homozygous	214	214	100	1	80	148	80	148	0.350877	34	228	228	85	95	1	1		No	1	200	No	No	2	1	1	1	1							No	-
CP017553	123179	SNV	C	T	No	1	Homozygous	263	263	100	1	187	90	187	90	0.32491	34	277	277	109	131	1	1		No	1	200	No	No	1	12	2	2	1	GTACTC		AOW00112.1:c.91C>T	AOW00112.1:p.Leu31Phe	AOW00112.1:p.Leu31Phe	AOW00112.1:c.91C>T	No	Yes
CP017553	123335	SNV	A	G	No	1	Homozygous	289	289	100	1	155	161	155	161	0.490506	34	316	316	109	125	1	1		No	1	200	No	No	1	6	1	1	6	AGT	GTG	AOW00112.1:c.247A>G	AOW00112.1:p.Ser83Gly	AOW00112.1:p.Ser83Gly	AOW00112.1:c.247A>G	No	Yes
CP017553	123379	SNV	T	C	No	1	Homozygous	291	291	100	1	144	177	144	177	0.448598	34	321	321	113	129	1	1		No	1	200	No	No	2	1	1	1	8		CACT	AOW00112.1:c.291T>C			AOW00112.1:c.291T>C	No	No
CP017553	123748..123749	MNV	CC	TT	No	2	Homozygous	173	173	100	1	104	74	104	74	0.41573	34	178	178	64	77	1	1		No	1	200	No	No	3	4	1	1	4	AG	AG	AOW00113.1:c.271_272delinsAA	AOW00113.1:p.Gly91Asn	AOW00113.1:p.Gly91Asn	AOW00113.1:c.271_272delinsAA	No	Yes
CP017553	123782..123783	MNV	CC	TT	No	2	Homozygous	177	178	99.4382	1	97	85	98	85	0.467033	34	182	183	71	78	1	1		No	1	200	No	No	3	4	1	1	4	AG	AG	AOW00113.1:c.237_238delinsAA	AOW00113.1:p.Ala80Thr	AOW00113.1:p.Ala80Thr	AOW00113.1:c.237_238delinsAA	No	Yes
CP017553	124467	SNV	A	G	No	1	Homozygous	299	299	100	1	163	163	163	163	0.5	34	326	326	95	119	1	1		No	1	200	No	No	2	1	3	3	1			AOW00114.1:c.192A>G			AOW00114.1:c.192A>G	No	No
CP017553	125002	SNV	G	A	No	1	Homozygous	247	247	100	1	133	133	133	133	0.5	34	266	266	103	114	1	1		No	1	200	No	No	2	1	1	1	8		AATT					No	-
CP017553	125336	SNV	G	C	No	1	Homozygous	127	152	83.5526	1	88	40	102	51	0.3125	34	128	153	57	72	0.962942	1		No	1	200	No	No	1	4	2	2	4	TG	TG					No	-
CP017553	126332	SNV	G	T	No	1	Homozygous	272	272	100	1	180	115	180	115	0.389831	34	295	295	96	109	1	1		No	1	200	No	No	2	1	2	2	1							No	-
CP017553	128287	SNV	C	T	No	1	Homozygous	281	281	100	1	151	153	151	153	0.496711	34	304	304	109	128	1	1		No	1	200	No	No	1	1	2	2	1							No	-
CP017553	128973	SNV	G	T	No	1	Homozygous	290	290	100	1	152	157	152	157	0.491909	34	309	309	105	125	1	1		No	1	200	No	No	3	1	3	2	1							No	-
CP017553	128980	SNV	A	T	No	1	Homozygous	217	217	100	1	150	79	150	79	0.344978	34	229	229	91	112	1	1		No	1	200	No	No	2	1	3	3	1							No	-
CP017553	129053	SNV	A	G	No	1	Homozygous	293	293	100	1	140	175	140	175	0.444444	34	315	315	100	131	1	1		No	1	200	No	No	2	1	2	2	1							No	-
CP017553	129293	SNV	C	T	No	1	Homozygous	292	292	100	1	179	137	179	137	0.433544	34	316	316	99	121	1	1		No	1	200	No	No	3	1	3	1	1							No	-
CP017553	130123	SNV	G	C	No	1	Homozygous	332	332	100	1	160	196	160	196	0.449438	34	356	356	112	131	1	1		No	1	200	No	No	2	1	3	3	1			AOW00118.1:c.282G>C			AOW00118.1:c.282G>C	No	No
CP017553	131211^131212	Insertion	-	C	No	1	Homozygous	136	148	91.8919	1	54	86	56	96	0.385714	34	140	152	56	58	0.998139	1		No	1	200	No	No	3	1	2	2	1							No	-
CP017553	131299	SNV	C	A	No	1	Homozygous	291	291	100	1	143	175	143	175	0.449686	34	318	318	107	130	1	1		No	1	200	No	No	2	1	1	1	1							No	-
CP017553	131651	SNV	A	C	No	1	Homozygous	242	243	99.5885	1	133	117	134	117	0.468	34	250	251	67	99	1	1		No	1	200	No	No	2	1	1	1	1							No	-
CP017553	131749	Deletion	C	-	No	1	Homozygous	133	134	99.2537	1	68	69	69	69	0.49635	32.2105	137	138	51	63	1	1		No	1	200	No	No	2	4	1	1	10	GA	CGAGA					No	-
CP017553	131780..131782	Deletion	GAA	-	No	3	Homozygous	183	183	100	1	95	96	95	96	0.497382	33.2022	191	191	66	91	1	1		No	1	200	No	No	2	1	1	1	1							No	-
CP017553	131790	SNV	C	T	No	1	Homozygous	204	204	100	1	103	109	103	109	0.485849	34	212	212	77	106	1	1		No	1	200	No	No	1	8	1	1	8	GAAC	TGAA					No	-
CP017553	131804	Deletion	A	-	No	1	Homozygous	250	250	100	1	117	147	117	147	0.443182	33.256	264	264	88	122	1	1		No	1	200	No	Yes	1	15	2	2	1	ACGAA						No	-
CP017553	131872	Deletion	T	-	No	1	Homozygous	312	313	99.6805	1	148	195	149	195	0.431487	33.1859	343	344	100	141	1	1		No	1	200	No	No	3	1	2	2	1							No	-
CP017553	131890	Deletion	G	-	No	1	Homozygous	308	322	95.6522	1	143	192	148	201	0.426866	33.4221	335	349	99	141	1	1		No	1	200	No	No	2	1	1	1	6		TCA					No	-
CP017553	131920^131921	Insertion	-	T	No	1	Homozygous	230	231	99.5671	1	85	158	85	159	0.349794	34	243	244	79	109	1	1		No	1	200	No	No	3	1	3	2	1							No	-
CP017553	131925^131926	Insertion	-	A	No	1	Homozygous	216	216	100	1	76	146	76	146	0.342342	34	222	222	80	106	1	1		No	1	200	No	Yes	2	8	1	1	12	TCAC	TCAC					No	-
CP017553	132044	SNV	G	A	No	1	Homozygous	325	325	100	1	181	180	181	180	0.498615	34	361	361	100	138	1	1		No	1	200	No	No	1	1	1	1	6		CAT					No	-
CP017553	132172	SNV	T	C	No	1	Homozygous	263	263	100	1	168	110	168	110	0.395683	34	278	278	98	126	1	1		No	1	200	No	No	2	4	1	1	4	CG	TC					No	-
CP017553	132316	SNV	A	C	No	1	Homozygous	314	314	100	1	118	217	118	217	0.352239	34	335	335	99	121	1	1		No	1	200	No	No	1	4	2	2	4	AT	TA					No	-
CP017553	132709	Replacement	A	GT	No	2	Homozygous	263	263	100	1	124	158	124	158	0.439716	34	282	282	89	108	1	1		No	1	200	No	No	3	1	1	1	6		TAG					No	-
CP017553	132730	SNV	A	T	No	1	Homozygous	298	298	100	1	146	178	146	178	0.450617	34	324	324	97	119	1	1		No	1	200	No	No	1	1	2	2	1							No	-
CP017553	132915	SNV	A	T	No	1	Homozygous	226	226	100	1	63	169	63	169	0.271552	34	232	232	77	89	1	1		No	1	200	No	No	1	4	1	1	1	AC						No	-
CP017553	132979	SNV	C	T	No	1	Homozygous	248	248	100	1	131	132	131	132	0.498099	34	263	263	80	98	1	1		No	1	200	No	No	2	1	2	2	1							No	-
CP017553	133220^133221	Insertion	-	G	No	1	Homozygous	282	298	94.6309	1	134	164	137	178	0.449664	34	298	315	110	127	0.999997	1		No	1	200	No	No	2	1	3	3	1							No	-
CP017553	133388	SNV	G	T	No	1	Homozygous	195	197	98.9848	1	113	88	114	89	0.437811	34	201	203	73	90	1	1		No	1	200	No	No	2	4	2	1	4	CG	CG					No	-
CP017553	133390..133391	Deletion	AT	-	No	2	Homozygous	203	205	99.0244	1	120	90	121	91	0.428571	33.2414	210	212	75	95	1	1		No	1	200	No	No	2	1	1	1	4		CG					No	-
CP017553	133395..133397	Replacement	TCC	AG	No	3	Homozygous	205	205	100	1	121	91	121	91	0.429245	31.8409	212	212	76	95	1	1		No	1	200	No	No	2	1	1	1	6		GA					No	-
CP017553	133400	SNV	G	T	No	1	Homozygous	197	197	100	1	118	85	118	85	0.418719	34	203	203	73	89	1	1		No	1	200	No	No	2	1	2	2	1							No	-
CP017553	133402	SNV	T	A	No	1	Homozygous	183	183	100	1	114	76	114	76	0.4	34	190	190	71	87	1	1		No	1	200	No	No	2	1	2	1	1							No	-
CP017553	133405	Deletion	A	-	No	1	Homozygous	205	208	98.5577	1	121	91	122	93	0.429245	32.6244	212	215	76	92	1	1		No	1	200	No	No	1	6	1	1	6	AG	GA					No	-
CP017553	133408	SNV	G	A	No	1	Homozygous	201	204	98.5294	1	120	88	121	90	0.423077	34	208	211	75	91	1	1		No	1	200	No	No	1	6	3	3	1	AG						No	-
CP017553	133411	Deletion	A	-	No	1	Homozygous	203	207	98.0676	1	120	90	122	92	0.428571	31.5074	210	214	76	91	1	1		No	1	200	No	Yes	1	6	1	1	44	AG	AGATGACTGAA					No	-
CP017553	133517	SNV	C	T	No	1	Homozygous	329	329	100	1	137	219	137	219	0.384831	34	356	356	117	138	1	1		No	1	200	No	No	2	1	1	1	1							No	-
CP017553	134062	SNV	C	T	No	1	Homozygous	194	194	100	1	18	177	18	177	0.0923077	34	195	195	54	70	1	1		No	1	200	No	No	2	1	2	2	1							No	-
CP017553	134571	SNV	T	A	No	1	Homozygous	287	287	100	1	128	179	128	179	0.416938	34	307	307	92	101	1	1		No	1	200	No	No	1	6	3	3	1	AAT						No	-
CP017553	134638	SNV	A	G	No	1	Homozygous	305	305	100	1	112	216	112	216	0.341463	34	328	328	99	100	1	1		No	1	200	No	No	2	1	2	2	1							No	-
CP017553	134872	SNV	T	A	No	1	Homozygous	271	271	100	1	124	159	124	159	0.438163	34	283	283	104	131	1	1		No	1	200	No	No	2	1	1	1	4		GA					No	-
CP017553	134991	SNV	C	T	No	1	Homozygous	346	346	100	1	233	147	233	147	0.386842	34	380	380	113	144	1	1		No	1	200	No	No	1	1	1	1	1							No	-
CP017553	135092	SNV	A	G	No	1	Homozygous	371	371	100	1	171	239	171	239	0.417073	34	410	410	109	135	1	1		No	1	200	No	No	2	1	1	1	4		GA					No	-
CP017553	135658	SNV	T	A	No	1	Homozygous	284	284	100	1	142	180	142	180	0.440994	34	322	322	98	121	1	1		No	1	200	No	No	2	1	2	1	1							No	-
CP017553	135934^135935	Insertion	-	A	No	1	Homozygous	249	266	93.609	1	124	161	131	172	0.435088	34	285	303	87	96	0.996979	1		No	1	200	No	No	2	1	3	3	1							No	-
CP017553	135975^135976	Insertion	-	A	No	1	Homozygous	289	290	99.6552	1	127	202	128	202	0.386018	34	329	330	100	109	1	1		No	1	200	No	No	2	1	3	3	1							No	-
CP017553	136233	SNV	A	T	No	1	Homozygous	133	133	100	1	57	79	57	79	0.419118	34	136	136	62	79	1	1		No	1	200	No	No	1	1	1	1	6		CTG					No	-
CP017553	136465	SNV	C	T	No	1	Homozygous	267	267	100	1	171	114	171	114	0.4	34	285	285	82	116	1	1		No	1	200	No	No	2	1	2	1	1							No	-
CP017553	136754	SNV	T	C	No	1	Homozygous	341	341	100	1	226	139	226	139	0.380822	34	365	365	104	131	1	1		No	1	200	No	No	1	4	1	1	4	AC	AC					No	-
CP017553	137171	SNV	T	C	No	1	Homozygous	317	317	100	1	233	110	233	110	0.3207	34	343	343	96	124	1	1		No	1	200	No	No	3	1	1	1	1							No	-
CP017553	137593	SNV	T	C	No	1	Homozygous	308	308	100	1	101	222	101	222	0.312693	34	323	323	98	121	1	1		No	1	200	No	No	1	4	1	1	1	AT						No	-
CP017553	137711	SNV	T	G	No	1	Homozygous	308	308	100	1	202	136	202	136	0.402367	34	338	338	100	133	1	1		No	1	200	No	No	1	4	1	1	4	CT	GC					No	-
CP017553	137727	SNV	T	C	No	1	Homozygous	305	305	100	1	196	139	196	139	0.414925	34	335	335	98	130	1	1		No	1	200	No	No	2	1	2	2	1							No	-
CP017553	137780	SNV	T	C	No	1	Homozygous	297	297	100	1	178	145	178	145	0.448916	34	323	323	97	128	1	1		No	1	200	No	No	2	1	2	1	1							No	-
CP017553	137997	SNV	T	C	No	1	Homozygous	364	364	100	1	205	195	205	195	0.4875	34	400	400	108	143	1	1		No	1	200	No	No	1	4	2	2	1	CT						No	-
CP017553	138064	SNV	G	T	No	1	Homozygous	329	329	100	1	221	145	221	145	0.396175	34	366	366	102	133	1	1		No	1	200	No	No	3	1	3	1	1							No	-
CP017553	138576	SNV	T	A	No	1	Homozygous	316	316	100	1	145	214	145	214	0.4039	34	359	359	104	126	1	1		No	1	200	No	No	1	1	1	1	1							No	-
CP017553	140054	SNV	T	C	No	1	Homozygous	340	340	100	1	183	186	183	186	0.495935	34	369	369	100	118	1	1		No	1	200	No	No	2	1	1	1	6		CTG	AOW00119.1:c.568T>C			AOW00119.1:c.568T>C	No	No
CP017553	140497	SNV	C	T	No	1	Homozygous	340	340	100	1	179	197	179	197	0.476064	34	376	376	118	140	1	1		No	1	200	No	No	2	1	1	1	1			AOW00119.1:c.1011C>T			AOW00119.1:c.1011C>T	No	No
CP017553	142166	SNV	G	T	No	1	Homozygous	358	358	100	1	227	162	227	162	0.416452	34	389	389	120	133	1	1		No	1	200	No	No	2	1	1	1	4		TC	AOW00119.1:c.2680G>T	AOW00119.1:p.Ala894Ser	AOW00119.1:p.Ala894Ser	AOW00119.1:c.2680G>T	No	Yes
CP017553	142881	SNV	T	C	No	1	Homozygous	337	337	100	1	191	162	191	162	0.458924	34	353	353	105	132	1	1		No	1	200	No	No	1	8	1	1	1	TGTA		AOW00120.1:c.155A>G	AOW00120.1:p.His52Arg	AOW00120.1:p.His52Arg	AOW00120.1:c.155A>G	No	Yes
CP017553	143993	SNV	C	T	No	1	Homozygous	347	347	100	1	180	199	180	199	0.474934	34	379	379	117	122	1	1		No	1	200	No	No	1	1	2	2	1							No	-
CP017553	144284	SNV	T	C	No	1	Homozygous	302	302	100	1	156	181	156	181	0.462908	34	337	337	105	129	1	1		No	1	200	No	No	2	1	1	1	4		CA					No	-
CP017553	144650	SNV	G	A	No	1	Homozygous	213	213	100	1	131	92	131	92	0.412556	34	223	223	72	101	1	1		No	1	200	No	No	3	1	1	1	4		GA					No	-
CP017553	144712	SNV	A	G	No	1	Homozygous	283	283	100	1	175	136	175	136	0.437299	34	311	311	91	124	1	1		No	1	200	No	No	3	1	1	1	6		GTT					No	-
CP017553	144781..144782	Deletion	CC	-	No	2	Homozygous	149	195	76.4103	1	23	127	45	153	0.153333	33.4765	150	198	40	53	0.0459447	0.492559		No	1	200	No	No	3	1	3	1	1							No	-
CP017553	144784..144786	Deletion	GTC	-	No	3	Homozygous	149	199	74.8744	1	23	127	47	155	0.153333	33.6242	150	202	40	53	0.0605611	0.434826	-0.81	No	1	200	No	No	1	1	3	2	1							No	-
CP017553	144797..144799	Deletion	ATT	-	No	3	Homozygous	149	209	71.2919	1	23	127	53	160	0.153333	33.3826	150	213	40	53	0.0122605	0.281515	-1.01	No	1	200	No	No	3	1	3	1	1							No	-
CP017553	144804	Deletion	T	-	No	1	Homozygous	210	210	100	1	54	161	54	161	0.251163	33.0667	215	215	67	91	1	1		No	1	200	No	No	3	1	3	1	1							No	-
CP017553	144812	SNV	A	C	No	1	Homozygous	229	229	100	1	71	162	71	162	0.304721	34	233	233	73	95	1	1		No	1	200	No	No	3	1	1	1	1							No	-
CP017553	144818	SNV	A	G	No	1	Homozygous	251	251	100	1	83	171	83	171	0.326772	34	254	254	79	101	1	1		No	1	200	No	No	2	1	2	1	1							No	-
CP017553	144866	SNV	G	C	No	1	Homozygous	298	298	100	1	152	162	152	162	0.484076	34	314	314	84	107	1	1		No	1	200	No	No	2	1	1	1	6		ACA					No	-
CP017553	145012	Deletion	C	-	No	1	Homozygous	303	312	97.1154	1	128	207	134	210	0.38209	33.1749	335	344	93	123	0.999995	1		No	1	200	No	No	3	1	2	2	1							No	-
CP017553	145104	SNV	A	G	No	1	Homozygous	306	308	99.3506	1	154	179	155	180	0.462462	34	333	335	102	133	1	1		No	1	200	No	No	2	1	2	2	1							No	-
CP017553	145128	SNV	C	T	No	1	Homozygous	282	282	100	1	137	173	137	173	0.441935	34	310	310	95	129	1	1		No	1	200	No	No	1	6	1	1	6	CGA	GAT					No	-
CP017553	145237	SNV	G	A	No	1	Homozygous	318	318	100	1	154	186	154	186	0.452941	34	340	340	103	142	1	1		No	1	200	No	No	2	1	2	1	1							No	-
CP017553	146009	SNV	C	T	No	1	Homozygous	295	295	100	1	215	107	215	107	0.332298	34	322	322	96	124	1	1		No	1	200	No	No	2	1	2	1	1							No	-
CP017553	146064..146071	Deletion	ACTTTGGA	-	No	8	Homozygous	165	199	82.9146	1	89	86	105	104	0.491429	33.4303	175	209	53	63	0.0810168	1		No	1	200	No	No	1	1	1	1	6		GGT					No	-
CP017553	146229	SNV	G	T	No	1	Homozygous	313	313	100	1	126	200	126	200	0.386503	34	326	326	101	119	1	1		No	1	200	No	No	1	4	2	2	4	CT	GA					No	-
CP017553	146280	SNV	A	T	No	1	Homozygous	301	301	100	1	182	145	182	145	0.443425	34	327	327	110	137	1	1		No	1	200	No	No	1	6	2	2	6	GTG	GTG					No	-
CP017553	146321	SNV	G	A	No	1	Homozygous	289	289	100	1	177	138	177	138	0.438095	34	315	315	113	130	1	1		No	1	200	No	No	1	1	2	2	1							No	-
CP017553	146503..146507	Deletion	AGTCC	-	No	5	Homozygous	206	255	80.7843	1	125	91	135	131	0.421296	32.9903	216	266	89	107	0.235443	0.88476	-2.16	No	1	200	No	No	1	10	1	1	4	AGTCC	AC					No	-
CP017553	146668	SNV	C	T	No	1	Homozygous	248	250	99.2	1	147	115	148	116	0.438931	34	262	264	88	103	1	1		No	1	200	No	No	2	1	1	1	1							No	-
CP017553	147144	SNV	T	C	No	1	Homozygous	328	328	100	1	192	160	192	160	0.454545	34	352	352	114	127	1	1		No	1	200	No	No	3	1	3	2	1			AOW00122.1:c.324T>C			AOW00122.1:c.324T>C	No	No
CP017553	147528	SNV	T	C	No	1	Homozygous	324	324	100	1	178	174	178	174	0.494318	34	352	352	115	132	1	1		No	1	200	No	No	1	6	1	1	6	AAC	CAA	AOW00122.1:c.708T>C			AOW00122.1:c.708T>C	No	No
CP017553	148621	SNV	C	G	No	1	Homozygous	326	326	100	1	186	176	186	176	0.486188	34	362	362	118	131	1	1		No	1	200	No	No	2	1	2	2	1							No	-
CP017553	148814	SNV	C	T	No	1	Homozygous	276	276	100	1	131	167	131	167	0.439597	34	298	298	105	126	1	1		No	1	200	No	No	1	1	1	1	1							No	-
CP017553	149417	SNV	G	A	No	1	Homozygous	301	301	100	1	155	168	155	168	0.479876	34	323	323	111	143	1	1		No	1	200	No	No	1	1	1	1	4		CA					No	-
CP017553	149476	Deletion	G	-	No	1	Homozygous	283	293	96.587	1	207	104	215	106	0.334405	32.7208	311	321	99	130	0.999898	1		No	1	200	No	No	3	1	3	1	1							No	-
CP017553	149488^149489	Insertion	-	C	No	1	Homozygous	252	283	89.0459	1	180	95	193	115	0.345455	34	275	308	90	116	0.990717	1		No	1	200	No	No	3	1	2	2	1							No	-
CP017553	150022	SNV	A	G	No	1	Homozygous	286	286	100	1	179	141	179	141	0.440625	34	320	320	105	109	1	1		No	1	200	No	No	2	1	1	1	4		TG					No	-
CP017553	150057	SNV	T	G	No	1	Homozygous	290	291	99.6564	1	187	134	188	134	0.417445	34	321	322	104	112	1	1		No	1	200	No	No	1	6	2	2	1	TTG						No	-
CP017553	150186	SNV	A	G	No	1	Homozygous	318	318	100	1	182	163	182	163	0.472464	34	345	345	103	134	1	1		No	1	200	No	No	2	1	2	2	1			AOW00123.1:c.390T>C			AOW00123.1:c.390T>C	No	No
CP017553	150267	SNV	C	G	No	1	Homozygous	306	306	100	1	180	141	180	141	0.439252	34	321	321	105	120	1	1		No	1	200	No	No	1	6	2	1	1	CCA		AOW00123.1:c.309G>C			AOW00123.1:c.309G>C	No	No
CP017553	150396	SNV	A	G	No	1	Homozygous	312	312	100	1	135	206	135	206	0.395894	34	341	341	103	127	1	1		No	1	200	No	No	2	1	1	1	1			AOW00123.1:c.180T>C			AOW00123.1:c.180T>C	No	No
CP017553	150827	SNV	A	T	No	1	Homozygous	296	296	100	1	136	185	136	185	0.423676	34	321	321	110	137	1	1		No	1	200	No	No	1	4	2	2	1	GA						No	-
CP017553	151464	SNV	G	A	No	1	Homozygous	312	312	100	1	172	184	172	184	0.483146	34	356	356	94	118	1	1		No	1	200	No	No	3	1	2	2	1							No	-
CP017553	151484	SNV	C	T	No	1	Homozygous	319	319	100	1	163	196	163	196	0.454039	34	359	359	101	120	1	1		No	1	200	No	No	3	1	2	2	1							No	-
CP017553	151540	SNV	C	T	No	1	Homozygous	274	274	100	1	120	169	120	169	0.415225	34	289	289	94	108	1	1		No	1	200	No	Yes	1	9	1	1	8	CAG	CAGT					No	-
CP017553	151667^151668	Insertion	-	AG	No	2	Homozygous	251	251	100	1	131	140	131	140	0.483395	34	271	271	91	113	1	1		No	1	200	No	No	2	1	1	1	1							No	-
CP017553	152124	Deletion	T	-	No	1	Homozygous	266	275	96.7273	1	129	149	129	158	0.464029	32.7068	278	287	89	127	1	1		No	1	200	No	No	2	1	1	1	1							No	-
CP017553	152137	Deletion	C	-	No	1	Homozygous	261	269	97.026	1	134	137	138	141	0.494465	32.9195	271	279	89	130	1	1		No	1	200	No	No	3	1	2	2	1							No	-
CP017553	152426	SNV	A	G	No	1	Homozygous	306	306	100	1	209	117	209	117	0.358896	34	326	326	93	123	1	1		No	1	200	No	No	2	4	1	1	10	AT	GAGCC					No	-
CP017553	152643	SNV	C	T	No	1	Homozygous	306	306	100	1	90	223	90	223	0.28754	34	313	313	89	132	1	1		No	1	200	No	No	1	4	1	1	1	CA						No	-
CP017553	153080..153084	Deletion	TAGGA	-	No	5	Homozygous	237	292	81.1644	1	176	84	208	107	0.323077	32.8555	260	315	73	92	0.182034	1	-2.36	No	1	200	No	No	1	1	1	1	1							No	-
CP017553	153245	SNV	C	T	No	1	Homozygous	366	366	100	1	164	235	164	235	0.411028	34	399	399	106	130	1	1		No	1	200	No	No	2	1	2	1	1							No	-
CP017553	153430	SNV	A	T	No	1	Homozygous	297	297	100	1	187	135	187	135	0.419255	34	322	322	95	108	1	1		No	1	200	No	No	2	1	2	1	1							No	-
CP017553	153546	SNV	T	C	No	1	Homozygous	317	317	100	1	140	203	140	203	0.408163	34	343	343	102	119	1	1		No	1	200	No	No	1	6	2	1	1	GTG						No	-
CP017553	153753	SNV	C	T	No	1	Homozygous	308	308	100	1	195	141	195	141	0.419643	34	336	336	103	119	1	1		No	1	200	No	No	1	6	1	1	6	CAG	CAG	AOW00124.1:c.51C>T			AOW00124.1:c.51C>T	No	No
CP017553	154325	SNV	C	G	No	1	Homozygous	345	345	100	1	157	216	157	216	0.420912	34	373	373	99	132	1	1		No	1	200	No	No	2	1	1	1	4		TG	AOW00124.1:c.623C>G	AOW00124.1:p.Ser208Cys	AOW00124.1:p.Ser208Cys	AOW00124.1:c.623C>G	No	Yes
CP017553	154515	SNV	C	T	No	1	Homozygous	364	364	100	1	255	141	255	141	0.356061	34	396	396	105	135	1	1		No	1	200	No	No	2	1	1	1	1			AOW00124.1:c.813C>T			AOW00124.1:c.813C>T	No	No
CP017553	154740	SNV	C	A	No	1	Homozygous	334	334	100	1	163	199	163	199	0.450276	34	362	362	113	129	1	1		No	1	200	No	No	2	1	1	1	4		AG	AOW00124.1:c.1038C>A			AOW00124.1:c.1038C>A	No	No
CP017553	155036	Deletion	C	-	No	1	Homozygous	277	287	96.5157	1	102	187	106	193	0.352941	33.3357	289	299	103	112	0.999995	1		No	1	200	No	No	3	1	2	2	1			AOW00124.1:c.1336delC	AOW00124.1:p.Gln446fs	AOW00124.1:p.Gln446fs	AOW00124.1:c.1336delC	No	Yes	155037
CP017553	155062	Deletion	A	-	No	1	Homozygous	238	246	96.748	1	85	159	88	164	0.348361	32.7983	244	252	92	106	1	1		No	1	200	No	No	3	1	2	2	1			AOW00124.1:c.1362delA	AOW00124.1:p.Lys454fs	AOW00124.1:p.Lys454fs	AOW00124.1:c.1362delA	No	Yes	155063
CP017553	155085	Deletion	C	-	No	1	Homozygous	250	251	99.6016	1	98	165	99	165	0.372624	31.504	263	264	87	104	1	1		No	1	200	No	No	2	1	2	2	1			AOW00124.1:c.1384delC	AOW00124.1:p.Gln462fs	AOW00124.1:p.Gln462fs	AOW00124.1:c.1384delC	No	Yes	155085
CP017553	155867	SNV	A	C	No	1	Homozygous	357	357	100	1	221	181	221	181	0.450249	34	402	402	118	141	1	1		No	1	200	No	No	2	1	1	1	6		CAC					No	-
CP017553	155903	SNV	T	C	No	1	Homozygous	327	327	100	1	185	171	185	171	0.480337	34	356	356	114	133	1	1		No	1	200	No	No	1	6	2	2	1	ATC						No	-
CP017553	156054..156055	MNV	GG	TC	No	2	Homozygous	320	320	100	1	172	172	172	172	0.5	34	344	344	105	139	1	1		No	1	200	No	No	3	1	3	1	4		AT					No	-
CP017553	156209	SNV	C	T	No	1	Homozygous	235	235	100	1	173	67	173	67	0.279167	34	240	240	73	93	1	1		No	1	200	No	No	1	1	2	2	1							No	-
CP017553	156224	SNV	A	G	No	1	Homozygous	263	264	99.6212	1	191	78	192	78	0.289963	34	269	270	78	100	1	1		No	1	200	No	No	2	1	2	1	1							No	-
CP017553	156326	SNV	C	T	No	1	Homozygous	346	347	99.7118	1	92	266	93	266	0.256983	34	358	359	88	86	1	1		No	1	200	No	No	1	6	1	1	6	CAC	ACA					No	-
CP017553	156599	SNV	G	T	No	1	Homozygous	340	340	100	1	168	199	168	199	0.457766	34	367	367	108	128	1	1		No	1	200	No	No	2	1	2	2	1							No	-
CP017553	156963	SNV	A	C	No	1	Homozygous	392	392	100	1	164	257	164	257	0.389549	34	421	421	125	147	1	1		No	1	200	No	No	2	1	2	2	1							No	-
CP017553	157432	SNV	G	C	No	1	Homozygous	348	349	99.7135	1	185	195	185	196	0.486842	34	380	381	109	126	1	1		No	1	200	No	No	3	1	1	1	6		CGA	AOW00125.1:c.273C>G			AOW00125.1:c.273C>G	No	No
CP017553	157450	SNV	G	T	No	1	Homozygous	336	336	100	1	183	176	183	176	0.490251	34	359	359	107	122	1	1		No	1	200	No	No	3	1	1	1	4		TG	AOW00125.1:c.255C>A			AOW00125.1:c.255C>A	No	No
CP017553	157712	SNV	A	G	No	1	Homozygous	316	316	100	1	193	131	193	131	0.404321	34	324	324	110	137	1	1		No	1	200	No	No	2	1	3	3	1							No	-
CP017553	157721..157723	Deletion	GAA	-	No	3	Homozygous	264	301	87.7076	1	182	90	192	119	0.330882	33.4242	272	311	89	114	0.176135	0.948983	-0.74	No	1	200	No	Yes	3	12	3	3	9	AAG	AAG					No	-
CP017553	157930	SNV	A	C	No	1	Homozygous	379	379	100	1	167	262	167	262	0.389277	34	429	429	110	148	1	1		No	1	200	No	No	1	8	2	1	1	TTAA						No	-
CP017553	157943	Deletion	A	-	No	1	Homozygous	415	420	98.8095	1	219	259	222	261	0.458159	33.2964	478	483	123	156	1	1		No	1	200	No	No	2	1	2	2	1							No	-
CP017553	157979	SNV	T	G	No	1	Homozygous	344	344	100	1	126	244	126	244	0.340541	34	370	370	105	143	1	1		No	1	200	No	No	1	4	1	1	1	AT						No	-
CP017553	158338	SNV	G	A	No	1	Homozygous	311	311	100	1	158	175	158	175	0.474474	34	333	333	104	122	1	1		No	1	200	No	No	1	6	2	2	6	CTC	CTC					No	-
CP017553	158381	SNV	T	A	No	1	Homozygous	341	341	100	1	163	217	163	217	0.428947	34	380	380	99	117	1	1		No	1	200	No	No	2	1	1	1	1							No	-
CP017553	158536	SNV	C	T	No	1	Homozygous	285	286	99.6503	1	179	125	180	125	0.411184	34	304	305	82	98	1	1		No	1	200	No	No	2	1	1	1	1							No	-
CP017553	158601	SNV	G	A	No	1	Homozygous	329	329	100	1	153	204	153	204	0.428571	34	357	357	101	117	1	1		No	1	200	No	No	1	1	2	2	1			AOW00126.1:c.1604C>T	AOW00126.1:p.Ala535Val	AOW00126.1:p.Ala535Val	AOW00126.1:c.1604C>T	No	Yes
CP017553	159508	SNV	A	G	No	1	Homozygous	340	340	100	1	148	221	148	221	0.401084	34	369	369	100	123	1	1		No	1	200	No	No	3	1	1	1	1			AOW00126.1:c.697T>C			AOW00126.1:c.697T>C	No	No
CP017553	159938	SNV	A	G	No	1	Homozygous	328	328	100	1	183	167	183	167	0.477143	34	350	350	122	133	1	1		No	1	200	No	No	1	6	2	2	1	TGA		AOW00126.1:c.267T>C			AOW00126.1:c.267T>C	No	No
CP017553	160344	SNV	T	C	No	1	Homozygous	252	252	100	1	112	151	112	151	0.425856	34	263	263	92	116	1	1		No	1	200	No	No	1	4	3	3	1	TC						No	-
CP017553	160761	SNV	A	T	No	1	Homozygous	281	281	100	1	187	105	187	105	0.359589	34	292	292	97	118	1	1		No	1	200	No	No	2	1	1	1	6		CCT					No	-
CP017553	160972	SNV	A	C	No	1	Homozygous	316	316	100	1	175	165	175	165	0.485294	34	340	340	108	133	1	1		No	1	200	No	No	1	6	1	1	4	GA	AG					No	-
CP017553	161144	SNV	C	A	No	1	Homozygous	272	272	100	1	114	180	114	180	0.387755	34	294	294	99	110	1	1		No	1	200	No	No	1	4	2	2	4	GT	GT					No	-
CP017553	161181	SNV	T	G	No	1	Homozygous	315	315	100	1	194	152	194	152	0.439306	34	346	346	110	129	1	1		No	1	200	No	No	1	1	1	1	4		AG					No	-
CP017553	161274	SNV	C	T	No	1	Homozygous	285	285	100	1	159	153	159	153	0.490385	34	312	312	102	122	1	1		No	1	200	No	No	1	1	2	2	1							No	-
CP017553	161326	SNV	G	A	No	1	Homozygous	282	282	100	1	143	161	143	161	0.470395	34	304	304	107	125	1	1		No	1	200	No	No	3	4	2	2	1	AT						No	-
CP017553	161540	SNV	G	A	No	1	Homozygous	288	288	100	1	204	104	204	104	0.337662	34	308	308	94	141	1	1		No	1	200	No	No	2	1	1	1	1							No	-
CP017553	161550	SNV	T	C	No	1	Homozygous	279	279	100	1	195	102	195	102	0.343434	34	297	297	96	137	1	1		No	1	200	No	No	1	4	1	1	1	AT						No	-
CP017553	161754	SNV	T	C	No	1	Homozygous	217	217	100	1	159	67	159	67	0.29646	34	226	226	73	97	1	1		No	1	200	No	No	1	1	1	1	4		AC					No	-
CP017553	161954^161955	Insertion	-	T	No	1	Homozygous	298	298	100	1	161	157	161	157	0.493711	34	318	318	99	131	1	1		No	1	200	No	No	2	10	1	1	10	TCGTA	CGTAT	AOW00127.1:c.83_84insT	AOW00127.1:p.His29fs	AOW00127.1:p.His29fs	AOW00127.1:c.83_84insT	No	Yes	161954
CP017553	161959	SNV	T	G	No	1	Homozygous	292	292	100	1	165	150	165	150	0.47619	34	315	315	101	132	1	1		No	1	200	No	No	2	1	1	1	1			AOW00127.1:c.88T>G	AOW00127.1:p.Ser30Ala	AOW00127.1:p.Ser30Ala	AOW00127.1:c.88T>G	No	Yes
CP017553	161969	SNV	C	A	No	1	Homozygous	278	278	100	1	154	146	154	146	0.486667	34	300	300	91	125	1	1		No	1	200	No	No	2	1	1	1	8		TTCA	AOW00127.1:c.98C>A	AOW00127.1:p.Pro33His	AOW00127.1:p.Pro33His	AOW00127.1:c.98C>A	No	Yes
CP017553	162097	SNV	C	T	No	1	Homozygous	299	299	100	1	221	103	221	103	0.317901	34	324	324	107	127	1	1		No	1	200	No	No	1	1	1	1	6		AGT	AOW00127.1:c.183C>T			AOW00127.1:c.183C>T	No	No
CP017553	162500	SNV	C	T	No	1	Homozygous	319	319	100	1	172	184	172	184	0.483146	34	356	356	111	142	1	1		No	1	200	No	Yes	2	1	1	1	9		TCG					No	-
CP017553	163069	SNV	T	C	No	1	Homozygous	287	287	100	1	172	135	172	135	0.439739	34	307	307	101	119	1	1		No	1	200	No	No	3	1	1	1	4		TG	AOW00128.1:c.225T>C			AOW00128.1:c.225T>C	No	No
CP017553	163072	SNV	T	C	No	1	Homozygous	281	281	100	1	168	133	168	133	0.44186	34	301	301	99	115	1	1		No	1	200	No	No	1	1	1	1	4		GC	AOW00128.1:c.228T>C			AOW00128.1:c.228T>C	No	No
CP017553	163153	SNV	C	A	No	1	Homozygous	274	275	99.6364	1	209	85	209	86	0.289116	34	294	295	95	114	1	1		No	1	200	No	No	1	1	1	1	6		AAG	AOW00128.1:c.309C>A	AOW00128.1:p.Asp103Glu	AOW00128.1:p.Asp103Glu	AOW00128.1:c.309C>A	No	Yes
CP017553	163285	SNV	G	A	No	1	Homozygous	300	300	100	1	164	167	164	167	0.495468	34	331	331	96	127	1	1		No	1	200	No	No	2	1	2	1	1			AOW00128.1:c.441G>A			AOW00128.1:c.441G>A	No	No
CP017553	163861	SNV	C	A	No	1	Homozygous	304	304	100	1	150	170	150	170	0.46875	34	320	320	111	123	1	1		No	1	200	No	No	2	1	2	2	1			AOW00128.1:c.1017C>A			AOW00128.1:c.1017C>A	No	No
CP017553	163924	SNV	C	G	No	1	Homozygous	321	321	100	1	176	180	176	180	0.494382	34	356	356	116	134	1	1		No	1	200	No	No	2	1	2	1	4		AC	AOW00128.1:c.1080C>G			AOW00128.1:c.1080C>G	No	No
CP017553	164181	SNV	G	C	No	1	Homozygous	324	324	100	1	169	175	169	175	0.491279	34	344	344	115	142	1	1		No	1	200	No	No	1	4	1	1	4	TG	CA					No	-
CP017553	164292	Deletion	T	-	No	1	Homozygous	297	298	99.6644	1	183	132	184	132	0.419048	31.7374	315	316	104	122	1	1		No	1	200	No	No	1	4	1	1	6	TC	TC					No	-
CP017553	164304	Deletion	A	-	No	1	Homozygous	287	297	96.633	1	180	123	180	133	0.405941	31.3728	303	313	103	121	0.998882	1		No	1	200	No	No	2	1	1	1	1							No	-
CP017553	164310	Deletion	G	-	No	1	Homozygous	287	291	98.6254	1	177	125	179	127	0.413907	32.8362	302	306	103	123	1	1		No	1	200	No	No	2	1	1	1	4		TC					No	-
CP017553	164319	Deletion	T	-	No	1	Homozygous	291	297	97.9798	1	178	132	183	133	0.425806	32.2474	310	316	106	124	1	1		No	1	200	No	No	3	1	1	1	4		TC					No	-
CP017553	164830	SNV	T	C	No	1	Homozygous	311	311	100	1	158	183	158	183	0.463343	34	341	341	92	116	1	1		No	1	200	No	No	1	1	2	2	1							No	-
CP017553	164858	SNV	T	G	No	1	Homozygous	301	301	100	1	163	168	163	168	0.492447	34	331	331	86	119	1	1		No	1	200	No	No	2	10	1	1	10	ATGGT	ATGGT					No	-
CP017553	165548	SNV	C	T	No	1	Homozygous	295	295	100	1	133	179	133	179	0.426282	34	312	312	96	106	1	1		No	1	200	No	No	1	1	2	2	1							No	-
CP017553	165765..165766	Deletion	AC	-	No	2	Heterozygous	198	315	62.8571	1	84	135	125	218	0.383562	33.1313	219	343	81	97	0.692541	1	-1.16	No	1	200	No	No	1	4	1	1	1	AC						No	-
CP017553	165765..165766	MNV	AC	AC	Yes	2	Heterozygous	117	315	37.1429	1	41	83	125	218	0.330645	34	124	343	36	50	0.140298	0.951802		No	1	200	No	No	1	4	1	1	4	AC	AC					No	-
CP017553	165779	SNV	A	C	No	1	Heterozygous	92	276	33.3333	1	32	64	112	189	0.333333	34	96	301	30	39	0.0801611	0.983388	0	No	1	200	No	No	2	1	1	1	1							No	-
CP017553	165779	SNV	A	A	Yes	1	Heterozygous	184	276	66.6667	1	80	125	112	189	0.390244	34	205	301	77	88	0.831304	1		No	1	200	No	No	2	1	2	2	1							No	-
CP017553	165786^165787	Insertion	-	TG	No	2	Heterozygous	98	282	34.7518	1	36	67	111	192	0.349515	34	103	303	31	39	0.0286863	0.99711	2.52	No	1	200	No	No	1	1	1	1	1							No	-
CP017553	165786^165787	Insertion	-	-	Yes	0	Heterozygous	184	282	65.2482	1	75	125	111	192	0.375	32.3478	200	303	78	87	0.429063	1		No	1	200	No	No	1	1	1	1	1							No	-
CP017553	165790	SNV	A	G	No	1	Homozygous	256	257	99.6109	1	102	170	103	171	0.375	34	272	274	84	102	1	1		No	1	200	No	No	3	1	2	2	1							No	-
CP017553	165824	SNV	A	G	No	1	Homozygous	320	320	100	1	144	195	144	195	0.424779	34	339	339	109	138	1	1		No	1	200	No	No	1	10	1	1	4	GTACT	TG					No	-
CP017553	166163	SNV	A	G	No	1	Homozygous	301	301	100	1	162	169	162	169	0.489426	34	331	331	106	115	1	1		No	1	200	No	No	1	4	2	2	1	GA						No	-
CP017553	166282^166283	Insertion	-	T	No	1	Homozygous	241	241	100	1	138	111	138	111	0.445783	34	249	249	85	94	1	1		No	1	200	No	Yes	1	8	2	1	6	GA	AG					No	-
CP017553	166348^166349	Insertion	-	GC	No	2	Homozygous	152	152	100	1	37	118	37	118	0.23871	34	155	155	46	45	1	1		No	1	200	No	No	3	1	2	2	1							No	-
CP017553	166382	SNV	T	C	No	1	Homozygous	193	193	100	1	50	150	50	150	0.25	34	200	200	69	67	1	1		No	1	200	No	No	2	1	1	1	1							No	-
CP017553	166417	Deletion	G	-	No	1	Homozygous	211	215	98.1395	1	31	182	31	186	0.14554	33.3934	213	217	71	82	1	1		No	1	200	No	No	2	1	1	1	1							No	-
CP017553	166446	Deletion	C	-	No	1	Homozygous	230	232	99.1379	1	49	182	50	183	0.212121	33.1391	231	233	78	93	1	1		No	1	200	No	No	2	1	1	1	6		GCA					No	-
CP017553	166455	Deletion	G	-	No	1	Homozygous	227	268	84.7015	1	91	143	92	183	0.388889	33.6652	234	275	80	94	0.405918	0.940871		No	1	200	No	No	3	1	2	2	1							No	-
CP017553	166482^166483	Insertion	-	G	No	1	Homozygous	217	217	100	1	96	129	96	129	0.426667	34	225	225	77	92	1	1		No	1	200	No	No	3	1	2	2	1							No	-
CP017553	166488	Deletion	G	-	No	1	Homozygous	206	215	95.814	1	98	116	98	125	0.457944	33.0388	214	223	75	92	0.999996	1		No	1	200	No	No	2	1	1	1	1							No	-
CP017553	166532	Deletion	A	-	No	1	Homozygous	183	184	99.4565	1	104	91	104	92	0.466667	33.3224	195	196	61	71	1	1		No	1	200	No	No	3	1	2	2	1							No	-
CP017553	166604	Deletion	C	-	No	1	Homozygous	169	171	98.8304	1	86	89	87	90	0.491429	33.1361	175	177	66	73	1	1		No	1	200	No	No	2	1	1	1	1							No	-
CP017553	167114	SNV	G	C	No	1	Homozygous	343	346	99.1329	1	186	180	187	182	0.491803	34	366	369	121	132	1	1		No	1	200	No	Yes	1	21	1	1	12	ATG	ATG	AOW00129.1:c.76G>C	AOW00129.1:p.Asp26His	AOW00129.1:p.Asp26His	AOW00129.1:c.76G>C	No	Yes
CP017553	167135	SNV	C	G	No	1	Homozygous	346	346	100	1	186	191	186	191	0.493369	34	377	377	125	140	1	1		No	1	200	No	Yes	1	21	1	1	21	ATG	ATG	AOW00129.1:c.97C>G	AOW00129.1:p.His33Asp	AOW00129.1:p.His33Asp	AOW00129.1:c.97C>G	No	Yes
CP017553	167150	SNV	A	C	No	1	Homozygous	350	350	100	1	170	206	170	206	0.452128	34	376	376	124	138	1	1		No	1	200	No	No	1	1	2	2	1			AOW00129.1:c.112A>C	AOW00129.1:p.Ser38Arg	AOW00129.1:p.Ser38Arg	AOW00129.1:c.112A>C	No	Yes
CP017553	167284	SNV	C	A	No	1	Homozygous	301	301	100	1	175	150	175	150	0.461538	34	325	325	123	139	1	1		No	1	200	No	No	2	1	1	1	4		CA	AOW00129.1:c.246C>A			AOW00129.1:c.246C>A	No	No
CP017553	167423	SNV	G	A	No	1	Homozygous	288	288	100	1	132	184	132	184	0.417722	34	316	316	102	124	1	1		No	1	200	No	No	2	4	3	3	4	TG	TG	AOW00129.1:c.385G>A	AOW00129.1:p.Glu129Lys	AOW00129.1:p.Glu129Lys	AOW00129.1:c.385G>A	No	Yes
CP017553	167900	SNV	A	G	No	1	Homozygous	333	333	100	1	178	181	178	181	0.495822	34	359	359	108	113	1	1		No	1	200	No	No	1	4	1	1	4	AC	CG	AOW00129.1:c.862A>G	AOW00129.1:p.Thr288Ala	AOW00129.1:p.Thr288Ala	AOW00129.1:c.862A>G	No	Yes
CP017553	168403	SNV	A	G	No	1	Homozygous	271	271	100	1	138	143	138	143	0.491103	34	281	281	98	92	1	1		No	1	200	No	No	2	1	2	2	1			AOW00129.1:c.1365A>G			AOW00129.1:c.1365A>G	No	No
CP017553	168447	SNV	C	A	No	1	Homozygous	281	281	100	1	136	158	136	158	0.462585	34	294	294	104	108	1	1		No	1	200	No	No	2	1	3	3	1			AOW00129.1:c.1409C>A	AOW00129.1:p.Thr470Lys	AOW00129.1:p.Thr470Lys	AOW00129.1:c.1409C>A	No	Yes
CP017553	168589..168590	MNV	GA	AT	No	2	Homozygous	347	347	100	1	198	183	198	183	0.480315	34	381	381	115	139	1	1		No	1	200	No	No	1	6	2	2	1	GA						No	-
CP017553	168597	Deletion	T	-	No	1	Homozygous	361	361	100	1	193	204	193	204	0.486146	32.8643	397	397	116	135	1	1		No	1	200	No	No	3	1	3	3	1							No	-
CP017553	168662	SNV	A	T	No	1	Homozygous	330	330	100	1	187	165	187	165	0.46875	34	352	352	111	125	1	1		No	1	200	No	No	3	1	3	1	1							No	-
CP017553	168985..168986	MNV	TA	AC	No	2	Homozygous	320	320	100	1	209	144	209	144	0.407932	34	353	353	106	123	1	1		No	1	200	No	No	1	1	2	1	1							No	-
CP017553	169258	SNV	G	T	No	1	Homozygous	317	317	100	1	213	127	213	127	0.373529	34	340	340	98	130	1	1		No	1	200	No	No	2	1	2	2	1							No	-
CP017553	169855	SNV	T	A	No	1	Homozygous	248	248	100	1	133	123	133	123	0.480469	34	256	256	84	99	1	1		No	1	200	No	No	2	1	1	1	1							No	-
CP017553	169921	SNV	A	C	No	1	Homozygous	332	332	100	1	177	179	177	179	0.497191	34	356	356	102	133	1	1		No	1	200	No	No	1	6	1	1	6	GAC	CGA					No	-
CP017553	170532	SNV	C	T	No	1	Homozygous	326	326	100	1	174	181	174	181	0.490141	34	355	355	114	134	1	1		No	1	200	No	No	3	1	3	1	1							No	-
CP017553	171367	SNV	T	C	No	1	Homozygous	278	278	100	1	126	171	126	171	0.424242	34	297	297	107	127	1	1		No	1	200	No	No	1	1	1	1	1			AOW00130.1:c.412A>G	AOW00130.1:p.Ile138Val	AOW00130.1:p.Ile138Val	AOW00130.1:c.412A>G	No	Yes
CP017553	171830	SNV	C	T	No	1	Homozygous	250	250	100	1	146	111	146	111	0.431907	34	257	257	97	110	1	1		No	1	200	No	No	1	6	3	3	1	AT						No	-
CP017553	172161	SNV	T	A	No	1	Homozygous	307	307	100	1	206	124	206	124	0.375758	34	330	330	103	120	1	1		No	1	200	No	No	2	1	1	1	1							No	-
CP017553	172510	SNV	C	A	No	1	Homozygous	296	296	100	1	184	126	184	126	0.406452	34	310	310	113	135	1	1		No	1	200	No	No	3	1	1	1	1							No	-
CP017553	172639	SNV	A	T	No	1	Homozygous	303	303	100	1	170	148	170	148	0.465409	34	318	318	107	126	1	1		No	1	200	No	No	2	1	1	1	6		GAT					No	-
CP017553	172736	SNV	G	A	No	1	Homozygous	294	294	100	1	168	153	168	153	0.476636	34	321	321	111	127	1	1		No	1	200	No	No	1	4	1	1	4	CG	AC					No	-
CP017553	172776	SNV	C	G	No	1	Homozygous	295	295	100	1	137	184	137	184	0.426791	34	321	321	102	124	1	1		No	1	200	No	No	2	1	2	1	1							No	-
CP017553	173052	SNV	G	C	No	1	Homozygous	320	320	100	1	178	172	178	172	0.491429	34	350	350	112	125	1	1		No	1	200	No	No	2	1	2	2	1							No	-
CP017553	173120	SNV	T	C	No	1	Homozygous	287	287	100	1	134	168	134	168	0.443709	34	302	302	118	133	1	1		No	1	200	No	No	1	1	2	2	1			AOW00131.1:c.221A>G	AOW00131.1:p.Gln74Arg	AOW00131.1:p.Gln74Arg	AOW00131.1:c.221A>G	No	Yes
CP017553	173453	SNV	A	G	No	1	Homozygous	310	310	100	1	181	149	181	149	0.451515	34	330	330	103	119	1	1		No	1	200	No	No	2	6	2	1	6	TGC	TGC	AOW00132.1:c.288T>C			AOW00132.1:c.288T>C	No	No
CP017553	173499	SNV	C	T	No	1	Homozygous	295	295	100	1	150	166	150	166	0.474684	34	316	316	104	123	1	1		No	1	200	No	No	2	1	1	1	1			AOW00132.1:c.242G>A	AOW00132.1:p.Arg81Gln	AOW00132.1:p.Arg81Gln	AOW00132.1:c.242G>A	No	Yes
CP017553	173539	SNV	T	C	No	1	Homozygous	301	301	100	1	142	180	142	180	0.440994	34	322	322	100	119	1	1		No	1	200	No	No	1	4	2	2	1	TC		AOW00132.1:c.202A>G	AOW00132.1:p.Ile68Val	AOW00132.1:p.Ile68Val	AOW00132.1:c.202A>G	No	Yes
CP017553	173704	SNV	T	C	No	1	Homozygous	326	326	100	1	170	180	170	180	0.485714	34	350	350	117	142	1	1		No	1	200	No	No	1	1	2	2	1			AOW00132.1:c.81A>G			AOW00132.1:c.81A>G	No	No
CP017553	173743	SNV	G	A	No	1	Homozygous	349	349	100	1	237	143	237	143	0.376316	34	380	380	111	140	1	1		No	1	200	No	Yes	1	10	2	2	8	TG	TG	AOW00132.1:c.42C>T			AOW00132.1:c.42C>T	No	No
CP017553	173889	SNV	C	T	No	1	Homozygous	344	344	100	1	174	191	174	191	0.476712	34	365	365	117	129	1	1		No	1	200	No	No	2	1	2	2	1							No	-
CP017553	173929	SNV	C	T	No	1	Homozygous	304	304	100	1	167	152	167	152	0.476489	34	319	319	107	118	1	1		No	1	200	No	No	2	1	2	1	1							No	-
CP017553	174018	SNV	C	T	No	1	Homozygous	319	319	100	1	154	193	154	193	0.443804	34	347	347	107	124	1	1		No	1	200	No	No	2	1	3	3	1							No	-
CP017553	174060	SNV	T	A	No	1	Homozygous	315	315	100	1	127	214	127	214	0.372434	34	341	341	107	129	1	1		No	1	200	No	No	1	1	3	3	1							No	-
CP017553	174423	SNV	G	A	No	1	Homozygous	303	304	99.6711	1	138	183	139	183	0.429907	34	321	322	110	122	1	1		No	1	200	No	No	2	1	3	3	1			AOW00133.1:c.2196C>T			AOW00133.1:c.2196C>T	No	No
CP017553	175320	SNV	C	T	No	1	Homozygous	313	313	100	1	167	169	167	169	0.497024	34	336	336	114	124	1	1		No	1	200	No	No	1	4	1	1	4	CA	AC	AOW00133.1:c.1299G>A			AOW00133.1:c.1299G>A	No	No
CP017553	176277	SNV	T	C	No	1	Homozygous	277	277	100	1	142	167	142	167	0.459547	34	309	309	115	117	1	1		No	1	200	No	No	1	1	1	1	1			AOW00133.1:c.342A>G			AOW00133.1:c.342A>G	No	No
CP017553	176289	SNV	T	G	No	1	Homozygous	281	281	100	1	134	175	134	175	0.433657	34	309	309	116	116	1	1		No	1	200	No	No	1	1	1	1	6		TCG	AOW00133.1:c.330A>C			AOW00133.1:c.330A>C	No	No
CP017553	176779	SNV	C	T	No	1	Homozygous	286	286	100	1	191	119	191	119	0.383871	34	310	310	104	129	1	1		No	1	200	No	No	3	1	3	1	1							No	-
CP017553	177976	SNV	A	G	No	1	Homozygous	295	295	100	1	168	149	168	149	0.470032	34	317	317	107	134	1	1		No	1	200	No	No	2	1	2	2	1			AOW00134.1:c.110-183T>C			AOW00134.1:c.110-183T>C	No	-
CP017553	178396..178401	Deletion	AGTGCA	-	No	6	Homozygous	201	239	84.1004	1	109	98	129	118	0.47343	32.894	207	247	87	91	0.943185	1		No	1	200	No	No	1	1	1	1	4		GA					No	-
CP017553	179786	SNV	T	C	No	1	Homozygous	261	261	100	1	112	160	112	160	0.411765	34	272	272	110	120	1	1		No	1	200	No	No	1	1	1	1	1			AOW00135.1:c.292T>C	AOW00135.1:p.Tyr98His	AOW00135.1:p.Tyr98His	AOW00135.1:c.292T>C	No	Yes
CP017553	180231	SNV	T	C	No	1	Homozygous	305	305	100	1	183	160	183	160	0.466472	34	343	343	116	137	1	1		No	1	200	No	No	2	1	1	1	6		CTA	AOW00135.1:c.737T>C	AOW00135.1:p.Leu246Pro	AOW00135.1:p.Leu246Pro	AOW00135.1:c.737T>C	No	Yes
CP017553	180817	SNV	A	G	No	1	Homozygous	255	255	100	1	144	138	144	138	0.489362	34	282	282	95	118	1	1		No	1	200	No	No	2	1	2	2	1			AOW00135.1:c.1323A>G			AOW00135.1:c.1323A>G	No	No
CP017553	181334	SNV	G	A	No	1	Homozygous	312	312	100	1	192	142	192	142	0.42515	34	334	334	119	132	1	1		No	1	200	No	No	1	4	2	1	1	TG		AOW00135.1:c.1840G>A	AOW00135.1:p.Val614Met	AOW00135.1:p.Val614Met	AOW00135.1:c.1840G>A	No	Yes
CP017553	182626	SNV	C	T	No	1	Homozygous	283	283	100	1	148	160	148	160	0.480519	34	308	308	106	128	1	1		No	1	200	No	No	1	1	1	1	1			AOW00136.1:c.364-141G>A			AOW00136.1:c.364-141G>A	No	-
CP017553	182694	SNV	T	C	No	1	Homozygous	242	242	100	1	130	126	130	126	0.492188	34	256	256	95	119	1	1		No	1	200	No	No	1	1	2	2	1			AOW00136.1:c.364-209A>G			AOW00136.1:c.364-209A>G	No	-
CP017553	182984	SNV	C	T	No	1	Homozygous	284	284	100	1	142	166	142	166	0.461039	34	308	308	101	123	1	1		No	1	200	No	No	1	1	2	2	1			AOW00136.1:c.363+428G>A			AOW00136.1:c.363+428G>A	No	-
CP017553	183006	SNV	A	G	No	1	Homozygous	283	283	100	1	146	157	146	157	0.481848	34	303	303	98	119	1	1		No	1	200	No	No	1	1	1	1	4		GT	AOW00136.1:c.363+406T>C			AOW00136.1:c.363+406T>C	No	-
CP017553	183083	SNV	A	G	No	1	Homozygous	262	262	100	1	149	133	149	133	0.471631	34	282	282	105	121	1	1		No	1	200	No	No	2	6	3	3	1	AAT		AOW00136.1:c.363+329T>C			AOW00136.1:c.363+329T>C	No	-
CP017553	183309	SNV	T	G	No	1	Homozygous	208	208	100	1	90	134	90	134	0.401786	34	224	224	90	106	1	1		No	1	200	No	No	2	1	2	2	1			AOW00136.1:c.363+103A>C			AOW00136.1:c.363+103A>C	No	-
CP017553	183350	SNV	G	A	No	1	Homozygous	215	215	100	1	87	140	87	140	0.38326	34	227	227	89	96	1	1		No	1	200	No	No	2	1	1	1	1			AOW00136.1:c.363+62C>T			AOW00136.1:c.363+62C>T	No	-
CP017553	184488	SNV	C	T	No	1	Homozygous	205	206	99.5146	1	134	88	134	89	0.396396	34	222	223	80	97	1	1		No	1	200	No	No	2	1	2	2	1			AOW00137.1:c.201C>T			AOW00137.1:c.201C>T	No	No
CP017553	184989	SNV	T	C	No	1	Homozygous	303	303	100	1	183	136	183	136	0.426332	34	319	319	111	125	1	1		No	1	200	No	No	1	1	2	2	1			AOW00137.1:c.702T>C			AOW00137.1:c.702T>C	No	No
CP017553	185362	SNV	C	A	No	1	Homozygous	320	320	100	1	123	224	123	224	0.354467	34	347	347	95	124	1	1		No	1	200	No	No	3	1	1	1	1							No	-
CP017553	185510	SNV	G	A	No	1	Homozygous	303	303	100	1	190	134	190	134	0.41358	34	324	324	100	118	1	1		No	1	200	No	No	2	1	2	2	1			AOW00138.1:c.90+16G>A			AOW00138.1:c.90+16G>A	No	-
CP017553	185553	SNV	C	T	No	1	Homozygous	317	317	100	1	215	144	215	144	0.401114	34	359	359	109	124	1	1		No	1	200	No	No	3	1	2	2	1			AOW00138.1:c.96C>T			AOW00138.1:c.96C>T	No	No
CP017553	185643	SNV	C	T	No	1	Homozygous	276	276	100	1	131	167	131	167	0.439597	34	298	298	102	114	1	1		No	1	200	No	No	1	4	2	2	1	CT		AOW00138.1:c.186C>T			AOW00138.1:c.186C>T	No	No
CP017553	185918	SNV	A	C	No	1	Homozygous	301	301	100	1	146	176	146	176	0.453416	34	322	322	102	131	1	1		No	1	200	No	No	1	1	1	1	1							No	-
CP017553	185945	SNV	G	T	No	1	Homozygous	264	264	100	1	131	151	131	151	0.464539	34	282	282	99	128	1	1		No	1	200	No	No	1	10	2	2	1	GTACA						No	-
CP017553	187149	SNV	G	T	No	1	Homozygous	280	280	100	1	176	134	176	134	0.432258	34	310	310	107	130	1	1		No	1	200	No	No	2	1	2	2	1							No	-
CP017553	187196	SNV	A	G	No	1	Homozygous	283	283	100	1	118	183	118	183	0.392027	34	301	301	107	128	1	1		No	1	200	No	No	2	1	3	3	1							No	-
CP017553	187959	SNV	A	G	No	1	Homozygous	283	283	100	1	166	141	166	141	0.459283	34	307	307	105	105	1	1		No	1	200	No	No	2	1	1	1	6		TGA	AOW00141.1:c.864T>C			AOW00141.1:c.864T>C	No	No
CP017553	188733	SNV	A	G	No	1	Homozygous	245	245	100	1	131	138	131	138	0.486989	34	269	269	95	110	1	1		No	1	200	No	No	1	4	2	2	1	AC		AOW00141.1:c.90T>C			AOW00141.1:c.90T>C	No	No
CP017553	189133	SNV	A	G	No	1	Homozygous	276	276	100	1	140	156	140	156	0.472973	34	296	296	94	111	1	1		No	1	200	No	No	3	4	2	2	4	AC	AC					No	-
CP017553	189201	SNV	C	A	No	1	Homozygous	293	294	99.6599	1	154	168	155	168	0.478261	34	322	323	100	119	1	1		No	1	200	No	No	2	1	3	3	1							No	-
CP017553	189223..189225	Deletion	CAA	-	No	3	Homozygous	257	287	89.547	1	131	150	144	167	0.466192	33.4402	281	311	91	120	0.999401	1		No	1	200	No	No	1	6	1	1	6	ACC	ACC					No	-
CP017553	189506	SNV	G	A	No	1	Homozygous	325	325	100	1	162	180	162	180	0.473684	34	342	342	119	142	1	1		No	1	200	No	No	2	1	2	1	1			AOW00142.1:c.1005C>T			AOW00142.1:c.1005C>T	No	No
CP017553	189572	SNV	C	T	No	1	Homozygous	309	309	100	1	164	174	164	174	0.485207	34	338	338	113	133	1	1		No	1	200	No	No	2	1	2	2	1			AOW00142.1:c.939G>A			AOW00142.1:c.939G>A	No	No
CP017553	189608	SNV	G	A	No	1	Homozygous	320	320	100	1	149	194	149	194	0.434402	34	343	343	121	144	1	1		No	1	200	No	No	3	4	2	2	4	CT	CT	AOW00142.1:c.903C>T			AOW00142.1:c.903C>T	No	No
CP017553	189850	SNV	C	T	No	1	Homozygous	277	277	100	1	171	132	171	132	0.435644	34	303	303	114	138	1	1		No	1	200	No	No	2	1	2	2	1			AOW00142.1:c.661G>A	AOW00142.1:p.Gly221Ser	AOW00142.1:p.Gly221Ser	AOW00142.1:c.661G>A	No	Yes
CP017553	190992	SNV	T	A	No	1	Homozygous	297	297	100	1	140	180	140	180	0.4375	34	320	320	104	127	1	1		No	1	200	No	No	1	1	1	1	1							No	-
CP017553	191160	SNV	A	G	No	1	Homozygous	292	292	100	1	163	158	163	158	0.492212	34	321	321	108	128	1	1		No	1	200	No	No	1	1	2	2	1							No	-
CP017553	191200	SNV	A	G	No	1	Homozygous	252	252	100	1	126	141	126	141	0.47191	34	267	267	89	121	1	1		No	1	200	No	No	2	1	2	1	4		AG					No	-
CP017553	191254	SNV	A	G	No	1	Homozygous	307	307	100	1	159	180	159	180	0.469027	34	339	339	92	117	1	1		No	1	200	No	No	1	1	1	1	1							No	-
CP017553	191296	SNV	A	G	No	1	Homozygous	287	287	100	1	156	156	156	156	0.5	34	312	312	91	111	1	1		No	1	200	No	No	1	1	3	3	1							No	-
CP017553	191473	SNV	T	A	No	1	Homozygous	276	276	100	1	162	137	162	137	0.458194	34	299	299	97	124	1	1		No	1	200	No	No	1	4	1	1	1	TC						No	-
CP017553	191545	SNV	C	T	No	1	Homozygous	220	220	100	1	125	110	125	110	0.468085	34	235	235	86	109	1	1		No	1	200	No	No	1	4	3	3	1	TC						No	-
CP017553	191703	SNV	A	G	No	1	Homozygous	293	293	100	1	125	192	125	192	0.394322	34	317	317	105	123	1	1		No	1	200	No	No	2	1	3	3	1							No	-
CP017553	191731	SNV	T	C	No	1	Homozygous	307	307	100	1	149	184	149	184	0.447447	34	333	333	107	125	1	1		No	1	200	No	No	1	4	2	2	4	GA	GA					No	-
CP017553	191855	SNV	C	T	No	1	Homozygous	275	275	100	1	173	144	173	144	0.454259	34	317	317	109	120	1	1		No	1	200	No	No	1	1	1	1	6		TG					No	-
CP017553	191907	SNV	A	C	No	1	Homozygous	243	243	100	1	145	119	145	119	0.450758	34	264	264	96	109	1	1		No	1	200	No	No	2	1	2	2	1							No	-
CP017553	191910	SNV	T	C	No	1	Homozygous	247	248	99.5968	1	148	119	148	120	0.445693	34	267	268	96	109	1	1		No	1	200	No	No	2	1	1	1	4		CT					No	-
CP017553	191915..191918	Deletion	GGAA	-	No	4	Homozygous	175	177	98.8701	1	93	91	94	92	0.494565	32.1486	184	186	68	79	1	1		No	1	200	No	No	2	1	3	3	1							No	-
CP017553	191920	Deletion	A	-	No	1	Homozygous	176	177	99.435	1	93	92	94	92	0.497297	32.8523	185	186	68	77	1	1		No	1	200	No	No	2	1	2	2	1							No	-
CP017553	191922..191923	Deletion	CT	-	No	2	Homozygous	176	181	97.2376	1	93	92	96	95	0.497297	33.9091	185	191	68	79	0.999977	1		No	1	200	No	No	2	1	2	2	1							No	-
CP017553	191925	SNV	G	A	No	1	Homozygous	171	178	96.0674	1	91	89	95	93	0.494444	34	180	188	67	76	1	1		No	1	200	No	No	2	1	1	1	1							No	-
CP017553	191928	SNV	C	T	No	1	Homozygous	175	181	96.6851	1	93	91	97	93	0.494565	34	184	190	68	77	1	1		No	1	200	No	No	2	1	1	1	1							No	-
CP017553	191930	Deletion	G	-	No	1	Homozygous	177	184	96.1957	1	94	92	99	95	0.494624	33.3898	186	194	68	77	1	1		No	1	200	No	No	1	1	1	1	1							No	-
CP017553	191981	SNV	C	T	No	1	Homozygous	303	305	99.3443	1	156	172	157	173	0.47561	34	328	330	120	140	1	1		No	1	200	No	Yes	1	39	1	1	52	CGATCTACTCTTT	CGATCTACTCTTT					No	-
CP017553	192090	SNV	C	T	No	1	Homozygous	264	264	100	1	153	131	153	131	0.461268	34	284	284	100	121	1	1		No	1	200	No	No	2	1	3	3	1							No	-
CP017553	192105	SNV	G	T	No	1	Homozygous	264	264	100	1	151	130	151	130	0.462633	34	281	281	107	124	1	1		No	1	200	No	No	3	1	3	1	1							No	-
CP017553	192411	SNV	G	T	No	1	Homozygous	297	297	100	1	167	150	167	150	0.473186	34	317	317	112	127	1	1		No	1	200	No	No	2	1	2	1	1							No	-
CP017553	192594	SNV	T	C	No	1	Homozygous	296	296	100	1	155	162	155	162	0.488959	34	317	317	109	129	1	1		No	1	200	No	No	1	10	2	2	10	TACTG	ACTGT					No	-
CP017553	192631	SNV	T	C	No	1	Homozygous	265	265	100	1	138	149	138	149	0.480836	34	287	287	101	117	1	1		No	1	200	No	No	1	1	1	1	1							No	-
CP017553	192953	SNV	A	T	No	1	Homozygous	259	259	100	1	133	140	133	140	0.487179	34	273	273	100	115	1	1		No	1	200	No	No	2	1	1	1	1							No	-
CP017553	193166	SNV	T	C	No	1	Homozygous	230	230	100	1	159	85	159	85	0.348361	34	244	244	86	106	1	1		No	1	200	No	No	1	1	1	1	1							No	-
CP017553	193232..193233	Deletion	CT	-	No	2	Homozygous	149	201	74.1294	1	95	59	121	86	0.383117	30.2416	154	207	60	79	0.0328231	1	-3.36	No	1	200	No	Yes	1	14	1	1	12	TC	TC					No	-
CP017553	193319	SNV	A	T	No	1	Homozygous	270	383	70.4961	1	112	168	181	225	0.4	34	280	406	95	117	0.57035	0.989191		No	1	200	No	No	2	1	3	3	1							No	-
CP017553	193352	SNV	T	A	No	1	Heterozygous	133	385	34.5455	1	83	69	234	183	0.453947	34	152	417	93	84	0.0344635	1	0	No	1	200	No	No	3	1	2	2	1							No	-
CP017553	193352	SNV	T	T	Yes	1	Heterozygous	252	385	65.4545	1	151	114	234	183	0.430189	34	265	417	96	106	0.554586	1		No	1	200	No	No	3	1	3	3	1							No	-
CP017553	193360	SNV	A	T	No	1	Heterozygous	131	416	31.4904	1	83	66	222	225	0.442953	34	149	447	93	84	0.425155	0.884118	0	No	1	200	No	No	3	1	3	1	1							No	-
CP017553	193360	SNV	A	A	Yes	1	Heterozygous	285	416	68.5096	1	139	159	222	225	0.466443	34	298	447	104	117	0.960095	1		No	1	200	No	No	3	1	3	1	1							No	-
CP017553	193372	SNV	G	A	No	1	Heterozygous	123	427	28.8056	1	81	60	241	218	0.425532	34	141	459	87	79	0.0240309	0.95276	0	No	1	200	No	No	2	1	1	1	6		CCA					No	-
CP017553	193372	SNV	G	G	Yes	1	Heterozygous	304	427	71.1944	1	160	158	241	218	0.496855	34	318	459	105	117	0.797993	1		No	1	200	No	No	2	1	2	1	1							No	-
CP017553	193386	SNV	G	A	No	1	Heterozygous	114	408	27.9412	1	73	58	230	214	0.442748	34	131	444	79	74	0.0463508	0.991985	0	No	1	200	No	No	2	1	2	2	1							No	-
CP017553	193386	SNV	G	G	Yes	1	Heterozygous	294	408	72.0588	1	157	156	230	214	0.498403	34	313	444	102	117	0.868287	1		No	1	200	No	No	2	1	2	2	1							No	-
CP017553	193397	SNV	A	T	No	1	Heterozygous	93	391	23.7852	1	57	47	198	226	0.451923	34	104	424	63	62	0.136193	0.714719	0	No	1	200	No	No	1	1	2	2	1							No	-
CP017553	193397	SNV	A	A	Yes	1	Heterozygous	298	391	76.2148	1	141	179	198	226	0.440625	34	320	424	108	120	0.983458	1		No	1	200	No	No	1	1	1	1	1							No	-
CP017553	193399	SNV	C	T	No	1	Heterozygous	92	417	22.0624	1	55	48	224	232	0.466019	34	103	456	64	62	0.0154522	0.980111	0	No	1	200	No	No	1	1	3	3	1							No	-
CP017553	193399	SNV	C	C	Yes	1	Heterozygous	325	417	77.9376	1	169	184	224	232	0.478754	34	353	456	107	124	0.963858	1		No	1	200	No	No	1	1	1	1	1							No	-
CP017553	193451	SNV	A	G	No	1	Homozygous	304	358	84.9162	1	161	175	189	203	0.479167	34	336	392	98	112	0.961155	1		No	1	200	No	No	1	6	2	2	1	AGT						No	-
CP017553	193501	SNV	T	C	No	1	Homozygous	305	305	100	1	171	162	171	162	0.486486	34	333	333	103	120	1	1		No	1	200	No	No	2	1	2	1	1							No	-
CP017553	193644^193645	Insertion	-	AAC	No	3	Homozygous	291	341	85.3372	1	175	141	197	172	0.446203	34	316	369	99	109	0.495877	1	3.89	No	1	200	No	No	2	1	2	2	1							No	-
CP017553	193732	SNV	A	G	No	1	Homozygous	321	321	100	1	173	187	173	187	0.480556	34	360	360	114	123	1	1		No	1	200	No	No	1	6	1	1	6	AC	ACG					No	-
CP017553	193856	SNV	T	G	No	1	Homozygous	290	290	100	1	135	183	135	183	0.424528	34	318	318	101	109	1	1		No	1	200	No	No	2	1	2	1	1							No	-
CP017553	194343	SNV	G	C	No	1	Homozygous	269	269	100	1	115	172	115	172	0.400697	34	287	287	91	113	1	1		No	1	200	No	No	2	1	3	3	1							No	-
CP017553	194416	SNV	C	T	No	1	Homozygous	262	263	99.6198	1	136	148	136	149	0.478873	34	284	285	93	121	1	1		No	1	200	No	No	3	1	3	1	6		TGA					No	-
CP017553	194570	SNV	G	T	No	1	Homozygous	263	263	100	1	174	109	174	109	0.385159	34	283	283	107	122	1	1		No	1	200	No	No	2	4	2	1	4	GA	GA					No	-
CP017553	194968	Replacement	A	CGT	No	3	Homozygous	250	250	100	1	153	116	153	116	0.431227	34	269	269	86	120	1	1		No	1	200	No	No	1	10	2	1	1	ATACT						No	-
CP017553	195127	SNV	A	T	No	1	Homozygous	248	248	100	1	123	150	123	150	0.450549	34	273	273	82	101	1	1		No	1	200	No	No	2	1	3	3	1							No	-
CP017553	195144	SNV	T	A	No	1	Homozygous	229	229	100	1	93	160	93	160	0.367589	34	253	253	79	97	1	1		No	1	200	No	No	2	1	1	1	1							No	-
CP017553	195276	SNV	G	T	No	1	Homozygous	276	276	100	1	166	131	166	131	0.441077	34	297	297	98	132	1	1		No	1	200	No	No	2	1	3	3	1							No	-
CP017553	195344	SNV	G	T	No	1	Homozygous	295	295	100	1	161	167	161	167	0.490854	34	328	328	107	129	1	1		No	1	200	No	No	2	1	1	1	1							No	-
CP017553	195416	SNV	C	T	No	1	Homozygous	279	279	100	1	141	147	141	147	0.489583	34	288	288	98	122	1	1		No	1	200	No	No	2	1	2	2	1							No	-
CP017553	195470	SNV	T	C	No	1	Homozygous	278	278	100	1	159	139	159	139	0.466443	34	298	298	107	121	1	1		No	1	200	No	No	2	1	2	1	1							No	-
CP017553	195841	SNV	A	G	No	1	Homozygous	300	300	100	1	198	126	198	126	0.388889	34	324	324	113	143	1	1		No	1	200	No	No	3	1	3	2	1							No	-
CP017553	196009	SNV	T	C	No	1	Homozygous	274	274	100	1	114	168	114	168	0.404255	34	282	282	102	118	1	1		No	1	200	No	No	2	1	3	3	1							No	-
CP017553	196064	SNV	G	A	No	1	Homozygous	295	295	100	1	140	166	140	166	0.457516	34	306	306	111	133	1	1		No	1	200	No	No	2	1	2	2	1							No	-
CP017553	196187	SNV	G	A	No	1	Homozygous	256	256	100	1	151	115	151	115	0.432331	34	266	266	94	116	1	1		No	1	200	No	No	1	4	1	1	4	AT	AT					No	-
CP017553	196283	SNV	A	C	No	1	Homozygous	268	268	100	1	105	175	105	175	0.375	34	280	280	89	115	1	1		No	1	200	No	No	2	1	3	3	1							No	-
CP017553	196399	SNV	A	G	No	1	Homozygous	277	277	100	1	176	139	176	139	0.44127	34	315	315	102	128	1	1		No	1	200	No	No	1	1	2	2	1							No	-
CP017553	196427	SNV	C	T	No	1	Homozygous	264	264	100	1	181	113	181	113	0.384354	34	294	294	93	116	1	1		No	1	200	No	No	1	4	3	3	1	AG						No	-
CP017553	196431	SNV	C	T	No	1	Homozygous	246	246	100	1	167	100	167	100	0.374532	34	267	267	86	111	1	1		No	1	200	No	No	1	1	2	2	1							No	-
CP017553	196569	SNV	G	A	No	1	Homozygous	261	261	100	1	111	168	111	168	0.397849	34	279	279	94	127	1	1		No	1	200	No	No	1	4	1	1	4	TC	TC					No	-
CP017553	196575	SNV	T	C	No	1	Homozygous	278	278	100	1	123	174	123	174	0.414141	34	297	297	100	134	1	1		No	1	200	No	No	2	1	1	1	4		TC					No	-
CP017553	196598	SNV	T	G	No	1	Homozygous	264	264	100	1	143	143	143	143	0.5	34	286	286	97	129	1	1		No	1	200	No	No	1	1	2	2	1							No	-
CP017553	196600	SNV	G	A	No	1	Homozygous	279	279	100	1	148	153	148	153	0.491694	34	301	301	100	132	1	1		No	1	200	No	No	2	1	1	1	1							No	-
CP017553	196691	SNV	G	A	No	1	Homozygous	284	284	100	1	161	141	161	141	0.466887	34	302	302	107	134	1	1		No	1	200	No	No	1	1	1	1	1							No	-
CP017553	196965	SNV	A	G	No	1	Homozygous	302	302	100	1	182	162	182	162	0.47093	34	344	344	108	133	1	1		No	1	200	No	No	3	1	2	2	1							No	-
CP017553	197059^197060	Insertion	-	AT	No	2	Homozygous	245	287	85.3659	1	119	139	140	162	0.46124	34	258	302	113	138	0.45168	1	0.7	No	1	200	No	No	1	6	1	1	6	AAC	AAC					No	-
CP017553	197126	SNV	G	A	No	1	Homozygous	277	277	100	1	138	162	138	162	0.46	34	300	300	117	128	1	1		No	1	200	No	No	1	1	2	2	1							No	-
CP017553	197193	SNV	A	C	No	1	Homozygous	289	289	100	1	156	169	156	169	0.48	34	325	325	112	134	1	1		No	1	200	No	No	1	1	1	1	1							No	-
CP017553	197232..197233	MNV	TG	AT	No	2	Homozygous	280	280	100	1	136	168	136	168	0.447368	34	304	304	115	141	1	1		No	1	200	No	Yes	1	8	2	1	4	TG	TG					No	-
CP017553	197284	SNV	C	A	No	1	Homozygous	285	285	100	1	140	152	140	152	0.479452	34	292	292	115	134	1	1		No	1	200	No	No	1	1	1	1	1							No	-
CP017553	197343	SNV	C	T	No	1	Homozygous	237	237	100	1	150	103	150	103	0.407115	34	253	253	87	113	1	1		No	1	200	No	No	1	6	2	2	1	TA						No	-
CP017553	197346	SNV	T	C	No	1	Homozygous	234	234	100	1	151	102	151	102	0.403162	34	253	253	87	114	1	1		No	1	200	No	No	1	6	1	1	1	TA						No	-
CP017553	197370	SNV	T	A	No	1	Homozygous	244	244	100	1	148	116	148	116	0.439394	34	264	264	87	108	1	1		No	1	200	No	No	2	1	1	1	1							No	-
CP017553	197463	Deletion	T	-	No	1	Homozygous	226	226	100	1	113	129	113	129	0.466942	33.2124	242	242	81	101	1	1		No	1	200	No	No	2	1	2	2	1							No	-
CP017553	197537	SNV	A	G	No	1	Homozygous	260	260	100	1	124	160	124	160	0.43662	34	284	284	88	107	1	1		No	1	200	No	No	2	1	3	3	1							No	-
CP017553	197920	SNV	A	G	No	1	Homozygous	225	225	100	1	141	95	141	95	0.402542	34	236	236	88	109	1	1		No	1	200	No	No	1	1	3	3	1							No	-
CP017553	198072	SNV	A	T	No	1	Homozygous	225	225	100	1	131	114	131	114	0.465306	34	245	245	83	93	1	1		No	1	200	No	No	2	1	3	3	1							No	-
CP017553	198212	Deletion	A	-	No	1	Homozygous	156	156	100	1	48	110	48	110	0.303797	30.0385	158	158	55	76	1	1		No	1	200	No	No	1	6	3	3	1	TA						No	-
CP017553	198319	SNV	C	T	No	1	Homozygous	228	228	100	1	140	110	140	110	0.44	34	250	250	87	107	1	1		No	1	200	No	No	1	1	2	2	1							No	-
CP017553	198325	SNV	T	A	No	1	Homozygous	202	202	100	1	105	115	105	115	0.477273	34	220	220	83	104	1	1		No	1	200	No	No	2	1	3	3	1							No	-
CP017553	198359	SNV	A	T	No	1	Homozygous	214	214	100	1	119	114	119	114	0.48927	34	233	233	85	101	1	1		No	1	200	No	No	1	4	1	1	4	TA	AT					No	-
CP017553	198376	SNV	T	A	No	1	Homozygous	189	189	100	1	92	111	92	111	0.453202	34	203	203	76	89	1	1		No	1	200	No	No	2	1	1	1	1							No	-
CP017553	198402	SNV	C	T	No	1	Homozygous	161	161	100	1	62	110	62	110	0.360465	34	172	172	77	85	1	1		No	1	200	No	No	1	1	1	1	4		GT					No	-
CP017553	198410	SNV	C	T	No	1	Homozygous	169	169	100	1	70	112	70	112	0.384615	34	182	182	80	86	1	1		No	1	200	No	No	1	1	1	1	1							No	-
CP017553	198434	SNV	G	T	No	1	Homozygous	198	198	100	1	80	128	80	128	0.384615	34	208	208	95	104	1	1		No	1	200	No	No	1	1	2	2	1							No	-
CP017553	198611	SNV	T	C	No	1	Homozygous	220	220	100	1	157	93	157	93	0.372	34	250	250	104	121	1	1		No	1	200	No	No	3	1	3	1	1							No	-
CP017553	198699	SNV	T	G	No	1	Homozygous	261	261	100	1	159	127	159	127	0.444056	34	286	286	116	122	1	1		No	1	200	No	No	1	4	1	1	1	CT						No	-
CP017553	198949	SNV	A	G	No	1	Homozygous	330	330	100	1	196	152	196	152	0.436782	34	348	348	111	140	1	1		No	1	200	No	No	2	1	2	1	1							No	-
CP017553	198978	SNV	T	C	No	1	Homozygous	342	342	100	1	210	155	210	155	0.424658	34	365	365	112	146	1	1		No	1	200	No	No	2	1	1	1	8		ACTG					No	-
CP017553	199101	SNV	G	A	No	1	Homozygous	324	324	100	1	137	210	137	210	0.394813	34	347	347	101	129	1	1		No	1	200	No	No	3	1	2	2	1							No	-
CP017553	199261^199262	Insertion	-	TC	No	2	Homozygous	227	299	75.9197	1	133	112	166	151	0.457143	34	245	317	80	95	0.0427821	1	-0.18	No	1	200	No	Yes	1	15	1	1	20	GAGTC	CGAGT					No	-
CP017553	199398	SNV	G	A	No	1	Homozygous	256	256	100	1	131	152	131	152	0.462898	34	283	283	92	113	1	1		No	1	200	No	No	2	1	2	2	1							No	-
CP017553	199459	SNV	A	T	No	1	Homozygous	268	268	100	1	114	176	114	176	0.393103	34	290	290	85	111	1	1		No	1	200	No	No	1	4	1	1	1	AG						No	-
CP017553	199506	SNV	C	T	No	1	Homozygous	246	246	100	1	125	136	125	136	0.478927	34	261	261	94	110	1	1		No	1	200	No	No	3	1	1	1	4		TC					No	-
CP017553	200252	SNV	T	C	No	1	Homozygous	259	259	100	1	107	175	107	175	0.379433	34	282	282	91	119	1	1		No	1	200	No	No	2	1	2	2	1							No	-
CP017553	200847	SNV	C	G	No	1	Homozygous	219	219	100	1	123	111	123	111	0.474359	34	234	234	81	102	1	1		No	1	200	No	No	1	1	2	2	1							No	-
CP017553	200922	SNV	T	G	No	1	Homozygous	271	271	100	1	147	157	147	157	0.483553	34	304	304	99	112	1	1		No	1	200	No	No	1	4	2	2	8	CT	ACTC					No	-
CP017553	201235	Deletion	T	-	No	1	Homozygous	286	288	99.3056	1	126	193	126	195	0.394984	33.3077	319	321	108	121	1	1		No	1	200	No	No	2	1	2	2	1							No	-
CP017553	201341	SNV	C	A	No	1	Homozygous	237	237	100	1	132	130	132	130	0.496183	34	262	262	99	104	1	1		No	1	200	No	No	2	1	2	1	1							No	-
CP017553	201560	SNV	G	A	No	1	Homozygous	183	183	100	1	71	121	71	121	0.369792	34	192	192	98	104	1	1		No	1	200	No	No	1	1	1	1	4		CA					No	-
CP017553	201620	SNV	C	G	No	1	Homozygous	156	156	100	1	110	65	110	65	0.371429	34	175	175	79	84	1	1		No	1	200	No	No	1	6	2	1	4	TC	TC					No	-
CP017553	201647	SNV	G	A	No	1	Homozygous	176	176	100	1	113	78	113	78	0.408377	34	191	191	100	105	1	1		No	1	200	No	No	1	1	1	1	1							No	-
CP017553	201691	SNV	A	C	No	1	Homozygous	256	256	100	1	186	89	186	89	0.323636	34	275	275	117	122	1	1		No	1	200	No	No	1	1	1	1	1							No	-
CP017553	201776	SNV	A	G	No	1	Homozygous	257	257	100	1	174	108	174	108	0.382979	34	282	282	114	125	1	1		No	1	200	No	No	2	4	3	3	4	TC	TC					No	-
CP017553	201899	SNV	T	C	No	1	Homozygous	279	279	100	1	107	215	107	215	0.332298	34	322	322	102	120	1	1		No	1	200	No	No	1	4	1	1	4	CA	CA					No	-
CP017553	201970	SNV	A	T	No	1	Homozygous	165	165	100	1	126	47	126	47	0.271676	34	173	173	71	79	1	1		No	1	200	No	No	1	1	1	1	1							No	-
CP017553	201972	SNV	A	T	No	1	Homozygous	189	189	100	1	122	79	122	79	0.393035	34	201	201	84	92	1	1		No	1	200	No	No	2	1	1	1	1							No	-
CP017553	202068	SNV	T	A	No	1	Homozygous	267	267	100	1	182	108	182	108	0.372414	34	290	290	115	123	1	1		No	1	200	No	No	1	8	1	1	4	TGAG	AG					No	-
CP017553	202192	SNV	T	C	No	1	Homozygous	258	258	100	1	132	141	132	141	0.483516	34	273	273	109	116	1	1		No	1	200	No	No	1	4	1	1	4	AC	CA					No	-
CP017553	202196	SNV	C	T	No	1	Homozygous	235	235	100	1	123	123	123	123	0.5	34	246	246	103	107	1	1		No	1	200	No	No	1	4	2	2	1	AC						No	-
CP017553	202210	SNV	T	G	No	1	Homozygous	256	256	100	1	132	135	132	135	0.494382	34	267	267	104	107	1	1		No	1	200	No	No	2	1	2	2	1							No	-
CP017553	202212	SNV	C	T	No	1	Homozygous	241	241	100	1	126	124	126	124	0.496	34	250	250	99	105	1	1		No	1	200	No	No	1	1	1	1	1							No	-
CP017553	202276	SNV	T	A	No	1	Homozygous	280	280	100	1	195	95	195	95	0.327586	34	290	290	104	111	1	1		No	1	200	No	No	2	1	2	2	1			AOW00143.1:c.51T>A	AOW00143.1:p.His17Gln	AOW00143.1:p.His17Gln	AOW00143.1:c.51T>A	No	Yes
CP017553	202436	SNV	G	T	No	1	Homozygous	246	246	100	1	119	146	119	146	0.449057	34	265	265	92	106	1	1		No	1	200	No	No	1	6	2	2	1	GGT		AOW00143.1:c.160G>T	AOW00143.1:p.Val54Leu	AOW00143.1:p.Val54Leu	AOW00143.1:c.160G>T	No	Yes
CP017553	202547	SNV	C	G	No	1	Homozygous	293	293	100	1	164	165	164	165	0.49848	34	329	329	94	125	1	1		No	1	200	No	No	1	4	2	1	1	CT						No	-
CP017553	202588	SNV	T	A	No	1	Homozygous	292	292	100	1	180	147	180	147	0.449541	34	327	327	99	125	1	1		No	1	200	No	No	3	1	3	3	1							No	-
CP017553	202625	SNV	G	T	No	1	Homozygous	282	282	100	1	142	162	142	162	0.467105	34	304	304	102	125	1	1		No	1	200	No	No	3	1	1	1	4		TG					No	-
CP017553	203152	SNV	G	A	No	1	Homozygous	283	283	100	1	156	146	156	146	0.483444	34	302	302	108	121	1	1		No	1	200	No	No	2	1	1	1	4		CA	AOW00144.1:c.606C>T			AOW00144.1:c.606C>T	No	No
CP017553	203443	SNV	G	A	No	1	Homozygous	275	275	100	1	123	178	123	178	0.408638	34	301	301	93	101	1	1		No	1	200	No	No	1	6	2	1	6	CTT	CTT	AOW00144.1:c.315C>T			AOW00144.1:c.315C>T	No	No
CP017553	204097	SNV	C	G	No	1	Homozygous	297	297	100	1	182	142	182	142	0.438272	34	324	324	95	129	1	1		No	1	200	No	No	3	1	2	2	1							No	-
CP017553	204349	SNV	C	T	No	1	Homozygous	340	340	100	1	145	235	145	235	0.381579	34	380	380	117	137	1	1		No	1	200	No	No	3	6	2	2	6	CGA	CGA					No	-
CP017553	204365	SNV	A	T	No	1	Homozygous	251	251	100	1	111	157	111	157	0.414179	34	268	268	102	115	1	1		No	1	200	No	No	1	8	2	2	1	CAAT						No	-
CP017553	204472	SNV	C	G	No	1	Homozygous	327	328	99.6951	1	220	132	220	133	0.375	34	352	353	109	128	1	1		No	1	200	No	No	1	1	1	1	1							No	-
CP017553	204602	SNV	A	T	No	1	Homozygous	288	288	100	1	178	136	178	136	0.433121	34	314	314	110	136	1	1		No	1	200	No	No	1	6	2	2	6	ACG	ACG					No	-
CP017553	204625	SNV	G	A	No	1	Homozygous	324	324	100	1	157	192	157	192	0.449857	34	349	349	112	140	1	1		No	1	200	No	No	2	1	3	3	1							No	-
CP017553	204803	SNV	G	C	No	1	Homozygous	248	332	74.6988	1	157	104	195	150	0.398467	34	261	345	98	90	0.115175	1		No	1	200	No	No	1	1	1	1	4		TC					No	-
CP017553	204811	SNV	T	G	No	1	Homozygous	231	327	70.6422	1	149	95	202	139	0.389344	34	244	341	92	87	0.0350751	1		No	1	200	No	No	1	1	2	2	1							No	-
CP017553	204957	SNV	G	T	No	1	Homozygous	287	288	99.6528	1	173	140	174	140	0.447284	34	313	314	91	122	1	1		No	1	200	No	No	1	4	2	1	1	GA						No	-
CP017553	204994	SNV	T	G	No	1	Homozygous	296	296	100	1	172	149	172	149	0.464174	34	321	321	101	131	1	1		No	1	200	No	No	3	1	2	2	1							No	-
CP017553	205305	SNV	A	C	No	1	Homozygous	307	307	100	1	186	141	186	141	0.431193	34	327	327	107	133	1	1		No	1	200	No	No	1	1	2	2	1							No	-
CP017553	205514	SNV	G	A	No	1	Homozygous	330	330	100	1	146	220	146	220	0.398907	34	366	366	99	137	1	1		No	1	200	No	No	3	1	3	3	1							No	-
CP017553	205679	SNV	A	G	No	1	Homozygous	268	268	100	1	136	161	136	161	0.457912	34	297	297	99	113	1	1		No	1	200	No	No	2	1	2	1	1							No	-
CP017553	205693	SNV	C	T	No	1	Homozygous	245	245	100	1	128	144	128	144	0.470588	34	272	272	99	108	1	1		No	1	200	No	No	1	6	2	2	1	TCA						No	-
CP017553	205696	SNV	G	A	No	1	Homozygous	218	218	100	1	96	145	96	145	0.39834	34	241	241	94	101	1	1		No	1	200	No	No	2	1	2	2	1							No	-
CP017553	205754	Deletion	G	-	No	1	Homozygous	152	158	96.2025	1	73	92	76	95	0.442424	31.8816	165	171	63	69	1	1		No	1	200	No	No	2	1	2	2	1							No	-
CP017553	205772	Deletion	A	-	No	1	Homozygous	110	124	88.7097	1	55	65	60	75	0.458333	32.8545	120	135	52	58	0.999996	1		No	1	200	No	No	2	1	1	1	1							No	-
CP017553	205889	SNV	T	C	No	1	Homozygous	340	340	100	1	209	178	209	178	0.459948	34	387	387	102	130	1	1		No	1	200	No	No	1	1	1	1	4		GC					No	-
CP017553	205892	SNV	A	G	No	1	Homozygous	316	316	100	1	219	140	219	140	0.389972	34	359	359	100	126	1	1		No	1	200	No	No	1	4	1	1	4	CA	GC					No	-
CP017553	206129	SNV	G	A	No	1	Homozygous	331	331	100	1	156	214	156	214	0.421622	34	370	370	104	115	1	1		No	1	200	No	Yes	1	9	1	1	9	CGT	CGT	AOW00145.1:c.1397C>T	AOW00145.1:p.Ala466Val	AOW00145.1:p.Ala466Val	AOW00145.1:c.1397C>T	No	Yes
CP017553	206224	SNV	C	A	No	1	Homozygous	315	315	100	1	160	181	160	181	0.469208	34	341	341	106	118	1	1		No	1	200	No	No	2	1	2	2	1			AOW00145.1:c.1302G>T			AOW00145.1:c.1302G>T	No	No
CP017553	206249	SNV	A	G	No	1	Homozygous	333	333	100	1	175	190	175	190	0.479452	34	365	365	100	114	1	1		No	1	200	No	No	3	1	2	2	1			AOW00145.1:c.1277T>C	AOW00145.1:p.Leu426Ser	AOW00145.1:p.Leu426Ser	AOW00145.1:c.1277T>C	No	Yes
CP017553	206396..206397	MNV	GG	TT	No	2	Homozygous	327	327	100	1	165	193	165	193	0.460894	34	358	358	113	139	1	1		No	1	200	No	No	2	1	1	1	1			AOW00145.1:c.1129_1130delinsAA	AOW00145.1:p.Pro377Asn	AOW00145.1:p.Pro377Asn	AOW00145.1:c.1129_1130delinsAA	No	Yes
CP017553	206611	SNV	G	A	No	1	Homozygous	363	363	100	1	223	178	223	178	0.44389	34	401	401	124	127	1	1		No	1	200	No	No	2	4	1	1	6	CA	CA	AOW00145.1:c.915C>T			AOW00145.1:c.915C>T	No	No
CP017553	206862	SNV	G	C	No	1	Homozygous	370	370	100	1	243	162	243	162	0.4	34	405	405	128	147	1	1		No	1	200	No	No	1	4	1	1	4	TG	GT	AOW00145.1:c.664C>G	AOW00145.1:p.His222Asp	AOW00145.1:p.His222Asp	AOW00145.1:c.664C>G	No	Yes
CP017553	207028	SNV	T	C	No	1	Homozygous	366	366	100	1	156	254	156	254	0.380488	34	410	410	123	138	1	1		No	1	200	No	No	1	6	2	1	4	AAT	CG	AOW00145.1:c.498A>G			AOW00145.1:c.498A>G	No	No
CP017553	207098	SNV	G	A	No	1	Homozygous	315	315	100	1	145	195	145	195	0.426471	34	340	340	120	139	1	1		No	1	200	No	No	2	1	2	1	1			AOW00145.1:c.428C>T	AOW00145.1:p.Ala143Val	AOW00145.1:p.Ala143Val	AOW00145.1:c.428C>T	No	Yes
CP017553	207184	SNV	T	G	No	1	Homozygous	329	329	100	1	187	183	187	183	0.494595	34	370	370	129	146	1	1		No	1	200	No	No	3	4	1	1	4	AC	AC	AOW00145.1:c.342A>C	AOW00145.1:p.Lys114Asn	AOW00145.1:p.Lys114Asn	AOW00145.1:c.342A>C	No	Yes
CP017553	207545	SNV	T	C	No	1	Homozygous	217	217	100	1	44	177	44	177	0.199095	34	221	221	72	99	1	1		No	1	200	No	No	2	1	1	1	1							No	-
CP017553	207595	SNV	C	T	No	1	Homozygous	241	241	100	1	135	109	135	109	0.446721	34	244	244	74	100	1	1		No	1	200	No	No	2	1	2	2	1							No	-
CP017553	208029	SNV	C	A	No	1	Homozygous	347	347	100	1	197	193	197	193	0.494872	34	390	390	109	136	1	1		No	1	200	No	No	2	1	2	2	1			AOW00146.1:c.313G>T	AOW00146.1:p.Ala105Ser	AOW00146.1:p.Ala105Ser	AOW00146.1:c.313G>T	No	Yes
CP017553	208293	SNV	T	G	No	1	Homozygous	354	354	100	1	191	183	191	183	0.489305	34	374	374	114	132	1	1		No	1	200	No	No	3	1	3	1	1			AOW00146.1:c.49A>C			AOW00146.1:c.49A>C	No	No
CP017553	208404	SNV	A	G	No	1	Homozygous	318	318	100	1	168	172	168	172	0.494118	34	340	340	103	117	1	1		No	1	200	No	No	2	1	2	1	1			AOW00146.1:c.10-72T>C			AOW00146.1:c.10-72T>C	No	-
CP017553	208410	SNV	G	C	No	1	Homozygous	318	318	100	1	165	173	165	173	0.488166	34	338	338	99	116	1	1		No	1	200	No	No	2	1	1	1	1			AOW00146.1:c.10-78C>G			AOW00146.1:c.10-78C>G	No	-
CP017553	208627	SNV	T	C	No	1	Homozygous	325	325	100	1	161	191	161	191	0.457386	34	352	352	104	129	1	1		No	1	200	No	No	1	4	3	3	1	CT		AOW00146.1:c.9+287A>G			AOW00146.1:c.9+287A>G	No	-
CP017553	208679	SNV	T	G	No	1	Homozygous	334	334	100	1	183	176	183	176	0.490251	34	359	359	104	138	1	1		No	1	200	No	No	3	1	2	2	1			AOW00146.1:c.9+235A>C			AOW00146.1:c.9+235A>C	No	-
CP017553	209694	SNV	A	T	No	1	Homozygous	292	292	100	1	154	165	154	165	0.482759	34	319	319	98	128	1	1		No	1	200	No	No	2	1	1	1	4		CT	AOW00147.1:c.66A>T			AOW00147.1:c.66A>T	No	No
CP017553	211087	SNV	G	C	No	1	Homozygous	302	302	100	1	152	175	152	175	0.464832	34	327	327	99	110	1	1		No	1	200	No	No	2	1	3	3	1			AOW00148.1:c.297C>G			AOW00148.1:c.297C>G	No	No
CP017553	211858	SNV	C	T	No	1	Homozygous	338	338	100	1	168	201	168	201	0.455285	34	369	369	106	137	1	1		No	1	200	No	No	2	1	2	2	1							No	-
CP017553	213373	SNV	C	T	No	1	Homozygous	307	307	100	1	158	172	158	172	0.478788	34	330	330	107	130	1	1		No	1	200	No	No	2	1	2	2	1							No	-
CP017553	213567	SNV	G	T	No	1	Homozygous	195	195	100	1	127	80	127	80	0.386473	34	207	207	74	94	1	1		No	1	200	No	No	2	4	1	1	6	CT	TC					No	-
CP017553	213577	SNV	G	A	No	1	Homozygous	191	191	100	1	111	91	111	91	0.450495	34	202	202	71	96	1	1		No	1	200	No	No	2	1	2	1	1							No	-
CP017553	213623	SNV	T	G	No	1	Homozygous	175	175	100	1	110	70	110	70	0.388889	34	180	180	59	83	1	1		No	1	200	No	No	1	4	1	1	1	AT						No	-
CP017553	213693	SNV	G	C	No	1	Homozygous	248	248	100	1	150	115	150	115	0.433962	34	265	265	85	77	1	1		No	1	200	No	No	1	1	1	1	4		TC					No	-
CP017553	213820	SNV	T	A	No	1	Homozygous	277	289	95.8478	1	135	168	141	174	0.445545	34	303	315	100	118	1	1		No	1	200	No	No	3	1	2	2	1							No	-
CP017553	213932	SNV	C	A	No	1	Homozygous	255	255	100	1	109	164	109	164	0.399267	34	273	273	98	117	1	1		No	1	200	No	No	1	1	2	2	1							No	-
CP017553	214215	SNV	G	C	No	1	Homozygous	332	332	100	1	132	224	132	224	0.370787	34	356	356	111	124	1	1		No	1	200	No	No	2	1	2	2	1							No	-
CP017553	214266	SNV	A	G	No	1	Homozygous	356	356	100	1	197	186	197	186	0.48564	34	383	383	107	123	1	1		No	1	200	No	No	2	1	2	2	1							No	-
CP017553	214435	SNV	A	C	No	1	Homozygous	308	308	100	1	143	194	143	194	0.424332	34	337	337	115	140	1	1		No	1	200	No	No	1	4	1	1	4	AT	TC					No	-
CP017553	214459	SNV	C	T	No	1	Homozygous	272	272	100	1	132	158	132	158	0.455172	34	290	290	100	132	1	1		No	1	200	No	No	1	6	2	2	1	CCT						No	-
CP017553	215396	SNV	A	T	No	1	Homozygous	297	297	100	1	164	153	164	153	0.48265	34	317	317	108	117	1	1		No	1	200	No	No	3	1	3	1	1			AOW00150.1:c.359A>T	AOW00150.1:p.His120Leu	AOW00150.1:p.His120Leu	AOW00150.1:c.359A>T	No	Yes
CP017553	216273	SNV	C	T	No	1	Homozygous	338	338	100	1	204	163	204	163	0.444142	34	367	367	98	121	1	1		No	1	200	No	No	2	1	1	1	1			AOW00150.1:c.1236C>T			AOW00150.1:c.1236C>T	No	No
CP017553	217008	SNV	T	G	No	1	Homozygous	279	279	100	1	181	121	181	121	0.400662	34	302	302	95	119	1	1		No	1	200	No	No	1	1	1	1	1							No	-
CP017553	217311^217312	Insertion	-	AT	No	2	Homozygous	290	307	94.4625	1	165	148	172	159	0.472843	34	313	331	94	110	0.999698	1		No	1	200	No	No	3	1	1	1	6		ATA					No	-
CP017553	217604^217605	Insertion	-	T	No	1	Homozygous	300	311	96.463	1	197	134	202	141	0.404834	34	331	343	95	115	0.999999	1		No	1	200	No	No	2	1	3	3	1							No	-
CP017553	217607	SNV	C	T	No	1	Homozygous	311	311	100	1	207	136	207	136	0.396501	34	343	343	94	116	1	1		No	1	200	No	No	2	1	3	3	1							No	-
CP017553	217885	SNV	C	A	No	1	Homozygous	277	277	100	1	154	150	154	150	0.493421	34	304	304	108	127	1	1		No	1	200	No	No	2	1	2	2	1							No	-
CP017553	218833	SNV	A	G	No	1	Homozygous	204	204	100	1	73	141	73	141	0.341121	34	214	214	76	96	1	1		No	1	200	No	No	1	4	1	1	4	TC	GT	AOW00151.1:c.210T>C			AOW00151.1:c.210T>C	No	No
CP017553	219044	SNV	C	G	No	1	Homozygous	286	286	100	1	163	139	163	139	0.460265	34	302	302	94	121	1	1		No	1	200	No	No	2	1	2	1	6		GTG					No	-
CP017553	219193	SNV	A	G	No	1	Homozygous	306	306	100	1	168	164	168	164	0.493976	34	332	332	102	126	1	1		No	1	200	No	No	2	1	2	2	1							No	-
CP017553	219246	SNV	T	A	No	1	Homozygous	262	263	99.6198	1	122	160	123	160	0.432624	34	282	283	92	126	1	1		No	1	200	No	No	1	1	3	3	1							No	-
CP017553	219824	Deletion	A	-	No	1	Homozygous	184	198	92.9293	1	91	103	100	108	0.469072	32.9783	194	208	72	78	0.998829	1		No	1	200	No	No	2	1	2	2	1							No	-
CP017553	219929	SNV	C	T	No	1	Homozygous	205	205	100	1	110	101	110	101	0.478673	34	211	211	92	105	1	1		No	1	200	No	No	1	4	3	3	1	CG		AOW00152.1:c.36C>T			AOW00152.1:c.36C>T	No	No
CP017553	219982	SNV	G	A	No	1	Homozygous	265	265	100	1	166	123	166	123	0.425606	34	289	289	100	112	1	1		No	1	200	No	No	2	1	1	1	1			AOW00152.1:c.89G>A	AOW00152.1:p.Arg30Gln	AOW00152.1:p.Arg30Gln	AOW00152.1:c.89G>A	No	Yes
CP017553	220790	SNV	A	G	No	1	Homozygous	278	278	100	1	175	126	175	126	0.418605	34	301	301	100	119	1	1		No	1	200	No	No	3	1	2	2	1			AOW00152.1:c.897A>G			AOW00152.1:c.897A>G	No	No
CP017553	220884	SNV	G	A	No	1	Homozygous	316	316	100	1	130	214	130	214	0.377907	34	344	344	105	131	1	1		No	1	200	No	No	1	1	2	2	1							No	-
CP017553	220944..220945	Replacement	AG	T	No	2	Homozygous	267	268	99.6269	1	164	128	165	128	0.438356	33.6107	292	293	97	120	1	1		No	1	200	No	No	1	1	1	1	6		TAC					No	-
CP017553	221277	SNV	T	C	No	1	Homozygous	288	288	100	1	122	188	122	188	0.393548	34	310	310	117	130	1	1		No	1	200	No	No	1	1	2	2	1							No	-
CP017553	223567	SNV	A	C	No	1	Homozygous	152	152	100	1	112	50	112	50	0.308642	34	162	162	65	79	1	1		No	1	200	No	No	2	1	2	2	1							No	-
CP017553	223586	SNV	C	T	No	1	Homozygous	135	135	100	1	104	40	104	40	0.277778	34	144	144	54	65	1	1		No	1	200	No	Yes	2	1	1	1	18		ACTTTT					No	-
CP017553	223881	SNV	G	A	No	1	Homozygous	228	229	99.5633	1	154	93	155	93	0.376518	34	247	248	100	115	1	1		No	1	200	No	No	1	1	1	1	1							No	-
CP017553	224179	SNV	C	T	No	1	Homozygous	267	267	100	1	124	171	124	171	0.420339	34	295	295	104	128	1	1		No	1	200	No	No	2	4	1	1	4	TG	TG					No	-
CP017553	224207	SNV	T	C	No	1	Homozygous	267	267	100	1	128	166	128	166	0.435374	34	294	294	101	119	1	1		No	1	200	No	No	2	1	2	1	1							No	-
CP017553	224402	SNV	T	C	No	1	Homozygous	169	169	100	1	127	48	127	48	0.274286	34	175	175	62	83	1	1		No	1	200	No	No	2	1	1	1	1							No	-
CP017553	225516	SNV	G	T	No	1	Homozygous	278	278	100	1	145	163	145	163	0.470779	34	308	308	102	123	1	1		No	1	200	No	No	1	4	2	2	1	GT						No	-
CP017553	225614	SNV	C	T	No	1	Homozygous	301	301	100	1	183	154	183	154	0.456973	34	337	337	106	133	1	1		No	1	200	No	No	1	1	1	1	4		TA					No	-
CP017553	226452	SNV	A	G	No	1	Homozygous	289	289	100	1	163	150	163	150	0.479233	34	313	313	112	130	1	1		No	1	200	No	No	1	6	2	2	1	AAG		AOW00153.1:c.138A>G			AOW00153.1:c.138A>G	No	No
CP017553	226598	SNV	G	A	No	1	Homozygous	148	148	100	1	31	122	31	122	0.202614	34	153	153	74	76	1	1		No	1	200	No	No	2	1	3	3	1			AOW00153.1:c.284G>A	AOW00153.1:p.Ser95Asn	AOW00153.1:p.Ser95Asn	AOW00153.1:c.284G>A	No	Yes
CP017553	226677	SNV	C	G	No	1	Homozygous	246	246	100	1	149	120	149	120	0.446097	34	269	269	104	119	1	1		No	1	200	No	No	2	1	3	3	1			AOW00153.1:c.363C>G			AOW00153.1:c.363C>G	No	No
CP017553	226794	SNV	A	G	No	1	Homozygous	254	254	100	1	137	131	137	131	0.488806	34	268	268	93	111	1	1		No	1	200	No	No	1	18	1	1	18	CAACTCGTC	CAACTCGTC	AOW00153.1:c.480A>G			AOW00153.1:c.480A>G	No	No
CP017553	226956	SNV	T	C	No	1	Homozygous	284	284	100	1	145	154	145	154	0.48495	34	299	299	108	130	1	1		No	1	200	No	No	1	1	2	2	1			AOW00153.1:c.642T>C			AOW00153.1:c.642T>C	No	No
CP017553	227466	SNV	T	C	No	1	Homozygous	245	245	100	1	122	148	122	148	0.451852	34	270	270	89	102	1	1		No	1	200	No	No	2	6	2	2	1	CGG		AOW00153.1:c.1152T>C			AOW00153.1:c.1152T>C	No	No
CP017553	227616	SNV	T	C	No	1	Homozygous	264	264	100	1	150	136	150	136	0.475524	34	286	286	89	103	1	1		No	1	200	No	No	1	1	2	2	1			AOW00153.1:c.1302T>C			AOW00153.1:c.1302T>C	No	No
CP017553	227658	SNV	T	C	No	1	Homozygous	273	273	100	1	167	124	167	124	0.426117	34	291	291	96	121	1	1		No	1	200	No	No	2	1	3	3	1			AOW00153.1:c.1344T>C			AOW00153.1:c.1344T>C	No	No
CP017553	228822	SNV	A	G	No	1	Homozygous	260	260	100	1	114	175	114	175	0.394464	34	289	289	100	115	1	1		No	1	200	No	No	1	4	1	1	4	AG	GA					No	-
CP017553	229388	Deletion	T	-	No	1	Homozygous	318	332	95.7831	1	171	168	173	181	0.495575	33.3396	339	354	107	126	0.999999	1		No	1	200	No	No	2	1	1	1	1							No	-
CP017553	230931	SNV	G	A	No	1	Homozygous	294	294	100	1	148	171	148	171	0.46395	34	319	319	107	129	1	1		No	1	200	No	No	1	1	2	2	1							No	-
CP017553	231024	SNV	C	T	No	1	Homozygous	256	256	100	1	137	135	137	135	0.496324	34	272	272	109	123	1	1		No	1	200	No	No	1	4	3	3	1	AC						No	-
CP017553	231091	SNV	C	A	No	1	Homozygous	288	288	100	1	181	129	181	129	0.416129	34	310	310	111	131	1	1		No	1	200	No	No	1	4	3	3	1	AC						No	-
CP017553	231154	SNV	C	A	No	1	Homozygous	205	205	100	1	49	167	49	167	0.226852	34	216	216	79	94	1	1		No	1	200	No	No	2	1	2	2	4		CT					No	-
CP017553	231310	SNV	A	G	No	1	Homozygous	263	264	99.6212	1	142	147	143	147	0.491349	34	289	290	103	117	1	1		No	1	200	No	No	1	6	1	1	6	TTC	TTC					No	-
CP017553	231358	SNV	T	C	No	1	Homozygous	244	245	99.5918	1	138	124	139	124	0.473282	34	262	263	98	114	1	1		No	1	200	No	No	2	1	3	3	1							No	-
CP017553	231682	SNV	C	A	No	1	Homozygous	268	269	99.6283	1	142	165	142	166	0.462541	34	307	308	100	116	1	1		No	1	200	No	No	3	1	1	1	6		AC					No	-
CP017553	231777..231778	Deletion	CA	-	No	2	Homozygous	245	260	94.2308	1	139	130	141	143	0.483271	33.2025	269	284	90	110	0.999985	1		No	1	200	No	No	2	4	2	1	1	CA						No	-
CP017553	231785	Deletion	C	-	No	1	Homozygous	266	266	100	1	152	142	152	142	0.482993	33.1203	294	294	95	114	1	1		No	1	200	No	No	2	1	1	1	1							No	-
CP017553	231791	Deletion	A	-	No	1	Homozygous	271	279	97.1326	1	161	144	162	151	0.472131	33.1513	305	313	95	118	1	1		No	1	200	No	No	3	1	1	1	6		AAC					No	-
CP017553	232685	SNV	A	C	No	1	Homozygous	319	319	100	1	160	185	160	185	0.463768	34	345	345	119	132	1	1		No	1	200	No	No	3	1	3	1	1							No	-
CP017553	232774	SNV	G	A	No	1	Homozygous	291	291	100	1	131	180	131	180	0.421222	34	311	311	113	134	1	1		No	1	200	No	No	2	1	3	3	1							No	-
CP017553	232870..232871	Replacement	TT	ACC	No	3	Homozygous	264	264	100	1	125	158	125	158	0.441696	33.9896	283	283	101	129	1	1		No	1	200	No	No	2	6	3	3	6	GAC	GAC					No	-
CP017553	232873	SNV	T	A	No	1	Homozygous	249	249	100	1	109	154	109	154	0.414449	34	263	263	98	116	1	1		No	1	200	No	No	2	1	1	1	1							No	-
CP017553	232915	SNV	G	A	No	1	Homozygous	205	205	100	1	50	163	50	163	0.234742	34	213	213	82	105	1	1		No	1	200	No	No	2	1	3	3	1							No	-
CP017553	232994	SNV	T	A	No	1	Homozygous	264	264	100	1	160	130	160	130	0.448276	34	290	290	102	122	1	1		No	1	200	No	No	1	6	2	2	1	TAT						No	-
CP017553	233114	SNV	G	A	No	1	Homozygous	269	269	100	1	125	157	125	157	0.443262	34	282	282	105	118	1	1		No	1	200	No	No	2	1	2	1	1							No	-
CP017553	233230	SNV	A	G	No	1	Homozygous	261	261	100	1	141	135	141	135	0.48913	34	276	276	101	109	1	1		No	1	200	No	No	3	1	3	1	1							No	-
CP017553	233511	SNV	A	C	No	1	Homozygous	277	277	100	1	178	139	178	139	0.438486	34	317	317	95	120	1	1		No	1	200	No	No	3	1	3	1	4		CA					No	-
CP017553	233663	SNV	G	A	No	1	Homozygous	250	250	100	1	118	154	118	154	0.433824	34	272	272	96	111	1	1		No	1	200	No	No	1	1	1	1	1			AOW00155.1:c.149G>A	AOW00155.1:p.Arg50His	AOW00155.1:p.Arg50His	AOW00155.1:c.149G>A	No	Yes
CP017553	233695	SNV	A	G	No	1	Homozygous	252	252	100	1	111	151	111	151	0.423664	34	262	262	101	114	1	1		No	1	200	No	No	2	8	2	1	1	ACCA		AOW00155.1:c.181A>G	AOW00155.1:p.Thr61Ala	AOW00155.1:p.Thr61Ala	AOW00155.1:c.181A>G	No	Yes
CP017553	234150	SNV	C	G	No	1	Homozygous	297	297	100	1	154	169	154	169	0.47678	34	323	323	125	129	1	1		No	1	200	No	No	1	1	2	2	1			AOW00155.1:c.636C>G	AOW00155.1:p.Asn212Lys	AOW00155.1:p.Asn212Lys	AOW00155.1:c.636C>G	No	Yes
CP017553	234303	SNV	T	C	No	1	Homozygous	313	313	100	1	154	186	154	186	0.452941	34	340	340	119	121	1	1		No	1	200	No	No	2	1	2	1	1			AOW00155.1:c.789T>C			AOW00155.1:c.789T>C	No	No
CP017553	235199	SNV	G	C	No	1	Homozygous	270	270	100	1	145	138	145	138	0.487633	34	283	283	100	123	1	1		No	1	200	No	No	1	1	1	1	4		CA					No	-
CP017553	235213..235214	Replacement	TT	CAG	No	3	Homozygous	180	182	98.9011	1	108	80	109	81	0.425532	34	188	190	72	85	1	1		No	1	200	No	No	2	1	3	3	4		CA					No	-
CP017553	235236	SNV	T	G	No	1	Homozygous	279	279	100	1	181	117	181	117	0.392617	34	298	298	99	121	1	1		No	1	200	No	No	3	1	2	2	1							No	-
CP017553	235409	SNV	T	C	No	1	Homozygous	250	250	100	1	117	148	117	148	0.441509	34	265	265	87	113	1	1		No	1	200	No	No	2	1	1	1	4		AC					No	-
CP017553	235509	SNV	G	A	No	1	Homozygous	292	292	100	1	164	162	164	162	0.496933	34	326	326	107	131	1	1		No	1	200	No	No	2	1	1	1	6		AGT					No	-
CP017553	235643	SNV	T	C	No	1	Homozygous	322	322	100	1	172	180	172	180	0.488636	34	352	352	103	136	1	1		No	1	200	No	No	1	1	1	1	6		CA					No	-
CP017553	235666	SNV	A	C	No	1	Homozygous	294	294	100	1	148	165	148	165	0.472843	34	313	313	104	129	1	1		No	1	200	No	No	1	1	1	1	4		AT					No	-
CP017553	235741	SNV	C	G	No	1	Homozygous	280	280	100	1	146	151	146	151	0.491582	34	297	297	102	125	1	1		No	1	200	No	No	2	1	2	2	1							No	-
CP017553	235780	SNV	T	A	No	1	Homozygous	273	273	100	1	151	144	151	144	0.488136	34	295	295	101	124	1	1		No	1	200	No	No	1	1	1	1	1							No	-
CP017553	235853	SNV	C	T	No	1	Homozygous	259	259	100	1	150	126	150	126	0.456522	34	276	276	99	118	1	1		No	1	200	No	No	1	1	1	1	4		AT					No	-
CP017553	235863	SNV	A	G	No	1	Homozygous	280	280	100	1	154	153	154	153	0.498371	34	307	307	109	123	1	1		No	1	200	No	No	2	1	1	1	1							No	-
CP017553	235889	SNV	A	G	No	1	Homozygous	283	283	100	1	140	171	140	171	0.450161	34	311	311	106	119	1	1		No	1	200	No	No	1	6	2	1	1	CCA						No	-
CP017553	236308	SNV	G	C	No	1	Homozygous	262	262	100	1	114	170	114	170	0.401408	34	284	284	101	122	1	1		No	1	200	No	No	1	4	2	2	1	GC						No	-
CP017553	236539	SNV	T	C	No	1	Homozygous	290	290	100	1	145	166	145	166	0.466238	34	311	311	100	118	1	1		No	1	200	No	No	1	1	2	2	1							No	-
CP017553	237142	SNV	A	C	No	1	Homozygous	268	268	100	1	124	173	124	173	0.417508	34	297	297	94	124	1	1		No	1	200	No	No	2	1	1	1	1			AOW00156.1:c.594A>C			AOW00156.1:c.594A>C	No	No
CP017553	237475	SNV	T	C	No	1	Homozygous	300	300	100	1	147	180	147	180	0.449541	34	327	327	112	112	1	1		No	1	200	No	No	2	1	1	1	1			AOW00156.1:c.927T>C			AOW00156.1:c.927T>C	No	No
CP017553	237601	SNV	T	A	No	1	Homozygous	289	289	100	1	167	148	167	148	0.469841	34	315	315	109	119	1	1		No	1	200	No	No	1	1	2	2	1			AOW00156.1:c.1053T>A			AOW00156.1:c.1053T>A	No	No
CP017553	238139	SNV	A	G	No	1	Homozygous	307	307	100	1	170	156	170	156	0.478528	34	326	326	90	111	1	1		No	1	200	No	No	1	1	1	1	1							No	-
CP017553	238211	SNV	G	C	No	1	Homozygous	325	325	100	1	179	172	179	172	0.490028	34	351	351	106	123	1	1		No	1	200	No	No	1	1	2	2	1							No	-
CP017553	238248	SNV	A	T	No	1	Homozygous	317	317	100	1	190	154	190	154	0.447674	34	344	344	106	124	1	1		No	1	200	No	No	2	1	2	1	1							No	-
CP017553	238274	SNV	T	C	No	1	Homozygous	314	314	100	1	154	191	154	191	0.446377	34	345	345	113	116	1	1		No	1	200	No	No	1	6	2	2	1	ATT						No	-
CP017553	238358	SNV	A	G	No	1	Homozygous	282	282	100	1	132	177	132	177	0.427184	34	309	309	99	111	1	1		No	1	200	No	No	1	1	2	2	1							No	-
CP017553	238504	SNV	A	C	No	1	Homozygous	237	237	100	1	178	72	178	72	0.288	34	250	250	76	99	1	1		No	1	200	No	No	2	1	2	2	1							No	-
CP017553	238617	SNV	T	C	No	1	Homozygous	313	313	100	1	152	199	152	199	0.433048	34	351	351	115	105	1	1		No	1	200	No	No	2	4	2	1	1	TA						No	-
CP017553	238718	SNV	G	A	No	1	Homozygous	275	275	100	1	118	180	118	180	0.395973	34	298	298	104	120	1	1		No	1	200	No	No	1	1	2	2	1							No	-
CP017553	238809	SNV	T	C	No	1	Homozygous	315	315	100	1	154	186	154	186	0.452941	34	340	340	114	131	1	1		No	1	200	No	No	2	1	2	1	1							No	-
CP017553	239206	SNV	A	T	No	1	Homozygous	297	297	100	1	178	140	178	140	0.440252	34	318	318	112	128	1	1		No	1	200	No	No	2	1	1	1	4		TG					No	-
CP017553	239397	SNV	G	C	No	1	Homozygous	259	260	99.6154	1	127	146	128	146	0.465201	34	273	274	94	102	1	1		No	1	200	No	No	2	1	2	2	1							No	-
CP017553	239434	SNV	A	C	No	1	Homozygous	236	236	100	1	27	211	27	211	0.113445	34	238	238	81	98	1	1		No	1	200	No	No	3	1	3	2	1							No	-
CP017553	239735	SNV	C	T	No	1	Homozygous	320	320	100	1	180	166	180	166	0.479769	34	346	346	124	132	1	1		No	1	200	No	No	1	1	1	1	1			AOW00157.1:c.283C>T	AOW00157.1:p.Leu95Phe	AOW00157.1:p.Leu95Phe	AOW00157.1:c.283C>T	No	Yes
CP017553	240891	SNV	T	C	No	1	Homozygous	306	307	99.6743	1	160	174	160	175	0.479042	34	334	335	90	120	1	1		No	1	200	No	No	2	1	1	1	6		TGC	AOW00158.1:c.1791A>G			AOW00158.1:c.1791A>G	No	No
CP017553	241017	SNV	C	T	No	1	Homozygous	282	282	100	1	173	133	173	133	0.434641	34	306	306	92	120	1	1		No	1	200	No	No	1	1	3	3	1			AOW00158.1:c.1665G>A			AOW00158.1:c.1665G>A	No	No
CP017553	241419	SNV	T	C	No	1	Homozygous	297	297	100	1	158	160	158	160	0.496855	34	318	318	118	124	1	1		No	1	200	No	No	1	4	1	1	4	TG	GC	AOW00158.1:c.1263A>G			AOW00158.1:c.1263A>G	No	No
CP017553	242349	SNV	C	G	No	1	Homozygous	344	344	100	1	201	171	201	171	0.459677	34	372	372	112	118	1	1		No	1	200	No	No	1	1	1	1	1			AOW00158.1:c.333G>C	AOW00158.1:p.Glu111Asp	AOW00158.1:p.Glu111Asp	AOW00158.1:c.333G>C	No	Yes
CP017553	242482	SNV	G	A	No	1	Homozygous	322	322	100	1	208	158	208	158	0.431694	34	366	366	106	122	1	1		No	1	200	No	No	2	4	2	1	4	CA	CA	AOW00158.1:c.200C>T	AOW00158.1:p.Ala67Val	AOW00158.1:p.Ala67Val	AOW00158.1:c.200C>T	No	Yes
CP017553	242489	SNV	C	T	No	1	Homozygous	330	330	100	1	191	180	191	180	0.485175	34	371	371	103	122	1	1		No	1	200	No	No	1	4	1	1	4	GC	GC	AOW00158.1:c.193G>A	AOW00158.1:p.Gly65Ser	AOW00158.1:p.Gly65Ser	AOW00158.1:c.193G>A	No	Yes
CP017553	242847	SNV	G	A	No	1	Homozygous	274	274	100	1	68	217	68	217	0.238596	34	285	285	93	116	1	1		No	1	200	No	No	2	1	3	3	1							No	-
CP017553	242916	SNV	C	T	No	1	Homozygous	333	333	100	1	146	214	146	214	0.405556	34	360	360	101	122	1	1		No	1	200	No	No	2	1	2	1	1							No	-
CP017553	243077	SNV	T	C	No	1	Homozygous	206	206	100	1	78	135	78	135	0.366197	34	213	213	71	98	1	1		No	1	200	No	No	2	1	1	1	8		ATCA					No	-
CP017553	243264	SNV	C	T	No	1	Homozygous	143	143	100	1	63	87	63	87	0.42	34	150	150	55	76	1	1		No	1	200	No	No	3	1	1	1	6		CT					No	-
CP017553	243480	SNV	A	G	No	1	Homozygous	307	307	100	1	177	154	177	154	0.465257	34	331	331	106	120	1	1		No	1	200	No	No	2	1	1	1	1			AOW00159.1:c.891T>C			AOW00159.1:c.891T>C	No	No
CP017553	243582	SNV	T	A	No	1	Homozygous	325	325	100	1	179	174	179	174	0.492918	34	353	353	107	128	1	1		No	1	200	No	No	2	1	2	2	1			AOW00159.1:c.789A>T			AOW00159.1:c.789A>T	No	No
CP017553	243657	SNV	T	C	No	1	Homozygous	307	307	100	1	176	160	176	160	0.47619	34	336	336	92	125	1	1		No	1	200	No	No	1	6	1	1	4	TTG	TG	AOW00159.1:c.714A>G			AOW00159.1:c.714A>G	No	No
CP017553	243843	SNV	G	A	No	1	Homozygous	285	285	100	1	120	185	120	185	0.393443	34	305	305	106	122	1	1		No	1	200	No	No	3	1	1	1	4		AG	AOW00159.1:c.528C>T			AOW00159.1:c.528C>T	No	No
CP017553	243927	SNV	G	A	No	1	Homozygous	281	282	99.6454	1	158	135	158	136	0.460751	34	293	294	103	118	1	1		No	1	200	No	No	2	1	2	2	1			AOW00159.1:c.444C>T			AOW00159.1:c.444C>T	No	No
CP017553	244338	SNV	C	G	No	1	Homozygous	298	298	100	1	153	171	153	171	0.472222	34	324	324	114	135	1	1		No	1	200	No	No	1	4	1	1	4	AC	AC	AOW00159.1:c.33G>C	AOW00159.1:p.Gln11His	AOW00159.1:p.Gln11His	AOW00159.1:c.33G>C	No	Yes
CP017553	244617	SNV	G	T	No	1	Homozygous	303	303	100	1	169	161	169	161	0.487879	34	330	330	110	126	1	1		No	1	200	No	No	2	1	3	3	1							No	-
CP017553	244677	SNV	A	G	No	1	Homozygous	331	331	100	1	175	173	175	173	0.497126	34	348	348	110	131	1	1		No	1	200	No	No	1	1	1	1	1							No	-
CP017553	244711	SNV	T	G	No	1	Homozygous	328	328	100	1	199	155	199	155	0.437853	34	354	354	118	140	1	1		No	1	200	No	No	3	1	3	3	1							No	-
CP017553	244718	SNV	A	G	No	1	Homozygous	321	321	100	1	203	138	203	138	0.404692	34	341	341	116	137	1	1		No	1	200	No	No	1	4	1	1	4	AG	AG					No	-
CP017553	244956	SNV	G	A	No	1	Homozygous	281	281	100	1	148	164	148	164	0.474359	34	312	312	93	111	1	1		No	1	200	No	No	1	1	2	2	1							No	-
CP017553	245009	SNV	G	A	No	1	Homozygous	284	284	100	1	137	170	137	170	0.446254	34	307	307	95	121	1	1		No	1	200	No	No	2	6	3	3	6	CA	CA					No	-
CP017553	245134	SNV	A	G	No	1	Homozygous	299	299	100	1	154	164	154	164	0.484277	34	318	318	105	120	1	1		No	1	200	No	No	1	6	1	1	6	AGC	GCA	AOW00160.1:c.1038T>C			AOW00160.1:c.1038T>C	No	No
CP017553	245251	SNV	A	G	No	1	Homozygous	302	302	100	1	176	148	176	148	0.45679	34	324	324	103	130	1	1		No	1	200	No	No	1	1	2	2	1			AOW00160.1:c.921T>C			AOW00160.1:c.921T>C	No	No
CP017553	245254	SNV	G	A	No	1	Homozygous	306	306	100	1	180	151	180	151	0.456193	34	331	331	104	130	1	1		No	1	200	No	No	2	1	1	1	6		CAG	AOW00160.1:c.918C>T			AOW00160.1:c.918C>T	No	No
CP017553	245362	SNV	G	C	No	1	Homozygous	307	307	100	1	135	198	135	198	0.405405	34	333	333	107	112	1	1		No	1	200	No	No	1	4	1	1	4	GT	GT	AOW00160.1:c.810C>G			AOW00160.1:c.810C>G	No	No
CP017553	245737	SNV	G	A	No	1	Homozygous	284	284	100	1	169	136	169	136	0.445902	34	305	305	95	111	1	1		No	1	200	No	No	2	1	1	1	1			AOW00160.1:c.435C>T			AOW00160.1:c.435C>T	No	No
CP017553	246277	SNV	A	T	No	1	Homozygous	188	188	100	1	148	52	148	52	0.26	34	200	200	70	95	1	1		No	1	200	No	No	1	1	1	1	4		TG					No	-
CP017553	246374	SNV	A	G	No	1	Homozygous	323	323	100	1	184	165	184	165	0.472779	34	349	349	101	128	1	1		No	1	200	No	No	3	1	3	3	1							No	-
CP017553	246410^246411	Insertion	-	A	No	1	Homozygous	343	347	98.8473	1	175	191	176	194	0.478142	34	366	370	103	126	1	1		No	1	200	No	No	2	1	3	3	1							No	-
CP017553	246530	SNV	T	C	No	1	Homozygous	296	296	100	1	130	184	130	184	0.414013	34	314	314	103	136	1	1		No	1	200	No	No	1	1	1	1	1							No	-
CP017553	246681	SNV	G	A	No	1	Homozygous	320	320	100	1	184	154	184	154	0.455621	34	338	338	103	119	1	1		No	1	200	No	No	1	1	1	1	6		CTA					No	-
CP017553	246934	SNV	T	G	No	1	Homozygous	325	325	100	1	145	213	145	213	0.405028	34	358	358	104	119	1	1		No	1	200	No	No	2	1	1	1	1							No	-
CP017553	246955	Deletion	C	-	No	1	Homozygous	340	350	97.1429	1	162	211	170	215	0.434316	33.0824	373	385	102	121	1	1		No	1	200	No	No	3	1	2	2	1							No	-
CP017553	247617	SNV	T	C	No	1	Homozygous	307	307	100	1	190	160	190	160	0.457143	34	350	350	91	115	1	1		No	1	200	No	No	1	1	1	1	4		GC	AOW00161.1:c.558T>C			AOW00161.1:c.558T>C	No	No
CP017553	248769	SNV	G	T	No	1	Homozygous	311	312	99.6795	1	171	168	171	169	0.495575	34	339	340	99	120	1	1		No	1	200	No	No	1	4	3	3	1	TG		AOW00161.1:c.1710G>T			AOW00161.1:c.1710G>T	No	No
CP017553	249225	SNV	A	C	No	1	Homozygous	159	195	81.5385	1	124	45	152	54	0.266272	34	169	206	49	61	0.548231	1		No	1	200	No	No	1	1	1	1	1							No	-
CP017553	249272	SNV	A	G	No	1	Homozygous	304	304	100	1	200	124	200	124	0.382716	34	324	324	100	111	1	1		No	1	200	No	No	2	1	2	1	1							No	-
CP017553	249296	SNV	A	G	No	1	Homozygous	346	346	100	1	206	193	206	193	0.483709	34	399	399	114	122	1	1		No	1	200	No	No	2	1	1	1	1							No	-
CP017553	249353	SNV	T	A	No	1	Homozygous	391	391	100	1	176	270	176	270	0.394619	34	446	446	111	132	1	1		No	1	200	No	No	1	1	1	1	1							No	-
CP017553	249421^249422	Insertion	-	TACA	No	4	Homozygous	286	381	75.0656	1	122	186	140	274	0.396104	34	308	414	87	113	0.0166659	0.912904	0.92	No	1	200	No	No	1	8	1	1	8	TGTA	TGTA					No	-
CP017553	249573	SNV	C	T	No	1	Homozygous	291	291	100	1	158	155	158	155	0.495208	34	313	313	113	125	1	1		No	1	200	No	No	2	1	2	2	1							No	-
CP017553	249659	SNV	A	T	No	1	Homozygous	331	331	100	1	136	218	136	218	0.384181	34	354	354	106	115	1	1		No	1	200	No	No	1	1	1	1	4		TG					No	-
CP017553	249687	SNV	A	T	No	1	Homozygous	267	267	100	1	93	183	93	183	0.336957	34	276	276	90	104	1	1		No	1	200	No	No	3	1	2	2	1							No	-
CP017553	250295	SNV	C	A	No	1	Homozygous	312	312	100	1	158	185	158	185	0.460641	34	343	343	113	122	1	1		No	1	200	No	No	1	1	3	3	1							No	-
CP017553	250304	SNV	T	C	No	1	Homozygous	318	318	100	1	164	183	164	183	0.472622	34	347	347	116	124	1	1		No	1	200	No	No	1	1	2	2	1							No	-
CP017553	250352	SNV	G	T	No	1	Homozygous	282	282	100	1	168	139	168	139	0.452769	34	307	307	113	120	1	1		No	1	200	No	No	1	1	3	3	1							No	-
CP017553	250421	SNV	G	A	No	1	Homozygous	326	326	100	1	166	184	166	184	0.474286	34	350	350	111	130	1	1		No	1	200	No	No	1	1	1	1	1							No	-
CP017553	250433	SNV	C	A	No	1	Homozygous	333	333	100	1	188	172	188	172	0.477778	34	360	360	105	126	1	1		No	1	200	No	No	1	6	1	1	4	TC	AC					No	-
CP017553	250518	SNV	G	A	No	1	Homozygous	275	275	100	1	122	179	122	179	0.405316	34	301	301	91	113	1	1		No	1	200	No	No	3	1	1	1	4		AG	AOW00163.1:c.4173C>T			AOW00163.1:c.4173C>T	No	No
CP017553	250587	SNV	A	C	No	1	Homozygous	307	307	100	1	163	176	163	176	0.480826	34	339	339	104	114	1	1		No	1	200	No	Yes	2	9	1	1	12	TCC	TCC	AOW00163.1:c.4104T>G			AOW00163.1:c.4104T>G	No	No
CP017553	250662	SNV	G	A	No	1	Homozygous	320	320	100	1	196	150	196	150	0.433526	34	346	346	99	109	1	1		No	1	200	No	No	2	1	1	1	1			AOW00163.1:c.4029C>T			AOW00163.1:c.4029C>T	No	No
CP017553	251295	SNV	C	G	No	1	Homozygous	309	309	100	1	171	168	171	168	0.495575	34	339	339	106	120	1	1		No	1	200	No	No	1	4	2	2	4	TC	TC	AOW00163.1:c.3396G>C			AOW00163.1:c.3396G>C	No	No
CP017553	251355	SNV	C	T	No	1	Homozygous	313	313	100	1	164	166	164	166	0.49697	34	330	330	106	118	1	1		No	1	200	No	No	2	1	2	1	1			AOW00163.1:c.3336G>A			AOW00163.1:c.3336G>A	No	No
CP017553	251628^251629	Insertion	-	TCC	No	3	Homozygous	279	338	82.5444	1	153	146	178	183	0.488294	34	299	361	94	110	0.149372	1	3.53	No	1	200	No	Yes	1	12	1	1	15	TCC	TCC	AOW00163.1:c.3060_3062dupGGA	AOW00163.1:p.Glu1021_Asp1022insGlu	AOW00163.1:p.Glu1021_Asp1022insGlu	AOW00163.1:c.3060_3062dupGGA	No	Yes	251628
CP017553	251982	SNV	T	A	No	1	Homozygous	323	323	100	1	174	171	174	171	0.495652	34	345	345	110	125	1	1		No	1	200	No	No	1	4	1	1	6	TG	GTG	AOW00163.1:c.2709A>T			AOW00163.1:c.2709A>T	No	No
CP017553	252784	SNV	G	A	No	1	Homozygous	259	259	100	1	113	156	113	156	0.420074	34	269	269	103	113	1	1		No	1	200	No	No	2	4	3	3	4	AG	AG	AOW00163.1:c.1907C>T	AOW00163.1:p.Ser636Phe	AOW00163.1:p.Ser636Phe	AOW00163.1:c.1907C>T	No	Yes
CP017553	254271	SNV	T	C	No	1	Homozygous	282	282	100	1	163	139	163	139	0.460265	34	302	302	97	108	1	1		No	1	200	No	No	3	1	3	1	1			AOW00163.1:c.420A>G			AOW00163.1:c.420A>G	No	No
CP017553	254295	SNV	T	C	No	1	Homozygous	267	267	100	1	151	131	151	131	0.464539	34	282	282	101	109	1	1		No	1	200	No	No	3	1	3	3	1			AOW00163.1:c.396A>G			AOW00163.1:c.396A>G	No	No
CP017553	254454	SNV	C	T	No	1	Homozygous	266	266	100	1	151	134	151	134	0.470175	34	285	285	94	119	1	1		No	1	200	No	No	2	1	2	2	1			AOW00163.1:c.237G>A			AOW00163.1:c.237G>A	No	No
CP017553	254921	SNV	C	A	No	1	Homozygous	241	242	99.5868	1	134	130	134	131	0.492424	34	264	265	96	123	1	1		No	1	200	No	No	2	1	1	1	1							No	-
CP017553	254957	SNV	G	A	No	1	Homozygous	280	280	100	1	205	95	205	95	0.316667	34	300	300	96	126	1	1		No	1	200	No	No	1	4	1	1	4	AT	TA					No	-
CP017553	255117	SNV	C	G	No	1	Homozygous	284	284	100	1	164	143	164	143	0.465798	34	307	307	103	117	1	1		No	1	200	No	No	3	1	2	2	1							No	-
CP017553	255751	SNV	C	T	No	1	Homozygous	275	275	100	1	164	126	164	126	0.434483	34	290	290	105	116	1	1		No	1	200	No	No	3	1	2	2	1							No	-
CP017553	256391	SNV	G	A	No	1	Homozygous	302	302	100	1	183	150	183	150	0.45045	34	333	333	104	131	1	1		No	1	200	No	No	1	1	1	1	1							No	-
CP017553	256588^256589	Insertion	-	TACC	No	4	Homozygous	270	333	81.0811	1	125	161	135	216	0.437063	34	286	351	93	116	0.0741221	0.97093	1.18	No	1	200	No	No	1	1	1	1	8		TACC					No	-
CP017553	256824	SNV	C	T	No	1	Homozygous	292	292	100	1	176	130	176	130	0.424837	34	306	306	95	132	1	1		No	1	200	No	No	1	1	2	2	1							No	-
CP017553	257388	SNV	T	C	No	1	Homozygous	338	338	100	1	197	181	197	181	0.478836	34	378	378	121	123	1	1		No	1	200	No	No	1	6	1	1	1	TTA		AOW00166.1:c.546T>C			AOW00166.1:c.546T>C	No	No
CP017553	258225	SNV	G	A	No	1	Homozygous	330	330	100	1	175	181	175	181	0.491573	34	356	356	121	125	1	1		No	1	200	No	No	2	1	1	1	1			AOW00166.1:c.1383G>A			AOW00166.1:c.1383G>A	No	No
CP017553	258531	SNV	C	T	No	1	Homozygous	300	300	100	1	130	194	130	194	0.401235	34	324	324	107	117	1	1		No	1	200	No	No	1	1	2	2	1			AOW00166.1:c.1689C>T			AOW00166.1:c.1689C>T	No	No
CP017553	258663	SNV	A	G	No	1	Homozygous	334	334	100	1	173	188	173	188	0.479224	34	361	361	114	132	1	1		No	1	200	No	No	2	1	1	1	1			AOW00166.1:c.1821A>G	AOW00166.1:p.Ile607Met	AOW00166.1:p.Ile607Met	AOW00166.1:c.1821A>G	No	Yes
CP017553	258792	SNV	C	T	No	1	Homozygous	305	305	100	1	181	156	181	156	0.462908	34	337	337	94	114	1	1		No	1	200	No	No	2	1	3	3	1			AOW00166.1:c.1950C>T			AOW00166.1:c.1950C>T	No	No
CP017553	259806	SNV	G	T	No	1	Homozygous	311	311	100	1	155	185	155	185	0.455882	34	340	340	106	123	1	1		No	1	200	No	No	2	1	1	1	1			AOW00167.1:c.1710C>A			AOW00167.1:c.1710C>A	No	No
CP017553	259986	SNV	G	C	No	1	Homozygous	299	299	100	1	169	156	169	156	0.48	34	325	325	112	119	1	1		No	1	200	No	No	1	4	1	1	4	GA	GA	AOW00167.1:c.1530C>G			AOW00167.1:c.1530C>G	No	No
CP017553	260190	SNV	C	A	No	1	Homozygous	273	274	99.635	1	143	159	144	159	0.47351	34	302	303	99	115	1	1		No	1	200	No	No	1	4	3	3	1	AC		AOW00167.1:c.1326G>T			AOW00167.1:c.1326G>T	No	No
CP017553	260475	SNV	G	A	No	1	Homozygous	275	275	100	1	135	157	135	157	0.462329	34	292	292	113	116	1	1		No	1	200	No	No	1	1	1	1	1			AOW00167.1:c.1041C>T			AOW00167.1:c.1041C>T	No	No
CP017553	261530	SNV	G	A	No	1	Homozygous	299	299	100	1	141	180	141	180	0.439252	34	321	321	107	131	1	1		No	1	200	No	No	3	1	2	2	1							No	-
CP017553	261982	SNV	A	G	No	1	Homozygous	263	263	100	1	160	123	160	123	0.434629	34	283	283	111	128	1	1		No	1	200	No	No	1	4	2	2	1	CA						No	-
CP017553	262011	Deletion	G	-	No	1	Homozygous	276	278	99.2806	1	169	125	170	126	0.42517	32.4783	294	296	113	132	1	1		No	1	200	No	No	3	1	3	3	1							No	-
CP017553	262046	SNV	G	A	No	1	Homozygous	166	220	75.4545	1	73	95	87	139	0.434524	34	168	226	73	87	0.102906	0.986238		No	1	200	No	No	1	6	2	2	1	TGA						No	-
CP017553	262049	SNV	G	A	No	1	Homozygous	227	227	100	1	102	137	102	137	0.426778	34	239	239	89	109	1	1		No	1	200	No	Yes	1	6	1	1	9	TGA	ATA					No	-
CP017553	262062	Deletion	T	-	No	1	Homozygous	217	274	79.1971	1	104	121	120	166	0.462222	33.0599	225	286	87	105	0.738378	0.999026		No	1	200	No	No	1	8	1	1	6	TAAT	TAA					No	-
CP017553	262078	Deletion	T	-	No	1	Homozygous	290	296	97.973	1	123	188	128	189	0.395498	32.6897	311	317	107	132	1	1		No	1	200	No	No	3	1	1	1	8		TAAT					No	-
CP017553	262652	SNV	G	A	No	1	Homozygous	254	255	99.6078	1	162	115	163	115	0.415162	34	277	278	86	108	1	1		No	1	200	No	Yes	1	9	1	1	6	TCG	TCG					No	-
CP017553	262793	SNV	T	C	No	1	Homozygous	261	261	100	1	136	146	136	146	0.48227	34	282	282	97	117	1	1		No	1	200	No	No	2	1	1	1	1							No	-
CP017553	262927	SNV	G	C	No	1	Homozygous	285	285	100	1	158	147	158	147	0.481967	34	305	305	101	126	1	1		No	1	200	No	No	2	1	1	1	1							No	-
CP017553	263158	SNV	A	G	No	1	Homozygous	255	255	100	1	155	120	155	120	0.436364	34	275	275	104	119	1	1		No	1	200	No	No	2	1	1	1	6		CGA					No	-
CP017553	263642	SNV	A	T	No	1	Homozygous	308	308	100	1	167	166	167	166	0.498498	34	333	333	98	118	1	1		No	1	200	No	No	1	4	1	1	4	GA	TG					No	-
CP017553	263862	SNV	T	G	No	1	Homozygous	296	296	100	1	131	191	131	191	0.406832	34	322	322	102	124	1	1		No	1	200	No	No	1	6	1	1	4	TA	TA					No	-
CP017553	263933	SNV	A	T	No	1	Homozygous	254	254	100	1	117	148	117	148	0.441509	34	265	265	94	115	1	1		No	1	200	No	No	1	4	2	1	1	TA						No	-
CP017553	263996	SNV	T	G	No	1	Homozygous	257	257	100	1	148	123	148	123	0.453875	34	271	271	89	116	1	1		No	1	200	No	No	3	1	3	3	1							No	-
CP017553	264068^264069	Insertion	-	TC	No	2	Homozygous	202	266	75.9398	1	128	88	160	122	0.407407	34	216	282	84	96	0.131152	1	3.27	No	1	200	No	Yes	2	12	2	2	14	CT	CT					No	-
CP017553	264087	SNV	A	T	No	1	Homozygous	266	266	100	1	155	129	155	129	0.454225	34	284	284	95	107	1	1		No	1	200	No	No	2	1	3	3	1							No	-
CP017553	264095	SNV	G	A	No	1	Homozygous	244	244	100	1	126	137	126	137	0.479087	34	263	263	89	102	1	1		No	1	200	No	No	1	1	2	2	1							No	-
CP017553	264122	SNV	G	A	No	1	Homozygous	266	266	100	1	132	167	132	167	0.441472	34	299	299	96	113	1	1		No	1	200	No	No	1	1	2	2	1							No	-
CP017553	265175	SNV	T	A	No	1	Homozygous	159	159	100	1	94	78	94	78	0.453488	34	172	172	65	74	1	1		No	1	200	No	No	3	1	1	1	1							No	-
CP017553	265185	Deletion	A	-	No	1	Homozygous	163	169	96.4497	1	107	69	109	74	0.392045	29.9141	176	183	64	76	0.999998	1		No	1	200	No	No	2	1	1	1	1							No	-
CP017553	265584	SNV	C	T	No	1	Homozygous	258	258	100	1	137	149	137	149	0.479021	34	286	286	92	117	1	1		No	1	200	No	No	1	4	2	2	1	TC		AOW00168.1:c.237C>T			AOW00168.1:c.237C>T	No	No
CP017553	266129	SNV	G	A	No	1	Homozygous	249	249	100	1	145	126	145	126	0.464945	34	271	271	111	117	1	1		No	1	200	No	No	2	1	2	2	1			AOW00168.1:c.782G>A	AOW00168.1:p.Gly261Glu	AOW00168.1:p.Gly261Glu	AOW00168.1:c.782G>A	No	Yes
CP017553	266277	SNV	C	T	No	1	Homozygous	249	251	99.2032	1	127	138	128	139	0.479245	34	265	267	97	116	1	1		No	1	200	No	No	2	1	2	1	1			AOW00168.1:c.930C>T			AOW00168.1:c.930C>T	No	No
CP017553	266847	SNV	A	G	No	1	Homozygous	250	250	100	1	142	121	142	121	0.460076	34	263	263	117	121	1	1		No	1	200	No	No	2	1	1	1	1			AOW00168.1:c.1500A>G			AOW00168.1:c.1500A>G	No	No
CP017553	267121	SNV	A	G	No	1	Homozygous	253	253	100	1	141	131	141	131	0.481618	34	272	272	117	135	1	1		No	1	200	No	No	3	1	1	1	6		GA					No	-
CP017553	267126	SNV	G	C	No	1	Homozygous	247	247	100	1	135	129	135	129	0.488636	34	264	264	112	128	1	1		No	1	200	No	No	1	6	1	1	1	GA						No	-
CP017553	267218	SNV	T	C	No	1	Homozygous	288	288	100	1	155	155	155	155	0.5	34	310	310	109	130	1	1		No	1	200	No	No	3	6	3	1	6	ACG	ACG					No	-
CP017553	267425^267426	Insertion	-	A	No	1	Homozygous	260	260	100	1	102	177	102	177	0.365591	34	279	279	95	104	1	1		No	1	200	No	No	3	1	2	2	1							No	-
CP017553	267583	SNV	T	A	No	1	Homozygous	188	188	100	1	87	113	87	113	0.435	34	200	200	92	106	1	1		No	1	200	No	No	1	4	1	1	4	TA	TA					No	-
CP017553	267644	SNV	A	G	No	1	Homozygous	165	165	100	1	102	77	102	77	0.430168	34	179	179	81	99	1	1		No	1	200	No	No	2	1	1	1	1							No	-
CP017553	267694	SNV	A	G	No	1	Homozygous	106	106	100	1	70	40	70	40	0.363636	34	110	110	59	66	1	1		No	1	200	No	No	2	1	2	1	1							No	-
CP017553	267698	SNV	A	T	No	1	Homozygous	105	105	100	1	69	40	69	40	0.366972	34	109	109	57	64	1	1		No	1	200	No	No	2	1	2	1	1							No	-
CP017553	267944	Deletion	A	-	No	1	Homozygous	198	204	97.0588	1	124	99	126	103	0.443946	31.3333	223	229	73	100	1	1		No	1	200	No	No	3	1	2	2	1							No	-
CP017553	267956	Replacement	C	AG	No	2	Homozygous	132	210	62.8571	1	77	77	132	106	0.5	31.6827	154	238	71	86	0.589928	0.989459	1.62	No	1	200	No	No	2	1	1	1	4		AG					No	-
CP017553	267984	Deletion	C	-	No	1	Homozygous	196	202	97.0297	1	82	134	88	134	0.37963	32.7245	216	222	77	103	0.999995	1		No	1	200	No	No	3	1	2	2	1							No	-
CP017553	268023	SNV	A	T	No	1	Homozygous	199	199	100	1	99	111	99	111	0.471429	34	210	210	77	103	1	1		No	1	200	No	No	1	4	2	1	1	GA						No	-
CP017553	268297	SNV	A	C	No	1	Homozygous	307	307	100	1	199	134	199	134	0.402402	34	333	333	100	123	1	1		No	1	200	No	No	1	1	2	2	1			AOW00169.1:c.28A>C	AOW00169.1:p.Thr10Pro	AOW00169.1:p.Thr10Pro	AOW00169.1:c.28A>C	No	Yes
CP017553	268577	SNV	A	G	No	1	Homozygous	179	359	49.8607	1	122	72	206	180	0.371134	34	194	386	65	83	0.0203619	0.523311		No	1	200	No	No	1	1	2	2	1			AOW00169.1:c.308A>G	AOW00169.1:p.Gln103Arg	AOW00169.1:p.Gln103Arg	AOW00169.1:c.308A>G	No	Yes
CP017553	268581	SNV	A	T	No	1	Homozygous	185	360	51.3889	1	128	74	206	181	0.366337	34	202	387	68	84	0.0149817	0.439155		No	1	200	No	No	2	1	1	1	6		CCT	AOW00169.1:c.312A>T			AOW00169.1:c.312A>T	No	No
CP017553	268854^268855	Insertion	-	GATCA	No	5	Homozygous	213	272	78.3088	1	127	102	145	143	0.445415	34	229	288	86	97	0.0263376	0.992156	3.11	No	1	200	No	No	1	1	1	1	10		GATCA	AOW00169.1:c.590_594dupAGATC	AOW00169.1:p.Phe199fs	AOW00169.1:p.Phe199fs	AOW00169.1:c.590_594dupAGATC	No	Yes	268863	268863: AGATC
CP017553	270794	SNV	A	G	No	1	Homozygous	259	259	100	1	172	117	172	117	0.404844	34	289	289	100	109	1	1		No	1	200	No	No	1	4	1	1	4	CA	GC	AOW00169.1:c.2525A>G	AOW00169.1:p.His842Arg	AOW00169.1:p.His842Arg	AOW00169.1:c.2525A>G	No	Yes
CP017553	271775	Deletion	C	-	No	1	Homozygous	286	290	98.6207	1	179	136	183	136	0.431746	32.1189	315	319	103	141	1	1		No	1	200	No	No	3	1	2	2	1							No	-
CP017553	271791	Deletion	T	-	No	1	Homozygous	280	280	100	1	171	133	171	133	0.4375	33.0429	304	304	100	133	1	1		No	1	200	No	No	2	1	2	2	1							No	-
CP017553	271797	Deletion	A	-	No	1	Homozygous	287	288	99.6528	1	173	141	173	142	0.449045	32.6899	314	315	104	137	1	1		No	1	200	No	No	3	1	2	2	1							No	-
CP017553	271810..271811	Deletion	TA	-	No	2	Homozygous	224	278	80.5755	1	149	91	166	135	0.379167	29.8125	240	301	84	111	0.0449556	0.853838	-5.42	No	1	200	No	Yes	1	8	1	1	6	AT	AT					No	-
CP017553	271843	Deletion	A	-	No	1	Homozygous	276	286	96.5035	1	186	118	194	120	0.388158	32.3188	304	314	98	136	0.999972	1		No	1	200	No	No	1	1	1	1	1							No	-
CP017553	271846	SNV	C	T	No	1	Homozygous	275	275	100	1	180	122	180	122	0.403974	34	302	302	97	135	1	1		No	1	200	No	No	1	1	1	1	4		GT					No	-
CP017553	271881	SNV	A	G	No	1	Homozygous	275	275	100	1	177	130	177	130	0.423453	34	307	307	103	132	1	1		No	1	200	No	No	1	6	1	1	4	TA	GT					No	-
CP017553	272423	SNV	T	C	No	1	Homozygous	297	297	100	1	161	158	161	158	0.495298	34	319	319	110	127	1	1		No	1	200	No	No	2	10	2	1	10	ACTAC	ACTAC					No	-
CP017553	272640	SNV	G	A	No	1	Homozygous	303	303	100	1	146	182	146	182	0.445122	34	328	328	106	125	1	1		No	1	200	No	No	1	6	1	1	1	CGT						No	-
CP017553	272668	SNV	T	G	No	1	Homozygous	329	329	100	1	157	208	157	208	0.430137	34	365	365	109	132	1	1		No	1	200	No	No	2	1	1	1	1							No	-
CP017553	272796	Deletion	T	-	No	1	Homozygous	291	291	100	1	178	127	178	127	0.416393	33.4296	305	305	103	121	1	1		No	1	200	No	No	1	4	1	1	4	TC	TC					No	-
CP017553	274804	SNV	G	T	No	1	Homozygous	292	292	100	1	160	156	160	156	0.493671	34	316	316	97	116	1	1		No	1	200	No	No	2	1	1	1	1			AOW00170.1:c.1993G>T	AOW00170.1:p.Asp665Tyr	AOW00170.1:p.Asp665Tyr	AOW00170.1:c.1993G>T	No	Yes
CP017553	275178	SNV	T	C	No	1	Homozygous	304	304	100	1	160	176	160	176	0.47619	34	336	336	110	126	1	1		No	1	200	No	No	1	1	3	3	1			AOW00170.1:c.2367T>C			AOW00170.1:c.2367T>C	No	No
CP017553	275672	SNV	G	A	No	1	Homozygous	280	280	100	1	124	183	124	183	0.403909	34	307	307	103	120	1	1		No	1	200	No	No	2	1	2	2	1							No	-
CP017553	275928	SNV	G	A	No	1	Homozygous	273	273	100	1	180	109	180	109	0.377163	34	289	289	98	113	1	1		No	1	200	No	No	1	6	1	1	6	TA	AT					No	-
CP017553	276133	SNV	A	G	No	1	Homozygous	266	266	100	1	133	149	133	149	0.471631	34	282	282	95	117	1	1		No	1	200	No	No	1	1	1	1	1							No	-
CP017553	276441	SNV	G	A	No	1	Homozygous	276	276	100	1	145	145	145	145	0.5	34	290	290	99	118	1	1		No	1	200	No	No	2	1	1	1	6		CAC					No	-
CP017553	276963	SNV	T	C	No	1	Homozygous	304	304	100	1	154	174	154	174	0.469512	34	328	328	114	134	1	1		No	1	200	No	No	2	6	2	1	1	TAA						No	-
CP017553	277314	SNV	T	C	No	1	Homozygous	244	244	100	1	163	89	163	89	0.353175	34	252	252	79	105	1	1		No	1	200	No	No	3	4	2	2	4	CG	CG					No	-
CP017553	277761^277762	Insertion	-	G	No	1	Homozygous	296	304	97.3684	1	171	153	175	157	0.472222	34	324	332	113	115	1	1		No	1	200	No	No	1	1	3	3	1			AOW00171.1:c.36+150dupG			AOW00171.1:c.36+150dupG	No	-	277763
CP017553	277829	SNV	C	T	No	1	Homozygous	297	298	99.6644	1	184	146	184	147	0.442424	34	330	331	116	125	1	1		No	1	200	No	Yes	1	63	1	1	45	TGCTCTGAA	TGCTCTGAA	AOW00171.1:c.36+216C>T			AOW00171.1:c.36+216C>T	No	-
CP017553	278116	SNV	T	C	No	1	Homozygous	289	289	100	1	171	145	171	145	0.458861	34	316	316	103	122	1	1		No	1	200	No	No	1	1	2	2	1			AOW00171.1:c.37-42T>C			AOW00171.1:c.37-42T>C	No	-
CP017553	280488	SNV	T	C	No	1	Homozygous	266	266	100	1	143	140	143	140	0.4947	34	283	283	105	116	1	1		No	1	200	No	No	2	1	1	1	1			AOW00172.1:c.831A>G			AOW00172.1:c.831A>G	No	No
CP017553	281088	SNV	C	T	No	1	Homozygous	232	232	100	1	129	118	129	118	0.477733	34	247	247	95	116	1	1		No	1	200	No	No	1	6	1	1	6	TTG	TTG	AOW00172.1:c.231G>A			AOW00172.1:c.231G>A	No	No
CP017553	281223	SNV	A	G	No	1	Homozygous	236	236	100	1	156	93	156	93	0.373494	34	249	249	97	107	1	1		No	1	200	No	No	2	1	1	1	1			AOW00172.1:c.96T>C			AOW00172.1:c.96T>C	No	No
CP017553	283043	SNV	A	G	No	1	Homozygous	250	250	100	1	122	142	122	142	0.462121	34	264	264	99	119	1	1		No	1	200	No	No	3	1	2	2	1							No	-
CP017553	283749	SNV	C	G	No	1	Homozygous	231	231	100	1	121	129	121	129	0.484	34	250	250	93	100	1	1		No	1	200	No	No	3	1	1	1	4		CG	AOW00174.1:c.186C>G			AOW00174.1:c.186C>G	No	No
CP017553	284454	SNV	A	C	No	1	Homozygous	277	277	100	1	133	162	133	162	0.450847	34	295	295	101	122	1	1		No	1	200	No	No	1	6	1	1	1	AAT		AOW00174.1:c.891A>C			AOW00174.1:c.891A>C	No	No
CP017553	285478	SNV	G	T	No	1	Homozygous	239	243	98.3539	1	140	110	142	112	0.44	34	250	254	91	104	1	1		No	1	200	No	No	2	4	2	2	1	TC						No	-
CP017553	285568	SNV	C	T	No	1	Homozygous	229	229	100	1	134	115	134	115	0.461847	34	249	249	91	104	1	1		No	1	200	No	No	2	1	1	1	6		ATC					No	-
CP017553	285584	SNV	T	A	No	1	Homozygous	238	238	100	1	142	115	142	115	0.447471	34	257	257	91	112	1	1		No	1	200	No	No	1	1	1	1	1							No	-
CP017553	285640	SNV	A	T	No	1	Homozygous	246	246	100	1	131	128	131	128	0.494208	34	259	259	91	115	1	1		No	1	200	No	No	1	4	1	1	1	AG						No	-
CP017553	285810	Deletion	A	-	No	1	Homozygous	201	205	98.0488	1	130	86	131	89	0.398148	32.5572	216	220	75	95	1	1		No	1	200	No	No	2	1	1	1	6		ATG					No	-
CP017553	286116	SNV	G	A	No	1	Homozygous	259	259	100	1	135	145	135	145	0.482143	34	280	280	85	83	1	1		No	1	200	No	No	1	4	1	1	1	TG						No	-
CP017553	286326^286327	Insertion	-	TAT	No	3	Homozygous	196	292	67.1233	1	98	115	161	154	0.460094	34	214	315	84	97	0.131799	0.989184	1.43	No	1	200	No	Yes	1	12	1	1	16	TA	TA					No	-
CP017553	286389	SNV	C	T	No	1	Homozygous	279	279	100	1	129	178	129	178	0.420195	34	307	307	93	117	1	1		No	1	200	No	No	2	1	1	1	1							No	-
CP017553	286402	SNV	T	A	No	1	Homozygous	272	272	100	1	111	186	111	186	0.373737	34	297	297	92	116	1	1		No	1	200	No	No	2	4	2	2	1	TA						No	-
CP017553	286484	SNV	G	A	No	1	Homozygous	233	233	100	1	90	157	90	157	0.364372	34	247	247	82	100	1	1		No	1	200	No	No	2	1	1	1	4		GA					No	-
CP017553	286990	SNV	T	G	No	1	Homozygous	303	303	100	1	171	164	171	164	0.489552	34	335	335	111	121	1	1		No	1	200	No	No	3	1	3	1	1							No	-
CP017553	287038	SNV	G	T	No	1	Homozygous	287	287	100	1	135	184	135	184	0.423197	34	319	319	106	121	1	1		No	1	200	No	No	2	1	1	1	10		GCTGA					No	-
CP017553	287117	SNV	C	T	No	1	Homozygous	225	225	100	1	143	93	143	93	0.394068	34	236	236	88	99	1	1		No	1	200	No	No	2	1	1	1	1							No	-
CP017553	287140	SNV	T	C	No	1	Homozygous	263	263	100	1	144	136	144	136	0.485714	34	280	280	93	110	1	1		No	1	200	No	No	1	4	2	2	4	TG	GT					No	-
CP017553	287168	SNV	A	T	No	1	Homozygous	288	288	100	1	191	128	191	128	0.401254	34	319	319	103	119	1	1		No	1	200	No	No	2	1	2	2	1							No	-
CP017553	287180	SNV	C	T	No	1	Homozygous	245	245	100	1	178	80	178	80	0.310078	34	258	258	93	104	1	1		No	1	200	No	No	2	1	3	3	1							No	-
CP017553	287358	Deletion	A	-	No	1	Homozygous	250	250	100	1	136	137	136	137	0.498168	33.08	273	273	91	106	1	1		No	1	200	No	No	2	1	2	2	1							No	-
CP017553	287461	SNV	T	C	No	1	Homozygous	286	286	100	1	172	138	172	138	0.445161	34	310	310	100	113	1	1		No	1	200	No	No	1	1	1	1	6		CCA					No	-
CP017553	287543	SNV	T	C	No	1	Homozygous	296	296	100	1	160	159	160	159	0.498433	34	319	319	96	103	1	1		No	1	200	No	No	1	1	2	2	1			AOW00175.1:c.40T>C	AOW00175.1:p.Ser14Pro	AOW00175.1:p.Ser14Pro	AOW00175.1:c.40T>C	No	Yes
CP017553	287565	SNV	G	T	No	1	Homozygous	272	272	100	1	147	142	147	142	0.491349	34	289	289	90	93	1	1		No	1	200	No	No	2	1	2	2	1			AOW00175.1:c.62G>T	AOW00175.1:p.Trp21Leu	AOW00175.1:p.Trp21Leu	AOW00175.1:c.62G>T	No	Yes
CP017553	287814	SNV	A	G	No	1	Homozygous	276	276	100	1	156	153	156	153	0.495146	34	309	309	104	126	1	1		No	1	200	No	No	2	1	3	3	1			AOW00175.1:c.311A>G	AOW00175.1:p.Asp104Gly	AOW00175.1:p.Asp104Gly	AOW00175.1:c.311A>G	No	Yes
CP017553	287970	SNV	A	T	No	1	Homozygous	272	272	100	1	160	136	160	136	0.459459	34	296	296	88	103	1	1		No	1	200	No	No	1	1	1	1	1			AOW00175.1:c.467A>T	AOW00175.1:p.Gln156Leu	AOW00175.1:p.Gln156Leu	AOW00175.1:c.467A>T	No	Yes
CP017553	288002	SNV	A	C	No	1	Homozygous	282	282	100	1	160	140	160	140	0.466667	34	300	300	91	104	1	1		No	1	200	No	No	2	4	2	2	1	AC		AOW00175.1:c.499A>C	AOW00175.1:p.Thr167Pro	AOW00175.1:p.Thr167Pro	AOW00175.1:c.499A>C	No	Yes
CP017553	288129	SNV	C	A	No	1	Homozygous	260	260	100	1	127	155	127	155	0.450355	34	282	282	96	106	1	1		No	1	200	No	No	3	1	3	1	1			AOW00175.1:c.626C>A	AOW00175.1:p.Pro209Gln	AOW00175.1:p.Pro209Gln	AOW00175.1:c.626C>A	No	Yes
CP017553	288186	SNV	A	G	No	1	Homozygous	280	280	100	1	129	174	129	174	0.425743	34	303	303	111	117	1	1		No	1	200	No	No	2	1	3	3	1							No	-
CP017553	288339	Deletion	A	-	No	1	Homozygous	189	202	93.5644	1	78	119	86	126	0.395939	32.9947	197	212	90	99	0.999989	1		No	1	200	No	Yes	3	1	1	1	60		CCACAACATCTCCCT					No	-
CP017553	288353	Deletion	A	-	No	1	Homozygous	147	177	83.0508	1	52	101	71	113	0.339869	33.2789	153	184	75	88	0.89747	0.988434		No	1	200	No	Yes	1	9	2	1	6	CAA	ACA					No	-
CP017553	288359	Deletion	A	-	No	1	Homozygous	151	151	100	1	53	104	53	104	0.33758	32	157	157	76	92	1	1		No	1	200	No	Yes	1	9	1	1	6	CAA	AAC					No	-
CP017553	288389	Deletion	G	-	No	1	Homozygous	150	150	100	1	64	94	64	94	0.405063	32.3333	158	158	64	83	1	1		No	1	200	No	No	2	1	1	1	1							No	-
CP017553	288896	SNV	T	C	No	1	Homozygous	273	273	100	1	166	132	166	132	0.442953	34	298	298	119	128	1	1		No	1	200	No	No	2	1	1	1	1							No	-
CP017553	289193	SNV	G	A	No	1	Homozygous	240	240	100	1	168	90	168	90	0.348837	34	258	258	89	106	1	1		No	1	200	No	Yes	1	9	1	1	6	GAG	AGA					No	-
CP017553	289657	SNV	A	G	No	1	Homozygous	226	226	100	1	130	118	130	118	0.475806	34	248	248	87	104	1	1		No	1	200	No	No	3	1	1	1	1			AOW00176.1:c.146A>G	AOW00176.1:p.Lys49Arg	AOW00176.1:p.Lys49Arg	AOW00176.1:c.146A>G	No	Yes
CP017553	289891	SNV	G	A	No	1	Homozygous	209	209	100	1	99	120	99	120	0.452055	34	219	219	89	106	1	1		No	1	200	No	No	2	1	2	2	1			AOW00176.1:c.380G>A	AOW00176.1:p.Arg127Lys	AOW00176.1:p.Arg127Lys	AOW00176.1:c.380G>A	No	Yes
CP017553	290043	SNV	C	A	No	1	Homozygous	280	280	100	1	157	135	157	135	0.462329	34	292	292	107	126	1	1		No	1	200	No	No	3	1	2	2	1			AOW00176.1:c.532C>A	AOW00176.1:p.Leu178Met	AOW00176.1:p.Leu178Met	AOW00176.1:c.532C>A	No	Yes
CP017553	290512	SNV	T	C	No	1	Homozygous	323	325	99.3846	1	178	178	179	179	0.5	34	356	358	123	135	1	1		No	1	200	No	No	1	1	1	1	6		CAG					No	-
CP017553	290558	SNV	G	A	No	1	Homozygous	325	326	99.6933	1	157	185	157	186	0.459064	34	342	343	116	125	1	1		No	1	200	No	No	2	1	1	1	1							No	-
CP017553	290657	SNV	T	C	No	1	Homozygous	310	310	100	1	153	182	153	182	0.456716	34	335	335	121	131	1	1		No	1	200	No	No	2	1	2	2	1							No	-
CP017553	290666	SNV	A	G	No	1	Homozygous	314	314	100	1	158	184	158	184	0.461988	34	342	342	125	137	1	1		No	1	200	No	No	2	1	1	1	1							No	-
CP017553	290766	SNV	T	C	No	1	Homozygous	287	287	100	1	166	137	166	137	0.452145	34	303	303	117	132	1	1		No	1	200	No	No	3	1	1	1	1							No	-
CP017553	290868	SNV	T	G	No	1	Homozygous	313	313	100	1	161	187	161	187	0.462644	34	348	348	124	136	1	1		No	1	200	No	No	2	1	3	3	1							No	-
CP017553	290993	Deletion	C	-	No	1	Homozygous	231	231	100	1	112	127	112	127	0.468619	33.6623	239	239	77	91	1	1		No	1	200	No	Yes	1	16	1	1	20	GT	TG					No	-
CP017553	291000	Deletion	G	-	No	1	Heterozygous	177	225	78.6667	1	94	89	111	121	0.486339	33.8644	183	232	66	77	0.998199	1	-0.18	No	1	200	No	Yes	1	16	1	1	22	GT	TG					No	-
CP017553	291000	SNV	G	G	Yes	1	Heterozygous	48	225	21.3333	1	17	32	111	121	0.346939	34	49	232	19	23	0.389112	0.499689		No	1	200	No	Yes	1	16	1	1	16	GT	GT					No	-
CP017553	291011..291012	MNV	TG	GT	No	2	Homozygous	130	143	90.9091	1	76	59	87	61	0.437037	34	135	148	54	63	0.999733	1		No	1	200	No	Yes	1	16	1	1	44	GT	GT					No	-
CP017553	291057	Deletion	G	-	No	1	Homozygous	130	141	92.1986	1	80	54	91	54	0.402985	33.4769	134	145	59	72	0.999875	1		No	1	200	No	Yes	1	24	1	1	24	GT	GT					No	-
CP017553	291066	Deletion	G	-	No	1	Homozygous	139	172	80.814	1	91	52	119	57	0.363636	33.6691	143	176	64	77	0.964911	0.972125	-0.26	No	1	200	No	Yes	1	22	1	1	24	GT	GT					No	-
CP017553	291070	SNV	A	T	No	1	Homozygous	173	173	100	1	116	62	116	62	0.348315	34	178	178	66	80	1	1		No	1	200	No	Yes	1	4	1	1	22	GA	GT					No	-
CP017553	291255	SNV	G	A	No	1	Homozygous	249	249	100	1	126	135	126	135	0.482759	34	261	261	89	105	1	1		No	1	200	No	No	1	1	2	2	1							No	-
CP017553	291262	SNV	C	G	No	1	Homozygous	250	250	100	1	133	131	133	131	0.496212	34	264	264	93	105	1	1		No	1	200	No	No	1	4	1	1	4	GC	GC					No	-
CP017553	291516	SNV	G	T	No	1	Homozygous	285	285	100	1	165	143	165	143	0.464286	34	308	308	104	126	1	1		No	1	200	No	No	1	1	2	2	1							No	-
CP017553	291526	SNV	C	T	No	1	Homozygous	271	272	99.6324	1	149	145	149	146	0.493197	34	294	295	99	120	1	1		No	1	200	No	No	1	10	2	2	1	CGAGT						No	-
CP017553	291529	SNV	G	A	No	1	Homozygous	289	289	100	1	158	156	158	156	0.496815	34	314	314	101	123	1	1		No	1	200	No	No	1	10	2	2	1	CGAGT						No	-
CP017553	291531^291532	Insertion	-	T	No	1	Homozygous	264	274	96.3504	1	154	134	157	142	0.465278	34	288	299	96	113	1	1		No	1	200	No	No	1	1	2	2	1							No	-
CP017553	291716	SNV	G	A	No	1	Homozygous	284	284	100	1	158	154	158	154	0.49359	34	312	312	101	114	1	1		No	1	200	No	No	1	4	1	1	1	GA						No	-
CP017553	291735	SNV	T	C	No	1	Homozygous	277	278	99.6403	1	153	150	153	151	0.49505	34	303	304	100	110	1	1		No	1	200	No	No	1	4	2	2	4	TG	TG					No	-
CP017553	291797	SNV	G	A	No	1	Homozygous	276	276	100	1	123	175	123	175	0.412752	34	298	298	107	129	1	1		No	1	200	No	No	1	1	1	1	1							No	-
CP017553	292274	SNV	G	A	No	1	Homozygous	278	278	100	1	149	146	149	146	0.494915	34	295	295	112	119	1	1		No	1	200	No	No	2	1	1	1	1							No	-
CP017553	292285	SNV	T	C	No	1	Homozygous	282	282	100	1	162	138	162	138	0.46	34	300	300	115	121	1	1		No	1	200	No	No	2	1	2	1	1							No	-
CP017553	292654	SNV	C	T	No	1	Homozygous	269	269	100	1	169	128	169	128	0.430976	34	297	297	109	117	1	1		No	1	200	No	No	2	1	2	2	1							No	-
CP017553	293331	SNV	C	G	No	1	Homozygous	290	290	100	1	195	127	195	127	0.39441	34	322	322	100	124	1	1		No	1	200	No	No	2	1	1	1	4		GT					No	-
CP017553	293492^293493	Insertion	-	C	No	1	Homozygous	257	257	100	1	116	155	116	155	0.428044	34	271	271	97	109	1	1		No	1	200	No	No	3	1	2	2	1							No	-
CP017553	293879	SNV	G	A	No	1	Homozygous	295	295	100	1	133	192	133	192	0.409231	34	325	325	114	122	1	1		No	1	200	No	No	2	1	1	1	1			AOW00177.1:c.944C>T	AOW00177.1:p.Pro315Leu	AOW00177.1:p.Pro315Leu	AOW00177.1:c.944C>T	No	Yes
CP017553	294355	SNV	C	G	No	1	Homozygous	282	282	100	1	154	147	154	147	0.488372	34	301	301	102	118	1	1		No	1	200	No	No	2	1	1	1	4		AG	AOW00177.1:c.468G>C			AOW00177.1:c.468G>C	No	No
CP017553	294599	SNV	A	G	No	1	Homozygous	261	261	100	1	154	123	154	123	0.444043	34	277	277	98	103	1	1		No	1	200	No	No	1	4	1	1	1	AC		AOW00177.1:c.224T>C	AOW00177.1:p.Val75Ala	AOW00177.1:p.Val75Ala	AOW00177.1:c.224T>C	No	Yes
CP017553	294890	SNV	C	G	No	1	Homozygous	240	240	100	1	163	95	163	95	0.368217	34	258	258	94	114	1	1		No	1	200	No	No	1	1	1	1	1							No	-
CP017553	294900	SNV	T	C	No	1	Homozygous	240	240	100	1	158	97	158	97	0.380392	34	255	255	96	113	1	1		No	1	200	No	No	2	1	2	2	1							No	-
CP017553	294905	SNV	G	C	No	1	Homozygous	260	260	100	1	174	98	174	98	0.360294	34	272	272	97	119	1	1		No	1	200	No	No	1	1	1	1	6		CAT					No	-
CP017553	295947	SNV	G	A	No	1	Homozygous	294	294	100	1	140	165	140	165	0.459016	34	305	305	101	124	1	1		No	1	200	No	No	1	1	1	1	4		CA	AOW00178.1:c.1533C>T			AOW00178.1:c.1533C>T	No	No
CP017553	296385	SNV	T	C	No	1	Homozygous	273	273	100	1	153	133	153	133	0.465035	34	286	286	97	121	1	1		No	1	200	No	No	3	1	2	2	1			AOW00178.1:c.1095A>G			AOW00178.1:c.1095A>G	No	No
CP017553	296739	SNV	A	G	No	1	Homozygous	253	253	100	1	129	151	129	151	0.460714	34	280	280	106	119	1	1		No	1	200	No	No	3	1	3	1	1			AOW00178.1:c.741T>C			AOW00178.1:c.741T>C	No	No
CP017553	297123	SNV	C	T	No	1	Homozygous	262	262	100	1	144	134	144	134	0.482014	34	278	278	103	115	1	1		No	1	200	No	No	2	1	2	2	1			AOW00178.1:c.357G>A			AOW00178.1:c.357G>A	No	No
CP017553	297290	SNV	T	C	No	1	Homozygous	308	308	100	1	184	150	184	150	0.449102	34	334	334	111	124	1	1		No	1	200	No	No	2	4	1	1	4	AG	AG	AOW00178.1:c.190A>G	AOW00178.1:p.Thr64Ala	AOW00178.1:p.Thr64Ala	AOW00178.1:c.190A>G	No	Yes
CP017553	297347	SNV	C	T	No	1	Homozygous	270	270	100	1	165	126	165	126	0.43299	34	291	291	105	119	1	1		No	1	200	No	No	2	1	3	3	1			AOW00178.1:c.133G>A	AOW00178.1:p.Ala45Thr	AOW00178.1:p.Ala45Thr	AOW00178.1:c.133G>A	No	Yes
CP017553	297580	SNV	T	C	No	1	Homozygous	249	249	100	1	132	141	132	141	0.483516	34	273	273	103	122	1	1		No	1	200	No	No	3	1	1	1	1							No	-
CP017553	297662	SNV	T	C	No	1	Homozygous	254	254	100	1	144	135	144	135	0.483871	34	279	279	104	132	1	1		No	1	200	No	No	2	1	2	2	4		TA					No	-
CP017553	297747	SNV	T	A	No	1	Homozygous	265	265	100	1	151	134	151	134	0.470175	34	285	285	109	130	1	1		No	1	200	No	No	2	1	3	3	1							No	-
CP017553	297820	SNV	A	C	No	1	Homozygous	296	296	100	1	163	157	163	157	0.490625	34	320	320	105	121	1	1		No	1	200	No	No	2	1	2	2	1			AOW00179.1:c.26-11A>C			AOW00179.1:c.26-11A>C	No	-
CP017553	298001..298008	Deletion	TCGTTTTT	-	No	8	Homozygous	196	240	81.6667	1	91	117	127	125	0.4375	32.9314	208	252	72	83	0.231527	0.956171		No	1	200	No	No	3	1	3	1	1			AOW00179.1:c.199_206delTTTTTTCG	AOW00179.1:p.Phe67fs	AOW00179.1:p.Phe67fs	AOW00179.1:c.199_206delTTTTTTCG	No	Yes	298003	298003: TTTTTTCG
CP017553	298325	SNV	C	A	No	1	Homozygous	286	286	100	1	126	181	126	181	0.410423	34	307	307	96	124	1	1		No	1	200	No	No	2	4	3	3	4	AT	AT					No	-
CP017553	298353	SNV	T	A	No	1	Homozygous	325	325	100	1	144	210	144	210	0.40678	34	354	354	101	128	1	1		No	1	200	No	Yes	1	8	1	1	1	CT						No	-
CP017553	298362	SNV	G	A	No	1	Homozygous	309	309	100	1	140	199	140	199	0.412979	34	339	339	98	123	1	1		No	1	200	No	Yes	1	6	1	1	9	AAC	AAC					No	-
CP017553	298850	SNV	C	A	No	1	Homozygous	274	274	100	1	145	153	145	153	0.486577	34	298	298	110	126	1	1		No	1	200	No	No	2	1	2	2	1							No	-
CP017553	300155	SNV	C	T	No	1	Homozygous	273	273	100	1	168	129	168	129	0.434343	34	297	297	109	119	1	1		No	1	200	No	No	2	1	2	2	1			AOW00180.1:c.291C>T			AOW00180.1:c.291C>T	No	No
CP017553	300288	SNV	G	A	No	1	Homozygous	249	249	100	1	142	127	142	127	0.472119	34	269	269	110	120	1	1		No	1	200	No	No	1	6	2	2	1	TTC		AOW00180.1:c.424G>A	AOW00180.1:p.Asp142Asn	AOW00180.1:p.Asp142Asn	AOW00180.1:c.424G>A	No	Yes
CP017553	300441	SNV	C	T	No	1	Homozygous	280	280	100	1	137	169	137	169	0.447712	34	306	306	104	118	1	1		No	1	200	No	No	1	6	1	1	1	CGC						No	-
CP017553	300632	SNV	A	G	No	1	Homozygous	286	286	100	1	162	144	162	144	0.470588	34	306	306	104	119	1	1		No	1	200	No	No	2	1	1	1	6		GGA					No	-
CP017553	300870	SNV	A	G	No	1	Heterozygous	147	406	36.2069	1	95	63	216	223	0.398734	34	158	439	87	95	0.23908	0.373205	0	No	1	200	No	No	2	1	1	1	1							No	-
CP017553	300870	SNV	A	A	Yes	1	Heterozygous	259	406	63.7931	1	121	160	216	223	0.430605	34	281	439	101	119	0.900493	0.913473		No	1	200	No	No	2	1	2	2	1							No	-
CP017553	300893	SNV	G	T	No	1	Heterozygous	153	480	31.875	1	97	68	286	233	0.412121	34	165	519	87	94	0.448254	0.99342	0	No	1	200	No	No	1	1	3	3	1							No	-
CP017553	300893	SNV	G	G	Yes	1	Heterozygous	327	480	68.125	1	189	165	286	233	0.466102	34	354	519	112	136	0.975731	1		No	1	200	No	No	1	1	1	1	1							No	-
CP017553	300951	SNV	G	A	No	1	Homozygous	401	401	100	1	184	251	184	251	0.422989	34	435	435	119	142	1	1		No	1	200	No	No	2	1	3	3	1							No	-
CP017553	300998	SNV	G	A	No	1	Homozygous	417	417	100	1	228	232	228	232	0.495652	34	460	460	126	147	1	1		No	1	200	No	No	1	4	2	2	4	CT	CT					No	-
CP017553	301139	SNV	G	A	No	1	Homozygous	246	246	100	1	113	150	113	150	0.429658	34	263	263	96	110	1	1		No	1	200	No	No	1	4	1	1	1	GT						No	-
CP017553	301196	SNV	A	G	No	1	Homozygous	276	276	100	1	175	123	175	123	0.412752	34	298	298	105	125	1	1		No	1	200	No	No	2	1	2	2	1							No	-
CP017553	301235	SNV	A	G	No	1	Homozygous	305	305	100	1	184	146	184	146	0.442424	34	330	330	114	132	1	1		No	1	200	No	No	3	6	2	2	6	AGT	AGT					No	-
CP017553	301584	SNV	T	C	No	1	Homozygous	311	311	100	1	212	119	212	119	0.359517	34	331	331	109	129	1	1		No	1	200	No	No	1	1	2	2	1							No	-
CP017553	301883	SNV	A	G	No	1	Homozygous	299	299	100	1	154	173	154	173	0.470948	34	327	327	106	136	1	1		No	1	200	No	No	1	1	1	1	4		CG	AOW00181.1:c.131A>G	AOW00181.1:p.His44Arg	AOW00181.1:p.His44Arg	AOW00181.1:c.131A>G	No	Yes
CP017553	302712	Deletion	T	-	No	1	Homozygous	187	190	98.4211	1	149	40	152	40	0.21164	30.6631	189	192	69	71	0.999999	1		No	1	200	No	No	3	1	2	2	1							No	-
CP017553	302727	Deletion	T	-	No	1	Homozygous	214	216	99.0741	1	155	71	157	71	0.314159	32.9907	226	228	84	80	1	1		No	1	200	No	No	2	1	2	2	1							No	-
CP017553	302766	SNV	C	G	No	1	Homozygous	256	256	100	1	181	92	181	92	0.336996	34	273	273	103	109	1	1		No	1	200	No	No	1	6	1	1	6	TCG	GTC					No	-
CP017553	302803	SNV	G	A	No	1	Homozygous	240	241	99.5851	1	146	119	147	119	0.449057	34	265	266	99	111	1	1		No	1	200	No	No	2	1	2	1	1							No	-
CP017553	302809	SNV	C	T	No	1	Homozygous	249	249	100	1	149	127	149	127	0.460145	34	276	276	99	114	1	1		No	1	200	No	No	2	1	1	1	6		GCT					No	-
CP017553	303102..303107	Deletion	AACTCA	-	No	6	Homozygous	189	277	68.231	1	112	93	166	134	0.453659	33.1528	205	300	77	102	0.0160465	1		No	1	200	No	Yes	1	12	1	1	18	CAACTC	CAACTC	AOW00182.1:c.132_137delAAACTC	AOW00182.1:p.Asn47_Ser48del	AOW00182.1:p.Asn47_Ser48del	AOW00182.1:c.132_137delAAACTC	No	Yes	303106	303106: AAACTC
CP017553	303179	SNV	T	C	No	1	Homozygous	259	259	100	1	124	161	124	161	0.435088	34	285	285	99	134	1	1		No	1	200	No	Yes	2	18	1	1	18	CTCCAA	CTCCAA	AOW00182.1:c.204T>C			AOW00182.1:c.204T>C	No	No
CP017553	303230	Deletion	C	-	No	1	Homozygous	262	271	96.679	1	98	179	101	187	0.353791	29.9924	277	288	101	138	0.999995	1		No	1	200	No	No	2	1	2	2	1			AOW00182.1:c.256delC	AOW00182.1:p.Leu86fs	AOW00182.1:p.Leu86fs	AOW00182.1:c.256delC	No	Yes	303230
CP017553	303242..303243	Deletion	TC	-	No	2	Homozygous	242	242	100	1	95	161	95	161	0.371094	31.9917	256	256	101	140	1	1		No	1	200	No	No	3	1	2	2	1			AOW00182.1:c.267_268delTC	AOW00182.1:p.Pro90fs	AOW00182.1:p.Pro90fs	AOW00182.1:c.267_268delTC	No	Yes	303241
CP017553	303296..303301	Deletion	CAACTC	-	No	6	Heterozygous	80	316	25.3165	1	44	41	163	177	0.482353	32.875	85	340	39	40	0.180735	0.995932	-2.42	No	1	200	No	Yes	2	24	2	1	18	CAACTC	CAACTC	AOW00182.1:c.344_349delCCAACT	AOW00182.1:p.Ser115_Asn116del	AOW00182.1:p.Ser115_Asn116del	AOW00182.1:c.344_349delCCAACT	No	Yes	303318	303318: CCAACT
CP017553	303296..303301	MNV	CAACTC	CAACTC	Yes	6	Heterozygous	236	316	74.6835	1	119	136	163	177	0.466667	34	255	340	109	146	0.985903	1		No	1	200	No	Yes	2	24	2	1	24	CAACTC	CAACTC					No	No
CP017553	304178	SNV	T	C	No	1	Homozygous	310	310	100	1	170	169	170	169	0.498525	34	339	339	109	128	1	1		No	1	200	No	No	2	6	2	1	1	TGG		AOW00182.1:c.822T>C			AOW00182.1:c.822T>C	No	No
CP017553	304418	SNV	C	T	No	1	Homozygous	303	303	100	1	154	175	154	175	0.468085	34	329	329	106	126	1	1		No	1	200	No	No	2	1	2	1	1							No	-
CP017553	305281	SNV	T	C	No	1	Homozygous	311	311	100	1	152	178	152	178	0.460606	34	330	330	123	133	1	1		No	1	200	No	No	1	4	1	1	6	TC	CTC	AOW00183.1:c.1651A>G	AOW00183.1:p.Lys551Glu	AOW00183.1:p.Lys551Glu	AOW00183.1:c.1651A>G	No	Yes
CP017553	306134..306135	MNV	TC	CT	No	2	Homozygous	263	263	100	1	163	123	163	123	0.43007	34	286	286	97	117	1	1		No	1	200	No	No	1	1	2	1	1			AOW00183.1:c.797_798delinsAG	AOW00183.1:p.Arg266Gln	AOW00183.1:p.Arg266Gln	AOW00183.1:c.797_798delinsAG	No	Yes
CP017553	306596	SNV	G	T	No	1	Homozygous	279	279	100	1	173	134	173	134	0.436482	34	307	307	99	117	1	1		No	1	200	No	No	1	6	1	1	1	GGC		AOW00183.1:c.336C>A			AOW00183.1:c.336C>A	No	No
CP017553	308096	SNV	T	C	No	1	Homozygous	308	308	100	1	161	176	161	176	0.477745	34	337	337	123	143	1	1		No	1	200	No	No	3	1	2	2	1			AOW00184.1:c.366A>G			AOW00184.1:c.366A>G	No	No
CP017553	308299	SNV	G	A	No	1	Homozygous	249	249	100	1	114	153	114	153	0.426966	34	267	267	111	120	1	1		No	1	200	No	No	1	1	1	1	1			AOW00184.1:c.325-162C>T			AOW00184.1:c.325-162C>T	No	-
CP017553	308334	SNV	G	A	No	1	Homozygous	303	303	100	1	163	178	163	178	0.478006	34	341	341	119	126	1	1		No	1	200	No	No	2	1	2	2	1			AOW00184.1:c.325-197C>T			AOW00184.1:c.325-197C>T	No	-
CP017553	308578	SNV	C	T	No	1	Homozygous	241	241	100	1	168	84	168	84	0.333333	34	252	252	83	96	1	1		No	1	200	No	No	2	1	3	3	1			AOW00184.1:c.324+18G>A			AOW00184.1:c.324+18G>A	No	-
CP017553	308749	SNV	A	G	No	1	Homozygous	263	263	100	1	109	175	109	175	0.383803	34	284	284	110	128	1	1		No	1	200	No	No	2	1	1	1	6		AGT	AOW00184.1:c.171T>C			AOW00184.1:c.171T>C	No	No
CP017553	309618	SNV	T	C	No	1	Homozygous	243	243	100	1	150	109	150	109	0.420849	34	259	259	94	104	1	1		No	1	200	No	No	2	1	2	2	1			AOW00185.1:c.442T>C			AOW00185.1:c.442T>C	No	No
CP017553	309650	SNV	C	A	No	1	Homozygous	246	246	100	1	141	121	141	121	0.461832	34	262	262	98	105	1	1		No	1	200	No	No	1	6	1	1	1	TCG		AOW00185.1:c.474C>A			AOW00185.1:c.474C>A	No	No
CP017553	310335	SNV	C	T	No	1	Homozygous	261	261	100	1	140	143	140	143	0.4947	34	283	283	102	113	1	1		No	1	200	No	No	1	1	3	3	1			AOW00186.1:c.1283G>A	AOW00186.1:p.Arg428Lys	AOW00186.1:p.Arg428Lys	AOW00186.1:c.1283G>A	No	Yes
CP017553	310505	SNV	T	C	No	1	Homozygous	262	262	100	1	150	134	150	134	0.471831	34	284	284	108	126	1	1		No	1	200	No	No	2	1	3	3	1			AOW00186.1:c.1113A>G			AOW00186.1:c.1113A>G	No	No
CP017553	310648	SNV	T	G	No	1	Homozygous	237	237	100	1	140	108	140	108	0.435484	34	248	248	100	110	1	1		No	1	200	No	No	1	6	1	1	4	TC	TC	AOW00186.1:c.970A>C			AOW00186.1:c.970A>C	No	No
CP017553	310820	SNV	T	G	No	1	Homozygous	267	267	100	1	131	150	131	150	0.466192	34	281	281	102	122	1	1		No	1	200	No	No	1	1	2	2	1			AOW00186.1:c.798A>C			AOW00186.1:c.798A>C	No	No
CP017553	310956	SNV	T	G	No	1	Homozygous	271	271	100	1	148	139	148	139	0.484321	34	287	287	98	119	1	1		No	1	200	No	No	3	1	1	1	4		TG	AOW00186.1:c.662A>C	AOW00186.1:p.Lys221Thr	AOW00186.1:p.Lys221Thr	AOW00186.1:c.662A>C	No	Yes
CP017553	311228	SNV	C	A	No	1	Homozygous	217	217	100	1	104	126	104	126	0.452174	34	230	230	93	117	1	1		No	1	200	No	No	2	1	1	1	1			AOW00186.1:c.390G>T			AOW00186.1:c.390G>T	No	No
CP017553	311375	SNV	G	A	No	1	Homozygous	266	266	100	1	133	151	133	151	0.46831	34	284	284	106	124	1	1		No	1	200	No	No	1	6	2	1	1	GTT		AOW00186.1:c.243C>T			AOW00186.1:c.243C>T	No	No
CP017553	312091	SNV	G	T	No	1	Homozygous	290	290	100	1	195	124	195	124	0.388715	34	319	319	100	119	1	1		No	1	200	No	No	2	1	3	3	1							No	-
CP017553	312321	SNV	A	C	No	1	Homozygous	284	284	100	1	136	166	136	166	0.450331	34	302	302	106	118	1	1		No	1	200	No	No	1	4	1	1	1	GA						No	-
CP017553	312489	SNV	A	T	No	1	Homozygous	285	286	99.6503	1	143	178	144	179	0.445483	34	321	323	108	123	1	1		No	1	200	No	No	3	1	1	1	6		AT					No	-
CP017553	312496	SNV	A	G	No	1	Homozygous	294	294	100	1	151	183	151	183	0.452096	34	334	334	111	130	1	1		No	1	200	No	No	1	4	1	1	1	TA						No	-
CP017553	312537	SNV	A	C	No	1	Homozygous	277	277	100	1	133	167	133	167	0.443333	34	300	300	103	122	1	1		No	1	200	No	Yes	1	8	1	1	4	TA	TA					No	-
CP017553	312688..312691	Deletion	TAGC	-	No	4	Homozygous	242	279	86.7384	1	117	149	145	158	0.43985	33.2866	266	303	94	116	0.989563	1	-1	No	1	200	No	No	1	1	1	1	1							No	-
CP017553	312776..312780	Deletion	CAACT	-	No	5	Homozygous	220	248	88.7097	1	93	138	103	156	0.402597	32.8828	231	259	82	103	0.971865	1	-1.37	No	1	200	No	No	2	1	2	2	1							No	-
CP017553	313537	SNV	G	T	No	1	Homozygous	225	225	100	1	99	136	99	136	0.421277	34	235	235	95	111	1	1		No	1	200	No	No	1	1	2	2	1			AOW00187.1:c.219C>A			AOW00187.1:c.219C>A	No	No
CP017553	313778	SNV	C	T	No	1	Homozygous	229	229	100	1	148	94	148	94	0.38843	34	242	242	98	117	1	1		No	1	200	No	No	3	4	3	1	6	TG	TG					No	-
CP017553	313847	SNV	T	G	No	1	Homozygous	226	226	100	1	139	107	139	107	0.434959	34	246	246	99	121	1	1		No	1	200	No	No	2	1	2	2	1							No	-
CP017553	314371	SNV	T	C	No	1	Homozygous	270	270	100	1	147	149	147	149	0.496622	34	296	296	95	112	1	1		No	1	200	No	No	1	1	2	2	1							No	-
CP017553	314671	SNV	A	G	No	1	Homozygous	222	223	99.5516	1	128	113	129	114	0.46888	34	241	243	103	119	1	1		No	1	200	No	No	1	4	1	1	4	CA	GC					No	-
CP017553	315519	SNV	A	G	No	1	Homozygous	258	258	100	1	157	123	157	123	0.439286	34	280	280	97	113	1	1		No	1	200	No	No	3	1	3	3	1			AOW00188.1:c.33+171A>G			AOW00188.1:c.33+171A>G	No	-
CP017553	316299	Deletion	A	-	No	1	Homozygous	114	131	87.0229	1	74	40	84	48	0.350877	31.1404	114	132	55	67	0.988659	1		No	1	200	No	Yes	1	42	1	1	42	AG	AG					No	-
CP017553	316306	Deletion	A	-	No	1	Homozygous	98	115	85.2174	1	66	32	74	41	0.326531	30.2245	98	115	48	57	0.992826	1		No	1	200	No	Yes	1	42	1	1	42	AG	AG					No	-
CP017553	316486	SNV	T	C	No	1	Homozygous	233	233	100	1	146	102	146	102	0.41129	34	248	248	89	103	1	1		No	1	200	No	No	1	1	1	1	1							No	-
CP017553	317043	SNV	T	C	No	1	Homozygous	202	202	100	1	104	112	104	112	0.481481	34	216	216	91	100	1	1		No	1	200	No	No	2	1	1	1	1							No	-
CP017553	317066	SNV	C	T	No	1	Homozygous	250	250	100	1	135	131	135	131	0.492481	34	266	266	106	113	1	1		No	1	200	No	No	1	6	3	3	1	TC						No	-
CP017553	317070	SNV	C	T	No	1	Homozygous	256	256	100	1	137	135	137	135	0.496324	34	272	272	106	116	1	1		No	1	200	No	No	1	6	1	1	6	TC	TC					No	-
CP017553	317525	SNV	T	C	No	1	Homozygous	302	302	100	1	171	152	171	152	0.470588	34	323	323	123	137	1	1		No	1	200	No	No	2	1	1	1	1			AOW00189.1:c.450T>C			AOW00189.1:c.450T>C	No	No
CP017553	317912	SNV	C	T	No	1	Homozygous	228	228	100	1	105	136	105	136	0.435685	34	241	241	98	105	1	1		No	1	200	No	No	1	6	2	2	1	AAC						No	-
CP017553	318044	SNV	T	C	No	1	Homozygous	219	219	100	1	109	126	109	126	0.46383	34	235	235	100	109	1	1		No	1	200	No	No	2	1	2	2	1							No	-
CP017553	318497	SNV	A	G	No	1	Homozygous	285	285	100	1	177	134	177	134	0.430868	34	311	311	104	117	1	1		No	1	200	No	No	2	1	3	3	1			AOW00190.1:c.135A>G			AOW00190.1:c.135A>G	No	No
CP017553	318626	SNV	C	T	No	1	Homozygous	332	332	100	1	196	163	196	163	0.454039	34	359	359	117	130	1	1		No	1	200	No	No	1	4	1	1	1	CA		AOW00190.1:c.264C>T			AOW00190.1:c.264C>T	No	No
CP017553	318659	SNV	A	G	No	1	Homozygous	340	340	100	1	178	192	178	192	0.481081	34	370	370	120	129	1	1		No	1	200	No	No	1	4	1	1	4	GT	GT	AOW00190.1:c.297A>G			AOW00190.1:c.297A>G	No	No
CP017553	319014	SNV	A	C	No	1	Homozygous	256	256	100	1	128	139	128	139	0.479401	34	267	267	97	105	1	1		No	1	200	No	No	1	1	1	1	1			AOW00190.1:c.652A>C			AOW00190.1:c.652A>C	No	No
CP017553	319804	SNV	G	A	No	1	Homozygous	263	263	100	1	131	168	131	168	0.438127	34	299	299	112	124	1	1		No	1	200	No	No	2	4	2	1	6	GA	CA					No	-
CP017553	319941	SNV	G	A	No	1	Homozygous	278	278	100	1	163	142	163	142	0.465574	34	305	305	107	124	1	1		No	1	200	No	No	2	1	2	1	1							No	-
CP017553	319975	SNV	T	C	No	1	Homozygous	260	260	100	1	144	139	144	139	0.491166	34	283	283	103	109	1	1		No	1	200	No	No	2	1	3	3	1							No	-
CP017553	320059	SNV	C	T	No	1	Homozygous	203	203	100	1	134	74	134	74	0.355769	34	208	208	92	92	1	1		No	1	200	No	No	2	1	2	2	1							No	-
CP017553	321107	SNV	A	G	No	1	Homozygous	248	248	100	1	120	148	120	148	0.447761	34	268	268	94	122	1	1		No	1	200	No	No	1	1	1	1	1							No	-
CP017553	321848	SNV	A	G	No	1	Homozygous	282	282	100	1	155	154	155	154	0.498382	34	309	309	114	125	1	1		No	1	200	No	No	1	4	2	1	1	AT						No	-
CP017553	322156	SNV	C	G	No	1	Homozygous	269	269	100	1	131	172	131	172	0.432343	34	303	303	105	125	1	1		No	1	200	No	No	1	1	1	1	8		GATG					No	-
CP017553	322334..322346	Deletion	TGCACAGGGCAAA	-	No	13	Homozygous	150	207	72.4638	1	95	62	124	90	0.394904	33.1842	157	214	50	57	0.0162819	1		No	1	200	No	No	2	1	2	2	1							No	-
CP017553	322506..322508	Deletion	CCT	-	No	3	Homozygous	214	240	89.1667	1	99	130	111	147	0.432314	33.1869	229	258	91	106	0.976016	1	-0.82	No	1	200	No	No	2	1	2	2	6		CT					No	-
CP017553	322887	SNV	C	A	No	1	Homozygous	243	243	100	1	132	130	132	130	0.496183	34	262	262	100	103	1	1		No	1	200	No	No	2	1	3	3	1							No	-
CP017553	323012	SNV	C	A	No	1	Homozygous	253	253	100	1	133	142	133	142	0.483636	34	275	275	89	108	1	1		No	1	200	No	No	3	1	1	1	1							No	-
CP017553	323156	SNV	G	T	No	1	Homozygous	224	224	100	1	127	114	127	114	0.473029	34	241	241	87	107	1	1		No	1	200	No	No	2	1	3	3	1							No	-
CP017553	323164	SNV	T	C	No	1	Homozygous	220	220	100	1	128	110	128	110	0.462185	34	238	238	85	101	1	1		No	1	200	No	No	2	4	3	3	1	GT						No	-
CP017553	323208	SNV	A	C	No	1	Homozygous	235	235	100	1	134	124	134	124	0.48062	34	258	258	89	112	1	1		No	1	200	No	No	2	1	1	1	6		ACG					No	-
CP017553	323367	SNV	C	G	No	1	Homozygous	240	240	100	1	89	178	89	178	0.333333	34	267	267	101	128	1	1		No	1	200	No	No	2	1	2	2	1							No	-
CP017553	323370^323371	Insertion	-	T	No	1	Homozygous	235	236	99.5763	1	91	170	92	170	0.348659	34	261	262	98	128	1	1		No	1	200	No	No	2	1	2	1	1							No	-
CP017553	323850^323851	Insertion	-	G	No	1	Homozygous	100	100	100	1	80	21	80	21	0.207921	34	101	101	45	50	1	1		No	1	200	No	No	3	1	1	1	6		TGT					No	-
CP017553	323884	Deletion	A	-	No	1	Homozygous	160	161	99.3789	1	105	76	105	77	0.41989	33.6625	181	182	76	81	1	1		No	1	200	No	No	1	1	1	1	1							No	-
CP017553	323902	Deletion	C	-	No	1	Homozygous	177	179	98.8827	1	120	87	120	89	0.42029	33.0734	207	209	83	89	1	1		No	1	200	No	No	2	1	1	1	6		AGT					No	-
CP017553	323970^323971	Insertion	-	GT	No	2	Homozygous	163	163	100	1	89	98	89	98	0.475936	34	187	187	83	78	1	1		No	1	200	No	No	1	1	2	2	1							No	-
CP017553	324043	Deletion	G	-	No	1	Homozygous	155	155	100	1	79	84	79	84	0.484663	33.4065	163	163	75	81	1	1		No	1	200	No	No	2	1	1	1	6		TGC					No	-
CP017553	324054	Replacement	T	AG	No	2	Homozygous	133	133	100	1	64	73	64	73	0.467153	34	137	137	63	69	1	1		No	1	200	No	No	3	1	3	3	1							No	-
CP017553	324061^324062	Insertion	-	G	No	1	Homozygous	113	113	100	1	56	61	56	61	0.478632	34	117	117	52	56	1	1		No	1	200	No	No	2	1	2	2	1							No	-
CP017553	324062^324063	Insertion	-	G	No	1	Homozygous	114	114	100	1	56	62	56	62	0.474576	34	118	118	52	56	1	1		No	1	200	No	No	2	1	1	1	4		CG					No	-
CP017553	324063^324064	Insertion	-	T	No	1	Homozygous	110	110	100	1	55	59	55	59	0.482456	34	114	114	52	55	1	1		No	1	200	No	No	2	1	2	2	1							No	-
CP017553	324077^324078	Insertion	-	A	No	1	Homozygous	107	108	99.0741	1	50	62	51	62	0.446429	34	112	113	47	51	1	1		No	1	200	No	No	2	1	2	2	1							No	-
CP017553	324182^324183	Insertion	-	AGCA	No	4	Homozygous	100	100	100	1	66	36	66	36	0.352941	34	102	102	52	59	1	1		No	1	200	No	No	2	1	1	1	6		ACG					No	-
CP017553	324206^324207	Insertion	-	G	No	1	Homozygous	168	169	99.4083	1	123	49	124	49	0.284884	34	172	173	77	88	0.999999	1		No	1	200	No	No	2	1	3	3	1							No	-
CP017553	324357	SNV	C	T	No	1	Homozygous	223	223	100	1	95	146	95	146	0.394191	34	241	241	102	117	1	1		No	1	200	No	No	2	1	3	3	1							No	-
CP017553	324727	SNV	C	T	No	1	Homozygous	247	247	100	1	133	139	133	139	0.488971	34	272	272	96	109	1	1		No	1	200	No	No	2	1	1	1	6		TA					No	-
CP017553	324792	SNV	A	G	No	1	Homozygous	238	238	100	1	133	124	133	124	0.48249	34	257	257	94	107	1	1		No	1	200	No	No	2	1	2	2	1							No	-
CP017553	324814	SNV	A	C	No	1	Homozygous	235	235	100	1	129	124	129	124	0.490119	34	253	253	95	112	1	1		No	1	200	No	No	1	1	2	2	1							No	-
CP017553	324926	SNV	T	C	No	1	Homozygous	257	257	100	1	130	147	130	147	0.469314	34	277	277	103	111	1	1		No	1	200	No	No	2	1	2	2	1							No	-
CP017553	325205^325206	Insertion	-	ATTAGT	No	6	Homozygous	155	190	81.5789	1	81	78	98	98	0.490566	34	159	196	73	81	0.222055	1	3.86	No	1	200	No	No	1	4	1	1	1	TG						No	-
CP017553	325556	SNV	G	A	No	1	Homozygous	258	258	100	1	146	132	146	132	0.47482	34	278	278	104	113	1	1		No	1	200	No	No	2	1	1	1	1			AOW00192.1:c.336C>T			AOW00192.1:c.336C>T	No	No
CP017553	326193	SNV	T	A	No	1	Homozygous	260	260	100	1	147	138	147	138	0.484211	34	285	285	95	113	1	1		No	1	200	No	No	1	1	1	1	1							No	-
CP017553	326224	SNV	G	C	No	1	Homozygous	243	243	100	1	132	129	132	129	0.494253	34	261	261	87	104	1	1		No	1	200	No	No	1	6	1	1	4	AG	AG					No	-
CP017553	326286	SNV	T	G	No	1	Homozygous	258	258	100	1	148	130	148	130	0.467626	34	278	278	89	113	1	1		No	1	200	No	No	2	1	2	2	1							No	-
CP017553	326424	SNV	A	T	No	1	Homozygous	244	244	100	1	132	136	132	136	0.492537	34	268	268	89	112	1	1		No	1	200	No	No	1	1	1	1	4		GT					No	-
CP017553	326497	SNV	C	A	No	1	Homozygous	266	266	100	1	139	148	139	148	0.484321	34	287	287	100	118	1	1		No	1	200	No	No	2	1	3	3	1							No	-
CP017553	327139	SNV	T	C	No	1	Homozygous	194	194	100	1	99	106	99	106	0.482927	34	205	205	84	99	1	1		No	1	200	No	No	2	1	2	2	1							No	-
CP017553	327292^327293	Insertion	-	G	No	1	Homozygous	151	152	99.3421	1	53	113	54	113	0.319277	34	166	167	78	84	1	1		No	1	200	No	No	2	1	2	2	1							No	-
CP017553	327301^327302	Insertion	-	CA	No	2	Homozygous	126	142	88.7324	1	47	93	51	105	0.335714	34	140	156	67	76	0.998504	1		No	1	200	No	No	2	1	2	2	1							No	-
CP017553	327312^327313	Insertion	-	C	No	1	Homozygous	109	109	100	1	31	85	31	85	0.267241	34	116	116	53	61	1	1		No	1	200	No	No	3	1	3	3	1							No	-
CP017553	327314^327315	Insertion	-	C	No	1	Homozygous	110	110	100	1	31	86	31	86	0.264957	34	117	117	53	61	1	1		No	1	200	No	No	3	1	2	1	1							No	-
CP017553	327535	SNV	T	C	No	1	Homozygous	207	207	100	1	137	89	137	89	0.393805	34	226	226	84	96	1	1		No	1	200	No	No	2	1	1	1	4		AC					No	-
CP017553	327621	SNV	C	T	No	1	Homozygous	208	208	100	1	107	114	107	114	0.484163	34	221	221	107	118	1	1		No	1	200	No	No	1	1	1	1	1							No	-
CP017553	329188	SNV	A	T	No	1	Homozygous	222	222	100	1	137	97	137	97	0.41453	34	234	234	92	106	1	1		No	1	200	No	No	1	1	1	1	1			AOW00194.1:c.27-10T>A			AOW00194.1:c.27-10T>A	No	-
CP017553	329341	SNV	T	A	No	1	Homozygous	221	221	100	1	117	118	117	118	0.497872	34	235	235	86	103	1	1		No	1	200	No	No	2	1	3	3	1							No	-
CP017553	329469	SNV	C	A	No	1	Homozygous	269	269	100	1	154	144	154	144	0.483221	34	298	298	93	118	1	1		No	1	200	No	No	2	4	2	1	6	TA	AT					No	-
CP017553	329605	SNV	T	A	No	1	Homozygous	251	251	100	1	121	143	121	143	0.458333	34	264	264	106	127	1	1		No	1	200	No	No	1	4	1	1	4	AT	AT					No	-
CP017553	329653	SNV	T	C	No	1	Homozygous	263	263	100	1	155	130	155	130	0.45614	34	285	285	113	128	1	1		No	1	200	No	No	2	1	1	1	1							No	-
CP017553	330825	SNV	G	A	No	1	Homozygous	226	227	99.5595	1	89	150	89	151	0.372385	34	239	240	85	101	1	1		No	1	200	No	No	2	1	1	1	4		GA	AOW00195.1:c.778G>A	AOW00195.1:p.Ala260Thr	AOW00195.1:p.Ala260Thr	AOW00195.1:c.778G>A	No	Yes
CP017553	330971	SNV	G	A	No	1	Homozygous	258	258	100	1	150	130	150	130	0.464286	34	280	280	99	112	1	1		No	1	200	No	No	3	6	2	2	6	TCA	ATC	AOW00195.1:c.924G>A			AOW00195.1:c.924G>A	No	No
CP017553	331777	SNV	A	T	No	1	Homozygous	131	131	100	1	99	35	99	35	0.261194	34	134	134	62	77	1	1		No	1	200	No	No	2	4	3	3	4	CG	CG					No	-
CP017553	333244	SNV	A	G	No	1	Homozygous	282	282	100	1	174	123	174	123	0.414141	34	297	297	111	139	1	1		No	1	200	No	No	2	4	2	1	4	TG	GT					No	-
CP017553	333427	SNV	A	G	No	1	Homozygous	281	281	100	1	129	179	129	179	0.418831	34	308	308	102	124	1	1		No	1	200	No	No	2	4	1	1	4	TC	TC					No	-
CP017553	333864	SNV	T	G	No	1	Homozygous	272	272	100	1	133	163	133	163	0.449324	34	296	296	100	123	1	1		No	1	200	No	No	1	4	1	1	1	TA						No	-
CP017553	334441	SNV	G	A	No	1	Homozygous	266	267	99.6255	1	117	172	117	173	0.404844	34	289	290	104	110	1	1		No	1	200	No	Yes	1	8	1	1	10	TA	TA					No	-
CP017553	335239	SNV	T	A	No	1	Homozygous	312	312	100	1	212	133	212	133	0.385507	34	345	345	104	127	1	1		No	1	200	No	No	3	1	3	1	1							No	-
CP017553	339123	SNV	C	G	No	1	Homozygous	259	259	100	1	143	140	143	140	0.4947	34	283	283	96	111	1	1		No	1	200	No	No	3	1	2	2	1			AOW00199.1:c.513G>C			AOW00199.1:c.513G>C	No	No
CP017553	339911	SNV	G	T	No	1	Homozygous	276	277	99.639	1	142	151	142	152	0.484642	34	293	294	107	119	1	1		No	1	200	No	No	1	4	1	1	6	AT	AT	AOW00199.1:c.19+78C>A			AOW00199.1:c.19+78C>A	No	-
CP017553	340964	SNV	T	C	No	1	Homozygous	278	278	100	1	151	146	151	146	0.491582	34	297	297	97	120	1	1		No	1	200	No	No	2	1	1	1	1							No	-
CP017553	342383	SNV	A	G	No	1	Homozygous	276	276	100	1	196	100	196	100	0.337838	34	296	296	102	119	1	1		No	1	200	No	No	2	1	2	2	1							No	-
CP017553	342694	SNV	C	A	No	1	Homozygous	286	286	100	1	173	135	173	135	0.438312	34	308	308	108	119	1	1		No	1	200	No	No	1	4	1	1	4	GA	GA					No	-
CP017553	342696	SNV	C	T	No	1	Homozygous	271	272	99.6324	1	166	120	167	120	0.41958	34	286	287	107	119	1	1		No	1	200	No	No	2	1	1	1	1							No	-
CP017553	342819	SNV	A	G	No	1	Homozygous	293	293	100	1	135	173	135	173	0.438312	34	308	308	106	127	1	1		No	1	200	No	No	1	4	1	1	1	AC						No	-
CP017553	342838^342839	Insertion	-	AT	No	2	Homozygous	271	287	94.4251	1	133	156	137	169	0.460208	34	289	306	103	129	0.999944	1		No	1	200	No	No	3	1	3	1	4		AT					No	-
CP017553	342886	SNV	G	A	No	1	Homozygous	278	278	100	1	139	164	139	164	0.458746	34	303	303	105	135	1	1		No	1	200	No	No	1	4	1	1	4	CT	CT					No	-
CP017553	342999	SNV	C	T	No	1	Homozygous	298	298	100	1	168	162	168	162	0.490909	34	330	330	103	136	1	1		No	1	200	No	No	1	4	2	2	1	AC						No	-
CP017553	343226	SNV	T	C	No	1	Homozygous	279	279	100	1	131	173	131	173	0.430921	34	304	304	99	119	1	1		No	1	200	No	No	3	1	2	2	1							No	-
CP017553	343429	SNV	A	G	No	1	Homozygous	256	256	100	1	130	151	130	151	0.462633	34	281	281	95	119	1	1		No	1	200	No	No	1	4	1	1	1	AT						No	-
CP017553	343863	SNV	C	A	No	1	Homozygous	267	267	100	1	134	160	134	160	0.455782	34	294	294	97	118	1	1		No	1	200	No	No	2	1	2	1	4		CA					No	-
CP017553	344021	SNV	T	G	No	1	Homozygous	267	267	100	1	176	121	176	121	0.407407	34	297	297	99	119	1	1		No	1	200	No	No	2	1	2	1	1							No	-
CP017553	344343	SNV	G	A	No	1	Homozygous	247	247	100	1	121	141	121	141	0.461832	34	262	262	101	127	1	1		No	1	200	No	No	3	1	1	1	4		AG	AOW00202.1:c.132G>A			AOW00202.1:c.132G>A	No	No
CP017553	344617	SNV	A	T	No	1	Homozygous	286	286	100	1	163	144	163	144	0.469055	34	307	307	107	118	1	1		No	1	200	No	No	2	1	3	3	1			AOW00202.1:c.406A>T	AOW00202.1:p.Ile136Phe	AOW00202.1:p.Ile136Phe	AOW00202.1:c.406A>T	No	Yes
CP017553	344650	SNV	A	G	No	1	Homozygous	262	262	100	1	132	147	132	147	0.473118	34	279	279	107	116	1	1		No	1	200	No	No	2	1	2	1	1			AOW00202.1:c.439A>G	AOW00202.1:p.Thr147Ala	AOW00202.1:p.Thr147Ala	AOW00202.1:c.439A>G	No	Yes
CP017553	345121	SNV	C	T	No	1	Homozygous	220	220	100	1	149	89	149	89	0.37395	34	238	238	84	102	1	1		No	1	200	No	No	2	1	2	1	1			AOW00203.1:c.37C>T	AOW00203.1:p.His13Tyr	AOW00203.1:p.His13Tyr	AOW00203.1:c.37C>T	No	Yes
CP017553	345297	SNV	T	C	No	1	Homozygous	284	284	100	1	157	159	157	159	0.496835	34	316	316	104	115	1	1		No	1	200	No	No	1	4	1	1	1	TA		AOW00203.1:c.213T>C			AOW00203.1:c.213T>C	No	No
CP017553	345417	SNV	T	C	No	1	Homozygous	286	286	100	1	137	174	137	174	0.440514	34	311	311	99	104	1	1		No	1	200	No	No	1	4	1	1	1	AT		AOW00203.1:c.333T>C			AOW00203.1:c.333T>C	No	No
CP017553	345720	SNV	G	T	No	1	Homozygous	284	284	100	1	153	154	153	154	0.498371	34	307	307	103	115	1	1		No	1	200	No	No	2	1	1	1	4		CT	AOW00203.1:c.636G>T			AOW00203.1:c.636G>T	No	No
CP017553	345831	SNV	G	A	No	1	Homozygous	298	298	100	1	165	162	165	162	0.495413	34	327	327	91	127	1	1		No	1	200	No	No	1	4	1	1	1	TG		AOW00203.1:c.747G>A			AOW00203.1:c.747G>A	No	No
CP017553	345843	SNV	G	A	No	1	Homozygous	280	280	100	1	151	155	151	155	0.493464	34	306	306	93	123	1	1		No	1	200	No	No	1	6	2	1	1	TGC		AOW00203.1:c.759G>A			AOW00203.1:c.759G>A	No	No
CP017553	345993	SNV	A	G	No	1	Homozygous	292	292	100	1	145	170	145	170	0.460317	34	315	315	117	122	1	1		No	1	200	No	No	3	1	2	2	1			AOW00203.1:c.909A>G			AOW00203.1:c.909A>G	No	No
CP017553	346095	SNV	A	G	No	1	Homozygous	301	301	100	1	172	159	172	159	0.480363	34	331	331	122	130	1	1		No	1	200	No	No	3	1	2	2	1			AOW00203.1:c.1011A>G			AOW00203.1:c.1011A>G	No	No
CP017553	346215	SNV	G	C	No	1	Homozygous	287	287	100	1	161	154	161	154	0.488889	34	315	315	112	125	1	1		No	1	200	No	No	2	1	2	2	1			AOW00203.1:c.1131G>C			AOW00203.1:c.1131G>C	No	No
CP017553	346724^346725	Insertion	-	CAC	No	3	Homozygous	248	285	87.0175	1	145	123	160	146	0.458955	34	268	306	93	103	0.70578	1	2.75	No	1	200	No	Yes	1	6	1	1	9	CAC	CAC					No	-
CP017553	347271	SNV	C	G	No	1	Homozygous	297	297	100	1	144	172	144	172	0.455696	34	316	316	106	128	1	1		No	1	200	No	Yes	2	10	2	1	6	CA	ACA					No	-
CP017553	347747	SNV	A	G	No	1	Homozygous	323	323	100	1	232	119	232	119	0.339031	34	351	351	118	131	1	1		No	1	200	No	No	3	1	1	1	6		AG					No	-
CP017553	347907	SNV	A	C	No	1	Homozygous	286	286	100	1	135	176	135	176	0.434084	34	311	311	102	108	1	1		No	1	200	No	No	3	1	2	2	1							No	-
CP017553	349414	SNV	G	A	No	1	Homozygous	317	317	100	1	196	166	196	166	0.458564	34	362	362	115	130	1	1		No	1	200	No	No	2	1	2	1	1							No	-
CP017553	349549	SNV	T	C	No	1	Homozygous	312	312	100	1	162	165	162	165	0.495413	34	327	327	113	134	1	1		No	1	200	No	No	2	1	1	1	1							No	-
CP017553	349645	SNV	T	G	No	1	Homozygous	293	293	100	1	147	176	147	176	0.455108	34	323	323	101	128	1	1		No	1	200	No	No	1	6	2	1	1	AT						No	-
CP017553	349803	SNV	A	C	No	1	Homozygous	288	288	100	1	166	146	166	146	0.467949	34	312	312	101	134	1	1		No	1	200	No	No	1	1	1	1	6		CT					No	-
CP017553	350069..350070	MNV	TC	CT	No	2	Homozygous	289	293	98.6348	1	159	152	162	153	0.488746	34	311	315	112	120	1	1		No	1	200	No	Yes	1	8	2	1	4	TC	TC					No	-
CP017553	350085	Deletion	T	-	No	1	Homozygous	306	308	99.3506	1	156	173	158	173	0.474164	31.2418	329	331	117	130	1	1		No	1	200	No	No	3	1	2	2	1							No	-
CP017553	350155	SNV	C	T	No	1	Homozygous	282	282	100	1	148	158	148	158	0.48366	34	306	306	114	136	1	1		No	1	200	No	No	2	1	2	2	1							No	-
CP017553	350234	SNV	G	T	No	1	Homozygous	329	329	100	1	202	168	202	168	0.454054	34	370	370	113	134	1	1		No	1	200	No	No	1	4	1	1	4	CA	CA					No	-
CP017553	350371	SNV	C	A	No	1	Homozygous	276	276	100	1	142	156	142	156	0.47651	34	298	298	117	129	1	1		No	1	200	No	No	2	1	2	2	1							No	-
CP017553	350972	Deletion	T	-	No	1	Homozygous	251	261	96.1686	1	119	148	123	154	0.445693	33.1713	267	277	104	96	0.999997	1		No	1	200	No	No	3	1	1	1	6		CCT	AOW00205.1:c.226delT	AOW00205.1:p.Ser76fs	AOW00205.1:p.Ser76fs	AOW00205.1:c.226delT	No	Yes	350972
CP017553	350987	Deletion	A	-	No	1	Homozygous	211	211	100	1	101	121	101	121	0.454955	33.4218	222	222	88	73	1	1		No	1	200	No	No	2	1	3	3	1				AOW00205.1:p.*80fs	AOW00205.1:p.*80fs		No	Yes
CP017553	350989	SNV	C	T	No	1	Homozygous	205	205	100	1	99	115	99	115	0.462617	34	214	214	87	72	1	1		No	1	200	No	No	3	1	2	2	1							No	-
CP017553	351039	Deletion	G	-	No	1	Homozygous	158	158	100	1	45	115	45	115	0.28125	29.2532	160	160	71	91	1	1		No	1	200	No	No	3	1	2	2	1							No	-
CP017553	352788	SNV	A	C	No	1	Homozygous	289	289	100	1	151	160	151	160	0.485531	34	311	311	95	112	1	1		No	1	200	No	No	3	6	2	2	6	GGT	GGT	AOW00206.1:c.1587A>C			AOW00206.1:c.1587A>C	No	No
CP017553	353963	SNV	A	G	No	1	Homozygous	280	280	100	1	172	135	172	135	0.439739	34	307	307	94	97	1	1		No	1	200	No	No	2	1	1	1	6		CGA					No	-
CP017553	354735	SNV	G	A	No	1	Homozygous	312	312	100	1	182	149	182	149	0.450151	34	331	331	123	130	1	1		No	1	200	No	No	1	1	1	1	4		AC	AOW00207.1:c.182C>T	AOW00207.1:p.Ala61Val	AOW00207.1:p.Ala61Val	AOW00207.1:c.182C>T	No	Yes
CP017553	354878	SNV	C	T	No	1	Homozygous	297	297	100	1	148	177	148	177	0.455385	34	325	325	113	115	1	1		No	1	200	No	No	3	1	2	2	1			AOW00207.1:c.39G>A			AOW00207.1:c.39G>A	No	No
CP017553	354893	SNV	C	T	No	1	Homozygous	303	303	100	1	148	175	148	175	0.458204	34	323	323	114	120	1	1		No	1	200	No	No	2	1	1	1	1			AOW00207.1:c.24G>A			AOW00207.1:c.24G>A	No	No
CP017553	354943	SNV	A	C	No	1	Homozygous	324	324	100	1	145	199	145	199	0.421512	34	344	344	109	118	1	1		No	1	200	No	No	1	4	1	1	1	AT						No	-
CP017553	355458	SNV	C	A	No	1	Homozygous	274	274	100	1	103	191	103	191	0.35034	34	294	294	99	130	1	1		No	1	200	No	No	1	1	1	1	1							No	-
CP017553	355512	SNV	C	A	No	1	Homozygous	291	291	100	1	137	171	137	171	0.444805	34	308	308	107	134	1	1		No	1	200	No	No	2	1	3	3	1							No	-
CP017553	355563..355568	Deletion	GGTGGT	-	No	6	Homozygous	273	310	88.0645	1	158	139	163	172	0.468013	33.4425	297	335	92	125	0.575317	1	-0.46	No	1	200	No	No	1	6	1	1	1	GGT						No	-
CP017553	355708	SNV	G	C	No	1	Homozygous	323	323	100	1	170	179	170	179	0.487106	34	349	349	121	140	1	1		No	1	200	No	No	3	4	3	1	1	GA						No	-
CP017553	355783	SNV	G	C	No	1	Homozygous	286	286	100	1	130	181	130	181	0.418006	34	311	311	101	122	1	1		No	1	200	No	No	2	1	1	1	1							No	-
CP017553	356544	SNV	T	G	No	1	Homozygous	329	329	100	1	165	218	165	218	0.430809	34	383	383	114	129	1	1		No	1	200	No	No	2	1	1	1	6		ATG					No	-
CP017553	356717	SNV	T	C	No	1	Homozygous	321	321	100	1	198	156	198	156	0.440678	34	354	354	104	120	1	1		No	1	200	No	No	3	1	3	2	1							No	-
CP017553	356814	SNV	A	G	No	1	Homozygous	261	261	100	1	142	136	142	136	0.489209	34	278	278	101	118	1	1		No	1	200	No	No	3	1	2	2	1			AOW00208.1:c.68A>G	AOW00208.1:p.Glu23Gly	AOW00208.1:p.Glu23Gly	AOW00208.1:c.68A>G	No	Yes
CP017553	356845	SNV	C	A	No	1	Homozygous	293	293	100	1	126	190	126	190	0.398734	34	316	316	112	122	1	1		No	1	200	No	No	2	1	2	2	1			AOW00208.1:c.99C>A			AOW00208.1:c.99C>A	No	No
CP017553	357700	SNV	T	C	No	1	Homozygous	313	313	100	1	191	154	191	154	0.446377	34	345	345	116	121	1	1		No	1	200	No	No	1	1	1	1	4		AC	AOW00208.1:c.954T>C			AOW00208.1:c.954T>C	No	No
CP017553	357807	SNV	T	C	No	1	Homozygous	320	320	100	1	172	169	172	169	0.495601	34	341	341	110	124	1	1		No	1	200	No	No	1	1	1	1	4		AC	AOW00208.1:c.1061T>C	AOW00208.1:p.Ile354Thr	AOW00208.1:p.Ile354Thr	AOW00208.1:c.1061T>C	No	Yes
CP017553	357863	SNV	G	A	No	1	Homozygous	294	294	100	1	130	185	130	185	0.412698	34	315	315	96	118	1	1		No	1	200	No	No	3	1	3	1	6		TGA	AOW00208.1:c.1117G>A	AOW00208.1:p.Ala373Thr	AOW00208.1:p.Ala373Thr	AOW00208.1:c.1117G>A	No	Yes
CP017553	357988	SNV	G	A	No	1	Homozygous	262	262	100	1	116	169	116	169	0.407018	34	285	285	92	109	1	1		No	1	200	No	No	1	1	1	1	4		CA	AOW00209.1:c.6+23G>A			AOW00209.1:c.6+23G>A	No	-
CP017553	358470	SNV	T	C	No	1	Homozygous	284	284	100	1	164	140	164	140	0.460526	34	304	304	92	115	1	1		No	1	200	No	No	2	1	2	1	1							No	-
CP017553	359375	SNV	A	G	No	1	Homozygous	279	279	100	1	144	152	144	152	0.486486	34	296	296	106	110	1	1		No	1	200	No	No	1	1	2	2	1							No	-
CP017553	360859	SNV	A	G	No	1	Homozygous	231	231	100	1	119	125	119	125	0.487705	34	244	244	75	93	1	1		No	1	200	No	No	2	1	2	1	1			AOW00211.1:c.1636T>C			AOW00211.1:c.1636T>C	No	No
CP017553	361272	SNV	C	T	No	1	Homozygous	293	293	100	1	150	168	150	168	0.471698	34	318	318	108	121	1	1		No	1	200	No	No	1	1	1	1	1			AOW00211.1:c.1223G>A	AOW00211.1:p.Ser408Asn	AOW00211.1:p.Ser408Asn	AOW00211.1:c.1223G>A	No	Yes
CP017553	361357	SNV	T	A	No	1	Homozygous	298	298	100	1	147	176	147	176	0.455108	34	323	323	109	132	1	1		No	1	200	No	No	2	1	2	2	1			AOW00211.1:c.1138A>T	AOW00211.1:p.Met380Leu	AOW00211.1:p.Met380Leu	AOW00211.1:c.1138A>T	No	Yes
CP017553	361364	SNV	T	G	No	1	Homozygous	295	295	100	1	155	166	155	166	0.482866	34	321	321	110	132	1	1		No	1	200	No	No	1	4	2	2	1	TG		AOW00211.1:c.1131A>C			AOW00211.1:c.1131A>C	No	No
CP017553	361844	SNV	C	T	No	1	Homozygous	321	321	100	1	176	171	176	171	0.492795	34	347	347	113	129	1	1		No	1	200	No	No	2	4	3	3	1	CA		AOW00211.1:c.651G>A			AOW00211.1:c.651G>A	No	No
CP017553	362485	SNV	T	C	No	1	Homozygous	267	267	100	1	130	156	130	156	0.454545	34	286	286	107	126	1	1		No	1	200	No	Yes	1	8	1	1	4	TG	TG	AOW00211.1:c.10A>G	AOW00211.1:p.Thr4Ala	AOW00211.1:p.Thr4Ala	AOW00211.1:c.10A>G	No	Yes
CP017553	363033	SNV	C	A	No	1	Homozygous	321	321	100	1	128	221	128	221	0.366762	34	349	349	100	126	1	1		No	1	200	No	No	1	4	3	3	1	AC						No	-
CP017553	363121	SNV	G	A	No	1	Homozygous	260	260	100	1	97	185	97	185	0.343972	34	282	282	88	114	1	1		No	1	200	No	No	2	6	1	1	4	CAC	AC					No	-
CP017553	363176	SNV	G	T	No	1	Homozygous	297	297	100	1	196	143	196	143	0.421829	34	339	339	87	118	1	1		No	1	200	No	No	3	1	3	3	1							No	-
CP017553	363230	SNV	G	A	No	1	Homozygous	296	296	100	1	199	127	199	127	0.389571	34	326	326	89	115	1	1		No	1	200	No	No	1	1	3	3	1							No	-
CP017553	363310	SNV	C	G	No	1	Homozygous	233	233	100	1	142	107	142	107	0.429719	34	249	249	91	112	1	1		No	1	200	No	No	1	4	1	1	4	TG	GT					No	-
CP017553	363438	SNV	T	C	No	1	Homozygous	402	402	100	1	187	243	187	243	0.434884	34	430	430	117	139	1	1		No	1	200	No	No	1	1	1	1	4		GC					No	-
CP017553	363921	SNV	C	G	No	1	Homozygous	311	311	100	1	203	137	203	137	0.402941	34	340	340	105	116	1	1		No	1	200	No	No	1	4	1	1	4	GA	GA					No	-
CP017553	364064	SNV	T	C	No	1	Homozygous	284	284	100	1	139	161	139	161	0.463333	34	300	300	96	121	1	1		No	1	200	No	No	1	4	2	2	4	TC	TC					No	-
CP017553	364258	SNV	A	G	No	1	Homozygous	271	271	100	1	181	112	181	112	0.382253	34	293	293	90	104	1	1		No	1	200	No	No	2	1	2	1	1							No	-
CP017553	364332	SNV	A	C	No	1	Homozygous	294	294	100	1	172	155	172	155	0.474006	34	327	327	89	102	1	1		No	1	200	No	No	1	4	2	2	1	GC						No	-
CP017553	364894	SNV	C	T	No	1	Homozygous	296	296	100	1	212	108	212	108	0.3375	34	320	320	103	113	1	1		No	1	200	No	No	3	1	2	2	1			AOW00212.1:c.2049G>A			AOW00212.1:c.2049G>A	No	No
CP017553	365199	SNV	T	G	No	1	Homozygous	819	1098	74.5902	1	665	251	832	385	0.274017	34	916	1217	153	175	0.548102	0.858008		No	1	200	No	No	1	6	1	1	6	ATC	ATC	AOW00212.1:c.1744A>C	AOW00212.1:p.Met582Leu	AOW00212.1:p.Met582Leu	AOW00212.1:c.1744A>C	No	Yes
CP017553	365203	SNV	A	C	No	1	Homozygous	787	1062	74.1055	1	636	247	804	380	0.279728	34	883	1184	144	167	0.666681	0.891026		No	1	200	No	No	1	6	2	2	1	ATC		AOW00212.1:c.1740T>G	AOW00212.1:p.Asp580Glu	AOW00212.1:p.Asp580Glu	AOW00212.1:c.1740T>G	No	Yes
CP017553	365215..365216	MNV	CG	GC	No	2	Homozygous	727	1005	72.3383	1	582	215	749	360	0.269762	34	797	1109	121	137	0.182073	0.607008	0	No	1	200	No	No	1	4	2	1	1	CG		AOW00212.1:c.1727_1728delinsGC	AOW00212.1:p.Ala576Gly	AOW00212.1:p.Ala576Gly	AOW00212.1:c.1727_1728delinsGC	No	Yes
CP017553	365221	SNV	G	A	No	1	Homozygous	674	922	73.102	1	533	203	710	302	0.275815	34	736	1012	117	131	0.126434	1		No	1	200	No	No	1	1	1	1	4		CA	AOW00212.1:c.1722C>T			AOW00212.1:c.1722C>T	No	No
CP017553	365225	SNV	T	A	No	1	Homozygous	689	962	71.6216	1	540	210	713	342	0.28	34	750	1055	117	132	0.0268909	0.858947		No	1	200	No	No	2	1	2	1	1			AOW00212.1:c.1718A>T	AOW00212.1:p.Glu573Val	AOW00212.1:p.Glu573Val	AOW00212.1:c.1718A>T	No	Yes
CP017553	365280	SNV	C	G	No	1	Homozygous	916	1224	74.8366	1	606	442	762	638	0.421756	34	1048	1400	144	166	0.81839	1		No	1	200	No	No	1	6	2	2	1	TCG		AOW00212.1:c.1663G>C	AOW00212.1:p.Glu555Gln	AOW00212.1:p.Glu555Gln	AOW00212.1:c.1663G>C	No	Yes
CP017553	365287..365288	MNV	AA	GT	No	2	Homozygous	980	1295	75.6757	1	643	476	796	682	0.42538	34	1119	1478	153	178	0.868375	1	0	No	1	200	No	No	1	4	2	2	4	GA	CG	AOW00212.1:c.1655_1656delinsAC	AOW00212.1:p.Val552Asp	AOW00212.1:p.Val552Asp	AOW00212.1:c.1655_1656delinsAC	No	Yes
CP017553	365295	SNV	G	C	No	1	Homozygous	991	1307	75.8225	1	642	499	805	698	0.437336	34	1141	1503	158	179	0.890113	1		No	1	200	No	No	2	1	3	3	1			AOW00212.1:c.1648C>G	AOW00212.1:p.Gln550Glu	AOW00212.1:p.Gln550Glu	AOW00212.1:c.1648C>G	No	Yes
CP017553	365308	SNV	T	C	No	1	Heterozygous	991	1270	78.0315	1	658	485	816	640	0.424322	34	1143	1456	160	185	0.998915	1	0	No	1	200	No	No	2	1	1	1	1			AOW00212.1:c.1635A>G			AOW00212.1:c.1635A>G	No	No
CP017553	365308	SNV	T	T	Yes	1	Heterozygous	279	1270	21.9685	1	158	155	816	640	0.495208	34	313	1456	98	115	0.104888	0.752429		No	1	200	No	No	2	1	2	2	1							No	No
CP017553	365314	SNV	C	G	No	1	Homozygous	810	1125	72	1	457	433	620	626	0.486517	34	890	1246	135	149	0.640449	1		No	1	200	No	No	2	1	2	1	4		GA	AOW00212.1:c.1629G>C			AOW00212.1:c.1629G>C	Yes	No
CP017553	365316	SNV	G	T	No	1	Homozygous	741	1053	70.3704	1	441	371	608	559	0.456897	34	812	1167	130	142	0.658332	1		No	1	200	No	No	1	1	1	1	4		AT	AOW00212.1:c.1627C>A	AOW00212.1:p.Leu543Met	AOW00212.1:p.Leu543Met	AOW00212.1:c.1627C>A	Yes	Yes
CP017553	365319..365322	MNV	ACCT	GGGC	No	4	Homozygous	828	1176	70.4082	1	467	446	640	680	0.488499	34	913	1320	138	157	0.0707178	1	0	No	1	200	No	No	2	1	1	3	1			AOW00212.1:c.1621_1624delinsGCCC	AOW00212.1:p.Arg541_Tyr542delinsAlaHis	AOW00212.1:p.Arg541_Tyr542delinsAlaHis	AOW00212.1:c.1621_1624delinsGCCC	No	Yes
CP017553	365331	SNV	G	C	No	1	Homozygous	958	1281	74.7853	1	553	514	697	733	0.481724	34	1067	1430	171	190	0.755963	1		No	1	200	No	No	1	6	2	1	1	GAA		AOW00212.1:c.1612C>G	AOW00212.1:p.Leu538Val	AOW00212.1:p.Leu538Val	AOW00212.1:c.1612C>G	No	Yes
CP017553	365336	SNV	G	C	No	1	Homozygous	926	1241	74.6172	1	543	489	678	702	0.473837	34	1032	1380	167	189	0.538133	1		No	1	200	No	No	1	1	2	2	1			AOW00212.1:c.1607C>G	AOW00212.1:p.Ala536Gly	AOW00212.1:p.Ala536Gly	AOW00212.1:c.1607C>G	No	Yes
CP017553	365348	SNV	A	T	No	1	Homozygous	757	1086	69.7053	1	440	393	584	610	0.471789	34	833	1194	133	151	0.0437907	1		No	1	200	No	No	1	1	1	1	1			AOW00212.1:c.1595T>A	AOW00212.1:p.Val532Asp	AOW00212.1:p.Val532Asp	AOW00212.1:c.1595T>A	No	Yes
CP017553	365354	SNV	C	T	No	1	Homozygous	738	1048	70.4198	1	429	380	572	579	0.469716	34	809	1151	132	150	0.0884399	1		No	1	200	No	No	3	1	3	1	1			AOW00212.1:c.1589G>A	AOW00212.1:p.Arg530His	AOW00212.1:p.Arg530His	AOW00212.1:c.1589G>A	No	Yes
CP017553	365356	Replacement	A	TT	No	2	Homozygous	760	1084	70.1107	1	449	388	601	593	0.46356	34	837	1194	134	155	0.142176	1	1.23	No	1	200	No	No	1	1	1	1	6		TTC	AOW00212.1:c.1587delinsAA	AOW00212.1:p.Ser529fs	AOW00212.1:p.Ser529fs	AOW00212.1:c.1587delinsAA	No	Yes
CP017553	365360	Deletion	C	-	No	1	Homozygous	764	1095	69.7717	1	449	393	609	596	0.466746	33.3351	842	1205	133	151	0.0236189	1		No	1	200	No	No	2	6	3	3	1	TGT		AOW00212.1:c.1583delG	AOW00212.1:p.Arg528fs	AOW00212.1:p.Arg528fs	AOW00212.1:c.1583delG	No	Yes	365359
CP017553	365370..365371	MNV	GC	CG	No	2	Heterozygous	1077	1421	75.7917	1	606	607	777	813	0.499588	34	1213	1590	174	210	0.994737	1	0	No	1	200	No	No	1	6	1	1	4	CAG	AC	AOW00212.1:c.1572_1573delinsCG	AOW00212.1:p.Leu525Val	AOW00212.1:p.Leu525Val	AOW00212.1:c.1572_1573delinsCG	No	Yes
CP017553	365370..365371	MNV	GC	GC	Yes	2	Heterozygous	343	1421	24.1379	1	170	206	777	813	0.452128	34	376	1590	121	136	0.067434	0.979914		No	1	200	No	No	1	6	1	1	6	CAG	CAG					No	No
CP017553	365380	SNV	C	G	No	1	Heterozygous	1107	1437	77.0355	1	619	619	781	812	0.5	34	1238	1593	178	209	0.997188	1	0	No	1	200	No	No	2	1	2	1	1			AOW00212.1:c.1563G>C	AOW00212.1:p.Met521Ile	AOW00212.1:p.Met521Ile	AOW00212.1:c.1563G>C	No	Yes
CP017553	365380	SNV	C	C	Yes	1	Heterozygous	330	1437	22.9645	1	162	193	781	812	0.456338	34	355	1593	117	129	0.261854	0.994101		No	1	200	No	No	2	1	2	1	1							No	No
CP017553	365384..365385	MNV	CA	TT	No	2	Heterozygous	1070	1411	75.8327	1	596	593	766	792	0.498738	34	1189	1558	171	203	0.99994	1	0	No	1	200	No	No	1	4	1	1	12	CA	TTCATG	AOW00212.1:c.1558_1559delinsAA	AOW00212.1:p.Cys520Asn	AOW00212.1:p.Cys520Asn	AOW00212.1:c.1558_1559delinsAA	No	Yes
CP017553	365384..365385	MNV	CA	CA	Yes	2	Heterozygous	341	1411	24.1673	1	166	203	766	792	0.449864	34	369	1558	122	139	0.80611	0.994659		No	1	200	No	No	1	4	1	1	4	CA	CA					No	No
CP017553	365401	SNV	A	G	No	1	Heterozygous	1043	1366	76.3543	1	547	608	713	788	0.473593	34	1155	1501	170	195	0.99975	1	0	No	1	200	No	No	2	1	2	2	1			AOW00212.1:c.1542T>C			AOW00212.1:c.1542T>C	No	No
CP017553	365401	SNV	A	A	Yes	1	Heterozygous	323	1366	23.6457	1	166	180	713	788	0.479769	34	346	1501	116	127	0.796205	1		No	1	200	No	No	2	1	2	2	1							No	No
CP017553	365404	SNV	C	G	No	1	Heterozygous	1046	1368	76.462	1	558	598	728	777	0.482699	34	1156	1505	167	197	0.994949	1	0	No	1	200	No	No	1	1	1	1	1			AOW00212.1:c.1539G>C			AOW00212.1:c.1539G>C	No	No
CP017553	365404	SNV	C	C	Yes	1	Heterozygous	322	1368	23.538	1	170	179	728	777	0.487106	34	349	1505	115	126	0.363731	1		No	1	200	No	No	1	1	1	1	1							No	No
CP017553	365407	SNV	G	A	No	1	Heterozygous	1009	1347	74.9072	1	506	610	691	788	0.453405	34	1116	1479	166	192	0.99821	1	0	No	1	200	No	No	2	1	1	1	4		CA	AOW00212.1:c.1536C>T			AOW00212.1:c.1536C>T	No	No
CP017553	365407	SNV	G	G	Yes	1	Heterozygous	338	1347	25.0928	1	185	178	691	788	0.490358	34	363	1479	118	133	0.504312	0.940103		No	1	200	No	No	2	1	2	2	1							No	No
CP017553	365413	SNV	A	G	No	1	Heterozygous	1110	1440	77.0833	1	643	588	810	772	0.47766	34	1231	1582	174	202	0.964671	1	0	No	1	200	No	No	1	4	1	1	1	TA		AOW00212.1:c.1530T>C			AOW00212.1:c.1530T>C	No	No
CP017553	365413	SNV	A	A	Yes	1	Heterozygous	329	1440	22.8472	1	166	184	810	772	0.474286	34	350	1582	116	134	0.0236109	0.975936		No	1	200	No	No	1	4	1	1	4	TA	TA					No	No
CP017553	365416	SNV	G	C	No	1	Heterozygous	1119	1471	76.0707	1	642	597	846	774	0.48184	34	1239	1620	175	202	0.970166	1	0	No	1	200	No	No	1	4	1	1	4	TA	AT	AOW00212.1:c.1527C>G			AOW00212.1:c.1527C>G	No	No
CP017553	365416	SNV	G	G	Yes	1	Heterozygous	351	1471	23.8613	1	203	177	846	774	0.465789	34	380	1620	123	142	0.0642527	1		No	1	200	No	No	1	4	1	1	4	TA	TA					No	No
CP017553	365427	SNV	A	C	No	1	Heterozygous	1156	1502	76.964	1	671	614	876	783	0.477821	34	1285	1659	179	211	0.996315	1	0	No	1	200	No	No	2	1	2	2	1			AOW00212.1:c.1516T>G	AOW00212.1:p.Ser506Ala	AOW00212.1:p.Ser506Ala	AOW00212.1:c.1516T>G	No	Yes
CP017553	365427	SNV	A	A	Yes	1	Heterozygous	346	1502	23.036	1	205	169	876	783	0.451872	34	374	1659	123	141	0.115891	1		No	1	200	No	No	2	1	2	2	1							No	No
CP017553	365432	SNV	G	C	No	1	Heterozygous	1140	1484	76.8194	1	684	582	889	747	0.459716	34	1266	1636	173	208	0.969884	1	0	No	1	200	No	No	1	1	2	2	1			AOW00212.1:c.1511C>G	AOW00212.1:p.Ala504Gly	AOW00212.1:p.Ala504Gly	AOW00212.1:c.1511C>G	No	Yes
CP017553	365432	SNV	G	G	Yes	1	Heterozygous	344	1484	23.1806	1	205	165	889	747	0.445946	34	370	1636	124	141	0.0118328	1		No	1	200	No	No	1	1	1	1	1							No	No
CP017553	365434	SNV	T	C	No	1	Heterozygous	1129	1478	76.387	1	675	576	884	743	0.460432	34	1251	1627	171	207	0.990042	1	0	No	1	200	No	No	1	1	2	2	1			AOW00212.1:c.1509A>G			AOW00212.1:c.1509A>G	No	No
CP017553	365434	SNV	T	T	Yes	1	Heterozygous	349	1478	23.613	1	209	167	884	743	0.444149	34	376	1627	125	142	0.0510039	1		No	1	200	No	No	1	1	1	1	1							No	No
CP017553	365461	SNV	A	C	No	1	Heterozygous	1103	1460	75.5479	1	643	569	850	743	0.469472	34	1212	1593	174	204	0.968605	1	0	No	1	200	No	No	1	4	2	2	1	CA		AOW00212.1:c.1482T>G			AOW00212.1:c.1482T>G	No	No
CP017553	365461	SNV	A	A	Yes	1	Heterozygous	357	1460	24.4521	1	207	174	850	743	0.456693	34	381	1593	131	147	0.0653635	1		No	1	200	No	No	1	4	1	1	4	CA	CA					No	No
CP017553	365468..365469	MNV	AG	AG	Yes	2	Heterozygous	390	1535	25.4072	1	236	181	900	782	0.434053	34	417	1682	133	160	0.153687	0.998851		No	1	200	No	No	3	1	3	1	1							No	No
CP017553	365488	SNV	C	G	No	1	Homozygous	1021	1518	67.2596	1	612	527	899	774	0.462687	34	1139	1673	163	190	0.0560409	1		No	1	200	No	No	1	6	1	1	6	CTT	TTG	AOW00212.1:c.1455G>C	AOW00212.1:p.Lys485Asn	AOW00212.1:p.Lys485Asn	AOW00212.1:c.1455G>C	No	Yes
CP017553	365506	SNV	C	G	No	1	Heterozygous	1106	1462	75.6498	1	663	559	883	729	0.457447	34	1222	1612	177	195	0.849738	1	0	No	1	200	No	No	2	1	2	2	1			AOW00212.1:c.1437G>C			AOW00212.1:c.1437G>C	No	No
CP017553	365506	SNV	C	C	Yes	1	Heterozygous	356	1462	24.3502	1	220	170	883	729	0.435897	34	390	1612	133	148	0.0189134	1		No	1	200	No	No	2	1	2	1	1							No	No
CP017553	365510..365511	MNV	CC	GT	No	2	Homozygous	1082	1442	75.0347	1	649	546	878	708	0.456904	34	1195	1586	172	196	0.757955	1	0	No	1	200	No	Yes	1	9	2	1	1	CTC		AOW00212.1:c.1432_1433delinsAC	AOW00212.1:p.Gly478Thr	AOW00212.1:p.Gly478Thr	AOW00212.1:c.1432_1433delinsAC	No	Yes
CP017553	365517..365518	MNV	CC	TG	No	2	Heterozygous	1028	1392	73.8506	1	608	521	839	682	0.46147	34	1129	1521	162	181	0.907562	1	0	No	1	200	No	Yes	1	9	2	1	9	CTC	CTC	AOW00212.1:c.1425_1426delinsCA	AOW00212.1:p.Leu475_Gly476delinsPheArg	AOW00212.1:p.Leu475_Gly476delinsPheArg	AOW00212.1:c.1425_1426delinsCA	No	Yes
CP017553	365517..365518	MNV	CC	CC	Yes	2	Heterozygous	364	1392	26.1494	1	231	161	839	682	0.410714	34	392	1521	135	159	0.0204938	0.963696		No	1	200	No	Yes	1	9	1	1	9	CTC	CTC					No	No
CP017553	365520	SNV	A	C	No	1	Heterozygous	1012	1342	75.4098	1	595	514	817	647	0.463481	34	1109	1464	160	173	0.983068	1	0	No	1	200	No	No	2	1	1	1	1			AOW00212.1:c.1423T>G	AOW00212.1:p.Leu475Val	AOW00212.1:p.Leu475Val	AOW00212.1:c.1423T>G	No	Yes
CP017553	365520	SNV	A	A	Yes	1	Heterozygous	330	1342	24.5902	1	222	133	817	647	0.374648	34	355	1464	123	142	0.0371267	0.523731		No	1	200	No	No	2	1	2	2	1							No	No
CP017553	365524	SNV	G	A	No	1	Heterozygous	1083	1428	75.8403	1	655	543	878	691	0.453255	34	1198	1569	175	197	0.968464	1	0	No	1	200	No	No	2	1	3	3	1			AOW00212.1:c.1419C>T			AOW00212.1:c.1419C>T	No	No
CP017553	365524	SNV	G	G	Yes	1	Heterozygous	345	1428	24.1597	1	223	148	878	691	0.398922	34	371	1569	128	147	0.0269747	0.932589		No	1	200	No	No	2	1	2	1	1							No	No
CP017553	365530	SNV	A	C	No	1	Homozygous	1116	1452	76.8595	1	638	594	849	742	0.482143	34	1232	1591	178	197	0.841453	1		No	1	200	No	No	2	1	2	2	1			AOW00212.1:c.1413T>G			AOW00212.1:c.1413T>G	No	No
CP017553	365546..365550	MNV	CACGT	GTGCA	No	5	Homozygous	866	1231	70.3493	1	436	486	655	678	0.472885	33.7347	922	1333	139	161	0.162782	1	-0.5	No	1	200	No	No	3	1	2	2	1			AOW00212.1:c.1393_1397delinsTGCAC	AOW00212.1:p.Thr465_Trp466delinsCysThr	AOW00212.1:p.Thr465_Trp466delinsCysThr	AOW00212.1:c.1393_1397delinsTGCAC	No	Yes
CP017553	365553	SNV	A	T	No	1	Homozygous	694	1040	66.7308	1	418	324	615	513	0.436658	34	742	1128	133	145	0.153894	1		No	1	200	No	No	1	1	1	1	6		CGT	AOW00212.1:c.1390T>A	AOW00212.1:p.Ser464Thr	AOW00212.1:p.Ser464Thr	AOW00212.1:c.1390T>A	No	Yes
CP017553	365562	SNV	A	G	No	1	Homozygous	1047	1334	78.4858	1	555	573	672	768	0.492021	34	1128	1440	161	193	0.484745	1		No	1	200	No	No	2	6	2	1	6	TCA	TCA	AOW00212.1:c.1381T>C			AOW00212.1:c.1381T>C	No	No
CP017553	365564	SNV	C	T	No	1	Homozygous	975	1330	73.3083	1	561	484	753	686	0.463158	34	1045	1439	160	186	0.28095	1		No	1	200	No	No	2	1	2	2	1			AOW00212.1:c.1379G>A	AOW00212.1:p.Arg460Lys	AOW00212.1:p.Arg460Lys	AOW00212.1:c.1379G>A	No	Yes
CP017553	365621	SNV	A	G	No	1	Heterozygous	1143	1474	77.5441	1	578	715	729	918	0.447022	34	1293	1647	173	203	0.978247	1	0	No	1	200	No	Yes	2	1	1	1	15		AGC	AOW00212.1:c.1322T>C	AOW00212.1:p.Val441Ala	AOW00212.1:p.Val441Ala	AOW00212.1:c.1322T>C	No	Yes
CP017553	365621	SNV	A	A	Yes	1	Heterozygous	331	1474	22.4559	1	151	203	729	918	0.426554	34	354	1647	126	136	0.0662617	1		No	1	200	No	No	2	1	2	2	1							No	No
CP017553	365652	SNV	C	T	No	1	Heterozygous	977	1285	76.0311	1	483	596	623	778	0.447637	34	1079	1401	161	188	0.99268	1	0	No	1	200	No	No	1	6	2	2	1	CGA		AOW00212.1:c.1291G>A	AOW00212.1:p.Glu431Lys	AOW00212.1:p.Glu431Lys	AOW00212.1:c.1291G>A	No	Yes
CP017553	365652	SNV	C	C	Yes	1	Heterozygous	308	1285	23.9689	1	140	182	623	778	0.434783	34	322	1401	119	131	0.0845696	1		No	1	200	No	No	1	6	1	1	6	CGA	CGA					No	No
CP017553	365662..365664	MNV	GTC	TGA	No	3	Homozygous	981	1310	74.8855	1	455	632	586	850	0.418583	34	1087	1436	154	177	0.933818	1	0	No	1	200	No	No	1	4	1	1	6	TC	CGA	AOW00212.1:c.1279_1281delinsTCA	AOW00212.1:p.Asp427Ser	AOW00212.1:p.Asp427Ser	AOW00212.1:c.1279_1281delinsTCA	No	Yes
CP017553	365670	SNV	C	G	No	1	Heterozygous	1024	1337	76.5894	1	497	635	615	847	0.439046	34	1132	1462	161	185	0.975276	1	0	No	1	200	No	No	3	1	3	2	1			AOW00212.1:c.1273G>C	AOW00212.1:p.Glu425Gln	AOW00212.1:p.Glu425Gln	AOW00212.1:c.1273G>C	No	Yes
CP017553	365670	SNV	C	C	Yes	1	Heterozygous	313	1337	23.4106	1	118	212	615	847	0.357576	34	330	1462	111	125	0.0107134	0.593289		No	1	200	No	No	3	1	3	1	1							No	No
CP017553	365681	SNV	C	T	No	1	Homozygous	750	1094	68.5558	1	399	409	549	626	0.493812	34	808	1175	140	151	0.778356	1		No	1	200	No	No	1	6	3	3	1	CTG		AOW00212.1:c.1262G>A	AOW00212.1:p.Arg421Lys	AOW00212.1:p.Arg421Lys	AOW00212.1:c.1262G>A	No	Yes
CP017553	365684..365685	MNV	CT	GC	No	2	Heterozygous	964	1327	72.6451	1	409	647	568	874	0.387311	34	1056	1442	148	167	0.890447	1	0	No	1	200	No	No	1	6	2	2	4	CTG	GA	AOW00212.1:c.1258_1259delinsGC	AOW00212.1:p.Ser420Ala	AOW00212.1:p.Ser420Ala	AOW00212.1:c.1258_1259delinsGC	No	Yes
CP017553	365684..365685	MNV	CT	CT	Yes	2	Heterozygous	360	1327	27.1289	1	159	224	568	874	0.415144	34	383	1442	112	140	0.0284613	1		No	1	200	No	No	1	6	1	1	6	CTG	CTG					No	No
CP017553	365688	SNV	G	A	No	1	Heterozygous	941	1289	73.0023	1	385	643	544	853	0.374514	34	1028	1397	145	155	0.976928	1	0	No	1	200	No	No	1	4	3	3	1	GA		AOW00212.1:c.1255C>T	AOW00212.1:p.Leu419Phe	AOW00212.1:p.Leu419Phe	AOW00212.1:c.1255C>T	No	Yes
CP017553	365688	SNV	G	G	Yes	1	Heterozygous	347	1289	26.9201	1	158	210	544	853	0.429348	34	368	1397	106	133	0.189411	0.937711		No	1	200	No	No	1	4	1	1	4	GA	GA					No	No
CP017553	365690..365691	MNV	CG	AA	No	2	Heterozygous	965	1303	74.0599	1	409	647	568	848	0.387311	34	1056	1416	149	167	0.901182	1	0	No	1	200	No	No	1	4	3	3	1	GA		AOW00212.1:c.1252_1253delinsTT	AOW00212.1:p.Arg418Phe	AOW00212.1:p.Arg418Phe	AOW00212.1:c.1252_1253delinsTT	No	Yes
CP017553	365690..365691	MNV	CG	CG	Yes	2	Heterozygous	338	1303	25.9401	1	159	201	568	848	0.441667	34	360	1416	109	137	0.0168812	0.93478		No	1	200	No	No	1	4	1	1	4	GA	GA					No	No
CP017553	365693	SNV	C	G	No	1	Heterozygous	921	1249	73.739	1	404	603	559	798	0.401192	34	1007	1357	144	155	0.979232	1	0	No	1	200	No	No	3	1	1	1	4		GA	AOW00212.1:c.1250G>C	AOW00212.1:p.Gly417Ala	AOW00212.1:p.Gly417Ala	AOW00212.1:c.1250G>C	No	Yes
CP017553	365693	SNV	C	C	Yes	1	Heterozygous	328	1249	26.261	1	155	195	559	798	0.442857	34	350	1357	107	126	0.192067	0.994394		No	1	200	No	No	3	1	3	3	1							No	No
CP017553	365708..365709	MNV	CG	CG	Yes	2	Heterozygous	321	1021	31.4398	1	150	198	414	683	0.431034	34	348	1097	104	136	0.0597838	0.783013		No	1	200	No	No	2	1	2	1	1							No	No
CP017553	365711..365712	MNV	TT	GA	No	2	Homozygous	699	1020	68.5294	1	263	485	413	683	0.351604	34	748	1096	108	124	0.512275	1	0	No	1	200	No	No	2	1	1	1	6		CGA	AOW00212.1:c.1231_1232delinsTC	AOW00212.1:p.Lys411Ser	AOW00212.1:p.Lys411Ser	AOW00212.1:c.1231_1232delinsTC	No	Yes
CP017553	365714..365715	MNV	GA	TT	No	2	Homozygous	699	1025	68.1951	1	264	484	418	683	0.352941	34	748	1101	108	124	0.410208	1	0	No	1	200	No	No	1	1	2	2	1			AOW00212.1:c.1228_1229delinsAA	AOW00212.1:p.Ser410Lys	AOW00212.1:p.Ser410Lys	AOW00212.1:c.1228_1229delinsAA	No	Yes
CP017553	365727	SNV	C	T	No	1	Heterozygous	776	1088	71.3235	1	331	509	487	694	0.394048	34	840	1181	132	152	0.95813	1	0	No	1	200	No	No	1	6	2	2	6	CAT	CAT	AOW00212.1:c.1216G>A	AOW00212.1:p.Asp406Asn	AOW00212.1:p.Asp406Asn	AOW00212.1:c.1216G>A	No	Yes
CP017553	365727	SNV	C	C	Yes	1	Heterozygous	312	1088	28.6765	1	156	185	487	694	0.457478	34	341	1181	106	125	0.259795	0.914942		No	1	200	No	No	1	6	1	1	6	CAT	CAT					No	No
CP017553	365735..365737	MNV	ACG	TGC	No	3	Heterozygous	880	1215	72.428	1	352	614	520	814	0.364389	34	966	1334	142	171	0.787205	1	0	No	1	200	No	No	2	1	1	1	4		AT	AOW00212.1:c.1206_1208delinsGCA	AOW00212.1:p.Ile402_Val403delinsMetHis	AOW00212.1:p.Ile402_Val403delinsMetHis	AOW00212.1:c.1206_1208delinsGCA	No	Yes
CP017553	365735..365737	MNV	ACG	ACG	Yes	3	Heterozygous	334	1215	27.4897	1	167	200	520	814	0.455041	34	367	1334	116	148	0.0114421	0.420507		No	1	200	No	No	2	1	2	2	1							No	No
CP017553	365749	SNV	T	G	No	1	Homozygous	938	1268	73.9748	1	418	605	605	778	0.408602	34	1023	1383	150	181	0.869078	1		No	1	200	No	No	1	6	2	1	1	CTC		AOW00212.1:c.1194A>C			AOW00212.1:c.1194A>C	No	No
CP017553	365758	SNV	A	G	No	1	Heterozygous	934	1229	75.9967	1	424	592	588	751	0.417323	34	1016	1339	151	183	0.975704	1	0	No	1	200	No	No	2	1	1	1	1			AOW00212.1:c.1185T>C			AOW00212.1:c.1185T>C	No	No
CP017553	365758	SNV	A	A	Yes	1	Heterozygous	295	1229	24.0033	1	164	159	588	751	0.49226	34	323	1339	103	117	0.0681865	0.543335		No	1	200	No	No	2	1	2	2	1							No	No
CP017553	365811	Deletion	A	-	No	1	Homozygous	675	981	68.8073	1	318	443	488	608	0.417871	33.2385	761	1096	119	136	0.30208	1		No	1	200	No	No	2	1	2	2	1			AOW00212.1:c.1132delT	AOW00212.1:p.Cys378fs	AOW00212.1:p.Cys378fs	AOW00212.1:c.1132delT	No	Yes	365810
CP017553	365813	SNV	T	C	No	1	Homozygous	661	972	68.0041	1	314	425	494	587	0.424899	34	739	1081	118	136	0.142574	1		No	1	200	No	No	2	1	2	2	1			AOW00212.1:c.1130A>G	AOW00212.1:p.Glu377Gly	AOW00212.1:p.Glu377Gly	AOW00212.1:c.1130A>G	No	Yes
CP017553	365815	Replacement	A	TG	No	2	Homozygous	675	993	67.9758	1	319	442	503	611	0.419185	34	761	1114	121	144	0.0517424	1	1.68	No	1	200	No	No	2	1	1	1	1			AOW00212.1:c.1128delinsCA	AOW00212.1:p.Glu377fs	AOW00212.1:p.Glu377fs	AOW00212.1:c.1128delinsCA	No	Yes
CP017553	365818	SNV	T	C	No	1	Homozygous	661	969	68.2147	1	300	430	477	590	0.410959	34	730	1067	118	132	0.13083	1		No	1	200	No	No	2	1	2	2	1			AOW00212.1:c.1125A>G			AOW00212.1:c.1125A>G	Yes	No
CP017553	365820	SNV	C	G	No	1	Homozygous	651	974	66.8378	1	312	419	498	592	0.426813	34	731	1090	119	135	0.152712	1		No	1	200	No	No	2	1	2	2	1			AOW00212.1:c.1123G>C	AOW00212.1:p.Glu375Gln	AOW00212.1:p.Glu375Gln	AOW00212.1:c.1123G>C	Yes	Yes
CP017553	365826	SNV	A	T	No	1	Homozygous	651	955	68.1675	1	305	424	483	586	0.418381	34	729	1069	119	135	0.0221248	1		No	1	200	No	No	1	4	1	1	4	AT	AT	AOW00212.1:c.1117T>A	AOW00212.1:p.Tyr373Asn	AOW00212.1:p.Tyr373Asn	AOW00212.1:c.1117T>A	No	Yes
CP017553	365914	SNV	G	A	No	1	Heterozygous	347	693	50.0722	1	123	233	319	433	0.345506	34	356	752	84	86	0.0403095	0.502503	0	No	1	200	No	No	1	1	1	1	6		ATA	AOW00212.1:c.1029C>T			AOW00212.1:c.1029C>T	No	No
CP017553	365914	SNV	G	G	Yes	1	Heterozygous	346	693	49.9278	1	196	200	319	433	0.494949	34	396	752	103	121	0.105459	0.682351		No	1	200	No	No	1	1	1	1	1							No	No
CP017553	365922	SNV	A	C	No	1	Heterozygous	402	748	53.7433	1	161	255	363	446	0.387019	34	416	809	96	101	0.409878	0.79021	0	No	1	200	No	No	1	1	2	2	1			AOW00212.1:c.1021T>G	AOW00212.1:p.Ser341Ala	AOW00212.1:p.Ser341Ala	AOW00212.1:c.1021T>G	No	Yes
CP017553	365922	SNV	A	A	Yes	1	Heterozygous	346	748	46.2567	1	202	191	363	446	0.486005	34	393	809	98	123	0.373912	0.750083		No	1	200	No	No	1	1	1	1	1							No	No
CP017553	365932	SNV	C	A	No	1	Heterozygous	358	695	51.5108	1	168	204	362	390	0.451613	34	372	752	89	96	0.533499	1	0	No	1	200	No	No	1	4	1	1	4	TG	TG	AOW00212.1:c.1011G>T			AOW00212.1:c.1011G>T	Yes	No
CP017553	365932	SNV	C	C	Yes	1	Heterozygous	337	695	48.4892	1	194	186	362	390	0.489474	34	380	752	99	121	0.494202	1		No	1	200	No	No	1	4	1	1	4	TG	TG					Yes	No
CP017553	365934	SNV	A	C	No	1	Heterozygous	358	706	50.7082	1	172	199	384	381	0.463612	34	371	765	90	96	0.630089	0.999275	0	No	1	200	No	No	1	1	1	1	4		TG	AOW00212.1:c.1009T>G	AOW00212.1:p.Ser337Ala	AOW00212.1:p.Ser337Ala	AOW00212.1:c.1009T>G	Yes	Yes
CP017553	365934	SNV	A	A	Yes	1	Heterozygous	348	706	49.2918	1	212	182	384	381	0.461929	34	394	765	102	125	0.641863	1		No	1	200	No	No	1	1	1	1	1							Yes	No
CP017553	365939	SNV	C	G	No	1	Heterozygous	349	714	48.8796	1	165	196	391	385	0.457064	34	361	776	85	93	0.110196	0.965456	0	No	1	200	No	No	1	1	1	1	6		AGT	AOW00212.1:c.1004G>C	AOW00212.1:p.Ser335Thr	AOW00212.1:p.Ser335Thr	AOW00212.1:c.1004G>C	No	Yes
CP017553	365939	SNV	C	C	Yes	1	Heterozygous	365	714	51.1204	1	226	189	391	385	0.455422	34	415	776	104	126	0.164239	0.997308		No	1	200	No	No	1	1	1	1	1							No	No
CP017553	365952	SNV	C	A	No	1	Heterozygous	312	652	47.8528	1	156	167	353	353	0.482972	34	323	706	80	88	0.0786829	1	0	No	1	200	No	No	1	1	1	1	1			AOW00212.1:c.991G>T	AOW00212.1:p.Ala331Ser	AOW00212.1:p.Ala331Ser	AOW00212.1:c.991G>T	No	Yes
CP017553	365952	SNV	C	C	Yes	1	Heterozygous	340	652	52.1472	1	197	186	353	353	0.48564	34	383	706	100	122	0.470627	1		No	1	200	No	No	1	1	1	1	1							No	No
CP017553	365957	SNV	A	G	No	1	Heterozygous	316	594	53.1987	1	162	166	291	345	0.493902	34	328	636	82	89	0.0543997	0.999916	0	No	1	200	No	No	2	1	1	1	1			AOW00212.1:c.986T>C	AOW00212.1:p.Ile329Thr	AOW00212.1:p.Ile329Thr	AOW00212.1:c.986T>C	No	Yes
CP017553	365957	SNV	A	A	Yes	1	Heterozygous	278	594	46.8013	1	129	179	291	345	0.418831	34	308	636	94	109	0.196746	0.994913		No	1	200	No	No	2	1	2	2	1							No	No
CP017553	365959	SNV	C	A	No	1	Heterozygous	317	657	48.2496	1	163	166	363	349	0.495441	34	329	712	82	89	0.0945542	1	0	No	1	200	No	No	1	1	1	1	1			AOW00212.1:c.984G>T			AOW00212.1:c.984G>T	No	No
CP017553	365959	SNV	C	C	Yes	1	Heterozygous	339	657	51.5982	1	200	182	363	349	0.47644	34	382	712	101	122	0.480452	1		No	1	200	No	No	1	1	1	1	1							No	No
CP017553	365964^365965	Insertion	-	A	No	1	Heterozygous	293	647	45.2859	1	143	159	358	344	0.47351	34	302	702	76	82	0.128056	0.999851	3.9	No	1	200	No	No	1	1	2	2	1			AOW00212.1:c.978dupT	AOW00212.1:p.Ile327fs	AOW00212.1:p.Ile327fs	AOW00212.1:c.978dupT	No	Yes	365964
CP017553	365964^365965	Insertion	-	-	Yes	0	Heterozygous	354	647	54.7141	1	215	185	358	344	0.4625	31.7458	400	702	104	124	0.565824	1		No	1	200	No	No	1	1	1	1	1							No	No
CP017553	365967	SNV	T	G	No	1	Heterozygous	299	632	47.3101	1	153	157	354	326	0.493548	34	310	680	77	84	0.293983	1	0	No	1	200	No	No	3	1	3	1	1			AOW00212.1:c.976A>C	AOW00212.1:p.Asn326His	AOW00212.1:p.Asn326His	AOW00212.1:c.976A>C	No	Yes
CP017553	365967	SNV	T	T	Yes	1	Heterozygous	333	632	52.6899	1	201	169	354	326	0.456757	34	370	680	102	122	0.696291	1		No	1	200	No	No	3	1	3	1	1							No	No
CP017553	365969^365970	Insertion	-	TT	No	2	Heterozygous	306	641	47.7379	1	156	161	359	336	0.492114	34	317	695	77	84	0.376807	1	1.38	No	1	200	No	No	3	1	2	2	1			AOW00212.1:c.973_974insAA	AOW00212.1:p.Gly325fs	AOW00212.1:p.Gly325fs	AOW00212.1:c.973_974insAA	Yes	Yes	365969
CP017553	365969^365970	Insertion	-	-	Yes	0	Heterozygous	335	641	52.2621	1	203	175	359	336	0.462963	33.391	378	695	98	126	0.804101	1		No	1	200	No	No	3	1	3	3	1							Yes	No
CP017553	365970^365971	Insertion	-	G	No	1	Heterozygous	303	639	47.4178	1	154	160	357	336	0.490446	34	314	693	76	82	0.488872	1	0.65	No	1	200	No	No	3	1	3	2	1			AOW00212.1:c.972dupC	AOW00212.1:p.Gly325fs	AOW00212.1:p.Gly325fs	AOW00212.1:c.972dupC	Yes	Yes	365970
CP017553	365970^365971	Insertion	-	-	Yes	0	Heterozygous	336	639	52.5822	1	203	176	357	336	0.46438	33.5595	379	693	99	120	0.881806	1		No	1	200	No	No	3	1	3	1	1							Yes	No
CP017553	365972^365973	Insertion	-	AG	No	2	Heterozygous	309	645	47.907	1	156	164	360	339	0.4875	34	320	699	77	84	0.127281	1	1.84	No	1	200	No	No	1	4	1	1	1	CT		AOW00212.1:c.970_971insCT	AOW00212.1:p.Asp324fs	AOW00212.1:p.Asp324fs	AOW00212.1:c.970_971insCT	No	Yes	365972
CP017553	365972^365973	Insertion	-	-	Yes	0	Heterozygous	336	645	52.093	1	204	175	360	339	0.461741	33.3571	379	699	100	128	0.549591	1		No	1	200	No	No	1	4	1	1	4	CT	CT					No	No
CP017553	365975	SNV	T	A	No	1	Heterozygous	300	634	47.3186	1	148	162	357	324	0.477419	34	310	681	77	84	0.118742	0.968427	0	No	1	200	No	No	1	4	2	1	1	CT		AOW00212.1:c.968A>T	AOW00212.1:p.Glu323Val	AOW00212.1:p.Glu323Val	AOW00212.1:c.968A>T	No	Yes
CP017553	365975	SNV	T	T	Yes	1	Heterozygous	334	634	52.6814	1	209	162	357	324	0.436658	34	371	681	100	122	0.454631	0.998022		No	1	200	No	No	1	4	1	1	4	CT	CT					No	No
CP017553	366034	SNV	C	G	No	1	Homozygous	660	865	76.3006	1	379	392	429	555	0.491569	34	771	984	133	164	0.638615	0.932138		No	1	200	No	No	2	1	2	2	1			AOW00212.1:c.909G>C	AOW00212.1:p.Arg303Ser	AOW00212.1:p.Arg303Ser	AOW00212.1:c.909G>C	No	Yes
CP017553	366046	SNV	T	G	No	1	Homozygous	583	847	68.8312	1	306	364	414	543	0.456716	34	670	957	111	139	0.194928	1		No	1	200	No	No	3	1	2	2	1			AOW00212.1:c.897A>C			AOW00212.1:c.897A>C	No	No
CP017553	366049..366050	MNV	GG	CA	No	2	Homozygous	592	860	68.8372	1	308	373	418	555	0.452276	34	681	973	114	148	0.23129	1	0	No	1	200	No	No	2	1	3	3	1			AOW00212.1:c.893_894delinsTG	AOW00212.1:p.Ala298Val	AOW00212.1:p.Ala298Val	AOW00212.1:c.893_894delinsTG	No	Yes
CP017553	366055	SNV	T	A	No	1	Homozygous	583	808	72.1535	1	297	366	431	473	0.447964	34	663	904	110	140	0.0350896	1		No	1	200	No	No	1	4	2	1	1	GT		AOW00212.1:c.888A>T			AOW00212.1:c.888A>T	No	No
CP017553	366266	SNV	G	T	No	1	Homozygous	591	940	62.8723	1	377	287	560	491	0.432229	34	664	1051	119	126	0.0480247	1		No	1	200	No	No	1	4	1	1	6	TC	TTC	AOW00212.1:c.677C>A	AOW00212.1:p.Thr226Lys	AOW00212.1:p.Thr226Lys	AOW00212.1:c.677C>A	No	Yes
CP017553	366268	SNV	C	G	No	1	Homozygous	605	972	62.2428	1	392	290	583	505	0.42522	34	682	1088	119	126	0.0329523	0.99835		No	1	200	No	No	1	4	1	1	4	TC	GT	AOW00212.1:c.675G>C	AOW00212.1:p.Glu225Asp	AOW00212.1:p.Glu225Asp	AOW00212.1:c.675G>C	No	Yes
CP017553	366280	SNV	C	G	No	1	Heterozygous	705	1081	65.2174	1	463	338	661	553	0.421973	34	801	1214	135	146	0.628526	1	0	No	1	200	No	No	2	1	2	1	4		GA	AOW00212.1:c.663G>C			AOW00212.1:c.663G>C	No	No
CP017553	366280	SNV	C	C	Yes	1	Heterozygous	376	1081	34.7826	1	198	215	661	553	0.479419	34	413	1214	113	142	0.0368256	0.628712		No	1	200	No	No	2	1	2	1	1							No	No
CP017553	366286	SNV	A	G	No	1	Heterozygous	689	1042	66.1228	1	463	323	656	513	0.410941	34	786	1169	139	151	0.940616	1	0	No	1	200	No	No	1	6	2	2	1	AGC		AOW00212.1:c.657T>C			AOW00212.1:c.657T>C	No	No
CP017553	366286	SNV	A	A	Yes	1	Heterozygous	353	1042	33.8772	1	193	190	656	513	0.496084	34	383	1169	111	134	0.229549	0.767812		No	1	200	No	No	1	6	1	1	6	AGC	AGC					No	No
CP017553	366298	SNV	C	T	No	1	Heterozygous	710	1044	68.0077	1	463	348	640	529	0.4291	34	811	1169	140	153	0.989693	1	0	No	1	200	No	No	2	1	2	2	1			AOW00212.1:c.645G>A			AOW00212.1:c.645G>A	No	No
CP017553	366298	SNV	C	C	Yes	1	Heterozygous	334	1044	31.9923	1	177	181	640	529	0.494413	34	358	1169	103	130	0.494321	0.834785		No	1	200	No	No	2	1	2	2	1							No	No
CP017553	366320	Deletion	T	-	No	1	Homozygous	371	636	58.3333	1	202	196	386	296	0.492462	33.5256	398	682	68	86	0.0123395	0.885605		No	1	200	No	No	2	6	1	1	6	GCG	GCG	AOW00212.1:c.623delA	AOW00212.1:p.Asn208fs	AOW00212.1:p.Asn208fs	AOW00212.1:c.623delA	No	Yes	366319
CP017553	366332..366334	MNV	CTA	TCG	No	3	Heterozygous	370	711	52.0394	1	201	196	392	369	0.493703	34	397	761	68	89	0.0168097	1	0	No	1	200	No	No	1	4	1	1	6	TA	CGT	AOW00212.1:c.609_611delinsCGA	AOW00212.1:p.Ser204Asp	AOW00212.1:p.Ser204Asp	AOW00212.1:c.609_611delinsCGA	No	Yes
CP017553	366332..366334	MNV	CTA	CTA	Yes	3	Heterozygous	340	711	47.82	1	190	173	392	369	0.476584	34	363	761	98	139	0.0106928	1		No	1	200	No	No	1	4	1	1	4	TA	TA					No	No
CP017553	366337	SNV	G	A	No	1	Heterozygous	359	688	52.1802	1	191	194	373	364	0.496104	34	385	737	68	85	0.0878968	1	0	No	1	200	No	No	2	4	1	1	4	TA	TA	AOW00212.1:c.606C>T			AOW00212.1:c.606C>T	No	No
CP017553	366337	SNV	G	G	Yes	1	Heterozygous	329	688	47.8198	1	182	170	373	364	0.482955	34	352	737	97	132	0.0876184	1		No	1	200	No	No	2	4	2	2	4	TA	TA					No	No
CP017553	366373	SNV	T	C	No	1	Homozygous	653	938	69.6162	1	381	366	582	466	0.48996	34	747	1048	154	190	0.769875	0.991397		No	1	200	No	No	1	4	1	1	4	AC	AC	AOW00212.1:c.570A>G			AOW00212.1:c.570A>G	No	No
CP017553	366377	SNV	C	A	No	1	Homozygous	620	912	67.9825	1	324	369	528	474	0.467532	34	693	1002	147	180	0.539942	0.867568		No	1	200	No	No	2	1	3	3	1			AOW00212.1:c.566G>T	AOW00212.1:p.Trp189Leu	AOW00212.1:p.Trp189Leu	AOW00212.1:c.566G>T	No	Yes
CP017553	366381..366382	MNV	TC	AT	No	2	Homozygous	589	890	66.1798	1	290	365	501	468	0.442748	34	655	969	141	179	0.183048	0.34771	0	No	1	200	No	No	1	1	3	1	1			AOW00212.1:c.561_562delinsAT	AOW00212.1:p.Thr188Ser	AOW00212.1:p.Thr188Ser	AOW00212.1:c.561_562delinsAT	No	Yes
CP017553	366390..366391	MNV	CC	TG	No	2	Homozygous	582	870	66.8966	1	311	338	519	436	0.479199	34	649	955	132	161	0.193513	0.793	0	No	1	200	No	No	2	1	2	2	6		TTC	AOW00212.1:c.552_553delinsCA	AOW00212.1:p.Lys184_Asp185delinsAsnAsn	AOW00212.1:p.Lys184_Asp185delinsAsnAsn	AOW00212.1:c.552_553delinsCA	No	Yes
CP017553	366395	SNV	T	A	No	1	Homozygous	638	904	70.5752	1	316	416	520	495	0.431694	34	732	1015	157	176	0.0855764	0.421023		No	1	200	No	No	1	6	1	1	6	TTC	CAT	AOW00212.1:c.548A>T	AOW00212.1:p.Lys183Met	AOW00212.1:p.Lys183Met	AOW00212.1:c.548A>T	No	Yes
CP017553	366405	SNV	C	T	No	1	Homozygous	623	921	67.6439	1	325	399	537	507	0.448895	34	724	1044	162	185	0.183274	0.756258		No	1	200	No	No	1	4	2	2	1	AT		AOW00212.1:c.538G>A	AOW00212.1:p.Asp180Asn	AOW00212.1:p.Asp180Asn	AOW00212.1:c.538G>A	No	Yes
CP017553	366412	SNV	T	G	No	1	Homozygous	636	903	70.4319	1	331	407	538	479	0.448509	34	738	1017	158	183	0.0251114	0.426778		No	1	200	No	No	1	6	2	2	1	TGC		AOW00212.1:c.531A>C			AOW00212.1:c.531A>C	No	No
CP017553	366418	SNV	C	G	No	1	Homozygous	635	905	70.1657	1	309	431	513	511	0.417568	34	740	1024	160	185	0.0298813	0.352086		No	1	200	No	No	1	1	2	2	1			AOW00212.1:c.525G>C	AOW00212.1:p.Gln175His	AOW00212.1:p.Gln175His	AOW00212.1:c.525G>C	No	Yes
CP017553	366448..366449	MNV	CC	GA	No	2	Homozygous	649	976	66.4959	1	264	513	461	683	0.339768	34	777	1144	165	197	0.443251	0.640502	0	No	1	200	No	No	2	4	3	3	1	CG		AOW00212.1:c.494_495delinsTC	AOW00212.1:p.Arg165Leu	AOW00212.1:p.Arg165Leu	AOW00212.1:c.494_495delinsTC	No	Yes
CP017553	366459..366460	MNV	GA	TG	No	2	Homozygous	598	934	64.0257	1	235	478	437	652	0.329593	34	713	1089	161	186	0.362491	0.444406	0	No	1	200	No	No	2	1	1	1	1			AOW00212.1:c.483_484delinsCA	AOW00212.1:p.Leu162Ile	AOW00212.1:p.Leu162Ile	AOW00212.1:c.483_484delinsCA	No	Yes
CP017553	366973^366974	Insertion	-	GCTG	No	4	Homozygous	240	306	78.4314	1	109	153	118	211	0.416031	34	262	329	92	115	0.0113581	0.955479	1.13	No	1	200	No	Yes	1	8	1	1	10	TG	TG					No	-
CP017553	367473	SNV	G	A	No	1	Homozygous	315	315	100	1	154	193	154	193	0.443804	34	347	347	109	130	1	1		No	1	200	No	No	2	1	2	1	1							No	-
CP017553	367529	SNV	T	G	No	1	Homozygous	323	323	100	1	177	180	177	180	0.495798	34	357	357	99	127	1	1		No	1	200	No	No	2	6	2	1	6	TGA	TGA					No	-
CP017553	367633^367634	Insertion	-	C	No	1	Homozygous	144	258	55.814	1	80	69	155	110	0.463087	34	149	265	50	66	0.0108524	0.98512		No	1	200	No	No	2	1	2	2	1							No	-
CP017553	367697	SNV	C	T	No	1	Homozygous	309	309	100	1	194	138	194	138	0.415663	34	332	332	104	133	1	1		No	1	200	No	Yes	2	1	1	1	12		AATC					No	-
CP017553	367754	SNV	A	G	No	1	Homozygous	299	299	100	1	147	184	147	184	0.444109	34	331	331	101	122	1	1		No	1	200	No	No	2	1	2	1	1							No	-
CP017553	367770	Deletion	A	-	No	1	Homozygous	296	306	96.732	1	112	206	120	208	0.352201	33.223	318	328	100	120	0.999969	1		No	1	200	No	No	3	1	2	2	1							No	-
CP017553	367830	SNV	T	C	No	1	Homozygous	301	301	100	1	117	211	117	211	0.356707	34	328	328	100	121	1	1		No	1	200	No	No	1	1	1	1	1							No	-
CP017553	368083	SNV	G	A	No	1	Homozygous	316	316	100	1	140	206	140	206	0.404624	34	346	346	105	118	1	1		No	1	200	No	No	3	1	2	2	4		CA					No	-
CP017553	368632	SNV	G	C	No	1	Homozygous	275	275	100	1	123	169	123	169	0.421233	34	292	292	99	109	1	1		No	1	200	No	No	1	4	1	1	1	AG		AOW00213.1:c.240C>G			AOW00213.1:c.240C>G	No	No
CP017553	368835	SNV	A	C	No	1	Homozygous	138	138	100	1	30	109	30	109	0.215827	34	139	139	60	76	1	1		No	1	200	No	No	2	1	1	1	6		GCG	AOW00213.1:c.37T>G	AOW00213.1:p.Ser13Ala	AOW00213.1:p.Ser13Ala	AOW00213.1:c.37T>G	No	Yes
CP017553	369293	SNV	C	T	No	1	Homozygous	320	320	100	1	171	184	171	184	0.48169	34	355	355	104	131	1	1		No	1	200	No	No	2	1	3	3	1							No	-
CP017553	369787	SNV	G	A	No	1	Homozygous	351	352	99.7159	1	173	204	174	204	0.458886	34	377	378	112	148	1	1		No	1	200	No	No	2	1	2	2	1							No	-
CP017553	369828	SNV	A	C	No	1	Homozygous	360	360	100	1	206	182	206	182	0.469072	34	388	388	121	148	1	1		No	1	200	No	No	1	1	2	2	1							No	-
CP017553	369987	SNV	C	A	No	1	Homozygous	282	282	100	1	127	174	127	174	0.421927	34	301	301	94	117	1	1		No	1	200	No	No	2	1	2	2	1							No	-
CP017553	369991	SNV	A	C	No	1	Homozygous	330	330	100	1	185	177	185	177	0.48895	34	362	362	106	129	1	1		No	1	200	No	No	1	1	1	1	4		CG					No	-
CP017553	371704	SNV	T	C	No	1	Homozygous	337	337	100	1	220	158	220	158	0.417989	34	378	378	103	131	1	1		No	1	200	No	No	2	1	1	1	6		GCG	AOW00214.1:c.414A>G			AOW00214.1:c.414A>G	No	No
CP017553	371812	SNV	T	A	No	1	Homozygous	322	322	100	1	161	184	161	184	0.466667	34	345	345	113	125	1	1		No	1	200	No	No	3	1	3	2	1			AOW00214.1:c.306A>T			AOW00214.1:c.306A>T	No	No
CP017553	372362	Deletion	A	-	No	1	Homozygous	269	269	100	1	100	178	100	178	0.359712	33.3234	278	278	84	106	1	1		No	1	200	No	No	1	1	1	1	4		GA					No	-
CP017553	372447	SNV	A	T	No	1	Homozygous	317	317	100	1	163	172	163	172	0.486567	34	335	335	109	132	1	1		No	1	200	No	No	2	1	2	2	1							No	-
CP017553	372499	SNV	T	C	No	1	Homozygous	348	348	100	1	200	192	200	192	0.489796	34	392	392	110	127	1	1		No	1	200	No	No	1	6	2	1	1	CT						No	-
CP017553	372689..372698	Deletion	CATTTAATCT	-	No	10	Homozygous	206	290	71.0345	1	118	98	163	148	0.453704	33.5141	216	311	73	92	0.0134713	1		No	1	200	No	No	1	1	2	2	1							No	-
CP017553	373325	SNV	A	T	No	1	Homozygous	279	279	100	1	101	198	101	198	0.337793	34	299	299	91	107	1	1		No	1	200	No	No	1	4	2	2	4	GA	GA					No	-
CP017553	374580	SNV	A	G	No	1	Homozygous	278	278	100	1	134	167	134	167	0.445183	34	301	301	105	125	1	1		No	1	200	No	No	1	1	2	2	1			AOW00215.1:c.1131T>C			AOW00215.1:c.1131T>C	No	No
CP017553	374712	SNV	C	T	No	1	Homozygous	337	337	100	1	197	164	197	164	0.454294	34	361	361	111	128	1	1		No	1	200	No	No	2	1	2	1	1			AOW00215.1:c.999G>A			AOW00215.1:c.999G>A	No	No
CP017553	374808	SNV	G	A	No	1	Homozygous	287	287	100	1	103	199	103	199	0.34106	34	302	302	104	121	1	1		No	1	200	No	No	3	1	1	1	6		GA	AOW00215.1:c.903C>T			AOW00215.1:c.903C>T	No	No
CP017553	374958	SNV	A	G	No	1	Homozygous	303	303	100	1	145	180	145	180	0.446154	34	325	325	109	126	1	1		No	1	200	No	No	1	1	1	1	1			AOW00215.1:c.753T>C			AOW00215.1:c.753T>C	No	No
CP017553	375093	SNV	T	A	No	1	Homozygous	334	334	100	1	202	147	202	147	0.421203	34	349	349	120	141	1	1		No	1	200	No	No	1	6	2	1	1	CT		AOW00215.1:c.618A>T			AOW00215.1:c.618A>T	No	No
CP017553	375751	SNV	G	C	No	1	Homozygous	307	307	100	1	206	124	206	124	0.375758	34	330	330	93	121	1	1		No	1	200	No	No	3	1	3	1	1							No	-
CP017553	376975	SNV	T	A	No	1	Homozygous	290	290	100	1	163	154	163	154	0.485804	34	317	317	107	114	1	1		No	1	200	No	No	2	1	2	1	1			AOW00216.1:c.639T>A			AOW00216.1:c.639T>A	No	No
CP017553	377374	SNV	C	T	No	1	Homozygous	300	300	100	1	121	200	121	200	0.376947	34	321	321	97	107	1	1		No	1	200	No	No	2	1	1	1	1			AOW00216.1:c.1038C>T			AOW00216.1:c.1038C>T	No	No
CP017553	378199	SNV	A	T	No	1	Homozygous	288	288	100	1	191	120	191	120	0.385852	34	311	311	99	116	1	1		No	1	200	No	No	1	6	1	1	4	ACG	TC	AOW00217.1:c.2211T>A			AOW00217.1:c.2211T>A	No	No
CP017553	378346	SNV	A	G	No	1	Homozygous	319	319	100	1	173	179	173	179	0.491477	34	352	352	115	127	1	1		No	1	200	No	No	2	4	2	1	1	AC		AOW00217.1:c.2064T>C			AOW00217.1:c.2064T>C	No	No
CP017553	378378	SNV	G	A	No	1	Homozygous	286	286	100	1	132	175	132	175	0.429967	34	307	307	107	121	1	1		No	1	200	No	No	1	1	2	2	1			AOW00217.1:c.2032C>T			AOW00217.1:c.2032C>T	No	No
CP017553	378460	SNV	G	A	No	1	Homozygous	310	310	100	1	182	153	182	153	0.456716	34	335	335	101	113	1	1		No	1	200	No	No	2	1	3	3	1			AOW00217.1:c.1950C>T			AOW00217.1:c.1950C>T	No	No
CP017553	378607	SNV	C	T	No	1	Homozygous	309	309	100	1	154	173	154	173	0.470948	34	327	327	105	123	1	1		No	1	200	No	No	1	1	1	1	4		AC	AOW00217.1:c.1803G>A			AOW00217.1:c.1803G>A	No	No
CP017553	378989	SNV	C	T	No	1	Homozygous	297	297	100	1	156	172	156	172	0.47561	34	328	328	100	111	1	1		No	1	200	No	No	1	6	1	1	4	CA	CA	AOW00217.1:c.1421G>A	AOW00217.1:p.Gly474Asp	AOW00217.1:p.Gly474Asp	AOW00217.1:c.1421G>A	No	Yes
CP017553	379019	SNV	T	C	No	1	Homozygous	316	316	100	1	182	162	182	162	0.47093	34	344	344	104	121	1	1		No	1	200	No	No	3	1	2	2	1			AOW00217.1:c.1391A>G	AOW00217.1:p.Asn464Ser	AOW00217.1:p.Asn464Ser	AOW00217.1:c.1391A>G	No	Yes
CP017553	379032	SNV	G	A	No	1	Homozygous	322	322	100	1	173	180	173	180	0.490085	34	353	353	107	123	1	1		No	1	200	No	No	1	1	2	2	1			AOW00217.1:c.1378C>T			AOW00217.1:c.1378C>T	No	No
CP017553	379057	SNV	C	T	No	1	Homozygous	314	314	100	1	176	160	176	160	0.47619	34	336	336	105	128	1	1		No	1	200	No	No	3	1	2	2	1			AOW00217.1:c.1353G>A			AOW00217.1:c.1353G>A	No	No
CP017553	379126	SNV	T	C	No	1	Homozygous	316	316	100	1	205	136	205	136	0.398827	34	341	341	107	126	1	1		No	1	200	No	No	1	1	1	1	1			AOW00217.1:c.1284A>G			AOW00217.1:c.1284A>G	No	No
CP017553	380606	SNV	T	C	No	1	Homozygous	326	326	100	1	232	122	232	122	0.344633	34	354	354	104	134	1	1		No	1	200	No	No	3	1	2	2	1							No	-
CP017553	380686..380687	MNV	AC	CA	No	2	Homozygous	282	310	90.9677	1	174	142	202	142	0.449367	34	316	344	108	125	0.992935	1	0	No	1	200	No	No	1	6	3	1	1	AAC						No	-
CP017553	380701	SNV	C	A	No	1	Homozygous	218	218	100	1	93	144	93	144	0.392405	34	237	237	92	104	1	1		No	1	200	No	No	3	1	3	1	1							No	-
CP017553	380741	SNV	G	C	No	1	Homozygous	294	294	100	1	142	187	142	187	0.431611	34	329	329	111	125	1	1		No	1	200	No	No	2	1	1	1	1							No	-
CP017553	380812	SNV	A	T	No	1	Homozygous	298	298	100	1	119	205	119	205	0.367284	34	324	324	106	126	1	1		No	1	200	No	No	3	1	2	2	1							No	-
CP017553	381237	SNV	C	T	No	1	Homozygous	261	261	100	1	146	129	146	129	0.469091	34	275	275	111	128	1	1		No	1	200	No	No	1	1	1	1	4		AT	AOW00218.1:c.246C>T			AOW00218.1:c.246C>T	No	No
CP017553	381643	SNV	A	G	No	1	Homozygous	310	310	100	1	179	152	179	152	0.459215	34	331	331	111	123	1	1		No	1	200	No	No	3	1	1	1	1			AOW00219.1:c.39T>C			AOW00219.1:c.39T>C	No	No
CP017553	381899	SNV	G	T	No	1	Homozygous	305	309	98.7055	1	147	194	151	195	0.431085	34	341	346	104	128	1	1		No	1	200	No	No	2	1	1	1	1							No	-
CP017553	383953	SNV	A	T	No	1	Homozygous	274	274	100	1	161	144	161	144	0.472131	34	305	305	108	126	1	1		No	1	200	No	No	1	6	3	3	1	AT						No	-
CP017553	384688	SNV	G	A	No	1	Homozygous	291	291	100	1	171	137	171	137	0.444805	34	308	308	100	129	1	1		No	1	200	No	No	3	1	1	1	1							No	-
CP017553	385049	SNV	G	T	No	1	Homozygous	259	259	100	1	167	115	167	115	0.407801	34	282	282	94	120	1	1		No	1	200	No	No	2	1	2	1	1							No	-
CP017553	385328	SNV	C	T	No	1	Homozygous	326	326	100	1	189	167	189	167	0.469101	34	356	356	120	131	1	1		No	1	200	No	No	1	4	1	1	1	CA						No	-
CP017553	385599^385600	Insertion	-	ACA	No	3	Homozygous	270	319	84.6395	1	97	197	117	227	0.329932	34	294	344	82	116	0.713821	1	2.75	No	1	200	No	No	1	1	2	1	1							No	-
CP017553	385663	SNV	T	A	No	1	Homozygous	293	293	100	1	95	222	95	222	0.299685	34	317	317	86	125	1	1		No	1	200	No	No	1	4	1	1	4	AC	CA					No	-
CP017553	385769	SNV	C	T	No	1	Homozygous	299	299	100	1	168	151	168	151	0.473354	34	319	319	102	122	1	1		No	1	200	No	No	3	1	2	2	4		TG	AOW00222.1:c.66C>T			AOW00222.1:c.66C>T	No	No
CP017553	386012	SNV	A	G	No	1	Homozygous	303	303	100	1	146	175	146	175	0.454829	34	321	321	98	127	1	1		No	1	200	No	No	3	1	1	1	6		GA	AOW00222.1:c.309A>G			AOW00222.1:c.309A>G	No	No
CP017553	387034	SNV	T	C	No	1	Homozygous	316	316	100	1	176	166	176	166	0.48538	34	342	342	103	125	1	1		No	1	200	No	No	2	1	3	3	1							No	-
CP017553	387468	SNV	T	C	No	1	Homozygous	227	227	100	1	161	80	161	80	0.33195	34	241	241	84	102	1	1		No	1	200	No	No	3	1	1	1	4		TC	AOW00223.1:c.875A>G	AOW00223.1:p.Lys292Arg	AOW00223.1:p.Lys292Arg	AOW00223.1:c.875A>G	No	Yes
CP017553	389368	SNV	A	G	No	1	Homozygous	284	284	100	1	150	159	150	159	0.485437	34	309	309	99	124	1	1		No	1	200	No	No	2	6	2	1	1	AAT						No	-
CP017553	389468	SNV	T	C	No	1	Homozygous	298	298	100	1	159	169	159	169	0.484756	34	328	328	99	118	1	1		No	1	200	No	No	2	1	2	2	1							No	-
CP017553	389551	SNV	T	A	No	1	Homozygous	345	345	100	1	242	122	242	122	0.335165	34	364	364	117	140	1	1		No	1	200	No	No	1	6	1	1	6	TG	TG					No	-
CP017553	389868	SNV	A	G	No	1	Homozygous	334	334	100	1	180	184	180	184	0.494505	34	364	364	111	145	1	1		No	1	200	No	No	2	1	1	1	1							No	-
CP017553	389910	SNV	G	C	No	1	Homozygous	336	336	100	1	171	198	171	198	0.463415	34	369	369	111	134	1	1		No	1	200	No	No	1	1	2	2	1							No	-
CP017553	390709	SNV	T	A	No	1	Homozygous	333	333	100	1	182	179	182	179	0.495845	34	361	361	115	132	1	1		No	1	200	No	No	1	1	2	2	1							No	-
CP017553	391401	SNV	C	A	No	1	Homozygous	353	353	100	1	253	127	253	127	0.334211	34	380	380	108	139	1	1		No	1	200	No	No	2	1	2	1	1							No	-
CP017553	391419	SNV	A	C	No	1	Homozygous	348	348	100	1	242	135	242	135	0.35809	34	377	377	107	141	1	1		No	1	200	No	No	3	1	2	2	1							No	-
CP017553	391475	SNV	G	T	No	1	Homozygous	344	345	99.7101	1	234	149	235	149	0.389034	34	383	384	96	129	1	1		No	1	200	No	No	2	1	1	1	1							No	-
CP017553	391789..391790	MNV	TA	GT	No	2	Homozygous	357	357	100	1	174	216	174	216	0.446154	34	390	390	111	130	1	1		No	1	200	No	No	1	4	2	1	1	AT						No	-
CP017553	391792	SNV	A	T	No	1	Homozygous	347	347	100	1	172	204	172	204	0.457447	34	376	376	105	123	1	1		No	1	200	No	No	1	4	1	1	4	AT	AT					No	-
CP017553	392217	SNV	A	G	No	1	Homozygous	345	345	100	1	193	172	193	172	0.471233	34	365	365	109	135	1	1		No	1	200	No	No	2	1	2	2	1							No	-
CP017553	392219	SNV	G	T	No	1	Homozygous	342	342	100	1	192	172	192	172	0.472527	34	364	364	107	133	1	1		No	1	200	No	No	2	1	2	2	1							No	-
CP017553	392245..392246	MNV	AT	TG	No	2	Homozygous	325	325	100	1	198	144	198	144	0.421053	34	342	342	103	130	1	1		No	1	200	No	No	2	4	2	1	1	AT						No	-
CP017553	392638	SNV	T	C	No	1	Homozygous	348	348	100	1	198	173	198	173	0.466307	34	371	371	111	131	1	1		No	1	200	No	No	1	6	2	2	6	ATC	ATC					No	-
CP017553	393031	SNV	C	T	No	1	Homozygous	303	304	99.6711	1	187	142	187	143	0.431611	34	329	330	109	122	1	1		No	1	200	No	No	2	1	3	3	1							No	-
CP017553	393085	SNV	C	T	No	1	Homozygous	316	316	100	1	158	197	158	197	0.44507	34	355	355	107	118	1	1		No	1	200	No	No	2	1	2	1	1							No	-
CP017553	393110	SNV	A	T	No	1	Homozygous	321	321	100	1	151	201	151	201	0.428977	34	352	352	104	123	1	1		No	1	200	No	No	1	4	3	3	1	AT						No	-
CP017553	393349	SNV	C	T	No	1	Homozygous	289	289	100	1	113	195	113	195	0.366883	34	308	308	92	114	1	1		No	1	200	No	No	1	1	2	2	1							No	-
CP017553	393578	SNV	C	A	No	1	Homozygous	335	335	100	1	163	196	163	196	0.454039	34	359	359	118	132	1	1		No	1	200	No	No	3	1	3	2	1							No	-
CP017553	393634	SNV	G	C	No	1	Homozygous	355	356	99.7191	1	192	196	193	196	0.494845	34	388	389	133	156	1	1		No	1	200	No	No	2	1	3	3	1							No	-
CP017553	393890	SNV	C	T	No	1	Homozygous	350	350	100	1	208	176	208	176	0.458333	34	384	384	108	127	1	1		No	1	200	No	No	1	4	1	1	1	AC		AOW00226.1:c.164C>T	AOW00226.1:p.Thr55Met	AOW00226.1:p.Thr55Met	AOW00226.1:c.164C>T	No	Yes
CP017553	395410..395413	Deletion	GTTA	-	No	4	Homozygous	309	336	91.9643	1	158	177	176	187	0.471642	33.6039	335	363	96	117	0.997267	1		No	1	200	No	No	2	1	2	1	1							No	-
CP017553	395891	SNV	C	T	No	1	Homozygous	334	334	100	1	190	174	190	174	0.478022	34	364	364	115	126	1	1		No	1	200	No	No	1	4	3	3	1	TC		AOW00227.1:c.537G>A			AOW00227.1:c.537G>A	No	No
CP017553	396034	SNV	G	A	No	1	Homozygous	300	300	100	1	136	184	136	184	0.425	34	320	320	109	121	1	1		No	1	200	No	No	3	1	2	2	1			AOW00227.1:c.394C>T			AOW00227.1:c.394C>T	No	No
CP017553	396706	SNV	T	C	No	1	Homozygous	239	239	100	1	138	129	138	129	0.483146	34	267	267	99	110	1	1		No	1	200	No	No	3	1	3	3	1							No	-
CP017553	396708	SNV	T	C	No	1	Homozygous	242	242	100	1	143	127	143	127	0.47037	34	270	270	100	112	1	1		No	1	200	No	No	3	1	2	2	1							No	-
CP017553	396825	SNV	T	C	No	1	Homozygous	298	298	100	1	194	128	194	128	0.397516	34	322	322	104	134	1	1		No	1	200	No	No	1	4	1	1	4	TA	TA					No	-
CP017553	397210	SNV	T	A	No	1	Homozygous	294	294	100	1	155	157	155	157	0.496795	34	312	312	114	139	1	1		No	1	200	No	No	3	1	3	1	1							No	-
CP017553	397636	SNV	G	T	No	1	Homozygous	316	316	100	1	188	149	188	149	0.442136	34	337	337	113	123	1	1		No	1	200	No	No	3	1	1	1	4		TG					No	-
CP017553	397831	SNV	A	G	No	1	Homozygous	291	291	100	1	144	168	144	168	0.461538	34	312	312	98	114	1	1		No	1	200	No	No	2	1	3	3	1							No	-
CP017553	397843	SNV	C	G	No	1	Homozygous	306	306	100	1	140	192	140	192	0.421687	34	332	332	104	119	1	1		No	1	200	No	No	1	1	2	2	1							No	-
CP017553	397960	SNV	G	A	No	1	Homozygous	286	286	100	1	150	170	150	170	0.46875	34	320	320	105	116	1	1		No	1	200	No	No	1	1	1	1	1							No	-
CP017553	398228	SNV	C	A	No	1	Homozygous	280	280	100	1	146	151	146	151	0.491582	34	297	297	106	115	1	1		No	1	200	No	No	2	1	1	1	1							No	-
CP017553	398292	SNV	T	C	No	1	Homozygous	313	313	100	1	136	212	136	212	0.390805	34	348	348	114	133	1	1		No	1	200	No	No	3	1	1	1	1							No	-
CP017553	399489..399491	Deletion	ATA	-	No	3	Homozygous	278	311	89.3891	1	187	106	208	119	0.361775	33.3953	293	327	106	118	0.858743	1	-0.7	No	1	200	No	No	2	1	2	1	1							No	-
CP017553	399589	SNV	T	A	No	1	Homozygous	298	298	100	1	141	176	141	176	0.444795	34	317	317	103	134	1	1		No	1	200	No	No	1	6	2	1	4	TG	TG					No	-
CP017553	399602	SNV	T	A	No	1	Homozygous	280	280	100	1	108	190	108	190	0.362416	34	298	298	99	127	1	1		No	1	200	No	No	1	1	2	2	1							No	-
CP017553	399740	SNV	C	T	No	1	Homozygous	286	286	100	1	164	145	164	145	0.469256	34	309	309	107	122	1	1		No	1	200	No	No	1	1	1	1	1							No	-
CP017553	399824	SNV	C	A	No	1	Homozygous	286	286	100	1	199	115	199	115	0.366242	34	314	314	107	126	1	1		No	1	200	No	No	2	1	2	1	1							No	-
CP017553	401193	SNV	G	A	No	1	Homozygous	295	295	100	1	178	130	178	130	0.422078	34	308	308	120	125	1	1		No	1	200	No	No	1	1	1	1	1			AOW00228.1:c.529G>A	AOW00228.1:p.Ala177Thr	AOW00228.1:p.Ala177Thr	AOW00228.1:c.529G>A	No	Yes
CP017553	401330	SNV	T	C	No	1	Homozygous	264	264	100	1	129	154	129	154	0.45583	34	283	283	96	113	1	1		No	1	200	No	No	1	1	2	2	1							No	-
CP017553	401407	SNV	T	C	No	1	Homozygous	297	297	100	1	123	191	123	191	0.39172	34	314	314	104	121	1	1		No	1	200	No	No	1	1	1	1	4		CA					No	-
CP017553	401487	SNV	A	C	No	1	Homozygous	284	284	100	1	128	178	128	178	0.418301	34	306	306	98	118	1	1		No	1	200	No	No	1	6	1	1	6	TAG	TAG					No	-
CP017553	401506..401516	Deletion	AGTGGACTGGT	-	No	11	Homozygous	123	126	97.619	1	52	71	53	73	0.422764	33.3821	123	126	53	60	0.999999	1		No	1	200	No	No	1	1	2	1	1							No	-
CP017553	404235	SNV	T	C	No	1	Homozygous	337	337	100	1	194	175	194	175	0.474255	34	369	369	106	116	1	1		No	1	200	No	No	3	1	3	1	1							No	-
CP017553	404388	SNV	T	C	No	1	Homozygous	282	282	100	1	138	165	138	165	0.455446	34	303	303	109	126	1	1		No	1	200	No	No	2	1	2	2	1							No	-
CP017553	404461	SNV	T	C	No	1	Homozygous	247	247	100	1	122	154	122	154	0.442029	34	276	276	115	121	1	1		No	1	200	No	No	2	1	2	2	1			AOW00230.1:c.23T>C	AOW00230.1:p.Phe8Ser	AOW00230.1:p.Phe8Ser	AOW00230.1:c.23T>C	No	Yes
CP017553	405410..405411	MNV	AC	GT	No	2	Homozygous	326	326	100	1	207	158	207	158	0.432877	34	365	365	118	131	1	1		No	1	200	No	No	2	1	1	1	6		GTG	AOW00231.1:c.1768_1769delinsAC	AOW00231.1:p.Val590Thr	AOW00231.1:p.Val590Thr	AOW00231.1:c.1768_1769delinsAC	No	Yes
CP017553	405467	SNV	A	G	No	1	Homozygous	329	329	100	1	197	167	197	167	0.458791	34	364	364	122	139	1	1		No	1	200	No	No	2	1	2	1	1			AOW00231.1:c.1712T>C	AOW00231.1:p.Val571Ala	AOW00231.1:p.Val571Ala	AOW00231.1:c.1712T>C	No	Yes
CP017553	405552	SNV	T	C	No	1	Homozygous	342	342	100	1	172	199	172	199	0.463612	34	371	371	118	142	1	1		No	1	200	No	Yes	3	1	1	1	9		CTC	AOW00231.1:c.1627A>G	AOW00231.1:p.Lys543Glu	AOW00231.1:p.Lys543Glu	AOW00231.1:c.1627A>G	No	Yes
CP017553	406636	SNV	C	T	No	1	Homozygous	327	327	100	1	181	174	181	174	0.490141	34	355	355	111	129	1	1		No	1	200	No	No	1	4	1	1	4	AG	AG	AOW00231.1:c.543G>A			AOW00231.1:c.543G>A	No	No
CP017553	406684	SNV	C	T	No	1	Homozygous	319	319	100	1	197	156	197	156	0.441926	34	353	353	108	129	1	1		No	1	200	No	No	1	6	1	1	6	CGA	GAG	AOW00231.1:c.495G>A			AOW00231.1:c.495G>A	No	No
CP017553	406798	SNV	A	G	No	1	Homozygous	301	301	100	1	132	196	132	196	0.402439	34	328	328	103	115	1	1		No	1	200	No	No	1	12	1	1	4	CGTTCA	CG	AOW00231.1:c.381T>C			AOW00231.1:c.381T>C	No	No
CP017553	407438	SNV	C	T	No	1	Homozygous	283	283	100	1	166	139	166	139	0.455738	34	305	305	95	118	1	1		No	1	200	No	No	2	1	3	3	1							No	-
CP017553	407471	SNV	G	A	No	1	Homozygous	315	315	100	1	148	200	148	200	0.425287	34	348	348	106	128	1	1		No	1	200	No	No	2	1	1	1	1							No	-
CP017553	407550	SNV	T	C	No	1	Homozygous	301	301	100	1	137	195	137	195	0.412651	34	332	332	105	125	1	1		No	1	200	No	No	1	12	1	1	1	GTACTT						No	-
CP017553	407909	SNV	C	G	No	1	Homozygous	362	362	100	1	175	222	175	222	0.440806	34	397	397	107	132	1	1		No	1	200	No	No	1	1	1	1	4		TG	AOW00232.1:c.3073G>C	AOW00232.1:p.Asp1025His	AOW00232.1:p.Asp1025His	AOW00232.1:c.3073G>C	No	Yes
CP017553	408072	SNV	G	A	No	1	Homozygous	345	345	100	1	200	182	200	182	0.47644	34	382	382	104	121	1	1		No	1	200	No	No	2	1	1	1	1			AOW00232.1:c.2910C>T			AOW00232.1:c.2910C>T	No	No
CP017553	411077	Deletion	G	-	No	1	Homozygous	339	344	98.5465	1	188	184	190	188	0.494624	32.3953	372	378	100	138	1	1		No	1	200	No	No	1	4	2	1	4	TG	TG					No	-
CP017553	411356	SNV	G	C	No	1	Homozygous	324	324	100	1	169	189	169	189	0.472067	34	358	358	109	139	1	1		No	1	200	No	No	2	1	1	1	1							No	-
CP017553	411738	SNV	A	G	No	1	Homozygous	276	276	100	1	168	134	168	134	0.443709	34	302	302	97	114	1	1		No	1	200	No	No	1	1	1	1	1							No	-
CP017553	411800	SNV	A	G	No	1	Homozygous	282	282	100	1	160	143	160	143	0.471947	34	303	303	92	111	1	1		No	1	200	No	No	3	1	3	1	1							No	-
CP017553	411864	SNV	T	C	No	1	Homozygous	299	299	100	1	183	145	183	145	0.442073	34	328	328	87	111	1	1		No	1	200	No	No	2	1	1	1	6		GGC					No	-
CP017553	412470	SNV	A	G	No	1	Homozygous	341	341	100	1	233	127	233	127	0.352778	34	360	360	109	130	1	1		No	1	200	No	No	2	4	1	1	4	TC	TC	AOW00233.1:c.547A>G	AOW00233.1:p.Ile183Val	AOW00233.1:p.Ile183Val	AOW00233.1:c.547A>G	No	Yes
CP017553	413050	SNV	C	G	No	1	Homozygous	368	368	100	1	199	198	199	198	0.498741	34	397	397	102	127	1	1		No	1	200	No	No	1	1	1	1	4		TG					No	-
CP017553	413126	SNV	C	T	No	1	Homozygous	367	367	100	1	174	232	174	232	0.428571	34	406	406	106	125	1	1		No	1	200	No	No	2	1	1	1	1							No	-
CP017553	413399..413400	MNV	CA	TG	No	2	Homozygous	317	318	99.6855	1	144	196	144	197	0.423529	34	340	341	112	136	1	1		No	1	200	No	No	1	1	2	2	1							No	-
CP017553	413412	SNV	C	A	No	1	Homozygous	337	339	99.41	1	155	209	156	210	0.425824	34	364	366	114	136	1	1		No	1	200	No	No	2	1	2	1	1							No	-
CP017553	413426	SNV	A	T	No	1	Homozygous	331	333	99.3994	1	166	190	167	191	0.466292	34	356	358	112	135	1	1		No	1	200	No	No	2	1	1	1	4		TC					No	-
CP017553	413532	SNV	C	T	No	1	Homozygous	354	354	100	1	209	177	209	177	0.458549	34	386	386	112	133	1	1		No	1	200	No	No	3	4	2	2	4	CT	CT					No	-
CP017553	413649	SNV	A	G	No	1	Homozygous	359	359	100	1	206	184	206	184	0.471795	34	390	390	114	128	1	1		No	1	200	No	No	1	4	1	1	4	CT	CT					No	-
CP017553	413889	SNV	A	T	No	1	Homozygous	344	344	100	1	167	198	167	198	0.457534	34	365	365	122	125	1	1		No	1	200	No	No	1	1	1	1	4		CT					No	-
CP017553	414688	SNV	C	T	No	1	Homozygous	360	360	100	1	225	165	225	165	0.423077	34	390	390	97	128	1	1		No	1	200	No	No	1	1	1	1	1							No	-
CP017553	414872	SNV	A	G	No	1	Homozygous	368	368	100	1	158	250	158	250	0.387255	34	408	408	118	126	1	1		No	1	200	No	No	1	6	1	1	4	AAT	TG					No	-
CP017553	414890	SNV	T	C	No	1	Homozygous	337	337	100	1	164	206	164	206	0.443243	34	370	370	107	123	1	1		No	1	200	No	No	1	4	2	2	4	AT	AT					No	-
CP017553	414980	SNV	A	C	No	1	Homozygous	337	337	100	1	171	194	171	194	0.468493	34	365	365	95	131	1	1		No	1	200	No	No	1	4	1	1	4	AT	AT					No	-
CP017553	415416	SNV	G	C	No	1	Homozygous	339	339	100	1	159	223	159	223	0.41623	34	382	382	105	121	1	1		No	1	200	No	No	2	1	2	2	1							No	-
CP017553	415987	SNV	T	C	No	1	Homozygous	348	348	100	1	209	173	209	173	0.45288	34	382	382	106	148	1	1		No	1	200	No	No	2	1	2	2	1							No	-
CP017553	416027	SNV	T	G	No	1	Homozygous	344	344	100	1	176	203	176	203	0.46438	34	379	379	111	151	1	1		No	1	200	No	No	3	1	3	1	1							No	-
CP017553	416429	SNV	A	G	No	1	Homozygous	334	334	100	1	199	164	199	164	0.451791	34	363	363	101	126	1	1		No	1	200	No	No	2	4	1	1	4	CT	CT	AOW00234.1:c.129-20T>C			AOW00234.1:c.129-20T>C	No	-
CP017553	416457	SNV	G	A	No	1	Homozygous	343	343	100	1	219	151	219	151	0.408108	34	370	370	103	127	1	1		No	1	200	No	No	1	1	2	2	1			AOW00234.1:c.123C>T			AOW00234.1:c.123C>T	No	No
CP017553	416495	SNV	T	C	No	1	Homozygous	351	351	100	1	205	175	205	175	0.460526	34	380	380	105	125	1	1		No	1	200	No	No	2	4	2	1	4	CT	TC	AOW00234.1:c.85A>G	AOW00234.1:p.Lys29Glu	AOW00234.1:p.Lys29Glu	AOW00234.1:c.85A>G	No	Yes
CP017553	416560	SNV	C	T	No	1	Homozygous	334	334	100	1	154	207	154	207	0.426593	34	361	361	105	129	1	1		No	1	200	No	No	2	1	2	1	1			AOW00234.1:c.20G>A	AOW00234.1:p.Arg7Gln	AOW00234.1:p.Arg7Gln	AOW00234.1:c.20G>A	No	Yes
CP017553	416745^416746	Insertion	-	TCCAC	No	5	Homozygous	276	323	85.4489	1	175	121	186	161	0.408784	34	296	347	83	107	0.0268464	0.971592	0.53	No	1	200	No	No	1	24	1	1	24	ACTATCAGATAC	ACTATCAGATAC					No	-
CP017553	417214	SNV	A	T	No	1	Homozygous	357	357	100	1	212	187	212	187	0.468672	34	399	399	110	132	1	1		No	1	200	No	No	1	6	2	2	1	TAG						No	-
CP017553	420687	SNV	A	G	No	1	Homozygous	304	304	100	1	187	136	187	136	0.421053	34	323	323	97	117	1	1		No	1	200	No	No	2	1	2	1	1							No	-
CP017553	420802	SNV	G	C	No	1	Homozygous	308	308	100	1	163	174	163	174	0.48368	34	337	337	105	132	1	1		No	1	200	No	No	1	4	1	1	1	GA						No	-
CP017553	421345	SNV	T	A	No	1	Homozygous	322	322	100	1	176	179	176	179	0.495775	34	355	355	97	120	1	1		No	1	200	No	No	2	1	2	1	1							No	-
CP017553	421506	SNV	C	A	No	1	Homozygous	268	268	100	1	146	142	146	142	0.493056	34	288	288	109	125	1	1		No	1	200	No	No	1	4	3	3	1	AG						No	-
CP017553	421552	SNV	T	C	No	1	Homozygous	324	324	100	1	168	184	168	184	0.477273	34	352	352	116	133	1	1		No	1	200	No	No	1	1	1	1	4		CG					No	-
CP017553	421952	SNV	T	C	No	1	Homozygous	322	322	100	1	193	168	193	168	0.465374	34	361	361	115	135	1	1		No	1	200	No	No	2	1	2	2	1							No	-
CP017553	421985	SNV	A	G	No	1	Homozygous	338	338	100	1	224	158	224	158	0.413613	34	382	382	120	128	1	1		No	1	200	No	No	1	6	1	1	1	TAC						No	-
CP017553	422163	SNV	G	A	No	1	Homozygous	309	309	100	1	153	192	153	192	0.443478	34	345	345	116	125	1	1		No	1	200	No	No	2	1	2	2	1							No	-
CP017553	422312	Deletion	G	-	No	1	Homozygous	151	212	71.2264	1	81	75	105	116	0.480769	33.245	156	221	42	61	0.0232931	0.999731		No	1	200	No	No	2	1	2	1	1							No	-
CP017553	422314	Deletion	T	-	No	1	Homozygous	154	215	71.6279	1	81	78	102	122	0.490566	33.2597	159	224	42	61	0.0138408	0.985512		No	1	200	No	No	1	1	2	2	1							No	-
CP017553	422488	SNV	T	A	No	1	Homozygous	279	279	100	1	164	149	164	149	0.476038	34	313	313	109	124	1	1		No	1	200	No	No	1	1	2	2	1							No	-
CP017553	422564^422565	Insertion	-	TCCT	No	4	Homozygous	273	302	90.3974	1	128	169	131	195	0.430976	34	297	326	108	114	0.6893	1	1.83	No	1	200	No	No	2	1	2	1	1							No	-
CP017553	422663	SNV	T	C	No	1	Homozygous	310	310	100	1	159	180	159	180	0.469027	34	339	339	118	130	1	1		No	1	200	No	No	2	1	3	3	1							No	-
CP017553	422860^422861	Insertion	-	C	No	1	Homozygous	289	294	98.2993	1	173	139	175	142	0.445513	34	312	317	107	128	1	1		No	1	200	No	No	1	6	1	1	6	CAG	CAG					No	-
CP017553	422862	SNV	A	C	No	1	Homozygous	288	288	100	1	171	140	171	140	0.450161	34	311	311	105	127	1	1		No	1	200	No	No	1	4	1	1	4	TC	CT					No	-
CP017553	423274	SNV	G	C	No	1	Homozygous	320	320	100	1	182	172	182	172	0.485876	34	354	354	103	118	1	1		No	1	200	No	No	1	4	2	1	1	GA						No	-
CP017553	423302	SNV	T	C	No	1	Homozygous	318	318	100	1	163	196	163	196	0.454039	34	359	359	93	113	1	1		No	1	200	No	No	1	1	2	2	1							No	-
CP017553	423308	SNV	C	A	No	1	Homozygous	336	336	100	1	182	198	182	198	0.478947	34	380	380	97	114	1	1		No	1	200	No	No	1	1	3	3	1							No	-
CP017553	423422	SNV	C	T	No	1	Homozygous	248	248	100	1	170	91	170	91	0.348659	34	261	261	77	103	1	1		No	1	200	No	No	1	1	1	1	1							No	-
CP017553	423452	SNV	A	T	No	1	Homozygous	261	261	100	1	182	95	182	95	0.34296	34	277	277	86	116	1	1		No	1	200	No	No	2	1	1	1	4		AT					No	-
CP017553	423459	SNV	T	C	No	1	Homozygous	247	247	100	1	181	84	181	84	0.316981	34	265	265	85	111	1	1		No	1	200	No	No	1	4	1	1	1	TA						No	-
CP017553	423518	SNV	C	A	No	1	Homozygous	355	355	100	1	187	202	187	202	0.48072	34	389	389	105	132	1	1		No	1	200	No	No	2	1	2	1	1							No	-
CP017553	424148	SNV	C	A	No	1	Homozygous	323	323	100	1	194	161	194	161	0.453521	34	355	355	112	113	1	1		No	1	200	No	No	2	1	2	1	1							No	-
CP017553	424358	SNV	C	G	No	1	Homozygous	307	307	100	1	156	176	156	176	0.46988	34	332	332	107	123	1	1		No	1	200	No	No	1	1	2	2	1							No	-
CP017553	424657..424658	MNV	AT	GC	No	2	Homozygous	288	289	99.654	1	125	183	126	183	0.405844	34	308	309	100	116	1	1		No	1	200	No	No	1	4	1	1	4	AT	CA					No	-
CP017553	424662	SNV	T	A	No	1	Homozygous	292	292	100	1	128	184	128	184	0.410256	34	312	312	100	117	1	1		No	1	200	No	No	1	1	2	2	1							No	-
CP017553	424769	SNV	C	T	No	1	Homozygous	280	280	100	1	172	137	172	137	0.443366	34	309	309	92	119	1	1		No	1	200	No	No	2	1	1	1	1							No	-
CP017553	424818	SNV	C	T	No	1	Homozygous	309	309	100	1	165	182	165	182	0.475504	34	347	347	109	128	1	1		No	1	200	No	No	3	1	3	2	1							No	-
CP017553	426018	Deletion	C	-	No	1	Homozygous	293	293	100	1	145	173	145	173	0.455975	33.0785	318	318	96	114	1	1		No	1	200	No	No	1	4	1	1	6	CT	CTT					No	-
CP017553	426445	SNV	A	G	No	1	Homozygous	269	269	100	1	141	146	141	146	0.491289	34	287	287	102	119	1	1		No	1	200	No	No	1	4	2	2	4	AC	AC	AOW00236.1:c.261A>G			AOW00236.1:c.261A>G	No	No
CP017553	427297	SNV	T	C	No	1	Homozygous	320	320	100	1	156	192	156	192	0.448276	34	348	348	115	133	1	1		No	1	200	No	No	2	1	1	1	1			AOW00236.1:c.1113T>C			AOW00236.1:c.1113T>C	No	No
CP017553	428998^428999	Insertion	-	G	No	1	Homozygous	273	273	100	1	145	146	145	146	0.498282	34	291	291	88	109	1	1		No	1	200	No	No	1	6	1	1	1	TTA						No	-
CP017553	429172	SNV	A	T	No	1	Homozygous	253	253	100	1	121	162	121	162	0.427562	34	283	283	103	113	1	1		No	1	200	No	No	1	8	1	1	4	TAAA	TA					No	-
CP017553	429597	SNV	T	A	No	1	Homozygous	200	200	100	1	116	94	116	94	0.447619	34	210	210	77	80	1	1		No	1	200	No	No	2	1	2	1	1							No	-
CP017553	429685	SNV	T	G	No	1	Homozygous	157	157	100	1	55	104	55	104	0.345912	34	159	159	42	72	1	1		No	1	200	No	No	1	1	1	1	4		GC					No	-
CP017553	429830	SNV	T	A	No	1	Homozygous	232	232	100	1	136	112	136	112	0.451613	34	248	248	84	111	1	1		No	1	200	No	No	1	1	1	1	1							No	-
CP017553	429861	SNV	T	C	No	1	Homozygous	256	256	100	1	160	122	160	122	0.432624	34	282	282	91	116	1	1		No	1	200	No	No	2	1	1	1	1							No	-
CP017553	430029	SNV	G	C	No	1	Homozygous	223	223	100	1	114	120	114	120	0.487179	34	234	234	95	114	1	1		No	1	200	No	No	1	4	1	1	4	AG	CA					No	-
CP017553	430036	SNV	G	A	No	1	Homozygous	230	230	100	1	117	125	117	125	0.483471	34	242	242	92	112	1	1		No	1	200	No	No	3	1	2	2	1							No	-
CP017553	430045..430046	Deletion	GT	-	No	2	Homozygous	235	245	95.9184	1	121	125	129	127	0.49187	32.4766	246	256	97	117	0.999932	1		No	1	200	No	No	1	4	2	1	1	GT						No	-
CP017553	430088	SNV	T	G	No	1	Homozygous	238	238	100	1	111	140	111	140	0.442231	34	251	251	93	109	1	1		No	1	200	No	No	3	1	3	1	1							No	-
CP017553	430827	SNV	T	G	No	1	Homozygous	318	318	100	1	190	157	190	157	0.45245	34	347	347	106	123	1	1		No	1	200	No	No	1	1	2	2	1							No	-
CP017553	431650	SNV	G	C	No	1	Homozygous	239	239	100	1	130	124	130	124	0.488189	34	254	254	102	107	1	1		No	1	200	No	No	2	4	1	1	4	AT	AT	AOW00237.1:c.684G>C	AOW00237.1:p.Trp228Cys	AOW00237.1:p.Trp228Cys	AOW00237.1:c.684G>C	No	Yes
CP017553	432138	SNV	A	C	No	1	Homozygous	266	266	100	1	156	129	156	129	0.452632	34	285	285	105	133	1	1		No	1	200	No	No	1	1	1	1	1			AOW00237.1:c.1172A>C	AOW00237.1:p.Asp391Ala	AOW00237.1:p.Asp391Ala	AOW00237.1:c.1172A>C	No	Yes
CP017553	432246	SNV	T	C	No	1	Homozygous	322	322	100	1	188	163	188	163	0.464387	34	351	351	109	135	1	1		No	1	200	No	No	3	1	2	2	1			AOW00237.1:c.1280T>C	AOW00237.1:p.Leu427Pro	AOW00237.1:p.Leu427Pro	AOW00237.1:c.1280T>C	No	Yes
CP017553	432250	SNV	G	T	No	1	Homozygous	282	282	100	1	185	119	185	119	0.391447	34	304	304	97	125	1	1		No	1	200	No	No	2	1	3	3	1			AOW00237.1:c.1284G>T			AOW00237.1:c.1284G>T	No	No
CP017553	432328	SNV	G	T	No	1	Homozygous	300	300	100	1	146	193	146	193	0.430678	34	339	339	102	133	1	1		No	1	200	No	No	2	1	2	2	1			AOW00237.1:c.1362G>T			AOW00237.1:c.1362G>T	No	No
CP017553	432571	SNV	T	C	No	1	Homozygous	296	296	100	1	132	199	132	199	0.398792	34	331	331	114	130	1	1		No	1	200	No	No	1	6	2	2	1	TGC		AOW00237.1:c.1605T>C			AOW00237.1:c.1605T>C	No	No
CP017553	432687	SNV	A	G	No	1	Homozygous	283	283	100	1	162	138	162	138	0.46	34	300	300	114	123	1	1		No	1	200	No	Yes	1	16	3	3	1	GATA						No	-
CP017553	433061	Deletion	C	-	No	1	Homozygous	141	202	69.802	1	59	88	84	125	0.401361	32.1702	147	209	51	56	0.0706723	1		No	1	200	No	No	2	1	3	3	1			AOW00238.1:c.208delG	AOW00238.1:p.Glu70fs	AOW00238.1:p.Glu70fs	AOW00238.1:c.208delG	No	Yes	433060
CP017553	433063..433068	Deletion	GGAGCG	-	No	6	Homozygous	144	209	68.8995	1	59	91	87	130	0.393333	33.3107	150	217	56	61	0.0233591	1	-1.24	No	1	200	No	No	2	1	2	2	1			AOW00238.1:c.201_206delCGCTCC	AOW00238.1:p.Asp67_Pro69delinsGlu	AOW00238.1:p.Asp67_Pro69delinsGlu	AOW00238.1:c.201_206delCGCTCC	No	Yes	433062
CP017553	433070..433072	Deletion	CCA	-	No	3	Homozygous	144	144	100	1	59	91	59	91	0.393333	33.1389	150	150	53	58	1	1		No	1	200	No	No	2	1	1	1	4		GC	AOW00238.1:c.197_199delTGG	AOW00238.1:p.Leu66_Asp67delinsHis	AOW00238.1:p.Leu66_Asp67delinsHis	AOW00238.1:c.197_199delTGG	No	Yes	433069
CP017553	433074..433076	Deletion	CGC	-	No	3	Homozygous	144	144	100	1	59	91	59	91	0.393333	32.9167	150	150	53	58	1	1		No	1	200	No	No	1	4	2	2	1	GC		AOW00238.1:c.193_195delGCG	AOW00238.1:p.Ala65del	AOW00238.1:p.Ala65del	AOW00238.1:c.193_195delGCG	No	Yes	433073
CP017553	433103	SNV	T	A	No	1	Homozygous	243	243	100	1	127	135	127	135	0.484733	34	262	262	91	105	1	1		No	1	200	No	No	1	1	2	2	1			AOW00238.1:c.166A>T	AOW00238.1:p.Met56Leu	AOW00238.1:p.Met56Leu	AOW00238.1:c.166A>T	No	Yes
CP017553	433422	SNV	G	C	No	1	Homozygous	275	275	100	1	132	177	132	177	0.427184	34	309	309	91	112	1	1		No	1	200	No	No	1	1	1	1	1							No	-
CP017553	434190	SNV	T	C	No	1	Homozygous	253	253	100	1	130	135	130	135	0.490566	34	265	265	93	112	1	1		No	1	200	No	No	3	1	3	1	1			AOW00239.1:c.17T>C	AOW00239.1:p.Val6Ala	AOW00239.1:p.Val6Ala	AOW00239.1:c.17T>C	No	Yes
CP017553	434465	SNV	C	T	No	1	Homozygous	250	250	100	1	115	157	115	157	0.422794	34	272	272	96	125	1	1		No	1	200	No	No	1	1	3	3	1			AOW00239.1:c.292C>T			AOW00239.1:c.292C>T	No	No
CP017553	435854	SNV	G	A	No	1	Homozygous	223	223	100	1	117	120	117	120	0.493671	34	237	237	96	111	1	1		No	1	200	No	No	3	1	1	1	4		AG					No	-
CP017553	436145	SNV	A	T	No	1	Homozygous	232	232	100	1	126	122	126	122	0.491935	34	248	248	101	110	1	1		No	1	200	No	No	1	1	2	2	1							No	-
CP017553	436173..436178	Deletion	GTGGAG	-	No	6	Homozygous	193	226	85.3982	1	93	110	99	139	0.458128	33.3368	203	238	79	90	0.648247	0.999999	-1	No	1	200	No	No	1	4	1	1	4	GT	GT					No	-
CP017553	436625	SNV	A	T	No	1	Homozygous	268	269	99.6283	1	96	180	96	181	0.347826	34	276	277	94	125	1	1		No	1	200	No	No	2	1	1	1	6		GTA					No	-
CP017553	436644	SNV	G	A	No	1	Homozygous	267	267	100	1	103	177	103	177	0.367857	34	280	280	93	121	1	1		No	1	200	No	No	2	1	2	1	1							No	-
CP017553	436707^436708	Insertion	-	TTCTGT	No	6	Homozygous	181	225	80.4444	1	106	84	127	107	0.442105	34	190	234	73	85	0.040869	1	2.86	No	1	200	No	No	2	1	3	3	1							No	-
CP017553	436722	SNV	G	A	No	1	Homozygous	235	235	100	1	131	119	131	119	0.476	34	250	250	92	106	1	1		No	1	200	No	No	2	1	1	1	1							No	-
CP017553	436821	SNV	A	G	No	1	Homozygous	239	239	100	1	112	143	112	143	0.439216	34	255	255	100	111	1	1		No	1	200	No	No	1	4	3	3	1	GA						No	-
CP017553	436932	SNV	T	C	No	1	Homozygous	250	250	100	1	129	141	129	141	0.477778	34	270	270	93	103	1	1		No	1	200	No	No	1	6	2	1	1	GTA						No	-
CP017553	437009	SNV	A	G	No	1	Homozygous	266	266	100	1	181	112	181	112	0.382253	34	293	293	98	116	1	1		No	1	200	No	No	3	1	2	2	1							No	-
CP017553	437061	SNV	G	A	No	1	Homozygous	261	261	100	1	168	118	168	118	0.412587	34	286	286	100	120	1	1		No	1	200	No	No	2	1	2	1	1							No	-
CP017553	438501	SNV	C	G	No	1	Homozygous	284	284	100	1	131	175	131	175	0.428105	34	306	306	114	130	1	1		No	1	200	No	No	2	1	1	1	1			AOW00240.1:c.985G>C	AOW00240.1:p.Val329Leu	AOW00240.1:p.Val329Leu	AOW00240.1:c.985G>C	No	Yes
CP017553	438842	SNV	C	G	No	1	Homozygous	254	254	100	1	145	124	145	124	0.460967	34	269	269	98	104	1	1		No	1	200	No	No	2	1	1	1	1			AOW00240.1:c.686G>C	AOW00240.1:p.Gly229Ala	AOW00240.1:p.Gly229Ala	AOW00240.1:c.686G>C	No	Yes
CP017553	439101	SNV	T	C	No	1	Homozygous	280	280	100	1	154	149	154	149	0.491749	34	303	303	101	121	1	1		No	1	200	No	No	3	1	3	1	1			AOW00240.1:c.427A>G	AOW00240.1:p.Ile143Val	AOW00240.1:p.Ile143Val	AOW00240.1:c.427A>G	No	Yes
CP017553	439682..439684	Deletion	GTC	-	No	3	Homozygous	243	262	92.7481	1	172	89	179	101	0.340996	33.3939	261	280	92	111	0.99842	1		No	1	200	No	Yes	2	9	2	1	1	TCG						No	-
CP017553	441876..441877	Deletion	AG	-	No	2	Homozygous	281	281	100	1	198	97	198	97	0.328814	32.2064	295	295	94	125	1	1		No	1	200	No	No	1	10	2	1	1	CCTAA						No	-
CP017553	441881	Deletion	C	-	No	1	Homozygous	282	282	100	1	199	97	199	97	0.327703	33.5603	296	296	94	123	1	1		No	1	200	No	No	2	1	2	1	1							No	-
CP017553	441906	Deletion	C	-	No	1	Homozygous	139	197	70.5584	1	106	36	138	63	0.253521	33.3237	142	201	63	72	0.0273081	0.867077		No	1	200	No	No	2	1	3	3	1							No	-
CP017553	442261	SNV	C	G	No	1	Heterozygous	163	270	60.3704	1	86	91	140	147	0.485876	34	177	287	65	77	0.262839	1		No	1	200	No	Yes	1	27	1	1	45	AAAGGCTCC	AAAGGCTCC					No	-
CP017553	442261	Deletion	C	-	No	1	Heterozygous	106	270	39.2593	1	53	56	140	147	0.486239	32.9623	109	287	34	38	0.0133103	1		No	1	200	No	Yes	1	27	1	1	36	AAAGGCTCC	GGCTCCAAA					No	-
CP017553	442387	SNV	A	G	No	1	Homozygous	325	325	100	1	193	159	193	159	0.451705	34	352	352	110	127	1	1		No	1	200	No	No	1	4	1	1	4	GA	AG					No	-
CP017553	442761	SNV	A	G	No	1	Homozygous	378	378	100	1	201	217	201	217	0.480861	34	418	418	114	138	1	1		No	1	200	No	No	2	1	2	1	1							No	-
CP017553	442793	SNV	A	G	No	1	Homozygous	347	347	100	1	187	194	187	194	0.490814	34	381	381	111	128	1	1		No	1	200	No	No	2	1	1	1	1							No	-
CP017553	442884	SNV	A	G	No	1	Homozygous	285	285	100	1	149	156	149	156	0.488525	34	305	305	100	120	1	1		No	1	200	No	No	2	1	2	1	1							No	-
CP017553	442886..442887	MNV	CT	AA	No	2	Homozygous	322	322	100	1	153	197	153	197	0.437143	34	350	350	106	136	1	1		No	1	200	No	No	2	1	3	3	4		CA					No	-
CP017553	443123^443124	Insertion	-	TCTC	No	4	Homozygous	231	307	75.2443	1	147	97	186	139	0.397541	34	244	325	78	97	0.0240217	1	3.46	No	1	200	No	Yes	3	10	3	3	14	CT	CT					No	-
CP017553	443219	SNV	G	T	No	1	Homozygous	272	272	100	1	116	177	116	177	0.395904	34	293	293	97	109	1	1		No	1	200	No	No	2	1	1	1	4		TG					No	-
CP017553	443268	SNV	G	T	No	1	Homozygous	281	281	100	1	143	153	143	153	0.483108	34	296	296	102	120	1	1		No	1	200	No	No	1	1	1	1	6		AT					No	-
CP017553	444018	SNV	A	G	No	1	Homozygous	234	234	100	1	143	100	143	100	0.411523	34	243	243	94	116	1	1		No	1	200	No	No	1	8	1	1	6	AGGA	GGA					No	-
CP017553	444068	SNV	C	T	No	1	Homozygous	282	282	100	1	172	132	172	132	0.434211	34	304	304	104	125	1	1		No	1	200	No	No	2	1	3	3	1							No	-
CP017553	444305	SNV	C	G	No	1	Homozygous	266	267	99.6255	1	163	129	164	129	0.441781	34	292	293	106	120	1	1		No	1	200	No	No	1	1	2	2	1							No	-
CP017553	444520	SNV	G	C	No	1	Homozygous	306	306	100	1	222	114	222	114	0.339286	34	336	336	97	118	1	1		No	1	200	No	No	2	1	1	1	1							No	-
CP017553	444782	SNV	A	G	No	1	Homozygous	327	327	100	1	213	144	213	144	0.403361	34	357	357	109	124	1	1		No	1	200	No	No	1	1	1	1	1							No	-
CP017553	444875	SNV	T	C	No	1	Homozygous	313	313	100	1	158	180	158	180	0.467456	34	338	338	102	131	1	1		No	1	200	No	No	3	6	2	2	6	ATA	ATA					No	-
CP017553	445055	SNV	C	T	No	1	Homozygous	305	305	100	1	179	142	179	142	0.442368	34	321	321	89	117	1	1		No	1	200	No	No	2	1	1	1	1							No	-
CP017553	445191	Deletion	G	-	No	1	Homozygous	343	343	100	1	161	225	161	225	0.417098	33.6035	386	386	97	121	1	1		No	1	200	No	No	2	1	2	2	1							No	-
CP017553	445260	SNV	C	A	No	1	Homozygous	301	301	100	1	141	182	141	182	0.436533	34	323	323	91	115	1	1		No	1	200	No	No	1	1	3	3	1							No	-
CP017553	445267	Deletion	T	-	No	1	Homozygous	304	304	100	1	145	180	145	180	0.446154	32.9013	325	325	89	115	1	1		No	1	200	No	No	1	1	1	1	1							No	-
CP017553	445286	SNV	G	A	No	1	Homozygous	311	311	100	1	151	177	151	177	0.460366	34	328	328	96	120	1	1		No	1	200	No	No	1	4	3	3	1	AG						No	-
CP017553	446895..446898	Deletion	ACCC	-	No	4	Homozygous	309	342	90.3509	1	175	159	182	187	0.476048	30.4668	334	369	93	111	0.996133	1	-4.08	No	1	200	No	No	3	4	2	1	4	GA	GA	AOW00242.1:c.700_703delGGGT	AOW00242.1:p.Gly234fs	AOW00242.1:p.Gly234fs	AOW00242.1:c.700_703delGGGT	No	Yes	446894
CP017553	447031	SNV	G	A	No	1	Homozygous	340	340	100	1	191	189	191	189	0.497368	34	380	380	110	126	1	1		No	1	200	No	No	1	1	1	1	4		AT	AOW00242.1:c.567C>T			AOW00242.1:c.567C>T	No	No
CP017553	447972	SNV	G	T	No	1	Homozygous	330	331	99.6979	1	167	191	167	192	0.46648	34	358	359	112	126	1	1		No	1	200	No	No	2	1	2	1	1							No	-
CP017553	448556	Deletion	T	-	No	1	Homozygous	331	337	98.2196	1	208	155	212	157	0.426997	32.9426	363	369	98	119	0.999997	1		No	1	200	No	No	1	6	1	1	1	TTG						No	-
CP017553	448558..448559	MNV	GT	CA	No	2	Homozygous	331	331	100	1	207	156	207	156	0.429752	34	363	363	99	126	1	1		No	1	200	No	No	1	6	2	1	1	TTG						No	-
CP017553	449010	SNV	T	G	No	1	Homozygous	332	332	100	1	179	190	179	190	0.485095	34	369	369	114	130	1	1		No	1	200	No	No	3	1	2	2	1			AOW00243.1:c.589A>C	AOW00243.1:p.Lys197Gln	AOW00243.1:p.Lys197Gln	AOW00243.1:c.589A>C	No	Yes
CP017553	449325	SNV	G	C	No	1	Homozygous	305	305	100	1	144	192	144	192	0.428571	34	336	336	111	123	1	1		No	1	200	No	No	2	1	1	1	6		TCG	AOW00243.1:c.274C>G	AOW00243.1:p.Gln92Glu	AOW00243.1:p.Gln92Glu	AOW00243.1:c.274C>G	No	Yes
CP017553	449706	SNV	T	G	No	1	Homozygous	261	261	100	1	152	138	152	138	0.475862	34	290	290	107	121	1	1		No	1	200	No	No	2	1	1	1	4		GT					No	-
CP017553	449732	SNV	G	A	No	1	Homozygous	235	235	100	1	122	128	122	128	0.488	34	250	250	101	116	1	1		No	1	200	No	No	2	1	1	1	1							No	-
CP017553	449834^449835	Insertion	-	T	No	1	Homozygous	265	271	97.786	1	147	147	147	153	0.5	34	294	300	86	109	1	1		No	1	200	No	No	1	4	3	3	4	TG	TG					No	-
CP017553	449841	SNV	G	A	No	1	Homozygous	272	272	100	1	119	176	119	176	0.40339	34	295	295	89	110	1	1		No	1	200	No	No	2	1	1	1	6		ATC					No	-
CP017553	449868	SNV	C	T	No	1	Homozygous	272	272	100	1	130	170	130	170	0.433333	34	300	300	88	106	1	1		No	1	200	No	No	3	1	2	2	1							No	-
CP017553	449979	SNV	C	T	No	1	Homozygous	180	180	100	1	93	93	93	93	0.5	34	186	186	75	104	1	1		No	1	200	No	No	2	1	3	3	1							No	-
CP017553	449997..449999	Deletion	CAT	-	No	3	Homozygous	179	201	89.0547	1	99	89	101	109	0.473404	31.8652	188	210	72	101	0.721061	1	-1.3	No	1	200	No	No	1	4	1	1	4	AC	AC					No	-
CP017553	450007	SNV	A	G	No	1	Homozygous	217	217	100	1	134	98	134	98	0.422414	34	232	232	83	108	1	1		No	1	200	No	No	3	1	3	1	1							No	-
CP017553	450021	SNV	A	T	No	1	Homozygous	221	221	100	1	131	112	131	112	0.460905	34	243	243	85	108	1	1		No	1	200	No	No	1	4	1	1	4	GA	GA					No	-
CP017553	450065	SNV	T	G	No	1	Homozygous	261	261	100	1	132	160	132	160	0.452055	34	292	292	98	120	1	1		No	1	200	No	No	2	1	2	2	1							No	-
CP017553	450451^450452	Insertion	-	A	No	1	Homozygous	309	311	99.3569	1	103	227	104	228	0.312121	34	330	332	99	123	1	1		No	1	200	No	No	1	10	1	1	6	TACAG	ATA					No	-
CP017553	453261	SNV	C	G	No	1	Homozygous	286	286	100	1	161	138	161	138	0.461538	34	299	299	110	114	1	1		No	1	200	No	No	2	1	2	1	1			AOW00244.1:c.138G>C	AOW00244.1:p.Lys46Asn	AOW00244.1:p.Lys46Asn	AOW00244.1:c.138G>C	No	Yes
CP017553	454526	SNV	C	T	No	1	Homozygous	354	354	100	1	175	208	175	208	0.456919	34	383	383	113	151	1	1		No	1	200	No	No	1	1	1	1	4		AT					No	-
CP017553	454835	SNV	G	A	No	1	Homozygous	319	319	100	1	157	194	157	194	0.447293	34	351	351	115	134	1	1		No	1	200	No	No	2	1	1	1	1							No	-
CP017553	458061	SNV	G	A	No	1	Homozygous	283	283	100	1	131	172	131	172	0.432343	34	303	303	114	121	1	1		No	1	200	No	No	2	1	2	1	4		AC					No	-
CP017553	458103^458104	Insertion	-	GG	No	2	Homozygous	268	285	94.0351	1	122	166	131	174	0.423611	34	288	305	106	115	0.999994	1		No	1	200	No	No	1	4	1	1	4	GT	GT					No	-
CP017553	463907	SNV	A	G	No	1	Homozygous	320	320	100	1	179	169	179	169	0.485632	34	348	348	123	124	1	1		No	1	200	No	No	2	4	2	1	4	GC	GC					No	-
CP017553	470845	SNV	A	G	No	1	Homozygous	259	259	100	1	150	126	150	126	0.456522	34	276	276	107	130	1	1		No	1	200	No	No	2	1	2	2	1							No	-
CP017553	470859	SNV	C	T	No	1	Homozygous	222	222	100	1	138	98	138	98	0.415254	34	236	236	98	121	1	1		No	1	200	No	No	1	4	3	3	1	TC						No	-
CP017553	470862	SNV	G	A	No	1	Homozygous	249	249	100	1	134	133	134	133	0.498127	34	267	267	102	131	1	1		No	1	200	No	No	1	4	1	1	4	TC	TC					No	-
CP017553	470897	SNV	G	A	No	1	Homozygous	247	247	100	1	139	118	139	118	0.459144	34	257	257	110	131	1	1		No	1	200	No	No	1	1	1	1	4		AT					No	-
CP017553	470947	SNV	G	A	No	1	Homozygous	226	226	100	1	129	121	129	121	0.484	34	250	250	95	118	1	1		No	1	200	No	No	2	1	3	3	1							No	-
CP017553	471331	SNV	A	G	No	1	Homozygous	295	295	100	1	149	178	149	178	0.455657	34	327	327	94	115	1	1		No	1	200	No	No	1	1	2	2	1							No	-
CP017553	472833	SNV	T	G	No	1	Homozygous	326	326	100	1	198	146	198	146	0.424419	34	344	344	110	139	1	1		No	1	200	No	No	3	1	3	2	1							No	-
CP017553	472933	SNV	C	A	No	1	Homozygous	309	309	100	1	132	200	132	200	0.39759	34	332	332	103	124	1	1		No	1	200	No	No	2	4	2	2	1	AT						No	-
CP017553	472989	SNV	G	A	No	1	Homozygous	308	308	100	1	143	191	143	191	0.428144	34	334	334	100	123	1	1		No	1	200	No	No	2	1	2	2	1							No	-
CP017553	473126	SNV	T	C	No	1	Homozygous	318	318	100	1	192	156	192	156	0.448276	34	348	348	110	119	1	1		No	1	200	No	No	1	1	2	2	1							No	-
CP017553	473261	SNV	C	T	No	1	Homozygous	285	285	100	1	164	147	164	147	0.472669	34	311	311	111	139	1	1		No	1	200	No	No	1	14	1	1	14	GTCCATT	GTCCATT					No	-
CP017553	473416	SNV	A	C	No	1	Homozygous	254	254	100	1	98	168	98	168	0.368421	34	266	266	105	118	1	1		No	1	200	No	No	1	1	2	2	1							No	-
CP017553	473491	SNV	G	A	No	1	Homozygous	264	264	100	1	176	103	176	103	0.369176	34	279	279	94	112	1	1		No	1	200	No	No	1	4	1	1	6	AT	TA					No	-
CP017553	473772	SNV	A	T	No	1	Homozygous	240	240	100	1	83	174	83	174	0.322957	34	257	257	88	106	1	1		No	1	200	No	No	3	1	1	1	4		AT					No	-
CP017553	474203	SNV	G	A	No	1	Homozygous	227	227	100	1	129	109	129	109	0.457983	34	238	238	82	113	1	1		No	1	200	No	No	2	1	2	1	1							No	-
CP017553	476187	SNV	A	C	No	1	Homozygous	361	361	100	1	186	207	186	207	0.473282	34	393	393	127	134	1	1		No	1	200	No	No	2	1	2	1	1			AOW00252.1:c.1921A>C	AOW00252.1:p.Ile641Leu	AOW00252.1:p.Ile641Leu	AOW00252.1:c.1921A>C	No	Yes
CP017553	478655^478656	Insertion	-	GCCCG	No	5	Homozygous	249	249	100	1	170	90	170	90	0.346154	34	260	260	83	112	1	1		No	1	200	No	No	2	1	2	2	1			AOW00254.1:c.869_870insCGGGC	AOW00254.1:p.Cys291fs	AOW00254.1:p.Cys291fs	AOW00254.1:c.869_870insCGGGC	No	Yes	478655
CP017553	479749	SNV	T	G	No	1	Homozygous	329	329	100	1	171	183	171	183	0.483051	34	354	354	112	128	1	1		No	1	200	No	No	1	1	1	1	4		CG					No	-
CP017553	481251	SNV	G	A	No	1	Homozygous	310	310	100	1	157	181	157	181	0.464497	34	338	338	108	122	1	1		No	1	200	No	Yes	1	9	1	1	9	TCG	TCG	AOW00255.1:c.258C>T			AOW00255.1:c.258C>T	No	No
CP017553	481257	SNV	A	G	No	1	Homozygous	304	304	100	1	151	180	151	180	0.456193	34	331	331	107	120	1	1		No	1	200	No	Yes	1	9	1	1	9	TCG	TCG	AOW00255.1:c.252T>C			AOW00255.1:c.252T>C	No	No
CP017553	481287	SNV	A	G	No	1	Homozygous	313	313	100	1	153	191	153	191	0.444767	34	344	344	108	121	1	1		No	1	200	No	Yes	1	1	1	1	9		GTC	AOW00255.1:c.222T>C			AOW00255.1:c.222T>C	No	No
CP017553	481691^481692	Insertion	-	C	No	1	Homozygous	242	242	100	1	130	124	130	124	0.488189	34	254	254	97	118	1	1		No	1	200	No	No	2	1	1	1	8		ATCT					No	-
CP017553	482288	SNV	C	G	No	1	Homozygous	301	301	100	1	161	176	161	176	0.477745	34	337	337	95	124	1	1		No	1	200	No	No	1	4	1	1	6	GA	GA					No	-
CP017553	482317..482319	Deletion	ATA	-	No	3	Homozygous	288	292	98.6301	1	161	159	162	162	0.496875	33.1736	320	324	95	129	1	1		No	1	200	No	No	1	6	1	1	1	ATA						No	-
CP017553	482338	SNV	T	C	No	1	Homozygous	313	313	100	1	171	188	171	188	0.476323	34	359	359	103	133	1	1		No	1	200	No	No	2	4	1	1	4	CA	CA					No	-
CP017553	482672	SNV	A	G	No	1	Homozygous	306	306	100	1	183	152	183	152	0.453731	34	335	335	104	123	1	1		No	1	200	No	No	2	1	2	1	4		AG	AOW00257.1:c.2169T>C			AOW00257.1:c.2169T>C	No	No
CP017553	482753	SNV	G	A	No	1	Homozygous	293	293	100	1	156	162	156	162	0.490566	34	318	318	100	124	1	1		No	1	200	No	No	1	8	1	1	4	TCGG	GT	AOW00257.1:c.2088C>T			AOW00257.1:c.2088C>T	No	No
CP017553	482834	SNV	A	G	No	1	Homozygous	300	300	100	1	164	166	164	166	0.49697	34	330	330	109	127	1	1		No	1	200	No	No	1	1	2	2	1			AOW00257.1:c.2007T>C			AOW00257.1:c.2007T>C	No	No
CP017553	483053	SNV	A	G	No	1	Homozygous	330	330	100	1	176	189	176	189	0.482192	34	365	365	119	135	1	1		No	1	200	No	No	2	1	3	3	1			AOW00257.1:c.1788T>C			AOW00257.1:c.1788T>C	No	No
CP017553	483278	SNV	C	T	No	1	Homozygous	296	296	100	1	164	160	164	160	0.493827	34	324	324	106	123	1	1		No	1	200	No	No	2	1	2	2	1			AOW00257.1:c.1563G>A			AOW00257.1:c.1563G>A	No	No
CP017553	483482	SNV	T	C	No	1	Homozygous	300	300	100	1	158	179	158	179	0.468843	34	337	337	95	113	1	1		No	1	200	No	No	1	4	2	2	1	CT		AOW00257.1:c.1359A>G			AOW00257.1:c.1359A>G	No	No
CP017553	490049	SNV	G	C	No	1	Homozygous	299	299	100	1	158	165	158	165	0.489164	34	323	323	97	117	1	1		No	1	200	No	No	2	1	3	3	1			AOW00261.1:c.702G>C			AOW00261.1:c.702G>C	No	No
CP017553	496217	SNV	G	A	No	1	Homozygous	236	236	100	1	99	153	99	153	0.392857	34	252	252	90	103	1	1		No	1	200	No	No	3	1	1	1	4		AG					No	-
CP017553	496271	SNV	A	T	No	1	Homozygous	282	282	100	1	130	176	130	176	0.424837	34	306	306	101	112	1	1		No	1	200	No	No	1	1	1	1	1			AOW00263.1:c.1344T>A			AOW00263.1:c.1344T>A	No	No
CP017553	496838	SNV	A	G	No	1	Homozygous	259	259	100	1	180	98	180	98	0.352518	34	278	278	98	114	1	1		No	1	200	No	No	1	6	1	1	4	CA	CA	AOW00263.1:c.777T>C			AOW00263.1:c.777T>C	No	No
CP017553	497006	SNV	T	C	No	1	Homozygous	307	307	100	1	146	178	146	178	0.450617	34	324	324	110	137	1	1		No	1	200	No	No	2	1	2	2	1			AOW00263.1:c.609A>G			AOW00263.1:c.609A>G	No	No
CP017553	497018	SNV	C	G	No	1	Homozygous	296	296	100	1	150	162	150	162	0.480769	34	312	312	111	133	1	1		No	1	200	No	No	1	1	1	1	6		GAG	AOW00263.1:c.597G>C			AOW00263.1:c.597G>C	No	No
CP017553	497235	SNV	G	T	No	1	Homozygous	255	255	100	1	153	118	153	118	0.435424	34	271	271	102	109	1	1		No	1	200	No	No	1	1	1	1	1			AOW00263.1:c.380C>A	AOW00263.1:p.Ala127Asp	AOW00263.1:p.Ala127Asp	AOW00263.1:c.380C>A	No	Yes
CP017553	497688	SNV	G	C	No	1	Homozygous	266	266	100	1	180	97	180	97	0.350181	34	277	277	105	123	1	1		No	1	200	No	No	3	1	3	1	1							No	-
CP017553	497734	Deletion	A	-	No	1	Homozygous	249	256	97.2656	1	157	109	160	113	0.409774	32.8193	266	273	108	126	1	1		No	1	200	No	No	3	1	2	2	4		AG					No	-
CP017553	497776	SNV	A	G	No	1	Homozygous	285	285	100	1	184	120	184	120	0.394737	34	304	304	112	132	1	1		No	1	200	No	No	1	6	1	1	4	GA	AG					No	-
CP017553	498076	SNV	T	C	No	1	Homozygous	273	273	100	1	165	141	165	141	0.460784	34	306	306	104	116	1	1		No	1	200	No	No	2	1	1	1	4		TC					No	-
CP017553	498133	SNV	A	T	No	1	Homozygous	255	255	100	1	137	144	137	144	0.487544	34	281	281	96	113	1	1		No	1	200	No	No	1	1	1	1	6		CTG					No	-
CP017553	498324	SNV	C	T	No	1	Homozygous	290	290	100	1	194	121	194	121	0.384127	34	315	315	110	130	1	1		No	1	200	No	No	1	4	2	2	1	GC		AOW00264.1:c.310G>A	AOW00264.1:p.Ala104Thr	AOW00264.1:p.Ala104Thr	AOW00264.1:c.310G>A	No	Yes
CP017553	498531	SNV	G	A	No	1	Homozygous	281	281	100	1	115	185	115	185	0.383333	34	300	300	108	123	1	1		No	1	200	No	Yes	1	12	1	1	24	GTACGA	GTACGA	AOW00264.1:c.159C>T			AOW00264.1:c.159C>T	No	No
CP017553	498829	SNV	T	C	No	1	Homozygous	247	247	100	1	125	140	125	140	0.471698	34	265	265	83	105	1	1		No	1	200	No	No	3	1	1	1	4		TC					No	-
CP017553	498837	SNV	A	C	No	1	Homozygous	251	251	100	1	132	143	132	143	0.48	34	275	275	84	107	1	1		No	1	200	No	No	1	1	1	1	4		TC					No	-
CP017553	503653	SNV	C	T	No	1	Homozygous	262	262	100	1	118	161	118	161	0.422939	34	279	279	93	111	1	1		No	1	200	No	No	3	1	2	2	1							No	-
CP017553	505058	SNV	A	C	No	1	Homozygous	277	277	100	1	122	192	122	192	0.388535	34	314	314	96	115	1	1		No	1	200	No	No	1	1	1	1	4		CT					No	-
CP017553	505261	SNV	G	A	No	1	Homozygous	216	216	100	1	130	102	130	102	0.439655	34	232	232	88	108	1	1		No	1	200	No	No	2	1	2	1	1							No	-
CP017553	505274	SNV	C	T	No	1	Homozygous	206	206	100	1	133	86	133	86	0.392694	34	219	219	83	104	1	1		No	1	200	No	No	1	6	1	1	6	CA	CAT					No	-
CP017553	508230	SNV	T	G	No	1	Heterozygous	146	306	47.7124	1	73	87	147	186	0.45625	34	160	333	72	81	0.998297	1	0	No	1	200	No	No	1	6	2	1	1	CTC		AOW00268.1:c.2955T>G			AOW00268.1:c.2955T>G	No	No
CP017553	508230	SNV	T	T	Yes	1	Heterozygous	160	306	52.2876	1	74	99	147	186	0.427746	34	173	333	85	95	0.998754	1		No	1	200	No	No	1	6	1	1	6	CTC	CTC					No	No
CP017553	508422	SNV	A	G	No	1	Heterozygous	148	280	52.8571	1	81	80	153	150	0.496894	34	161	303	70	83	0.999488	1	0	No	1	200	No	No	2	1	2	2	1							No	-
CP017553	508422	SNV	A	A	Yes	1	Heterozygous	132	280	47.1429	1	72	70	153	150	0.492958	34	142	303	73	80	0.998587	1		No	1	200	No	No	2	1	2	2	1							No	-
CP017553	508533	SNV	T	C	No	1	Heterozygous	110	241	45.6432	1	62	60	143	118	0.491803	34	122	261	62	66	0.97886	0.998083	0	No	1	200	No	No	3	1	2	2	1							No	-
CP017553	508533	SNV	T	T	Yes	1	Heterozygous	131	241	54.3568	1	81	58	143	118	0.417266	34	139	261	69	78	0.990552	0.999915		No	1	200	No	No	3	1	3	3	1							No	-
CP017553	509378	SNV	T	C	No	1	Heterozygous	147	298	49.3289	1	79	82	166	158	0.490683	34	161	324	77	76	0.937748	1	0	No	1	200	No	No	2	4	2	1	4	AG	AG					No	-
CP017553	509378	SNV	T	T	Yes	1	Heterozygous	151	298	50.6711	1	87	76	166	158	0.466258	34	163	324	82	86	0.969572	1		No	1	200	No	No	2	4	2	1	4	AG	AG					No	-
CP017553	509418	SNV	A	G	No	1	Heterozygous	154	309	49.8382	1	84	85	165	176	0.497041	34	169	341	81	83	0.940416	1	0	No	1	200	No	No	2	1	2	2	1							No	-
CP017553	509418	SNV	A	A	Yes	1	Heterozygous	155	309	50.1618	1	81	91	165	176	0.47093	34	172	341	82	92	0.919265	1		No	1	200	No	No	2	1	2	2	1							No	-
CP017553	509425	SNV	T	C	No	1	Heterozygous	152	303	50.165	1	80	89	159	177	0.473373	34	169	336	78	80	0.995557	1	0	No	1	200	No	No	1	1	2	2	1							No	-
CP017553	509425	SNV	T	T	Yes	1	Heterozygous	151	303	49.835	1	79	88	159	177	0.473054	34	167	336	81	92	0.996032	1		No	1	200	No	No	1	1	1	1	1							No	-
CP017553	509624	SNV	T	A	No	1	Heterozygous	125	265	47.1698	1	74	60	154	132	0.447761	34	134	286	71	79	0.999879	1	0	No	1	200	No	Yes	1	10	1	1	10	TC	TC					No	-
CP017553	509624	SNV	T	T	Yes	1	Heterozygous	140	265	52.8302	1	80	72	154	132	0.473684	34	152	286	64	85	0.999953	1		No	1	200	No	Yes	1	10	1	1	10	TC	TC					No	-
CP017553	509629	SNV	T	C	No	1	Heterozygous	130	250	52	1	79	64	167	101	0.447552	34	143	268	76	85	0.968343	0.853323	0	No	1	200	No	Yes	1	10	3	3	1	CT						No	-
CP017553	509629	SNV	T	T	Yes	1	Heterozygous	120	250	48	1	88	37	167	101	0.296	34	125	268	57	70	0.930617	0.721411		No	1	200	No	Yes	1	10	1	1	10	CT	CT					No	-
CP017553	509638^509639	Insertion	-	TCA	No	3	Heterozygous	116	279	41.5771	1	73	52	171	128	0.416	34	125	299	69	83	0.940693	1	3.45	No	1	200	No	No	1	1	1	1	1							No	-
CP017553	509638^509639	Insertion	-	-	Yes	0	Heterozygous	163	279	58.4229	1	98	76	171	128	0.436782	32.2699	174	299	72	95	0.989154	1		No	1	200	No	No	1	1	1	1	1							No	-
CP017553	510701^510702	Insertion	-	G	No	1	Heterozygous	131	281	46.6192	1	42	95	86	211	0.306569	34	137	297	64	78	0.988593	1	1.16	No	1	200	No	No	2	1	2	2	1							No	-
CP017553	510701^510702	Insertion	-	-	Yes	0	Heterozygous	150	281	53.3808	1	44	116	86	211	0.275	33	160	297	71	85	0.997585	1		No	1	200	No	No	2	1	2	1	1							No	-
CP017553	510870	SNV	A	G	No	1	Heterozygous	137	310	44.1935	1	93	51	202	129	0.354167	34	144	331	74	82	0.992385	0.993556	0	No	1	200	No	No	1	1	1	1	6		GT					No	-
CP017553	510870	SNV	A	A	Yes	1	Heterozygous	173	310	55.8065	1	109	78	202	129	0.417112	34	187	331	91	102	0.99776	1		No	1	200	No	No	1	1	1	1	1							No	-
CP017553	510984	SNV	T	C	No	1	Homozygous	292	292	100	1	155	170	155	170	0.476923	34	325	325	111	121	1	1		No	1	200	No	No	1	4	1	1	4	TA	TA					No	-
CP017553	511098	SNV	G	C	No	1	Homozygous	269	269	100	1	127	154	127	154	0.451957	34	281	281	110	123	1	1		No	1	200	No	No	2	1	2	1	1							No	-
CP017553	511123	SNV	C	T	No	1	Homozygous	245	245	100	1	124	134	124	134	0.48062	34	258	258	98	123	1	1		No	1	200	No	No	1	1	1	1	4		TG					No	-
CP017553	511228	SNV	A	G	No	1	Homozygous	265	265	100	1	160	130	160	130	0.448276	34	290	290	108	126	1	1		No	1	200	No	No	1	1	2	2	1							No	-
CP017553	511246	SNV	G	A	No	1	Homozygous	267	267	100	1	148	139	148	139	0.484321	34	287	287	109	123	1	1		No	1	200	No	No	1	4	3	3	1	GA						No	-
CP017553	512274	SNV	G	A	No	1	Homozygous	246	246	100	1	105	159	105	159	0.397727	34	264	264	103	113	1	1		No	1	200	No	No	3	1	3	1	1			AOW00270.1:c.667G>A	AOW00270.1:p.Ala223Thr	AOW00270.1:p.Ala223Thr	AOW00270.1:c.667G>A	No	Yes
CP017553	512902	SNV	C	T	No	1	Homozygous	248	248	100	1	164	103	164	103	0.385768	34	267	267	93	108	1	1		No	1	200	No	Yes	2	6	1	1	9	ATC	ATC					No	-
CP017553	513571	SNV	A	G	No	1	Homozygous	278	278	100	1	146	151	146	151	0.491582	34	297	297	114	125	1	1		No	1	200	No	No	2	6	1	1	6	CTC	CTC	AOW00271.1:c.793T>C			AOW00271.1:c.793T>C	No	No
CP017553	514476	Deletion	A	-	No	1	Homozygous	255	262	97.3282	1	119	153	119	160	0.4375	32.9569	272	279	91	103	1	1		No	1	200	No	No	2	1	1	1	1							No	-
CP017553	514721	SNV	A	T	No	1	Homozygous	260	260	100	1	156	123	156	123	0.44086	34	279	279	93	113	1	1		No	1	200	No	No	3	1	3	2	1							No	-
CP017553	514975	SNV	A	G	No	1	Homozygous	292	292	100	1	175	140	175	140	0.444444	34	315	315	102	116	1	1		No	1	200	No	No	1	6	1	1	1	AC						No	-
CP017553	515179	SNV	T	C	No	1	Homozygous	271	271	100	1	134	156	134	156	0.462069	34	290	290	92	112	1	1		No	1	200	No	No	3	1	1	1	1							No	-
CP017553	515531	SNV	T	C	No	1	Homozygous	275	275	100	1	146	160	146	160	0.477124	34	306	306	96	118	1	1		No	1	200	No	No	2	1	1	1	1							No	-
CP017553	516345	SNV	G	T	No	1	Homozygous	267	267	100	1	160	138	160	138	0.463087	34	298	298	104	116	1	1		No	1	200	No	No	2	1	1	1	6		CTG	AOW00272.1:c.668C>A	AOW00272.1:p.Pro223Gln	AOW00272.1:p.Pro223Gln	AOW00272.1:c.668C>A	No	Yes
CP017553	516685	SNV	T	C	No	1	Homozygous	277	277	100	1	153	158	153	158	0.491961	34	311	311	114	134	1	1		No	1	200	No	Yes	2	1	2	2	18		TCTTGT	AOW00272.1:c.328A>G	AOW00272.1:p.Thr110Ala	AOW00272.1:p.Thr110Ala	AOW00272.1:c.328A>G	No	Yes
CP017553	516848	SNV	G	A	No	1	Homozygous	260	260	100	1	158	116	158	116	0.423358	34	274	274	110	126	1	1		No	1	200	No	No	2	4	2	1	4	TG	TG	AOW00272.1:c.165C>T			AOW00272.1:c.165C>T	No	No
CP017553	516927	SNV	A	T	No	1	Homozygous	247	247	100	1	176	88	176	88	0.333333	34	264	264	93	120	1	1		No	1	200	No	No	2	1	3	3	1			AOW00272.1:c.148-62T>A			AOW00272.1:c.148-62T>A	No	-
CP017553	517844	SNV	A	C	No	1	Homozygous	276	276	100	1	147	158	147	158	0.481967	34	305	305	103	112	1	1		No	1	200	No	No	3	1	2	2	1			AOW00272.1:c.147+11T>G			AOW00272.1:c.147+11T>G	No	-
CP017553	518048	SNV	G	C	No	1	Homozygous	314	314	100	1	211	121	211	121	0.364458	34	332	332	106	128	1	1		No	1	200	No	No	2	1	1	1	6		CAT					No	-
CP017553	519531	SNV	T	C	No	1	Homozygous	301	301	100	1	132	197	132	197	0.401216	34	329	329	102	122	1	1		No	1	200	No	Yes	1	12	1	1	12	TAG	TAG					No	-
CP017553	519875	SNV	C	G	No	1	Homozygous	308	308	100	1	200	128	200	128	0.390244	34	328	328	107	112	1	1		No	1	200	No	No	1	4	1	1	6	AG	AG					No	-
CP017553	520931	SNV	C	A	No	1	Homozygous	280	280	100	1	173	127	173	127	0.423333	34	300	300	98	124	1	1		No	1	200	No	Yes	1	9	1	1	6	GCT	CTG	AOW00273.1:c.121G>T	AOW00273.1:p.Ala41Ser	AOW00273.1:p.Ala41Ser	AOW00273.1:c.121G>T	No	Yes
CP017553	521348	SNV	T	C	No	1	Heterozygous	184	331	55.5891	1	106	103	193	174	0.492823	34	209	367	70	87	0.999928	1	0	No	1	200	No	No	3	1	2	2	1							No	-
CP017553	521348	SNV	T	T	Yes	1	Heterozygous	147	331	44.4109	1	87	71	193	174	0.449367	34	158	367	62	79	0.999545	1		No	1	200	No	No	3	1	3	3	1							No	-
CP017553	521361	SNV	T	C	No	1	Homozygous	323	323	100	1	188	174	188	174	0.480663	34	362	362	86	112	1	1		No	1	200	No	No	1	1	1	1	6		AGC					No	-
CP017553	521699	SNV	T	C	No	1	Heterozygous	182	360	50.5556	1	117	82	224	176	0.41206	34	199	400	90	95	0.977174	1	0	No	1	200	No	No	1	6	1	1	6	GTC	TCG					No	-
CP017553	521699	SNV	T	T	Yes	1	Heterozygous	178	360	49.4444	1	107	94	224	176	0.467662	34	201	400	91	103	0.986103	1		No	1	200	No	No	1	6	1	1	6	GTC	GTC					No	-
CP017553	521730	SNV	G	A	No	1	Heterozygous	162	343	47.2303	1	98	82	204	185	0.455556	34	180	389	78	85	0.999995	1	0	No	1	200	No	No	1	4	3	3	1	GA						No	-
CP017553	521730	SNV	G	G	Yes	1	Heterozygous	181	343	52.7697	1	106	103	204	185	0.492823	34	209	389	85	101	0.999999	1		No	1	200	No	No	1	4	1	1	4	GA	GA					No	-
CP017553	522260	SNV	C	T	No	1	Heterozygous	196	359	54.5961	1	108	103	191	201	0.488152	34	211	392	83	100	0.938397	1	0	No	1	200	No	No	1	1	2	2	1			AOW00274.1:c.72-186G>A			AOW00274.1:c.72-186G>A	No	-
CP017553	522260	SNV	C	C	Yes	1	Heterozygous	163	359	45.4039	1	83	98	191	201	0.458564	34	181	392	67	93	0.853541	1		No	1	200	No	No	1	1	1	1	1							No	-
CP017553	522272	SNV	A	G	No	1	Heterozygous	228	412	55.3398	1	112	128	221	218	0.466667	34	240	439	87	113	0.996875	1	0	No	1	200	No	No	2	1	1	1	6		CAG	AOW00274.1:c.72-198T>C			AOW00274.1:c.72-198T>C	No	-
CP017553	522272	SNV	A	A	Yes	1	Heterozygous	184	412	44.6602	1	109	90	221	218	0.452261	34	199	439	76	101	0.987531	0.987609		No	1	200	No	No	2	1	2	2	1							No	-
CP017553	522326	SNV	G	G	Yes	1	Heterozygous	174	397	43.8287	1	90	97	193	231	0.481283	34	187	424	69	88	0.933479	1		No	1	200	No	Yes	1	8	1	1	8	AG	AG					No	-
CP017553	523484	SNV	T	G	No	1	Homozygous	335	335	100	1	224	133	224	133	0.372549	34	357	357	115	132	1	1		No	1	200	No	No	1	1	2	2	1			AOW00275.1:c.539T>G	AOW00275.1:p.Val180Gly	AOW00275.1:p.Val180Gly	AOW00275.1:c.539T>G	No	Yes
CP017553	523983	SNV	A	T	No	1	Homozygous	341	341	100	1	213	164	213	164	0.435013	34	377	377	103	141	1	1		No	1	200	No	No	1	6	1	1	1	AGT						No	-
CP017553	524067..524068	MNV	TG	AA	No	2	Heterozygous	173	352	49.1477	1	114	69	220	155	0.377049	34	183	375	78	89	0.964948	0.993613	0	No	1	200	No	No	1	1	1	2	1							No	-
CP017553	524067..524068	MNV	TG	TG	Yes	2	Heterozygous	179	352	50.8523	1	106	86	220	155	0.447917	34	192	375	91	108	0.981987	0.998465		No	1	200	No	No	1	1	1	1	1							No	-
CP017553	524396	SNV	C	C	Yes	1	Heterozygous	171	337	50.7418	1	78	101	179	183	0.435754	34	179	362	82	74	0.992617	0.928202		No	1	200	No	No	1	1	1	1	1							No	No
CP017553	524651	SNV	G	A	No	1	Heterozygous	184	387	47.5452	1	113	82	239	175	0.420513	34	195	414	87	102	0.999862	1	0	No	1	200	No	No	2	1	1	1	1			AOW00276.1:c.816C>T			AOW00276.1:c.816C>T	No	No
CP017553	524651	SNV	G	G	Yes	1	Heterozygous	203	387	52.4548	1	126	93	239	175	0.424658	34	219	414	94	107	0.999953	1		No	1	200	No	No	2	1	2	2	1							No	No
CP017553	524903	SNV	A	G	No	1	Heterozygous	218	449	48.5523	1	122	118	240	256	0.491667	34	240	496	98	108	0.999772	1	0	No	1	200	No	No	2	1	2	2	1			AOW00276.1:c.564T>C			AOW00276.1:c.564T>C	No	No
CP017553	524903	SNV	A	A	Yes	1	Heterozygous	231	449	51.4477	1	118	138	240	256	0.460938	34	256	496	111	123	0.999853	1		No	1	200	No	No	2	1	2	1	1							No	No
CP017553	524927	SNV	C	G	No	1	Heterozygous	197	405	48.642	1	116	98	221	219	0.457944	34	214	440	87	99	0.999266	0.99838	0	No	1	200	No	No	3	1	1	1	4		CG	AOW00276.1:c.540G>C			AOW00276.1:c.540G>C	No	No
CP017553	524927	SNV	C	C	Yes	1	Heterozygous	208	405	51.358	1	105	121	221	219	0.464602	34	226	440	105	107	0.999644	0.999961		No	1	200	No	No	3	1	3	3	1							No	No
CP017553	525383	SNV	G	A	No	1	Heterozygous	189	377	50.1326	1	96	101	197	198	0.48731	34	197	395	84	96	0.993646	1	0	No	1	200	No	No	1	4	1	1	1	GC		AOW00276.1:c.84C>T			AOW00276.1:c.84C>T	No	No
CP017553	525383	SNV	G	G	Yes	1	Heterozygous	188	377	49.8674	1	101	97	197	198	0.489899	34	198	395	93	100	0.994651	1		No	1	200	No	No	1	4	1	1	4	GC	GC					No	No
CP017553	525576	SNV	A	G	No	1	Heterozygous	174	382	45.5497	1	86	101	194	209	0.459893	34	187	403	76	90	0.9917	1	0	No	1	200	No	No	3	1	2	2	1							No	-
CP017553	525576	SNV	A	A	Yes	1	Heterozygous	208	382	54.4503	1	108	108	194	209	0.5	34	216	403	83	103	0.998212	1		No	1	200	No	No	3	1	3	3	1							No	-
CP017553	525680	SNV	C	T	No	1	Heterozygous	131	300	43.6667	1	81	64	153	172	0.441379	34	145	325	64	82	0.905735	0.688316	0	No	1	200	No	Yes	2	12	1	1	21	CTT	CTT					No	-
CP017553	525680	SNV	C	C	Yes	1	Heterozygous	169	300	56.3333	1	72	108	153	172	0.4	34	180	325	74	95	0.96444	0.848673		No	1	200	No	Yes	2	12	2	2	12	CTT	CTT					No	-
CP017553	526734	SNV	A	G	No	1	Heterozygous	164	360	45.5556	1	75	99	187	199	0.431034	34	174	386	87	86	0.758295	0.950659	0	No	1	200	No	No	1	1	2	2	1			AOW00277.1:c.786A>G			AOW00277.1:c.786A>G	No	No
CP017553	526734	SNV	A	A	Yes	1	Heterozygous	196	360	54.4444	1	112	100	187	199	0.471698	34	212	386	91	92	0.905479	0.995388		No	1	200	No	No	1	1	1	1	1							No	No
CP017553	526912	SNV	C	T	No	1	Heterozygous	181	394	45.9391	1	98	92	208	209	0.484211	34	190	417	91	108	0.992543	1	0	No	1	200	No	No	2	1	2	2	1			AOW00277.1:c.964C>T			AOW00277.1:c.964C>T	No	No
CP017553	526912	SNV	C	C	Yes	1	Heterozygous	213	394	54.0609	1	110	117	208	209	0.484581	34	227	417	99	112	0.999009	1		No	1	200	No	No	2	1	2	1	1							No	No
CP017553	527769	SNV	C	T	No	1	Heterozygous	201	392	51.2755	1	110	105	232	192	0.488372	34	215	424	89	101	0.996484	0.999973	0	No	1	200	No	No	3	1	1	1	4		TC	AOW00277.1:c.1821C>T			AOW00277.1:c.1821C>T	No	No
CP017553	527769	SNV	C	C	Yes	1	Heterozygous	191	392	48.7245	1	122	87	232	192	0.416268	34	209	424	89	93	0.996283	0.998575		No	1	200	No	No	3	1	3	3	1							No	No
CP017553	527972	SNV	A	G	No	1	Heterozygous	199	394	50.5076	1	101	127	198	251	0.442982	34	228	449	80	94	0.992004	1	0	No	1	200	No	No	1	1	2	2	1			AOW00277.1:c.2024A>G	AOW00277.1:p.Asp675Gly	AOW00277.1:p.Asp675Gly	AOW00277.1:c.2024A>G	No	Yes
CP017553	527972	SNV	A	A	Yes	1	Heterozygous	195	394	49.4924	1	97	124	198	251	0.438914	34	221	449	87	104	0.993655	1		No	1	200	No	No	1	1	1	1	1							No	No
CP017553	528737	SNV	A	G	No	1	Heterozygous	186	400	46.5	1	97	105	207	223	0.480198	34	202	430	86	96	0.99715	1	0	No	1	200	No	No	1	1	1	1	4		GA					No	-
CP017553	528737	SNV	A	A	Yes	1	Heterozygous	214	400	53.5	1	110	118	207	223	0.482456	34	228	430	85	96	0.999257	1		No	1	200	No	No	1	1	1	1	1							No	-
CP017553	528781	SNV	T	C	No	1	Heterozygous	184	414	44.4444	1	78	121	200	252	0.39196	34	199	452	78	93	0.990781	0.950224	0	No	1	200	No	No	1	1	1	1	1							No	-
CP017553	528781	SNV	T	T	Yes	1	Heterozygous	230	414	55.5556	1	122	131	200	252	0.482213	34	253	452	91	105	0.998049	0.998073		No	1	200	No	No	1	1	1	1	1							No	-
CP017553	528803	SNV	G	A	No	1	Heterozygous	182	390	46.6667	1	82	112	190	227	0.42268	34	194	417	84	95	0.990131	0.999988	0	No	1	200	No	No	3	1	3	1	1							No	-
CP017553	528803	SNV	G	G	Yes	1	Heterozygous	208	390	53.3333	1	108	115	190	227	0.484305	34	223	417	84	94	0.99282	1		No	1	200	No	No	3	1	3	1	1							No	-
CP017553	529513	SNV	T	C	No	1	Heterozygous	217	410	52.9268	1	112	121	231	206	0.480687	34	233	437	85	101	0.977702	0.981686	0	No	1	200	No	No	2	1	1	1	1			AOW00279.1:c.4065A>G			AOW00279.1:c.4065A>G	No	No
CP017553	529513	SNV	T	T	Yes	1	Heterozygous	193	410	47.0732	1	119	85	231	206	0.416667	34	204	437	91	100	0.975794	0.935481		No	1	200	No	No	2	1	2	2	1							No	No
CP017553	529744	SNV	T	C	No	1	Heterozygous	231	482	47.9253	1	143	105	295	234	0.423387	34	248	529	90	102	0.965889	1	0	No	1	200	No	No	2	1	2	2	1			AOW00279.1:c.3834A>G			AOW00279.1:c.3834A>G	No	No
CP017553	529744	SNV	T	T	Yes	1	Heterozygous	251	482	52.0747	1	152	129	295	234	0.459075	34	281	529	95	118	0.984354	1		No	1	200	No	No	2	1	2	2	1							No	No
CP017553	529777	SNV	G	A	No	1	Heterozygous	226	472	47.8814	1	130	116	267	251	0.471545	34	246	518	90	104	0.922077	1	0	No	1	200	No	No	2	1	3	3	1			AOW00279.1:c.3801C>T			AOW00279.1:c.3801C>T	No	No
CP017553	529777	SNV	G	G	Yes	1	Heterozygous	246	472	52.1186	1	137	135	267	251	0.496324	34	272	518	94	115	0.96174	1		No	1	200	No	No	2	1	2	1	1							No	No
CP017553	529798	SNV	A	C	No	1	Heterozygous	219	434	50.4608	1	120	116	220	251	0.491525	34	236	471	85	100	0.975906	0.996367	0	No	1	200	No	No	2	4	3	3	1	GA		AOW00279.1:c.3780T>G			AOW00279.1:c.3780T>G	No	No
CP017553	529798	SNV	A	A	Yes	1	Heterozygous	215	434	49.5392	1	100	135	220	251	0.425532	34	235	471	85	103	0.977011	0.993345		No	1	200	No	No	2	4	2	1	4	GA	GA					No	No
CP017553	530086	SNV	T	C	No	1	Heterozygous	203	409	49.6333	1	119	103	242	197	0.463964	34	222	439	82	98	0.997135	1	0	No	1	200	No	No	2	1	2	2	1			AOW00279.1:c.3492A>G			AOW00279.1:c.3492A>G	No	No
CP017553	530086	SNV	T	T	Yes	1	Heterozygous	206	409	50.3667	1	123	94	242	197	0.43318	34	217	439	83	99	0.997021	1		No	1	200	No	No	2	1	2	2	1							No	No
CP017553	530109	SNV	G	A	No	1	Heterozygous	199	398	50	1	113	107	234	197	0.486364	34	220	431	88	101	0.995738	1	0	No	1	200	No	No	1	1	3	3	1			AOW00279.1:c.3469C>T			AOW00279.1:c.3469C>T	No	No
CP017553	530109	SNV	G	G	Yes	1	Heterozygous	199	398	50	1	121	90	234	197	0.42654	34	211	431	85	95	0.993833	1		No	1	200	No	No	1	1	1	1	1							No	No
CP017553	530233	SNV	T	C	No	1	Heterozygous	173	388	44.5876	1	93	92	215	196	0.497297	34	185	411	71	84	0.993968	1	0	No	1	200	No	No	1	1	2	2	1			AOW00279.1:c.3345A>G			AOW00279.1:c.3345A>G	No	No
CP017553	530233	SNV	T	T	Yes	1	Heterozygous	215	388	55.4124	1	122	104	215	196	0.460177	34	226	411	86	98	0.999128	1		No	1	200	No	No	1	1	1	1	1							No	No
CP017553	531832	SNV	G	A	No	1	Heterozygous	175	370	47.2973	1	115	76	231	165	0.397906	34	191	396	79	86	0.999597	1	0	No	1	200	No	No	2	1	1	1	1			AOW00279.1:c.1746C>T			AOW00279.1:c.1746C>T	No	No
CP017553	531832	SNV	G	G	Yes	1	Heterozygous	195	370	52.7027	1	116	89	231	165	0.434146	34	205	396	85	88	0.999771	1		No	1	200	No	No	2	1	2	2	1							No	No
CP017553	532345	SNV	G	A	No	1	Heterozygous	200	427	46.8384	1	116	102	240	228	0.46789	34	218	468	94	98	0.930056	1	0	No	1	200	No	No	2	1	1	1	1			AOW00279.1:c.1233C>T			AOW00279.1:c.1233C>T	No	No
CP017553	532345	SNV	G	G	Yes	1	Heterozygous	227	427	53.1616	1	124	126	240	228	0.496	34	250	468	102	105	0.97918	1		No	1	200	No	No	2	1	2	2	1							No	No
CP017553	532375	SNV	T	A	No	1	Heterozygous	196	405	48.3951	1	100	111	201	238	0.473934	34	211	439	93	95	0.958729	1	0	No	1	200	No	No	1	1	1	1	6		TCA	AOW00279.1:c.1203A>T			AOW00279.1:c.1203A>T	No	No
CP017553	532375	SNV	T	T	Yes	1	Heterozygous	209	405	51.6049	1	101	127	201	238	0.442982	34	228	439	95	98	0.986173	1		No	1	200	No	No	1	1	1	1	1							No	No
CP017553	533957^533958	Insertion	-	G	No	1	Heterozygous	180	367	49.0463	1	114	81	230	165	0.415385	34	195	395	85	97	0.992999	1	1.68	No	1	200	No	No	3	1	3	3	1							No	-
CP017553	533957^533958	Insertion	-	-	Yes	0	Heterozygous	187	367	50.9537	1	116	84	230	165	0.42	32.7487	200	395	79	97	0.994555	1		No	1	200	No	No	3	1	3	3	1							No	-
CP017553	533959	SNV	A	T	No	1	Heterozygous	180	346	52.0231	1	119	77	214	157	0.392857	34	196	371	83	97	0.997	1	0	No	1	200	No	No	3	1	1	1	1							No	-
CP017553	533959	SNV	A	A	Yes	1	Heterozygous	166	346	47.9769	1	95	80	214	157	0.457143	34	175	371	75	95	0.995754	0.99962		No	1	200	No	No	3	1	3	3	1							No	-
CP017553	534093	SNV	C	T	No	1	Homozygous	302	302	100	1	152	172	152	172	0.469136	34	324	324	105	129	1	1		No	1	200	No	No	2	1	3	3	1							No	-
CP017553	534248	SNV	G	A	No	1	Heterozygous	206	384	53.6458	1	115	110	217	202	0.488889	34	225	419	80	101	0.999999	1	0	No	1	200	No	No	2	1	2	2	1							No	-
CP017553	534248	SNV	G	G	Yes	1	Heterozygous	178	384	46.3542	1	102	92	217	202	0.474227	34	194	419	79	95	0.999992	1		No	1	200	No	No	2	1	2	2	1							No	-
CP017553	534378	SNV	C	T	No	1	Heterozygous	184	367	50.1362	1	112	92	218	186	0.45098	34	204	404	83	100	0.988641	1	0	No	1	200	No	No	1	6	1	1	1	CA						No	-
CP017553	534378	SNV	C	C	Yes	1	Heterozygous	183	367	49.8638	1	106	94	218	186	0.47	34	200	404	76	96	0.974948	1		No	1	200	No	No	1	6	1	1	6	CA	CA					No	-
CP017553	534406	SNV	A	G	No	1	Heterozygous	191	371	51.4825	1	111	98	202	211	0.4689	34	209	413	86	99	0.974799	0.996513	0	No	1	200	No	No	2	1	2	2	1							No	-
CP017553	534406	SNV	A	A	Yes	1	Heterozygous	180	371	48.5175	1	91	113	202	211	0.446078	34	204	413	76	93	0.976155	0.993275		No	1	200	No	No	2	1	2	2	1							No	-
CP017553	534471	SNV	G	A	No	1	Homozygous	350	350	100	1	114	258	114	258	0.306452	34	372	372	96	128	1	1		No	1	200	No	No	2	1	2	2	1							No	-
CP017553	534475	SNV	A	G	No	1	Heterozygous	180	355	50.7042	1	73	120	127	251	0.378238	34	193	378	74	85	0.989678	0.970292	0	No	1	200	No	No	2	1	2	1	1							No	-
CP017553	534475	SNV	A	A	Yes	1	Heterozygous	174	355	49.0141	1	54	130	127	251	0.293478	34	184	378	70	82	0.975606	0.956466		No	1	200	No	No	2	1	2	2	1							No	-
CP017553	534537	SNV	T	C	No	1	Homozygous	242	242	100	1	84	168	84	168	0.333333	34	252	252	66	85	1	1		No	1	200	No	No	1	4	1	1	4	AT	AT					No	-
CP017553	534565	SNV	A	T	No	1	Heterozygous	127	297	42.7609	1	62	74	153	159	0.455882	34	136	312	77	83	0.58936	1	0	No	1	200	No	No	3	1	3	2	1							No	-
CP017553	534565	SNV	A	A	Yes	1	Heterozygous	170	297	57.2391	1	91	85	153	159	0.482955	34	176	312	83	89	0.657378	1		No	1	200	No	No	3	1	3	1	1							No	-
CP017553	534611	SNV	G	T	No	1	Heterozygous	171	634	26.9716	1	94	98	374	334	0.489583	34	192	708	102	105	0.0486065	0.988234	0	No	1	200	No	No	1	1	3	3	1							No	-
CP017553	534611	SNV	G	G	Yes	1	Heterozygous	462	634	72.8707	1	280	235	374	334	0.456311	34	515	708	161	180	0.898608	1		No	1	200	No	No	1	1	1	1	1							No	-
CP017553	534726	SNV	C	T	No	1	Heterozygous	115	529	21.7391	1	57	75	236	342	0.431818	34	132	578	76	80	0.197455	1	0	No	1	200	No	No	3	1	3	3	1							No	-
CP017553	534726	SNV	C	C	Yes	1	Heterozygous	386	529	72.9679	1	167	251	236	342	0.399522	34	418	578	146	176	0.62163	1		No	1	200	No	No	3	1	3	3	1							No	-
CP017553	534881..534883	MNV	TTC	AAT	No	3	Homozygous	294	294	100	1	163	144	163	144	0.469055	34	307	307	98	126	1	1		No	1	200	No	No	1	1	2	2	1							No	-
CP017553	535177	Deletion	A	-	No	1	Heterozygous	180	388	46.3918	1	104	94	219	217	0.474747	33.0667	198	436	86	101	0.986094	1	-1.32	No	1	200	No	No	1	6	1	1	6	ATG	ATG					No	-
CP017553	535177	SNV	A	A	Yes	1	Heterozygous	208	388	53.6082	1	115	123	219	217	0.483193	34	238	436	98	110	0.990123	1		No	1	200	No	No	1	6	1	1	6	ATG	ATG					No	-
CP017553	535231..535232	MNV	CA	TG	No	2	Heterozygous	164	365	44.9315	1	81	97	167	232	0.455056	34	178	399	87	99	0.980839	0.997465	0	No	1	200	No	No	1	6	2	1	1	CCA						No	-
CP017553	535231..535232	MNV	CA	CA	Yes	2	Heterozygous	201	365	55.0685	1	86	135	167	232	0.38914	34	221	399	93	110	0.981874	1		No	1	200	No	No	1	6	1	1	6	CCA	CCA					No	-
CP017553	535298	SNV	G	T	No	1	Heterozygous	159	370	42.973	1	100	67	214	186	0.401198	34	167	400	78	88	0.851801	0.867913	0	No	1	200	No	No	2	1	3	3	1							No	-
CP017553	535298	SNV	G	G	Yes	1	Heterozygous	211	370	57.027	1	114	119	214	186	0.48927	34	233	400	93	109	0.933969	0.992437		No	1	200	No	No	2	1	2	1	1							No	-
CP017553	535336	SNV	C	T	No	1	Heterozygous	191	359	53.2033	1	106	101	205	181	0.487923	34	207	386	87	100	0.976907	1	0	No	1	200	No	No	2	4	1	1	4	GT	GT					No	-
CP017553	535336	SNV	C	C	Yes	1	Heterozygous	168	359	46.7967	1	99	80	205	181	0.446927	34	179	386	81	87	0.955043	1		No	1	200	No	No	2	4	2	2	4	GT	GT					No	-
CP017553	535373..535374	MNV	AT	TC	No	2	Homozygous	334	334	100	1	223	137	223	137	0.380556	34	360	360	100	137	1	1		No	1	200	No	No	1	4	2	2	1	TA						No	-
CP017553	535390	SNV	T	C	No	1	Heterozygous	162	330	49.0909	1	115	57	232	127	0.331395	34	172	359	74	88	0.967224	1	0	No	1	200	No	No	2	1	2	2	1							No	-
CP017553	535390	SNV	T	T	Yes	1	Heterozygous	168	330	50.9091	1	117	70	232	127	0.374332	34	187	359	78	93	0.980505	1		No	1	200	No	No	2	1	2	1	1							No	-
CP017553	535521	SNV	C	A	No	1	Heterozygous	138	303	45.5446	1	65	80	149	175	0.448276	34	145	324	64	81	0.999784	1	0	No	1	200	No	No	2	1	3	3	1							No	-
CP017553	535521	SNV	C	C	Yes	1	Heterozygous	165	303	54.4554	1	84	95	149	175	0.469274	34	179	324	68	84	0.99988	1		No	1	200	No	No	2	1	2	2	1							No	-
CP017553	535615	SNV	A	G	No	1	Heterozygous	201	360	55.8333	1	120	103	218	181	0.461883	34	223	399	77	90	0.999976	1	0	No	1	200	No	No	1	1	2	2	1			AOW00280.1:c.77A>G	AOW00280.1:p.Asp26Gly	AOW00280.1:p.Asp26Gly	AOW00280.1:c.77A>G	No	Yes
CP017553	535615	SNV	A	A	Yes	1	Heterozygous	159	360	44.1667	1	98	78	218	181	0.443182	34	176	399	77	81	0.999832	1		No	1	200	No	No	1	1	1	1	1							No	No
CP017553	535625	SNV	C	G	No	1	Homozygous	367	367	100	1	218	191	218	191	0.466993	34	409	409	108	128	1	1		No	1	200	No	No	1	1	2	2	1			AOW00280.1:c.87C>G			AOW00280.1:c.87C>G	No	No
CP017553	535837	SNV	A	G	No	1	Heterozygous	193	388	49.7423	1	112	103	215	210	0.47907	34	215	425	93	106	0.996481	1	0	No	1	200	No	No	1	6	2	2	1	GAC		AOW00280.1:c.299A>G	AOW00280.1:p.Asp100Gly	AOW00280.1:p.Asp100Gly	AOW00280.1:c.299A>G	No	Yes
CP017553	535837	SNV	A	A	Yes	1	Heterozygous	195	388	50.2577	1	103	107	215	210	0.490476	34	210	425	96	111	0.995435	1		No	1	200	No	No	1	6	1	1	6	GAC	GAC					No	No
CP017553	536090	SNV	G	A	No	1	Heterozygous	194	407	47.6658	1	102	111	220	226	0.478873	34	213	446	84	95	0.999838	1	0	No	1	200	No	No	3	1	2	2	1			AOW00280.1:c.552G>A			AOW00280.1:c.552G>A	No	No
CP017553	536090	SNV	G	G	Yes	1	Heterozygous	213	407	52.3342	1	118	115	220	226	0.493562	34	233	446	93	100	0.999734	1		No	1	200	No	No	3	1	3	3	1							No	No
CP017553	536636	SNV	C	G	No	1	Homozygous	267	267	100	1	160	125	160	125	0.438596	34	285	285	91	113	1	1		No	1	200	No	No	2	1	2	1	1							No	-
CP017553	536742	SNV	C	T	No	1	Homozygous	298	298	100	1	192	127	192	127	0.398119	34	319	319	107	118	1	1		No	1	200	No	No	3	1	3	1	6		ACT	AOW00281.1:c.97C>T	AOW00281.1:p.Gln33*	AOW00281.1:p.Gln33*	AOW00281.1:c.97C>T	No	Yes
CP017553	536929	SNV	A	G	No	1	Heterozygous	173	355	48.7324	1	106	76	209	171	0.417582	34	182	380	71	99	0.874978	1	0	No	1	200	No	No	2	1	3	3	1			AOW00281.1:c.284A>G	AOW00281.1:p.Glu95Gly	AOW00281.1:p.Glu95Gly	AOW00281.1:c.284A>G	No	Yes
CP017553	536929	SNV	A	A	Yes	1	Heterozygous	182	355	51.2676	1	103	95	209	171	0.479798	34	198	380	71	102	0.912755	1		No	1	200	No	No	2	1	2	2	1							No	No
CP017553	537374	SNV	G	A	No	1	Homozygous	320	320	100	1	149	187	149	187	0.443452	34	336	336	105	118	1	1		No	1	200	No	No	3	1	1	1	1			AOW00281.1:c.725+4G>A			AOW00281.1:c.725+4G>A	No	-
CP017553	537975	SNV	G	A	No	1	Heterozygous	184	367	50.1362	1	63	125	141	243	0.335106	34	188	384	80	95	0.986776	0.996389	0	No	1	200	No	No	1	4	1	1	6	CG	ACG	AOW00281.1:c.1279G>A	AOW00281.1:p.Ala427Thr	AOW00281.1:p.Ala427Thr	AOW00281.1:c.1279G>A	No	Yes
CP017553	537975	SNV	G	G	Yes	1	Heterozygous	183	367	49.8638	1	78	118	141	243	0.397959	34	196	384	93	108	0.993567	0.999421		No	1	200	No	No	1	4	1	1	4	CG	CG					No	No
CP017553	538022	SNV	A	G	No	1	Heterozygous	192	346	55.4913	1	80	116	148	211	0.408163	34	196	359	82	98	0.999097	1	0	No	1	200	No	No	3	1	3	2	1			AOW00281.1:c.1326A>G			AOW00281.1:c.1326A>G	No	No
CP017553	538022	SNV	A	A	Yes	1	Heterozygous	154	346	44.5087	1	68	95	148	211	0.417178	34	163	359	78	96	0.990891	1		No	1	200	No	No	3	1	3	1	1							No	No
CP017553	538084	SNV	C	T	No	1	Heterozygous	191	374	51.0695	1	98	102	197	206	0.49	34	200	403	88	97	0.999999	1	0	No	1	200	No	No	2	1	3	3	1			AOW00281.1:c.1388C>T	AOW00281.1:p.Ser463Leu	AOW00281.1:p.Ser463Leu	AOW00281.1:c.1388C>T	No	Yes
CP017553	538084	SNV	C	C	Yes	1	Heterozygous	183	374	48.9305	1	99	104	197	206	0.487685	34	203	403	90	97	0.999998	1		No	1	200	No	No	2	1	2	1	1							No	No
CP017553	538137	SNV	A	C	No	1	Heterozygous	192	378	50.7937	1	111	98	213	200	0.4689	34	209	413	88	98	0.992545	1	0	No	1	200	No	No	2	1	2	2	1			AOW00281.1:c.1441A>C	AOW00281.1:p.Lys481Gln	AOW00281.1:p.Lys481Gln	AOW00281.1:c.1441A>C	No	Yes
CP017553	538137	SNV	A	A	Yes	1	Heterozygous	186	378	49.2063	1	102	102	213	200	0.5	34	204	413	93	100	0.978046	1		No	1	200	No	No	2	1	2	2	1							No	No
CP017553	538145	SNV	T	C	No	1	Homozygous	369	369	100	1	210	198	210	198	0.485294	34	408	408	117	148	1	1		No	1	200	No	No	1	1	1	1	1			AOW00281.1:c.1449T>C			AOW00281.1:c.1449T>C	No	No
CP017553	538170^538171	Insertion	-	ATCTCTCG	No	8	Heterozygous	109	371	29.3801	1	53	60	188	213	0.469027	34	113	401	50	55	0.0520291	1	4.04	No	1	200	No	No	2	6	2	2	1	TC		AOW00281.1:c.1476_1483dupTCTCTCGA	AOW00281.1:p.Ser495fs	AOW00281.1:p.Ser495fs	AOW00281.1:c.1476_1483dupTCTCTCGA	No	Yes	538179	538179: TCTCTCGA
CP017553	538170^538171	Insertion	-	-	Yes	0	Heterozygous	262	371	70.6199	1	135	153	188	213	0.46875	32.6489	288	401	106	130	0.928651	1		No	1	200	No	No	2	6	2	2	6	TC	TC					No	No
CP017553	538448	SNV	G	T	No	1	Heterozygous	155	344	45.0581	1	89	74	199	167	0.453988	34	163	366	86	85	0.997634	1	0	No	1	200	No	No	1	4	1	1	6	GA	GAT	AOW00281.1:c.1752G>T	AOW00281.1:p.Glu584Asp	AOW00281.1:p.Glu584Asp	AOW00281.1:c.1752G>T	No	Yes
CP017553	538448	SNV	G	G	Yes	1	Heterozygous	189	344	54.9419	1	110	93	199	167	0.458128	34	203	366	89	101	0.999782	1		No	1	200	No	No	1	4	1	1	4	GA	GA					No	No
CP017553	538461	SNV	A	T	No	1	Heterozygous	195	375	52	1	109	100	198	203	0.478469	34	209	401	87	105	0.99791	1	0	No	1	200	No	No	3	1	3	1	1			AOW00281.1:c.1765A>T	AOW00281.1:p.Ser589Cys	AOW00281.1:p.Ser589Cys	AOW00281.1:c.1765A>T	No	Yes
CP017553	538461	SNV	A	A	Yes	1	Heterozygous	180	375	48	1	89	103	198	203	0.463542	34	192	401	94	100	0.995046	1		No	1	200	No	No	3	1	3	1	1							No	No
CP017553	538545	SNV	A	G	No	1	Homozygous	373	373	100	1	178	230	178	230	0.436275	34	408	408	116	138	1	1		No	1	200	No	No	1	4	1	1	4	AG	GA	AOW00281.1:c.1849A>G	AOW00281.1:p.Arg617Gly	AOW00281.1:p.Arg617Gly	AOW00281.1:c.1849A>G	No	Yes
CP017553	538603	SNV	A	G	No	1	Heterozygous	169	366	46.1749	1	69	112	155	236	0.381215	34	181	391	78	81	0.995379	1	0	No	1	200	No	No	1	6	3	3	1	ATG		AOW00281.1:c.1907A>G	AOW00281.1:p.Glu636Gly	AOW00281.1:p.Glu636Gly	AOW00281.1:c.1907A>G	No	Yes
[truncated: 67,037 more rows]
