# Supplementary material for: Complete diploid genome of the type strain Yarrowia lipolytica YB-423 (ATCC 18942™)
Source: J Ind Microbiol Biotechnol. 2026 Jan 8;53:kuag002. doi: 10.1093/jimb/kuag002 (PMC12888388; doi:10.1093/jimb/kuag002)
Supplement: kuag002_Supplemental_Files [file kuag002_supplemental_files.zip › Table S5.xlsx]

## Sheet: Table S5 W29 GSEA
GO term	Description	Matched Genes	Matched Genes (Names)	Genes with Variations	Genes with Variations (Names)	P-values
0055085	transmembrane transport	302	YALI0_A00110g, YALI0_A00418g, YALI0_A00528g, YALI0_A00869g, YALI0_A00979g, YALI0_A01958g, YALI0_A02288g, YALI0_A02959g, YALI0_A03091g, YALI0_A03135g, YALI0_A03949g, YALI0_A06655g, YALI0_A07447g, YALI0_A07579g, YALI0_A08998g, YALI0_A09383g, YALI0_A10593g, YALI0_A11473g, YALI0_A11605g, YALI0_A14212g, YALI0_A14883g, YALI0_A15125g, YALI0_A15576g, YALI0_A15774g, YALI0_A16863g, YALI0_A17149g, YALI0_A17…	237	YALI0_A00110g, YALI0_A00418g, YALI0_A00528g, YALI0_A00869g, YALI0_A01958g, YALI0_A02288g, YALI0_A03091g, YALI0_A03135g, YALI0_A03949g, YALI0_A06655g, YALI0_A07447g, YALI0_A07579g, YALI0_A08998g, YALI0_A09383g, YALI0_A10593g, YALI0_A11473g, YALI0_A11605g, YALI0_A14883g, YALI0_A15125g, YALI0_A15576g, YALI0_A15774g, YALI0_A17149g, YALI0_A17171g, YALI0_A17534g, YALI0_A17666g, YALI0_A18183g, YALI0_A18…	6.35159e-13
0006508	proteolysis	121	YALI0_A02002g, YALI0_A05533g, YALI0_A06435g, YALI0_A08360g, YALI0_A08800g, YALI0_A09262g, YALI0_A10208g, YALI0_A10615g, YALI0_A13013g, YALI0_A16819g, YALI0_A18612g, YALI0_A18810g, YALI0_B00132g, YALI0_B00374g, YALI0_B01386g, YALI0_B01408g, YALI0_B01782g, YALI0_B02574g, YALI0_B02794g, YALI0_B02838g, YALI0_B05104g, YALI0_B05522g, YALI0_B09427g, YALI0_B11594g, YALI0_B13310g, YALI0_B14597g, YALI0_B14…	95	YALI0_A02002g, YALI0_A05533g, YALI0_A08360g, YALI0_A08800g, YALI0_A09262g, YALI0_A10208g, YALI0_A10615g, YALI0_A13013g, YALI0_A16819g, YALI0_A18612g, YALI0_A18810g, YALI0_B00132g, YALI0_B00374g, YALI0_B01386g, YALI0_B01408g, YALI0_B02574g, YALI0_B02794g, YALI0_B02838g, YALI0_B05104g, YALI0_B05522g, YALI0_B09427g, YALI0_B11594g, YALI0_B13310g, YALI0_B14597g, YALI0_B14641g, YALI0_B15224g, YALI0_B16…	7.1453e-06
0006355	regulation of transcription, DNA-templated	132	YALI0_A01331g, YALI0_A02266g, YALI0_A03861g, YALI0_A10637g, YALI0_A15686g, YALI0_A15796g, YALI0_A17490g, YALI0_A20834g, YALI0_B04510g, YALI0_B05038g, YALI0_B06853g, YALI0_B09713g, YALI0_B10538g, YALI0_B10758g, YALI0_B10934g, YALI0_B13200g, YALI0_B13750g, YALI0_B14443g, YALI0_B14773g, YALI0_B15246g, YALI0_B15818g, YALI0_B18062g, YALI0_B20944g, YALI0_B22968g, YALI0_C01243g, YALI0_C01375g, YALI0_C01…	102	YALI0_A01331g, YALI0_A02266g, YALI0_A03861g, YALI0_A10637g, YALI0_A15686g, YALI0_A15796g, YALI0_A17490g, YALI0_A20834g, YALI0_B04510g, YALI0_B06853g, YALI0_B09713g, YALI0_B13200g, YALI0_B14443g, YALI0_B14773g, YALI0_B15246g, YALI0_B15818g, YALI0_B20944g, YALI0_C01243g, YALI0_C01375g, YALI0_C01463g, YALI0_C02057g, YALI0_C06061g, YALI0_C07821g, YALI0_C09009g, YALI0_C09185g, YALI0_C09482g, YALI0_C11…	1.1944e-05
0006357	regulation of transcription from RNA polymerase II promoter	150	YALI0_A00891g, YALI0_A03245g, YALI0_A03861g, YALI0_A05357g, YALI0_A06996g, YALI0_A08077g, YALI0_A09108g, YALI0_A10637g, YALI0_A14542g, YALI0_A14586g, YALI0_A16841g, YALI0_A20834g, YALI0_B00308g, YALI0_B00660g, YALI0_B01224g, YALI0_B03322g, YALI0_B04510g, YALI0_B05038g, YALI0_B06963g, YALI0_B08360g, YALI0_B10934g, YALI0_B13354g, YALI0_B14553g, YALI0_B14663g, YALI0_B15246g, YALI0_B15818g, YALI0_B18…	114	YALI0_A00891g, YALI0_A03245g, YALI0_A03861g, YALI0_A05357g, YALI0_A06996g, YALI0_A08077g, YALI0_A09108g, YALI0_A10637g, YALI0_A14542g, YALI0_A14586g, YALI0_A16841g, YALI0_A20834g, YALI0_B00660g, YALI0_B01224g, YALI0_B04510g, YALI0_B06963g, YALI0_B08360g, YALI0_B13354g, YALI0_B14553g, YALI0_B15246g, YALI0_B15818g, YALI0_B20262g, YALI0_B20284g, YALI0_B20944g, YALI0_B22176g, YALI0_B22374g, YALI0_C01…	1.4801e-05
0045944	positive regulation of transcription from RNA polymerase II promoter	102	YALI0_A00781g, YALI0_A10637g, YALI0_A14542g, YALI0_A19514g, YALI0_A19778g, YALI0_A20834g, YALI0_B01224g, YALI0_B02266g, YALI0_B03058g, YALI0_B03300g, YALI0_B03322g, YALI0_B06853g, YALI0_B08360g, YALI0_B09713g, YALI0_B10758g, YALI0_B10934g, YALI0_B11286g, YALI0_B12716g, YALI0_B13200g, YALI0_B13992g, YALI0_B14773g, YALI0_B15125g, YALI0_B15818g, YALI0_B19602g, YALI0_B20284g, YALI0_B20944g, YALI0_B22…	81	YALI0_A00781g, YALI0_A10637g, YALI0_A14542g, YALI0_A19514g, YALI0_A19778g, YALI0_A20834g, YALI0_B01224g, YALI0_B02266g, YALI0_B03058g, YALI0_B03300g, YALI0_B06853g, YALI0_B08360g, YALI0_B09713g, YALI0_B12716g, YALI0_B13200g, YALI0_B14773g, YALI0_B15818g, YALI0_B20284g, YALI0_B20944g, YALI0_B22374g, YALI0_B23056g, YALI0_C01243g, YALI0_C01375g, YALI0_C05060g, YALI0_C06842g, YALI0_C10516g, YALI0_C11…	1.56996e-05
0035556	intracellular signal transduction	31	YALI0_A00506g, YALI0_A05247g, YALI0_B02816g, YALI0_B05566g, YALI0_B14201g, YALI0_B15686g, YALI0_B18759g, YALI0_B20218g, YALI0_C04158g, YALI0_C04180g, YALI0_C14828g, YALI0_C22770g, YALI0_D01199g, YALI0_D07502g, YALI0_D14542g, YALI0_D18018g, YALI0_D26015g, YALI0_D26213g, YALI0_E05489g, YALI0_E06501g, YALI0_E23496g, YALI0_E34001g, YALI0_F02233g, YALI0_F03113g, YALI0_F03542g, YALI0_F07084g, YALI0_F09…	28	YALI0_A00506g, YALI0_A05247g, YALI0_B02816g, YALI0_B05566g, YALI0_B14201g, YALI0_B18759g, YALI0_B20218g, YALI0_C04158g, YALI0_C14828g, YALI0_C22770g, YALI0_D01199g, YALI0_D07502g, YALI0_D14542g, YALI0_D18018g, YALI0_D26015g, YALI0_D26213g, YALI0_E05489g, YALI0_E06501g, YALI0_E34001g, YALI0_F02233g, YALI0_F03113g, YALI0_F03542g, YALI0_F07084g, YALI0_F09746g, YALI0_F13673g, YALI0_F14707g, YALI0_F20…	0.000177714
0006281	DNA repair	83	YALI0_A02068g, YALI0_A03927g, YALI0_A11539g, YALI0_A12969g, YALI0_A20636g, YALI0_B05236g, YALI0_B06105g, YALI0_B07513g, YALI0_B10197g, YALI0_B11726g, YALI0_B12452g, YALI0_B12870g, YALI0_B12892g, YALI0_B13376g, YALI0_B14080g, YALI0_B14553g, YALI0_B16918g, YALI0_B22242g, YALI0_C01573g, YALI0_C03982g, YALI0_C05038g, YALI0_C07436g, YALI0_C09933g, YALI0_C10010g, YALI0_C10032g, YALI0_C12144g, YALI0_C14…	63	YALI0_A02068g, YALI0_A11539g, YALI0_A12969g, YALI0_A20636g, YALI0_B05236g, YALI0_B06105g, YALI0_B07513g, YALI0_B10197g, YALI0_B11726g, YALI0_B12870g, YALI0_B12892g, YALI0_B13376g, YALI0_B14080g, YALI0_B14553g, YALI0_B16918g, YALI0_B22242g, YALI0_C01573g, YALI0_C05038g, YALI0_C07436g, YALI0_C09933g, YALI0_C10032g, YALI0_C12144g, YALI0_C14960g, YALI0_C20933g, YALI0_C23727g, YALI0_D04158g, YALI0_D05…	0.00133281
0045893	positive regulation of transcription, DNA-templated	17	YALI0_A10637g, YALI0_A14586g, YALI0_B01012g, YALI0_B10758g, YALI0_C05346g, YALI0_C14058g, YALI0_C19151g, YALI0_D12078g, YALI0_D20460g, YALI0_D25696g, YALI0_E18326g, YALI0_E24277g, YALI0_F03630g, YALI0_F04334g, YALI0_F14443g, YALI0_F15939g, YALI0_F24563g	16	YALI0_A10637g, YALI0_A14586g, YALI0_B01012g, YALI0_C05346g, YALI0_C14058g, YALI0_C19151g, YALI0_D12078g, YALI0_D20460g, YALI0_D25696g, YALI0_E18326g, YALI0_E24277g, YALI0_F03630g, YALI0_F04334g, YALI0_F14443g, YALI0_F15939g, YALI0_F24563g	0.00192195
1902600	hydrogen ion transmembrane transport	63	YALI0_A01958g, YALI0_A02915g, YALI0_A08998g, YALI0_A09900g, YALI0_A11143g, YALI0_A14212g, YALI0_A17468g, YALI0_B00396g, YALI0_B01342g, YALI0_B03982g, YALI0_B06391g, YALI0_B06831g, YALI0_B09273g, YALI0_B11913g, YALI0_B17138g, YALI0_B20372g, YALI0_B21527g, YALI0_B22066g, YALI0_C04730g, YALI0_C06424g, YALI0_C08943g, YALI0_C09823g, YALI0_C16522g, YALI0_D00363g, YALI0_D00583g, YALI0_D01111g, YALI0_D05…	48	YALI0_A01958g, YALI0_A08998g, YALI0_A09900g, YALI0_A11143g, YALI0_A17468g, YALI0_B00396g, YALI0_B01342g, YALI0_B03982g, YALI0_B06391g, YALI0_B09273g, YALI0_B17138g, YALI0_B20372g, YALI0_B21527g, YALI0_B22066g, YALI0_C04730g, YALI0_C06424g, YALI0_C08943g, YALI0_C09823g, YALI0_C16522g, YALI0_D00363g, YALI0_D05467g, YALI0_D11814g, YALI0_D12474g, YALI0_D12584g, YALI0_D17490g, YALI0_D18876g, YALI0_E08…	0.00433542
0008643	carbohydrate transport	19	YALI0_A01958g, YALI0_A08998g, YALI0_A14212g, YALI0_B00396g, YALI0_B01342g, YALI0_B06391g, YALI0_B17138g, YALI0_C04730g, YALI0_C06424g, YALI0_C08943g, YALI0_C16522g, YALI0_D00363g, YALI0_D01111g, YALI0_D18876g, YALI0_E20427g, YALI0_E23287g, YALI0_F06776g, YALI0_F19184g, YALI0_F25553g	17	YALI0_A01958g, YALI0_A08998g, YALI0_B00396g, YALI0_B01342g, YALI0_B06391g, YALI0_B17138g, YALI0_C04730g, YALI0_C06424g, YALI0_C08943g, YALI0_C16522g, YALI0_D00363g, YALI0_D18876g, YALI0_E20427g, YALI0_E23287g, YALI0_F06776g, YALI0_F19184g, YALI0_F25553g	0.00504123
0034219	carbohydrate transmembrane transport	19	YALI0_A01958g, YALI0_A08998g, YALI0_A14212g, YALI0_B00396g, YALI0_B01342g, YALI0_B06391g, YALI0_B17138g, YALI0_C04730g, YALI0_C06424g, YALI0_C08943g, YALI0_C16522g, YALI0_D00363g, YALI0_D01111g, YALI0_D18876g, YALI0_E20427g, YALI0_E23287g, YALI0_F06776g, YALI0_F19184g, YALI0_F25553g	17	YALI0_A01958g, YALI0_A08998g, YALI0_B00396g, YALI0_B01342g, YALI0_B06391g, YALI0_B17138g, YALI0_C04730g, YALI0_C06424g, YALI0_C08943g, YALI0_C16522g, YALI0_D00363g, YALI0_D18876g, YALI0_E20427g, YALI0_E23287g, YALI0_F06776g, YALI0_F19184g, YALI0_F25553g	0.00504123
1902475	L-alpha-amino acid transmembrane transport	10	YALI0_C12100g, YALI0_D16137g, YALI0_D19646g, YALI0_E00308g, YALI0_E22506g, YALI0_E28358g, YALI0_F03498g, YALI0_F07018g, YALI0_F07106g, YALI0_F25795g	10	YALI0_C12100g, YALI0_D16137g, YALI0_D19646g, YALI0_E00308g, YALI0_E22506g, YALI0_E28358g, YALI0_F03498g, YALI0_F07018g, YALI0_F07106g, YALI0_F25795g	0.00573731
0007059	chromosome segregation	26	YALI0_A00616g, YALI0_A03531g, YALI0_A08077g, YALI0_A15554g, YALI0_A19162g, YALI0_A19646g, YALI0_B10296g, YALI0_B14355g, YALI0_B14707g, YALI0_B16764g, YALI0_B17303g, YALI0_B23034g, YALI0_C07172g, YALI0_C08960g, YALI0_C12859g, YALI0_C18975g, YALI0_C19129g, YALI0_C23925g, YALI0_D26103g, YALI0_E03498g, YALI0_E15620g, YALI0_E17193g, YALI0_E34067g, YALI0_F07557g, YALI0_F15895g, YALI0_F24783g	22	YALI0_A00616g, YALI0_A03531g, YALI0_A08077g, YALI0_A15554g, YALI0_A19162g, YALI0_A19646g, YALI0_B10296g, YALI0_B14355g, YALI0_B16764g, YALI0_B23034g, YALI0_C07172g, YALI0_C08960g, YALI0_C12859g, YALI0_C18975g, YALI0_C19129g, YALI0_C23925g, YALI0_D26103g, YALI0_E15620g, YALI0_E17193g, YALI0_E34067g, YALI0_F07557g, YALI0_F24783g	0.00602051
0042147	retrograde transport, endosome to Golgi	26	YALI0_A01397g, YALI0_A16797g, YALI0_A18986g, YALI0_B02244g, YALI0_B05764g, YALI0_B07205g, YALI0_B11946g, YALI0_B16822g, YALI0_B22154g, YALI0_C22968g, YALI0_D05049g, YALI0_D07612g, YALI0_D11198g, YALI0_D11968g, YALI0_D21362g, YALI0_D23793g, YALI0_E17413g, YALI0_E19987g, YALI0_E24145g, YALI0_E30943g, YALI0_F00792g, YALI0_F04191g, YALI0_F07381g, YALI0_F19602g, YALI0_F21769g, YALI0_F29513g	22	YALI0_A01397g, YALI0_A16797g, YALI0_A18986g, YALI0_B02244g, YALI0_B05764g, YALI0_B07205g, YALI0_B11946g, YALI0_B16822g, YALI0_B22154g, YALI0_C22968g, YALI0_D05049g, YALI0_D07612g, YALI0_D11198g, YALI0_D11968g, YALI0_D21362g, YALI0_E17413g, YALI0_E24145g, YALI0_F00792g, YALI0_F04191g, YALI0_F07381g, YALI0_F21769g, YALI0_F29513g	0.00602051
0003333	amino acid transmembrane transport	29	YALI0_B09537g, YALI0_B16522g, YALI0_B19338g, YALI0_B19492g, YALI0_B19800g, YALI0_B20064g, YALI0_C00451g, YALI0_C07678g, YALI0_C09889g, YALI0_C12100g, YALI0_C17237g, YALI0_D09295g, YALI0_D11836g, YALI0_D15422g, YALI0_D16137g, YALI0_D19646g, YALI0_E00308g, YALI0_E10219g, YALI0_E10637g, YALI0_E20713g, YALI0_E22506g, YALI0_E28358g, YALI0_F01254g, YALI0_F03498g, YALI0_F07018g, YALI0_F07106g, YALI0_F19…	24	YALI0_B09537g, YALI0_B19338g, YALI0_B20064g, YALI0_C00451g, YALI0_C07678g, YALI0_C09889g, YALI0_C12100g, YALI0_C17237g, YALI0_D09295g, YALI0_D11836g, YALI0_D15422g, YALI0_D16137g, YALI0_D19646g, YALI0_E00308g, YALI0_E10219g, YALI0_E10637g, YALI0_E22506g, YALI0_E28358g, YALI0_F03498g, YALI0_F07018g, YALI0_F07106g, YALI0_F19866g, YALI0_F25795g, YALI0_F30063g	0.00719976
0006891	intra-Golgi vesicle-mediated transport	18	YALI0_B02244g, YALI0_B12144g, YALI0_B22154g, YALI0_B22726g, YALI0_C08782g, YALI0_C18821g, YALI0_C21802g, YALI0_D07524g, YALI0_E05269g, YALI0_E19767g, YALI0_E29249g, YALI0_F03454g, YALI0_F05280g, YALI0_F13255g, YALI0_F16203g, YALI0_F16467g, YALI0_F17666g, YALI0_F19074g	16	YALI0_B02244g, YALI0_B12144g, YALI0_B22154g, YALI0_B22726g, YALI0_C08782g, YALI0_C18821g, YALI0_C21802g, YALI0_D07524g, YALI0_E05269g, YALI0_E19767g, YALI0_E29249g, YALI0_F03454g, YALI0_F16203g, YALI0_F16467g, YALI0_F17666g, YALI0_F19074g	0.00763988
0015833	peptide transport	18	YALI0_A00110g, YALI0_A03949g, YALI0_B02090g, YALI0_B02398g, YALI0_B04642g, YALI0_B07898g, YALI0_C11253g, YALI0_C18491g, YALI0_C20823g, YALI0_C22616g, YALI0_D19558g, YALI0_E17589g, YALI0_E19294g, YALI0_F09691g, YALI0_F10241g, YALI0_F13959g, YALI0_F18964g, YALI0_F30041g	16	YALI0_A00110g, YALI0_A03949g, YALI0_B02090g, YALI0_B02398g, YALI0_B07898g, YALI0_C11253g, YALI0_C18491g, YALI0_C20823g, YALI0_C22616g, YALI0_D19558g, YALI0_E17589g, YALI0_E19294g, YALI0_F09691g, YALI0_F13959g, YALI0_F18964g, YALI0_F30041g	0.00763988
0000070	mitotic sister chromatid segregation	9	YALI0_A19712g, YALI0_B04466g, YALI0_B07381g, YALI0_C17501g, YALI0_E07491g, YALI0_E15620g, YALI0_F06138g, YALI0_F06402g, YALI0_F24783g	9	YALI0_A19712g, YALI0_B04466g, YALI0_B07381g, YALI0_C17501g, YALI0_E07491g, YALI0_E15620g, YALI0_F06138g, YALI0_F06402g, YALI0_F24783g	0.0096196
0035672	oligopeptide transmembrane transport	17	YALI0_A00110g, YALI0_A03949g, YALI0_B02090g, YALI0_B02398g, YALI0_B04642g, YALI0_B07898g, YALI0_C11253g, YALI0_C18491g, YALI0_C20823g, YALI0_E00968g, YALI0_E17589g, YALI0_E19294g, YALI0_F09691g, YALI0_F10241g, YALI0_F13959g, YALI0_F18964g, YALI0_F30041g	15	YALI0_A00110g, YALI0_A03949g, YALI0_B02090g, YALI0_B02398g, YALI0_B07898g, YALI0_C11253g, YALI0_C18491g, YALI0_C20823g, YALI0_E00968g, YALI0_E17589g, YALI0_E19294g, YALI0_F09691g, YALI0_F13959g, YALI0_F18964g, YALI0_F30041g	0.0115139
0006796	phosphate-containing compound metabolic process	13	YALI0_A12573g, YALI0_B09163g, YALI0_B13970g, YALI0_C11803g, YALI0_D26488g, YALI0_E00110g, YALI0_E09042g, YALI0_E12089g, YALI0_E31603g, YALI0_E35222g, YALI0_F16709g, YALI0_F23067g, YALI0_F25773g	12	YALI0_A12573g, YALI0_B09163g, YALI0_C11803g, YALI0_D26488g, YALI0_E00110g, YALI0_E09042g, YALI0_E12089g, YALI0_E31603g, YALI0_E35222g, YALI0_F16709g, YALI0_F23067g, YALI0_F25773g	0.011926
0030466	chromatin silencing at silent mating-type cassette	8	YALI0_B17358g, YALI0_B18722g, YALI0_D10571g, YALI0_E02442g, YALI0_E24893g, YALI0_F00154g, YALI0_F06402g, YALI0_F21945g	8	YALI0_B17358g, YALI0_B18722g, YALI0_D10571g, YALI0_E02442g, YALI0_E24893g, YALI0_F00154g, YALI0_F06402g, YALI0_F21945g	0.0161263
0030968	endoplasmic reticulum unfolded protein response	8	YALI0_A14839g, YALI0_B05280g, YALI0_B07557g, YALI0_C14784g, YALI0_D12925g, YALI0_D13046g, YALI0_F19250g, YALI0_F27225g	8	YALI0_A14839g, YALI0_B05280g, YALI0_B07557g, YALI0_C14784g, YALI0_D12925g, YALI0_D13046g, YALI0_F19250g, YALI0_F27225g	0.0161263
0019637	organophosphate metabolic process	12	YALI0_A12573g, YALI0_B09163g, YALI0_B13970g, YALI0_D26488g, YALI0_E00110g, YALI0_E09042g, YALI0_E12089g, YALI0_E31603g, YALI0_E35222g, YALI0_F16709g, YALI0_F23067g, YALI0_F25773g	11	YALI0_A12573g, YALI0_B09163g, YALI0_D26488g, YALI0_E00110g, YALI0_E09042g, YALI0_E12089g, YALI0_E31603g, YALI0_E35222g, YALI0_F16709g, YALI0_F23067g, YALI0_F25773g	0.018617
0006338	chromatin remodeling	97	YALI0_A00506g, YALI0_A00891g, YALI0_A01331g, YALI0_A03245g, YALI0_A03861g, YALI0_A03927g, YALI0_A05357g, YALI0_A08077g, YALI0_A11539g, YALI0_A17490g, YALI0_B00308g, YALI0_B00638g, YALI0_B01224g, YALI0_B04290g, YALI0_B05566g, YALI0_B06963g, YALI0_B07513g, YALI0_B10538g, YALI0_B10934g, YALI0_B11572g, YALI0_B12892g, YALI0_B13750g, YALI0_B14443g, YALI0_B14949g, YALI0_B15037g, YALI0_B15422g, YALI0_B16…	68	YALI0_A00506g, YALI0_A00891g, YALI0_A01331g, YALI0_A03245g, YALI0_A03861g, YALI0_A05357g, YALI0_A08077g, YALI0_A11539g, YALI0_A17490g, YALI0_B00638g, YALI0_B01224g, YALI0_B04290g, YALI0_B05566g, YALI0_B06963g, YALI0_B07513g, YALI0_B11572g, YALI0_B12892g, YALI0_B14443g, YALI0_B14949g, YALI0_B22946g, YALI0_C01243g, YALI0_C02497g, YALI0_C06460g, YALI0_C08206g, YALI0_C15873g, YALI0_C16390g, YALI0_C16…	0.0212261
0036503	ERAD pathway	22	YALI0_A20372g, YALI0_B13156g, YALI0_B20911g, YALI0_C03828g, YALI0_C12661g, YALI0_D12452g, YALI0_D12925g, YALI0_D13046g, YALI0_D14784g, YALI0_D17424g, YALI0_D18194g, YALI0_D20174g, YALI0_E21868g, YALI0_E26081g, YALI0_E26235g, YALI0_E30173g, YALI0_F01859g, YALI0_F02563g, YALI0_F02981g, YALI0_F19250g, YALI0_F19360g, YALI0_F27225g	18	YALI0_A20372g, YALI0_B13156g, YALI0_C03828g, YALI0_C12661g, YALI0_D12452g, YALI0_D12925g, YALI0_D13046g, YALI0_D14784g, YALI0_D17424g, YALI0_D18194g, YALI0_D20174g, YALI0_E21868g, YALI0_E26081g, YALI0_F01859g, YALI0_F02563g, YALI0_F19250g, YALI0_F19360g, YALI0_F27225g	0.0247852
0006351	transcription, DNA-templated	50	YALI0_A08151g, YALI0_A10637g, YALI0_A12001g, YALI0_B04851g, YALI0_B06853g, YALI0_B09713g, YALI0_B12452g, YALI0_B16258g, YALI0_C05995g, YALI0_C07821g, YALI0_C15202g, YALI0_C18667g, YALI0_C19151g, YALI0_C20075g, YALI0_C22550g, YALI0_C22990g, YALI0_D02783g, YALI0_D03718g, YALI0_D05005g, YALI0_D05041g, YALI0_D11396g, YALI0_D11484g, YALI0_D11627g, YALI0_D12628g, YALI0_D14872g, YALI0_D17988g, YALI0_D19…	37	YALI0_A10637g, YALI0_A12001g, YALI0_B04851g, YALI0_B06853g, YALI0_B09713g, YALI0_B16258g, YALI0_C05995g, YALI0_C07821g, YALI0_C15202g, YALI0_C18667g, YALI0_C19151g, YALI0_C20075g, YALI0_C22550g, YALI0_C22990g, YALI0_D02783g, YALI0_D05005g, YALI0_D05041g, YALI0_D11396g, YALI0_D11484g, YALI0_D11627g, YALI0_D12628g, YALI0_D14872g, YALI0_D17988g, YALI0_D20460g, YALI0_D22308g, YALI0_E05225g, YALI0_E09…	0.0249371
0006406	mRNA export from nucleus	15	YALI0_A02134g, YALI0_A13101g, YALI0_A16588g, YALI0_A20867g, YALI0_C02915g, YALI0_C21131g, YALI0_C22528g, YALI0_D08998g, YALI0_E18282g, YALI0_E23265g, YALI0_E24827g, YALI0_F10098g, YALI0_F20526g, YALI0_F24563g, YALI0_F27775g	13	YALI0_A02134g, YALI0_A13101g, YALI0_A16588g, YALI0_A20867g, YALI0_C21131g, YALI0_C22528g, YALI0_D08998g, YALI0_E23265g, YALI0_E24827g, YALI0_F10098g, YALI0_F20526g, YALI0_F24563g, YALI0_F27775g	0.025654
0006635	fatty acid beta-oxidation	15	YALI0_A06655g, YALI0_A07733g, YALI0_A20207g, YALI0_B10406g, YALI0_C23859g, YALI0_D00671g, YALI0_D04246g, YALI0_D09383g, YALI0_D09493g, YALI0_E03058g, YALI0_E06567g, YALI0_E15378g, YALI0_E27654g, YALI0_F22121g, YALI0_F28567g	13	YALI0_A06655g, YALI0_A07733g, YALI0_A20207g, YALI0_C23859g, YALI0_D00671g, YALI0_D04246g, YALI0_D09383g, YALI0_D09493g, YALI0_E06567g, YALI0_E15378g, YALI0_E27654g, YALI0_F22121g, YALI0_F28567g	0.025654
0000288	nuclear-transcribed mRNA catabolic process, deadenylation-dependent decay	7	YALI0_A19668g, YALI0_B08250g, YALI0_B12496g, YALI0_C12793g, YALI0_E12001g, YALI0_F23045g, YALI0_F31141g	7	YALI0_A19668g, YALI0_B08250g, YALI0_B12496g, YALI0_C12793g, YALI0_E12001g, YALI0_F23045g, YALI0_F31141g	0.0270297
0006096	glycolytic process	7	YALI0_B02728g, YALI0_B22308g, YALI0_E15488g, YALI0_E20207g, YALI0_E26004g, YALI0_F01584g, YALI0_F07711g	7	YALI0_B02728g, YALI0_B22308g, YALI0_E15488g, YALI0_E20207g, YALI0_E26004g, YALI0_F01584g, YALI0_F07711g	0.0270297
0061982	-	7	YALI0_B22242g, YALI0_C10032g, YALI0_C14960g, YALI0_D23969g, YALI0_E10769g, YALI0_F10307g, YALI0_F15477g	7	YALI0_B22242g, YALI0_C10032g, YALI0_C14960g, YALI0_D23969g, YALI0_E10769g, YALI0_F10307g, YALI0_F15477g	0.0270297
0097271	protein localization to bud neck	7	YALI0_B07623g, YALI0_C04774g, YALI0_C18447g, YALI0_C24354g, YALI0_D11880g, YALI0_E17765g, YALI0_F09009g	7	YALI0_B07623g, YALI0_C04774g, YALI0_C18447g, YALI0_C24354g, YALI0_D11880g, YALI0_E17765g, YALI0_F09009g	0.0270297
0140206	-	7	YALI0_A18832g, YALI0_D18568g, YALI0_D19558g, YALI0_D19580g, YALI0_D23485g, YALI0_E04510g, YALI0_E29711g	7	YALI0_A18832g, YALI0_D18568g, YALI0_D19558g, YALI0_D19580g, YALI0_D23485g, YALI0_E04510g, YALI0_E29711g	0.0270297
0006325	chromatin organization	31	YALI0_A01331g, YALI0_A03861g, YALI0_A18315g, YALI0_B01224g, YALI0_B10934g, YALI0_B13750g, YALI0_B14036g, YALI0_C06061g, YALI0_D03663g, YALI0_D20702g, YALI0_D23969g, YALI0_D25674g, YALI0_D26103g, YALI0_D26598g, YALI0_E05093g, YALI0_E07117g, YALI0_E08822g, YALI0_E20537g, YALI0_E22935g, YALI0_E23133g, YALI0_E24893g, YALI0_E31262g, YALI0_E32109g, YALI0_E32307g, YALI0_F06490g, YALI0_F13354g, YALI0_F14…	24	YALI0_A01331g, YALI0_A03861g, YALI0_A18315g, YALI0_B01224g, YALI0_B14036g, YALI0_C06061g, YALI0_D03663g, YALI0_D20702g, YALI0_D23969g, YALI0_D25674g, YALI0_D26103g, YALI0_E05093g, YALI0_E07117g, YALI0_E08822g, YALI0_E20537g, YALI0_E24893g, YALI0_E31262g, YALI0_E32109g, YALI0_F06490g, YALI0_F14443g, YALI0_F16313g, YALI0_F23397g, YALI0_F24783g, YALI0_F28831g	0.0303682
0006811	ion transport	31	YALI0_A02959g, YALI0_B02552g, YALI0_B04378g, YALI0_B10846g, YALI0_B13046g, YALI0_B13090g, YALI0_B13112g, YALI0_B13134g, YALI0_B16060g, YALI0_B17292g, YALI0_C18359g, YALI0_C20053g, YALI0_D00583g, YALI0_D06754g, YALI0_D07282g, YALI0_D24233g, YALI0_D26081g, YALI0_E08096g, YALI0_E09015g, YALI0_E12551g, YALI0_E15334g, YALI0_E35112g, YALI0_F00176g, YALI0_F01386g, YALI0_F07040g, YALI0_F09405g, YALI0_F11…	24	YALI0_B02552g, YALI0_B04378g, YALI0_B10846g, YALI0_B13046g, YALI0_B13112g, YALI0_B16060g, YALI0_B17292g, YALI0_C18359g, YALI0_C20053g, YALI0_D06754g, YALI0_D07282g, YALI0_D26081g, YALI0_E08096g, YALI0_E09015g, YALI0_E12551g, YALI0_E15334g, YALI0_F01386g, YALI0_F07040g, YALI0_F09405g, YALI0_F11825g, YALI0_F15631g, YALI0_F21659g, YALI0_F24299g, YALI0_F31207g	0.0303682
0051301	cell division	46	YALI0_A00616g, YALI0_A10945g, YALI0_A13299g, YALI0_A15554g, YALI0_A17336g, YALI0_A18227g, YALI0_A19712g, YALI0_B03476g, YALI0_B07623g, YALI0_B10296g, YALI0_B15180g, YALI0_B15378g, YALI0_B17303g, YALI0_B19206g, YALI0_B23034g, YALI0_C06460g, YALI0_C07172g, YALI0_C10692g, YALI0_C13926g, YALI0_C15114g, YALI0_C18975g, YALI0_C23925g, YALI0_D08580g, YALI0_D10879g, YALI0_D11880g, YALI0_D12342g, YALI0_D12…	34	YALI0_A00616g, YALI0_A10945g, YALI0_A13299g, YALI0_A15554g, YALI0_A18227g, YALI0_A19712g, YALI0_B03476g, YALI0_B07623g, YALI0_B10296g, YALI0_B15180g, YALI0_B19206g, YALI0_B23034g, YALI0_C06460g, YALI0_C07172g, YALI0_C10692g, YALI0_C18975g, YALI0_C23925g, YALI0_D11880g, YALI0_D12342g, YALI0_D12705g, YALI0_D16885g, YALI0_D22286g, YALI0_E07117g, YALI0_E12969g, YALI0_E13684g, YALI0_E15620g, YALI0_E16…	0.031913
0006401	RNA catabolic process	14	YALI0_A05995g, YALI0_A11869g, YALI0_A13519g, YALI0_B19118g, YALI0_D05071g, YALI0_D05511g, YALI0_D11000g, YALI0_D12210g, YALI0_D23661g, YALI0_E03630g, YALI0_E04444g, YALI0_E29535g, YALI0_F00286g, YALI0_F25839g	12	YALI0_A05995g, YALI0_A11869g, YALI0_A13519g, YALI0_B19118g, YALI0_D05071g, YALI0_D05511g, YALI0_D11000g, YALI0_D12210g, YALI0_E03630g, YALI0_E04444g, YALI0_F00286g, YALI0_F25839g	0.0378695
0009395	phospholipid catabolic process	14	YALI0_A12573g, YALI0_B01771g, YALI0_B09163g, YALI0_D08206g, YALI0_E00110g, YALI0_E16060g, YALI0_E18898g, YALI0_E22462g, YALI0_E31603g, YALI0_E35222g, YALI0_F14113g, YALI0_F19228g, YALI0_F23067g, YALI0_F25773g	12	YALI0_A12573g, YALI0_B09163g, YALI0_E00110g, YALI0_E16060g, YALI0_E18898g, YALI0_E22462g, YALI0_E31603g, YALI0_E35222g, YALI0_F14113g, YALI0_F19228g, YALI0_F23067g, YALI0_F25773g	0.0378695
0032508	DNA duplex unwinding	27	YALI0_A01353g, YALI0_A03927g, YALI0_A04279g, YALI0_A11539g, YALI0_A19404g, YALI0_B06897g, YALI0_B11726g, YALI0_B12892g, YALI0_B16544g, YALI0_B18722g, YALI0_C05038g, YALI0_C20933g, YALI0_C24079g, YALI0_D02607g, YALI0_D09669g, YALI0_D15246g, YALI0_D23881g, YALI0_E02508g, YALI0_E15576g, YALI0_E24431g, YALI0_E27269g, YALI0_E33377g, YALI0_F04664g, YALI0_F04818g, YALI0_F06534g, YALI0_F20746g, YALI0_F21…	21	YALI0_A01353g, YALI0_A04279g, YALI0_A11539g, YALI0_A19404g, YALI0_B06897g, YALI0_B11726g, YALI0_B12892g, YALI0_B18722g, YALI0_C05038g, YALI0_C20933g, YALI0_C24079g, YALI0_D09669g, YALI0_D15246g, YALI0_E02508g, YALI0_E15576g, YALI0_E24431g, YALI0_E27269g, YALI0_F04664g, YALI0_F04818g, YALI0_F20746g, YALI0_F21945g	0.0391594
0000727	double-strand break repair via break-induced replication	10	YALI0_A01353g, YALI0_B06369g, YALI0_B14553g, YALI0_B16544g, YALI0_B18722g, YALI0_C14960g, YALI0_F04664g, YALI0_F04818g, YALI0_F21945g, YALI0_F23287g	9	YALI0_A01353g, YALI0_B06369g, YALI0_B14553g, YALI0_B18722g, YALI0_C14960g, YALI0_F04664g, YALI0_F04818g, YALI0_F21945g, YALI0_F23287g	0.0445602
0046835	carbohydrate phosphorylation	10	YALI0_B14927g, YALI0_B22308g, YALI0_C13090g, YALI0_D15114g, YALI0_D21010g, YALI0_E15488g, YALI0_E17633g, YALI0_E20207g, YALI0_F10923g, YALI0_F27885g	9	YALI0_B14927g, YALI0_B22308g, YALI0_D15114g, YALI0_D21010g, YALI0_E15488g, YALI0_E17633g, YALI0_E20207g, YALI0_F10923g, YALI0_F27885g	0.0445602
0000973	posttranscriptional tethering of RNA polymerase II gene DNA at nuclear periphery	6	YALI0_A10164g, YALI0_C23166g, YALI0_D08998g, YALI0_D17886g, YALI0_E04444g, YALI0_F28281g	6	YALI0_A10164g, YALI0_C23166g, YALI0_D08998g, YALI0_D17886g, YALI0_E04444g, YALI0_F28281g	0.0452977
0006094	gluconeogenesis	6	YALI0_A15972g, YALI0_C16995g, YALI0_C24101g, YALI0_E26004g, YALI0_F01584g, YALI0_F07711g	6	YALI0_A15972g, YALI0_C16995g, YALI0_C24101g, YALI0_E26004g, YALI0_F01584g, YALI0_F07711g	0.0452977
0006120	mitochondrial electron transport, NADH to ubiquinone	6	YALI0_A20680g, YALI0_D07216g, YALI0_D14564g, YALI0_D19030g, YALI0_F00924g, YALI0_F17248g	6	YALI0_A20680g, YALI0_D07216g, YALI0_D14564g, YALI0_D19030g, YALI0_F00924g, YALI0_F17248g	0.0452977
0006402	mRNA catabolic process	6	YALI0_B03960g, YALI0_B12496g, YALI0_C15048g, YALI0_E27390g, YALI0_F03344g, YALI0_F13717g	6	YALI0_B03960g, YALI0_B12496g, YALI0_C15048g, YALI0_E27390g, YALI0_F03344g, YALI0_F13717g	0.0452977
0007076	mitotic chromosome condensation	6	YALI0_B03476g, YALI0_C19129g, YALI0_D26103g, YALI0_F06402g, YALI0_F08679g, YALI0_F24783g	6	YALI0_B03476g, YALI0_C19129g, YALI0_D26103g, YALI0_F06402g, YALI0_F08679g, YALI0_F24783g	0.0452977
0010608	posttranscriptional regulation of gene expression	6	YALI0_A19668g, YALI0_B03146g, YALI0_B14949g, YALI0_E10395g, YALI0_E12001g, YALI0_F17358g	6	YALI0_A19668g, YALI0_B03146g, YALI0_B14949g, YALI0_E10395g, YALI0_E12001g, YALI0_F17358g	0.0452977
0015937	coenzyme A biosynthetic process	6	YALI0_C06281g, YALI0_C06996g, YALI0_D19426g, YALI0_D25476g, YALI0_E06413g, YALI0_F09625g	6	YALI0_C06281g, YALI0_C06996g, YALI0_D19426g, YALI0_D25476g, YALI0_E06413g, YALI0_F09625g	0.0452977
0022613	ribonucleoprotein complex biogenesis	6	YALI0_B09053g, YALI0_B11352g, YALI0_B11968g, YALI0_B15642g, YALI0_D09955g, YALI0_D26620g	6	YALI0_B09053g, YALI0_B11352g, YALI0_B11968g, YALI0_B15642g, YALI0_D09955g, YALI0_D26620g	0.0452977
1990961	drug transmembrane export	6	YALI0_C04477g, YALI0_C04499g, YALI0_C07722g, YALI0_D26730g, YALI0_E26345g, YALI0_F25597g	6	YALI0_C04477g, YALI0_C04499g, YALI0_C07722g, YALI0_D26730g, YALI0_E26345g, YALI0_F25597g	0.0452977
0006396	RNA processing	38	YALI0_A04961g, YALI0_A05555g, YALI0_A05995g, YALI0_A19030g, YALI0_B02046g, YALI0_B03278g, YALI0_B08514g, YALI0_B09053g, YALI0_B10560g, YALI0_B10824g, YALI0_B11352g, YALI0_B11968g, YALI0_B14311g, YALI0_B15642g, YALI0_C03784g, YALI0_C11429g, YALI0_C13882g, YALI0_C19426g, YALI0_D03267g, YALI0_D05511g, YALI0_D09955g, YALI0_D11000g, YALI0_D16225g, YALI0_D18150g, YALI0_D25234g, YALI0_D26620g, YALI0_E02…	28	YALI0_A04961g, YALI0_A05555g, YALI0_A05995g, YALI0_B08514g, YALI0_B09053g, YALI0_B10560g, YALI0_B11352g, YALI0_B11968g, YALI0_B15642g, YALI0_C11429g, YALI0_C19426g, YALI0_D03267g, YALI0_D05511g, YALI0_D09955g, YALI0_D11000g, YALI0_D16225g, YALI0_D25234g, YALI0_D26620g, YALI0_E02530g, YALI0_E03630g, YALI0_E04444g, YALI0_E13486g, YALI0_E18854g, YALI0_E30217g, YALI0_F01969g, YALI0_F14377g, YALI0_F20…	0.0526889
0006606	protein import into nucleus	38	YALI0_A02134g, YALI0_A03883g, YALI0_A20702g, YALI0_A21098g, YALI0_B00198g, YALI0_B02706g, YALI0_B03212g, YALI0_B15081g, YALI0_B15840g, YALI0_B18480g, YALI0_B22374g, YALI0_C22066g, YALI0_C23166g, YALI0_D01133g, YALI0_D06820g, YALI0_D08998g, YALI0_D12144g, YALI0_D17886g, YALI0_D18810g, YALI0_D19888g, YALI0_D26752g, YALI0_E01276g, YALI0_E02706g, YALI0_E07139g, YALI0_E12243g, YALI0_E16324g, YALI0_E21…	28	YALI0_A02134g, YALI0_A03883g, YALI0_A20702g, YALI0_B02706g, YALI0_B18480g, YALI0_B22374g, YALI0_C23166g, YALI0_D01133g, YALI0_D06820g, YALI0_D08998g, YALI0_D12144g, YALI0_D17886g, YALI0_D18810g, YALI0_D19888g, YALI0_D26752g, YALI0_E01276g, YALI0_E02706g, YALI0_E07139g, YALI0_E12243g, YALI0_E16324g, YALI0_E21626g, YALI0_E29909g, YALI0_E32637g, YALI0_F01793g, YALI0_F18172g, YALI0_F20526g, YALI0_F24…	0.0526889
0015031	protein transport	146	YALI0_A00110g, YALI0_A02134g, YALI0_A03553g, YALI0_A03883g, YALI0_A03949g, YALI0_A07084g, YALI0_A08646g, YALI0_A16868g, YALI0_A17985g, YALI0_A18722g, YALI0_A19052g, YALI0_A20592g, YALI0_A21098g, YALI0_B01870g, YALI0_B02090g, YALI0_B02244g, YALI0_B02398g, YALI0_B02706g, YALI0_B04048g, YALI0_B04246g, YALI0_B04642g, YALI0_B05786g, YALI0_B07898g, YALI0_B10021g, YALI0_B11550g, YALI0_B11682g, YALI0_B12…	97	YALI0_A00110g, YALI0_A02134g, YALI0_A03553g, YALI0_A03883g, YALI0_A03949g, YALI0_A08646g, YALI0_A17985g, YALI0_A18722g, YALI0_A19052g, YALI0_A20592g, YALI0_B02090g, YALI0_B02244g, YALI0_B02398g, YALI0_B02706g, YALI0_B04048g, YALI0_B07898g, YALI0_B10021g, YALI0_B11550g, YALI0_B12914g, YALI0_B16822g, YALI0_B18480g, YALI0_B20680g, YALI0_B21340g, YALI0_B22858g, YALI0_C05775g, YALI0_C10098g, YALI0_C10…	0.0540789
0000463	maturation of LSU-rRNA from tricistronic rRNA transcript (SSU-rRNA, 5.8S rRNA, LSU-rRNA)	13	YALI0_A03905g, YALI0_A05181g, YALI0_A09922g, YALI0_A12155g, YALI0_B06875g, YALI0_B10560g, YALI0_C08052g, YALI0_E11363g, YALI0_E27940g, YALI0_E34287g, YALI0_F01969g, YALI0_F12661g, YALI0_F21725g	11	YALI0_A03905g, YALI0_A05181g, YALI0_A09922g, YALI0_A12155g, YALI0_B06875g, YALI0_B10560g, YALI0_C08052g, YALI0_E11363g, YALI0_F01969g, YALI0_F12661g, YALI0_F21725g	0.055418
0000002	mitochondrial genome maintenance	16	YALI0_A03927g, YALI0_A11539g, YALI0_A12001g, YALI0_B10736g, YALI0_B12892g, YALI0_C14498g, YALI0_D02607g, YALI0_D03135g, YALI0_D09669g, YALI0_E08910g, YALI0_E21175g, YALI0_E26939g, YALI0_F02805g, YALI0_F05500g, YALI0_F12551g, YALI0_F19404g	13	YALI0_A11539g, YALI0_A12001g, YALI0_B10736g, YALI0_B12892g, YALI0_C14498g, YALI0_D03135g, YALI0_D09669g, YALI0_E08910g, YALI0_E21175g, YALI0_F02805g, YALI0_F05500g, YALI0_F12551g, YALI0_F19404g	0.0620903
0042026	protein refolding	16	YALI0_A00132g, YALI0_B04158g, YALI0_B05610g, YALI0_B12474g, YALI0_C17347g, YALI0_D02937g, YALI0_D08184g, YALI0_D22352g, YALI0_E10263g, YALI0_E27962g, YALI0_E35046g, YALI0_F00880g, YALI0_F02805g, YALI0_F12463g, YALI0_F12551g, YALI0_F25289g	13	YALI0_A00132g, YALI0_B04158g, YALI0_B05610g, YALI0_B12474g, YALI0_C17347g, YALI0_D02937g, YALI0_D22352g, YALI0_E35046g, YALI0_F00880g, YALI0_F02805g, YALI0_F12463g, YALI0_F12551g, YALI0_F25289g	0.0620903
0006631	fatty acid metabolic process	19	YALI0_A07733g, YALI0_B05456g, YALI0_B10153g, YALI0_C03003g, YALI0_C08811g, YALI0_C23859g, YALI0_D01694g, YALI0_D15708g, YALI0_E06567g, YALI0_E12859g, YALI0_E14322g, YALI0_E15378g, YALI0_E18876g, YALI0_E23185g, YALI0_E27654g, YALI0_F05148g, YALI0_F12749g, YALI0_F14729g, YALI0_F21197g	15	YALI0_A07733g, YALI0_B05456g, YALI0_B10153g, YALI0_C03003g, YALI0_C23859g, YALI0_D01694g, YALI0_E06567g, YALI0_E12859g, YALI0_E14322g, YALI0_E15378g, YALI0_E23185g, YALI0_E27654g, YALI0_F05148g, YALI0_F12749g, YALI0_F21197g	0.0660749
0043137	DNA replication, removal of RNA primer	19	YALI0_A02409g, YALI0_A04521g, YALI0_A06523g, YALI0_A09878g, YALI0_A10989g, YALI0_A12683g, YALI0_A12705g, YALI0_A15059g, YALI0_A16082g, YALI0_B21494g, YALI0_B22264g, YALI0_C09658g, YALI0_D05093g, YALI0_D23661g, YALI0_E05775g, YALI0_E10725g, YALI0_F25729g, YALI0_F25751g, YALI0_F26543g	15	YALI0_A02409g, YALI0_A06523g, YALI0_A10989g, YALI0_A12683g, YALI0_A12705g, YALI0_A15059g, YALI0_A16082g, YALI0_B21494g, YALI0_B22264g, YALI0_C09658g, YALI0_E05775g, YALI0_E10725g, YALI0_F25729g, YALI0_F25751g, YALI0_F26543g	0.0660749
0006268	DNA unwinding involved in DNA replication	9	YALI0_A01353g, YALI0_B06369g, YALI0_B16544g, YALI0_B18722g, YALI0_F04664g, YALI0_F04818g, YALI0_F17116g, YALI0_F21945g, YALI0_F31977g	8	YALI0_A01353g, YALI0_B06369g, YALI0_B18722g, YALI0_F04664g, YALI0_F04818g, YALI0_F17116g, YALI0_F21945g, YALI0_F31977g	0.0681798
0006893	Golgi to plasma membrane transport	9	YALI0_A19052g, YALI0_B19074g, YALI0_C01595g, YALI0_C02453g, YALI0_D19096g, YALI0_E16170g, YALI0_E33759g, YALI0_F12969g, YALI0_F21681g	8	YALI0_A19052g, YALI0_B19074g, YALI0_C01595g, YALI0_C02453g, YALI0_D19096g, YALI0_E16170g, YALI0_F12969g, YALI0_F21681g	0.0681798
0015812	gamma-aminobutyric acid transport	9	YALI0_A03135g, YALI0_A07579g, YALI0_A18183g, YALI0_A19558g, YALI0_D00495g, YALI0_D17688g, YALI0_E07205g, YALI0_E18139g, YALI0_F01078g	8	YALI0_A03135g, YALI0_A07579g, YALI0_A18183g, YALI0_A19558g, YALI0_D17688g, YALI0_E07205g, YALI0_E18139g, YALI0_F01078g	0.0681798
0043248	proteasome assembly	9	YALI0_C03828g, YALI0_C22528g, YALI0_D08976g, YALI0_D17094g, YALI0_E13145g, YALI0_E21648g, YALI0_F09834g, YALI0_F15829g, YALI0_F18128g	8	YALI0_C03828g, YALI0_C22528g, YALI0_D08976g, YALI0_D17094g, YALI0_E13145g, YALI0_E21648g, YALI0_F09834g, YALI0_F18128g	0.0681798
0006383	transcription from RNA polymerase III promoter	22	YALI0_A12001g, YALI0_B00528g, YALI0_B04851g, YALI0_C16566g, YALI0_C18117g, YALI0_C20075g, YALI0_C22550g, YALI0_D03718g, YALI0_D07788g, YALI0_D11396g, YALI0_D20592g, YALI0_D22308g, YALI0_E09845g, YALI0_E19382g, YALI0_E23947g, YALI0_E24035g, YALI0_E27676g, YALI0_F03300g, YALI0_F05082g, YALI0_F09295g, YALI0_F09383g, YALI0_F13783g	17	YALI0_A12001g, YALI0_B00528g, YALI0_B04851g, YALI0_C16566g, YALI0_C18117g, YALI0_C20075g, YALI0_C22550g, YALI0_D07788g, YALI0_D11396g, YALI0_D20592g, YALI0_D22308g, YALI0_E09845g, YALI0_E19382g, YALI0_F03300g, YALI0_F09295g, YALI0_F09383g, YALI0_F13783g	0.0682762
0000917	barrier septum assembly	5	YALI0_A18359g, YALI0_C04774g, YALI0_C18447g, YALI0_E17765g, YALI0_F09009g	5	YALI0_A18359g, YALI0_C04774g, YALI0_C18447g, YALI0_E17765g, YALI0_F09009g	0.0758998
0006999	nuclear pore organization	5	YALI0_A20702g, YALI0_B02750g, YALI0_D08954g, YALI0_D26752g, YALI0_F02409g	5	YALI0_A20702g, YALI0_B02750g, YALI0_D08954g, YALI0_D26752g, YALI0_F02409g	0.0758998
0007265	Ras protein signal transduction	5	YALI0_B10516g, YALI0_C07700g, YALI0_D22286g, YALI0_E12705g, YALI0_E34727g	5	YALI0_B10516g, YALI0_C07700g, YALI0_D22286g, YALI0_E12705g, YALI0_E34727g	0.0758998
0030026	cellular manganese ion homeostasis	5	YALI0_C04411g, YALI0_D20306g, YALI0_D26818g, YALI0_E31405g, YALI0_F21967g	5	YALI0_C04411g, YALI0_D20306g, YALI0_D26818g, YALI0_E31405g, YALI0_F21967g	0.0758998
0030476	ascospore wall assembly	5	YALI0_C06644g, YALI0_C24354g, YALI0_D25938g, YALI0_F24453g, YALI0_F30833g	5	YALI0_C06644g, YALI0_C24354g, YALI0_D25938g, YALI0_F24453g, YALI0_F30833g	0.0758998
0031106	septin ring organization	5	YALI0_A02222g, YALI0_A12111g, YALI0_B10241g, YALI0_C14828g, YALI0_F32043g	5	YALI0_A02222g, YALI0_A12111g, YALI0_B10241g, YALI0_C14828g, YALI0_F32043g	0.0758998
0031647	regulation of protein stability	5	YALI0_B17072g, YALI0_C20207g, YALI0_D03531g, YALI0_D16335g, YALI0_D24211g	5	YALI0_B17072g, YALI0_C20207g, YALI0_D03531g, YALI0_D16335g, YALI0_D24211g	0.0758998
0031929	TOR signaling	5	YALI0_C23100g, YALI0_E06919g, YALI0_E13530g, YALI0_E29359g, YALI0_F01056g	5	YALI0_C23100g, YALI0_E06919g, YALI0_E13530g, YALI0_E29359g, YALI0_F01056g	0.0758998
0032012	regulation of ARF protein signal transduction	5	YALI0_C07975g, YALI0_D01221g, YALI0_D23463g, YALI0_E19536g, YALI0_F22297g	5	YALI0_C07975g, YALI0_D01221g, YALI0_D23463g, YALI0_E19536g, YALI0_F22297g	0.0758998
0032186	cellular bud neck septin ring organization	5	YALI0_C04774g, YALI0_C18447g, YALI0_E17765g, YALI0_F09009g, YALI0_F09746g	5	YALI0_C04774g, YALI0_C18447g, YALI0_E17765g, YALI0_F09009g, YALI0_F09746g	0.0758998
0033215	iron assimilation by reduction and transport	5	YALI0_B17292g, YALI0_D06754g, YALI0_D07282g, YALI0_E12551g, YALI0_F24299g	5	YALI0_B17292g, YALI0_D06754g, YALI0_D07282g, YALI0_E12551g, YALI0_F24299g	0.0758998
0033554	cellular response to stress	5	YALI0_A20372g, YALI0_B01224g, YALI0_C02057g, YALI0_F07084g, YALI0_F20636g	5	YALI0_A20372g, YALI0_B01224g, YALI0_C02057g, YALI0_F07084g, YALI0_F20636g	0.0758998
0034058	endosomal vesicle fusion	5	YALI0_B11550g, YALI0_C22946g, YALI0_F17006g, YALI0_F17710g, YALI0_F27181g	5	YALI0_B11550g, YALI0_C22946g, YALI0_F17006g, YALI0_F17710g, YALI0_F27181g	0.0758998
0034501	protein localization to kinetochore	5	YALI0_A08077g, YALI0_D21560g, YALI0_D25520g, YALI0_F07557g, YALI0_F10098g	5	YALI0_A08077g, YALI0_D21560g, YALI0_D25520g, YALI0_F07557g, YALI0_F10098g	0.0758998
0035753	maintenance of DNA trinucleotide repeats	5	YALI0_B14553g, YALI0_B22374g, YALI0_D10571g, YALI0_D15246g, YALI0_F01034g	5	YALI0_B14553g, YALI0_B22374g, YALI0_D10571g, YALI0_D15246g, YALI0_F01034g	0.0758998
0043171	peptide catabolic process	5	YALI0_B11594g, YALI0_B14641g, YALI0_D23309g, YALI0_E17831g, YALI0_F25091g	5	YALI0_B11594g, YALI0_B14641g, YALI0_D23309g, YALI0_E17831g, YALI0_F25091g	0.0758998
0046488	phosphatidylinositol metabolic process	5	YALI0_A17578g, YALI0_D19778g, YALI0_E29161g, YALI0_F12177g, YALI0_F23573g	5	YALI0_A17578g, YALI0_D19778g, YALI0_E29161g, YALI0_F12177g, YALI0_F23573g	0.0758998
0048280	vesicle fusion with Golgi apparatus	5	YALI0_B02244g, YALI0_C23947g, YALI0_D04829g, YALI0_D20416g, YALI0_F02387g	5	YALI0_B02244g, YALI0_C23947g, YALI0_D04829g, YALI0_D20416g, YALI0_F02387g	0.0758998
0051131	chaperone-mediated protein complex assembly	5	YALI0_B05610g, YALI0_D00429g, YALI0_D03509g, YALI0_D17086g, YALI0_F02805g	5	YALI0_B05610g, YALI0_D00429g, YALI0_D03509g, YALI0_D17086g, YALI0_F02805g	0.0758998
0065008	regulation of biological quality	5	YALI0_A19668g, YALI0_B03146g, YALI0_E10395g, YALI0_E12001g, YALI0_F17358g	5	YALI0_A19668g, YALI0_B03146g, YALI0_E10395g, YALI0_E12001g, YALI0_F17358g	0.0758998
1990414	replication-born double-strand break repair via sister chromatid exchange	5	YALI0_A01980g, YALI0_A14707g, YALI0_B08470g, YALI0_C23034g, YALI0_F28523g	5	YALI0_A01980g, YALI0_A14707g, YALI0_B08470g, YALI0_C23034g, YALI0_F28523g	0.0758998
0006284	base-excision repair	12	YALI0_B01474g, YALI0_B12870g, YALI0_B14080g, YALI0_B14553g, YALI0_C07436g, YALI0_C12144g, YALI0_D04158g, YALI0_D11125g, YALI0_D15246g, YALI0_F01034g, YALI0_F03641g, YALI0_F07623g	10	YALI0_B01474g, YALI0_B12870g, YALI0_B14080g, YALI0_B14553g, YALI0_C07436g, YALI0_C12144g, YALI0_D04158g, YALI0_D15246g, YALI0_F01034g, YALI0_F03641g	0.0803005
0006298	mismatch repair	12	YALI0_B10197g, YALI0_C07260g, YALI0_C10032g, YALI0_D08756g, YALI0_D10571g, YALI0_D11125g, YALI0_D23661g, YALI0_E03124g, YALI0_E10769g, YALI0_E14014g, YALI0_F00154g, YALI0_F26499g	10	YALI0_B10197g, YALI0_C07260g, YALI0_C10032g, YALI0_D08756g, YALI0_D10571g, YALI0_E03124g, YALI0_E10769g, YALI0_E14014g, YALI0_F00154g, YALI0_F26499g	0.0803005
0046854	phosphatidylinositol phosphorylation	12	YALI0_A02453g, YALI0_B02376g, YALI0_B11286g, YALI0_C01617g, YALI0_D04378g, YALI0_D11968g, YALI0_E28153g, YALI0_E29161g, YALI0_F09559g, YALI0_F14025g, YALI0_F23573g, YALI0_F27665g	10	YALI0_A02453g, YALI0_B02376g, YALI0_C01617g, YALI0_D04378g, YALI0_D11968g, YALI0_E29161g, YALI0_F09559g, YALI0_F14025g, YALI0_F23573g, YALI0_F27665g	0.0803005
0005975	carbohydrate metabolic process	50	YALI0_A01870g, YALI0_A15972g, YALI0_A19888g, YALI0_B03564g, YALI0_B06600g, YALI0_B14289g, YALI0_B14333g, YALI0_B15510g, YALI0_B18348g, YALI0_C00187g, YALI0_C01419g, YALI0_C09570g, YALI0_C09680g, YALI0_C11880g, YALI0_C14190g, YALI0_C19085g, YALI0_C23379g, YALI0_D07084g, YALI0_D12925g, YALI0_D15114g, YALI0_D17424g, YALI0_D18381g, YALI0_D19602g, YALI0_D20174g, YALI0_D20680g, YALI0_D22396g, YALI0_E00…	35	YALI0_A01870g, YALI0_A15972g, YALI0_B03564g, YALI0_B14289g, YALI0_B14333g, YALI0_C00187g, YALI0_C09570g, YALI0_C09680g, YALI0_C11880g, YALI0_C14190g, YALI0_C19085g, YALI0_C23379g, YALI0_D07084g, YALI0_D12925g, YALI0_D15114g, YALI0_D17424g, YALI0_D18381g, YALI0_D19602g, YALI0_D20174g, YALI0_D20680g, YALI0_D22396g, YALI0_E07744g, YALI0_E15488g, YALI0_E20185g, YALI0_E20207g, YALI0_E21109g, YALI0_E24…	0.0877988
0006310	DNA recombination	30	YALI0_A03927g, YALI0_A11539g, YALI0_A12969g, YALI0_B05236g, YALI0_B07513g, YALI0_B12892g, YALI0_B19206g, YALI0_B22242g, YALI0_C14960g, YALI0_D02607g, YALI0_D05071g, YALI0_D09669g, YALI0_D11125g, YALI0_D25762g, YALI0_E11187g, YALI0_E14014g, YALI0_E15642g, YALI0_E17193g, YALI0_E24431g, YALI0_E33715g, YALI0_F00154g, YALI0_F01034g, YALI0_F02365g, YALI0_F02431g, YALI0_F10307g, YALI0_F13475g, YALI0_F15…	22	YALI0_A11539g, YALI0_A12969g, YALI0_B05236g, YALI0_B07513g, YALI0_B12892g, YALI0_B19206g, YALI0_B22242g, YALI0_C14960g, YALI0_D05071g, YALI0_D09669g, YALI0_D25762g, YALI0_E11187g, YALI0_E14014g, YALI0_E17193g, YALI0_E24431g, YALI0_F00154g, YALI0_F01034g, YALI0_F02365g, YALI0_F10307g, YALI0_F15477g, YALI0_F17116g, YALI0_F31977g	0.0883159
0000278	mitotic cell cycle	21	YALI0_A00506g, YALI0_A00891g, YALI0_A10879g, YALI0_A14542g, YALI0_A19162g, YALI0_A20636g, YALI0_B07381g, YALI0_B10758g, YALI0_B13992g, YALI0_C09757g, YALI0_C18975g, YALI0_D10571g, YALI0_E00726g, YALI0_E02376g, YALI0_E02816g, YALI0_E19360g, YALI0_E26961g, YALI0_F01034g, YALI0_F06138g, YALI0_F06402g, YALI0_F14069g	16	YALI0_A00506g, YALI0_A00891g, YALI0_A10879g, YALI0_A14542g, YALI0_A19162g, YALI0_A20636g, YALI0_B07381g, YALI0_C09757g, YALI0_C18975g, YALI0_D10571g, YALI0_E02816g, YALI0_E19360g, YALI0_F01034g, YALI0_F06138g, YALI0_F06402g, YALI0_F14069g	0.0910133
0006826	iron ion transport	21	YALI0_A04917g, YALI0_A20273g, YALI0_B10846g, YALI0_B13046g, YALI0_B13090g, YALI0_B13112g, YALI0_B13134g, YALI0_D06688g, YALI0_D06754g, YALI0_D07282g, YALI0_D07304g, YALI0_D26081g, YALI0_D26818g, YALI0_E08096g, YALI0_E12551g, YALI0_E15268g, YALI0_E35112g, YALI0_F01386g, YALI0_F07040g, YALI0_F11825g, YALI0_F24299g	16	YALI0_A20273g, YALI0_B10846g, YALI0_B13046g, YALI0_B13112g, YALI0_D06754g, YALI0_D07282g, YALI0_D07304g, YALI0_D26081g, YALI0_D26818g, YALI0_E08096g, YALI0_E12551g, YALI0_E15268g, YALI0_F01386g, YALI0_F07040g, YALI0_F11825g, YALI0_F24299g	0.0910133
0000165	MAPK cascade	8	YALI0_A05247g, YALI0_B02816g, YALI0_B13178g, YALI0_B15906g, YALI0_E23496g, YALI0_F08855g, YALI0_F13629g, YALI0_F16665g	7	YALI0_A05247g, YALI0_B02816g, YALI0_B13178g, YALI0_B15906g, YALI0_F08855g, YALI0_F13629g, YALI0_F16665g	0.103353
0000712	resolution of meiotic recombination intermediates	8	YALI0_A10879g, YALI0_B05236g, YALI0_B06105g, YALI0_B22242g, YALI0_C14960g, YALI0_D23969g, YALI0_D26015g, YALI0_E33715g	7	YALI0_A10879g, YALI0_B05236g, YALI0_B06105g, YALI0_B22242g, YALI0_C14960g, YALI0_D23969g, YALI0_D26015g	0.103353
0006995	cellular response to nitrogen starvation	8	YALI0_A18810g, YALI0_B02376g, YALI0_C23144g, YALI0_D10307g, YALI0_D11968g, YALI0_F02783g, YALI0_F19404g, YALI0_F31009g	7	YALI0_A18810g, YALI0_B02376g, YALI0_C23144g, YALI0_D11968g, YALI0_F02783g, YALI0_F19404g, YALI0_F31009g	0.103353
0007052	mitotic spindle organization	8	YALI0_A10945g, YALI0_A19646g, YALI0_B07381g, YALI0_B16764g, YALI0_D26015g, YALI0_E28371g, YALI0_E32857g, YALI0_F04543g	7	YALI0_A10945g, YALI0_A19646g, YALI0_B07381g, YALI0_B16764g, YALI0_D26015g, YALI0_E28371g, YALI0_F04543g	0.103353
0043001	Golgi to plasma membrane protein transport	8	YALI0_B18656g, YALI0_C02453g, YALI0_D02995g, YALI0_D03575g, YALI0_D17666g, YALI0_E29249g, YALI0_F16577g, YALI0_F31009g	7	YALI0_C02453g, YALI0_D02995g, YALI0_D03575g, YALI0_D17666g, YALI0_E29249g, YALI0_F16577g, YALI0_F31009g	0.103353
0051170	nuclear import	8	YALI0_B00198g, YALI0_B18480g, YALI0_D12144g, YALI0_E07139g, YALI0_E12243g, YALI0_E16324g, YALI0_F01793g, YALI0_F10098g	7	YALI0_B18480g, YALI0_D12144g, YALI0_E07139g, YALI0_E12243g, YALI0_E16324g, YALI0_F01793g, YALI0_F10098g	0.103353
0072344	rescue of stalled ribosome	8	YALI0_B07557g, YALI0_B13904g, YALI0_C00957g, YALI0_C04543g, YALI0_E18326g, YALI0_E20031g, YALI0_E27049g, YALI0_F13277g	7	YALI0_B07557g, YALI0_B13904g, YALI0_C00957g, YALI0_C04543g, YALI0_E18326g, YALI0_E20031g, YALI0_E27049g	0.103353
0106074	-	8	YALI0_A00264g, YALI0_B04180g, YALI0_C10780g, YALI0_D16643g, YALI0_E04246g, YALI0_E24607g, YALI0_F02299g, YALI0_F20218g	7	YALI0_A00264g, YALI0_B04180g, YALI0_C10780g, YALI0_D16643g, YALI0_E24607g, YALI0_F02299g, YALI0_F20218g	0.103353
0006260	DNA replication	49	YALI0_A01353g, YALI0_A02068g, YALI0_A03927g, YALI0_A08426g, YALI0_A11539g, YALI0_B01452g, YALI0_B05236g, YALI0_B06369g, YALI0_B11396g, YALI0_B12892g, YALI0_B16544g, YALI0_B16918g, YALI0_B18414g, YALI0_B18722g, YALI0_B18920g, YALI0_C00671g, YALI0_C05038g, YALI0_C19217g, YALI0_C21648g, YALI0_C21692g, YALI0_D02365g, YALI0_D02607g, YALI0_D05093g, YALI0_D08888g, YALI0_D09669g, YALI0_D10104g, YALI0_D10…	34	YALI0_A01353g, YALI0_A02068g, YALI0_A08426g, YALI0_A11539g, YALI0_B01452g, YALI0_B05236g, YALI0_B06369g, YALI0_B11396g, YALI0_B12892g, YALI0_B16918g, YALI0_B18722g, YALI0_B18920g, YALI0_C05038g, YALI0_C19217g, YALI0_D08888g, YALI0_D09669g, YALI0_D10104g, YALI0_D10571g, YALI0_D22154g, YALI0_D22330g, YALI0_D24123g, YALI0_D26103g, YALI0_E11869g, YALI0_E15928g, YALI0_F01034g, YALI0_F03993g, YALI0_F04…	0.106264
0006888	ER to Golgi vesicle-mediated transport	46	YALI0_A07689g, YALI0_A08646g, YALI0_A17600g, YALI0_B04422g, YALI0_B05720g, YALI0_B07205g, YALI0_B08316g, YALI0_B10318g, YALI0_B13882g, YALI0_B17490g, YALI0_B18634g, YALI0_B22396g, YALI0_C08591g, YALI0_C08782g, YALI0_C13112g, YALI0_C15334g, YALI0_C16819g, YALI0_C18073g, YALI0_C21802g, YALI0_C24332g, YALI0_D01606g, YALI0_D04829g, YALI0_D20416g, YALI0_D23353g, YALI0_D23705g, YALI0_E03520g, YALI0_E05…	32	YALI0_A07689g, YALI0_A08646g, YALI0_A17600g, YALI0_B04422g, YALI0_B05720g, YALI0_B07205g, YALI0_B08316g, YALI0_B13882g, YALI0_B17490g, YALI0_B22396g, YALI0_C08591g, YALI0_C08782g, YALI0_C13112g, YALI0_C18073g, YALI0_C21802g, YALI0_D01606g, YALI0_D04829g, YALI0_D20416g, YALI0_D23353g, YALI0_D23705g, YALI0_E03520g, YALI0_E05269g, YALI0_E06347g, YALI0_E13662g, YALI0_E14036g, YALI0_E19767g, YALI0_E26…	0.110744
0071805	potassium ion transmembrane transport	11	YALI0_A01023g, YALI0_B04378g, YALI0_B09273g, YALI0_B17864g, YALI0_C10311g, YALI0_D05841g, YALI0_E03234g, YALI0_E11473g, YALI0_E19338g, YALI0_E34199g, YALI0_F02321g	9	YALI0_A01023g, YALI0_B04378g, YALI0_B09273g, YALI0_B17864g, YALI0_C10311g, YALI0_D05841g, YALI0_E03234g, YALI0_E11473g, YALI0_F02321g	0.115042
0031505	fungal-type cell wall organization	54	YALI0_A02002g, YALI0_A03245g, YALI0_A03597g, YALI0_A16819g, YALI0_A20174g, YALI0_B00132g, YALI0_B00374g, YALI0_B03564g, YALI0_B07601g, YALI0_B15510g, YALI0_B20174g, YALI0_B20306g, YALI0_B20526g, YALI0_C02981g, YALI0_C06644g, YALI0_C08096g, YALI0_C08547g, YALI0_C08899g, YALI0_C09680g, YALI0_C10135g, YALI0_C14190g, YALI0_C14938g, YALI0_C20273g, YALI0_D00627g, YALI0_D01331g, YALI0_D04851g, YALI0_D06…	37	YALI0_A02002g, YALI0_A03245g, YALI0_A16819g, YALI0_A20174g, YALI0_B00132g, YALI0_B00374g, YALI0_B03564g, YALI0_B07601g, YALI0_B20174g, YALI0_B20526g, YALI0_C02981g, YALI0_C06644g, YALI0_C08096g, YALI0_C08547g, YALI0_C08899g, YALI0_C09680g, YALI0_C10135g, YALI0_C14190g, YALI0_C14938g, YALI0_D00627g, YALI0_D01331g, YALI0_D04851g, YALI0_D06039g, YALI0_D10835g, YALI0_D24277g, YALI0_E07832g, YALI0_E10…	0.116938
0006865	amino acid transport	23	YALI0_A07579g, YALI0_A19558g, YALI0_B09537g, YALI0_B16060g, YALI0_B16522g, YALI0_B19338g, YALI0_B19492g, YALI0_B19800g, YALI0_C00451g, YALI0_C07678g, YALI0_C09889g, YALI0_C17237g, YALI0_D00495g, YALI0_D11836g, YALI0_D17688g, YALI0_E07205g, YALI0_E10219g, YALI0_E20713g, YALI0_E28358g, YALI0_F01078g, YALI0_F01254g, YALI0_F19866g, YALI0_F30063g	17	YALI0_A07579g, YALI0_A19558g, YALI0_B09537g, YALI0_B16060g, YALI0_B19338g, YALI0_C00451g, YALI0_C07678g, YALI0_C09889g, YALI0_C17237g, YALI0_D11836g, YALI0_D17688g, YALI0_E07205g, YALI0_E10219g, YALI0_E28358g, YALI0_F01078g, YALI0_F19866g, YALI0_F30063g	0.118015
0007010	cytoskeleton organization	23	YALI0_A02222g, YALI0_A12111g, YALI0_A18227g, YALI0_B04488g, YALI0_B07381g, YALI0_B10241g, YALI0_B10516g, YALI0_B11836g, YALI0_B15686g, YALI0_B17622g, YALI0_C09779g, YALI0_C14828g, YALI0_E00726g, YALI0_E05489g, YALI0_E07601g, YALI0_E19360g, YALI0_E26961g, YALI0_E29557g, YALI0_E32241g, YALI0_E34111g, YALI0_F07601g, YALI0_F11693g, YALI0_F32043g	17	YALI0_A02222g, YALI0_A12111g, YALI0_A18227g, YALI0_B04488g, YALI0_B07381g, YALI0_B10241g, YALI0_B10516g, YALI0_B11836g, YALI0_C09779g, YALI0_C14828g, YALI0_E05489g, YALI0_E07601g, YALI0_E19360g, YALI0_E29557g, YALI0_F07601g, YALI0_F11693g, YALI0_F32043g	0.118015
0006869	lipid transport	14	YALI0_A02354g, YALI0_A09284g, YALI0_B13728g, YALI0_C07568g, YALI0_C20757g, YALI0_D00176g, YALI0_E16775g, YALI0_E22781g, YALI0_E27786g, YALI0_E31196g, YALI0_F06791g, YALI0_F16577g, YALI0_F16940g, YALI0_F30283g	11	YALI0_A02354g, YALI0_A09284g, YALI0_C07568g, YALI0_C20757g, YALI0_E16775g, YALI0_E22781g, YALI0_E27786g, YALI0_E31196g, YALI0_F06791g, YALI0_F16577g, YALI0_F16940g	0.119762
0044281	small molecule metabolic process	20	YALI0_A19910g, YALI0_B07667g, YALI0_B09845g, YALI0_B14619g, YALI0_B14927g, YALI0_B23188g, YALI0_C00319g, YALI0_C07128g, YALI0_C11407g, YALI0_C11880g, YALI0_C23969g, YALI0_D23683g, YALI0_D23815g, YALI0_E00242g, YALI0_E06457g, YALI0_E07271g, YALI0_E09493g, YALI0_E16929g, YALI0_E35156g, YALI0_F09603g	15	YALI0_A19910g, YALI0_B07667g, YALI0_B09845g, YALI0_B14927g, YALI0_C07128g, YALI0_C11407g, YALI0_C11880g, YALI0_C23969g, YALI0_D23683g, YALI0_D23815g, YALI0_E06457g, YALI0_E07271g, YALI0_E09493g, YALI0_E35156g, YALI0_F09603g	0.120046
0000723	telomere maintenance	17	YALI0_A03927g, YALI0_A08077g, YALI0_A11539g, YALI0_B12892g, YALI0_B14553g, YALI0_D02607g, YALI0_D09669g, YALI0_D12188g, YALI0_D15246g, YALI0_E09449g, YALI0_E15642g, YALI0_E22605g, YALI0_E29931g, YALI0_F13123g, YALI0_F15477g, YALI0_F20636g, YALI0_F21263g	13	YALI0_A08077g, YALI0_A11539g, YALI0_B12892g, YALI0_B14553g, YALI0_D09669g, YALI0_D12188g, YALI0_D15246g, YALI0_E09449g, YALI0_E22605g, YALI0_E29931g, YALI0_F15477g, YALI0_F20636g, YALI0_F21263g	0.120904
0016579	protein deubiquitination	17	YALI0_B14597g, YALI0_B16698g, YALI0_B17072g, YALI0_C02717g, YALI0_C09438g, YALI0_C11649g, YALI0_C20207g, YALI0_D02871g, YALI0_D03531g, YALI0_D16335g, YALI0_D24211g, YALI0_E08844g, YALI0_E13167g, YALI0_F01903g, YALI0_F15367g, YALI0_F15697g, YALI0_F26411g	13	YALI0_B14597g, YALI0_B17072g, YALI0_C02717g, YALI0_C09438g, YALI0_C11649g, YALI0_C20207g, YALI0_D02871g, YALI0_D03531g, YALI0_D16335g, YALI0_D24211g, YALI0_E13167g, YALI0_F01903g, YALI0_F15367g	0.120904
0006886	intracellular protein transport	78	YALI0_A01397g, YALI0_A03553g, YALI0_A07084g, YALI0_A17127g, YALI0_B00198g, YALI0_B02244g, YALI0_B04246g, YALI0_B05786g, YALI0_B10780g, YALI0_B11550g, YALI0_B11682g, YALI0_B13882g, YALI0_B18480g, YALI0_B20680g, YALI0_B21340g, YALI0_B22154g, YALI0_C05489g, YALI0_C11011g, YALI0_C12474g, YALI0_C14586g, YALI0_C16412g, YALI0_C16819g, YALI0_C18073g, YALI0_C18623g, YALI0_C21802g, YALI0_C22275g, YALI0_C23…	52	YALI0_A01397g, YALI0_A03553g, YALI0_A17127g, YALI0_B02244g, YALI0_B11550g, YALI0_B13882g, YALI0_B18480g, YALI0_B20680g, YALI0_B21340g, YALI0_B22154g, YALI0_C05489g, YALI0_C12474g, YALI0_C16412g, YALI0_C18073g, YALI0_C18623g, YALI0_C21802g, YALI0_C22275g, YALI0_C23947g, YALI0_D01133g, YALI0_D02995g, YALI0_D08635g, YALI0_D12144g, YALI0_D17776g, YALI0_D20416g, YALI0_D21362g, YALI0_D23705g, YALI0_E05…	0.125618
0000710	meiotic mismatch repair	4	YALI0_D10571g, YALI0_E14014g, YALI0_F00154g, YALI0_F26499g	4	YALI0_D10571g, YALI0_E14014g, YALI0_F00154g, YALI0_F26499g	0.127155
0000747	conjugation with cellular fusion	4	YALI0_A14069g, YALI0_E08756g, YALI0_E16170g, YALI0_F27643g	4	YALI0_A14069g, YALI0_E08756g, YALI0_E16170g, YALI0_F27643g	0.127155
0000915	actomyosin contractile ring assembly	4	YALI0_C04774g, YALI0_C18447g, YALI0_E17765g, YALI0_F09009g	4	YALI0_C04774g, YALI0_C18447g, YALI0_E17765g, YALI0_F09009g	0.127155
0006000	fructose metabolic process	4	YALI0_A15972g, YALI0_D21010g, YALI0_E17633g, YALI0_F27885g	4	YALI0_A15972g, YALI0_D21010g, YALI0_E17633g, YALI0_F27885g	0.127155
0006086	acetyl-CoA biosynthetic process from pyruvate	4	YALI0_B09845g, YALI0_D23683g, YALI0_E27005g, YALI0_F20702g	4	YALI0_B09845g, YALI0_D23683g, YALI0_E27005g, YALI0_F20702g	0.127155
0006090	pyruvate metabolic process	4	YALI0_C24101g, YALI0_D20768g, YALI0_D23683g, YALI0_E18634g	4	YALI0_C24101g, YALI0_D20768g, YALI0_D23683g, YALI0_E18634g	0.127155
0006285	base-excision repair, AP site formation	4	YALI0_B12870g, YALI0_B14080g, YALI0_F03641g, YALI0_F04796g	4	YALI0_B12870g, YALI0_B14080g, YALI0_F03641g, YALI0_F04796g	0.127155
0006857	oligopeptide transport	4	YALI0_D18568g, YALI0_D19558g, YALI0_D19580g, YALI0_D23485g	4	YALI0_D18568g, YALI0_D19558g, YALI0_D19580g, YALI0_D23485g	0.127155
0007095	mitotic G2 DNA damage checkpoint	4	YALI0_B14553g, YALI0_E02508g, YALI0_E21978g, YALI0_E25762g	4	YALI0_B14553g, YALI0_E02508g, YALI0_E21978g, YALI0_E25762g	0.127155
0010971	positive regulation of G2/M transition of mitotic cell cycle	4	YALI0_B15180g, YALI0_C06460g, YALI0_D26015g, YALI0_F12793g	4	YALI0_B15180g, YALI0_C06460g, YALI0_D26015g, YALI0_F12793g	0.127155
0015903	fluconazole transport	4	YALI0_C04477g, YALI0_C04499g, YALI0_C07722g, YALI0_F25597g	4	YALI0_C04477g, YALI0_C04499g, YALI0_C07722g, YALI0_F25597g	0.127155
0015918	sterol transport	4	YALI0_A09284g, YALI0_C20757g, YALI0_E22781g, YALI0_F00968g	4	YALI0_A09284g, YALI0_C20757g, YALI0_E22781g, YALI0_F00968g	0.127155
0033260	nuclear DNA replication	4	YALI0_A01353g, YALI0_B04290g, YALI0_B18722g, YALI0_F04818g	4	YALI0_A01353g, YALI0_B04290g, YALI0_B18722g, YALI0_F04818g	0.127155
0034398	telomere tethering at nuclear periphery	4	YALI0_C22253g, YALI0_C23166g, YALI0_D17886g, YALI0_F28281g	4	YALI0_C22253g, YALI0_C23166g, YALI0_D17886g, YALI0_F28281g	0.127155
0034976	response to endoplasmic reticulum stress	4	YALI0_E02420g, YALI0_E03036g, YALI0_F29381g, YALI0_F31009g	4	YALI0_E02420g, YALI0_E03036g, YALI0_F29381g, YALI0_F31009g	0.127155
0042908	xenobiotic transport	4	YALI0_A17171g, YALI0_A19580g, YALI0_D24189g, YALI0_E25201g	4	YALI0_A17171g, YALI0_A19580g, YALI0_D24189g, YALI0_E25201g	0.127155
0048312	intracellular distribution of mitochondria	4	YALI0_D09713g, YALI0_F08899g, YALI0_F16379g, YALI0_F30217g	4	YALI0_D09713g, YALI0_F08899g, YALI0_F16379g, YALI0_F30217g	0.127155
0051156	glucose 6-phosphate metabolic process	4	YALI0_B22308g, YALI0_E15488g, YALI0_E20207g, YALI0_F07711g	4	YALI0_B22308g, YALI0_E15488g, YALI0_E20207g, YALI0_F07711g	0.127155
0051382	kinetochore assembly	4	YALI0_A19162g, YALI0_B16764g, YALI0_F06138g, YALI0_F27819g	4	YALI0_A19162g, YALI0_B16764g, YALI0_F06138g, YALI0_F27819g	0.127155
0070941	eisosome assembly	4	YALI0_A17020g, YALI0_C11341g, YALI0_C12034g, YALI0_F14509g	4	YALI0_A17020g, YALI0_C11341g, YALI0_C12034g, YALI0_F14509g	0.127155
0071031	nuclear mRNA surveillance of mRNA 3'-end processing	4	YALI0_A17292g, YALI0_D06776g, YALI0_D12210g, YALI0_E03630g	4	YALI0_A17292g, YALI0_D06776g, YALI0_D12210g, YALI0_E03630g	0.127155
0072659	protein localization to plasma membrane	4	YALI0_B18568g, YALI0_C12034g, YALI0_E08756g, YALI0_E18766g	4	YALI0_B18568g, YALI0_C12034g, YALI0_E08756g, YALI0_E18766g	0.127155
1990481	mRNA pseudouridine synthesis	4	YALI0_D01628g, YALI0_D25234g, YALI0_E13486g, YALI0_F18216g	4	YALI0_D01628g, YALI0_D25234g, YALI0_E13486g, YALI0_F18216g	0.127155
0001059	transcription from RNA polymerase IV promoter	7	YALI0_A12001g, YALI0_B16258g, YALI0_C16566g, YALI0_C22550g, YALI0_D03718g, YALI0_E09845g, YALI0_F13783g	6	YALI0_A12001g, YALI0_B16258g, YALI0_C16566g, YALI0_C22550g, YALI0_E09845g, YALI0_F13783g	0.154906
0001060	transcription from RNA polymerase V promoter	7	YALI0_A12001g, YALI0_B16258g, YALI0_C16566g, YALI0_C22550g, YALI0_D03718g, YALI0_E09845g, YALI0_F13783g	6	YALI0_A12001g, YALI0_B16258g, YALI0_C16566g, YALI0_C22550g, YALI0_E09845g, YALI0_F13783g	0.154906
0006390	transcription from mitochondrial promoter	7	YALI0_A12001g, YALI0_B16258g, YALI0_C16566g, YALI0_C22550g, YALI0_D03718g, YALI0_E09845g, YALI0_F13783g	6	YALI0_A12001g, YALI0_B16258g, YALI0_C16566g, YALI0_C22550g, YALI0_E09845g, YALI0_F13783g	0.154906
0006493	protein O-linked glycosylation	7	YALI0_A06589g, YALI0_A10296g, YALI0_C23364g, YALI0_D10549g, YALI0_E01892g, YALI0_E05929g, YALI0_E15081g	6	YALI0_A06589g, YALI0_A10296g, YALI0_C23364g, YALI0_D10549g, YALI0_E05929g, YALI0_E15081g	0.154906
0006515	misfolded or incompletely synthesized protein catabolic process	7	YALI0_B01386g, YALI0_D00649g, YALI0_E16621g, YALI0_F09988g, YALI0_F12353g, YALI0_F12551g, YALI0_F16753g	6	YALI0_B01386g, YALI0_D00649g, YALI0_F09988g, YALI0_F12353g, YALI0_F12551g, YALI0_F16753g	0.154906
0017148	negative regulation of translation	7	YALI0_B11066g, YALI0_C08877g, YALI0_C09218g, YALI0_D10065g, YALI0_F03344g, YALI0_F17358g, YALI0_F23045g	6	YALI0_B11066g, YALI0_C09218g, YALI0_D10065g, YALI0_F03344g, YALI0_F17358g, YALI0_F23045g	0.154906
0030163	protein catabolic process	7	YALI0_A02200g, YALI0_A10615g, YALI0_A10879g, YALI0_B01386g, YALI0_B03520g, YALI0_B10758g, YALI0_D21978g	6	YALI0_A02200g, YALI0_A10615g, YALI0_A10879g, YALI0_B01386g, YALI0_B03520g, YALI0_D21978g	0.154906
0031146	SCF-dependent proteasomal ubiquitin-dependent protein catabolic process	7	YALI0_A10879g, YALI0_B17358g, YALI0_B19910g, YALI0_C13244g, YALI0_D12518g, YALI0_D18040g, YALI0_E32439g	6	YALI0_A10879g, YALI0_B17358g, YALI0_B19910g, YALI0_C13244g, YALI0_D12518g, YALI0_D18040g	0.154906
0031509	telomeric heterochromatin assembly	7	YALI0_A01353g, YALI0_A21153g, YALI0_B18722g, YALI0_C23056g, YALI0_D10571g, YALI0_E24893g, YALI0_F21945g	6	YALI0_A01353g, YALI0_B18722g, YALI0_C23056g, YALI0_D10571g, YALI0_E24893g, YALI0_F21945g	0.154906
0036297	interstrand cross-link repair	7	YALI0_A09680g, YALI0_C20933g, YALI0_D12166g, YALI0_E15576g, YALI0_E29931g, YALI0_F00154g, YALI0_F26499g	6	YALI0_C20933g, YALI0_D12166g, YALI0_E15576g, YALI0_E29931g, YALI0_F00154g, YALI0_F26499g	0.154906
0042793	transcription from plastid promoter	7	YALI0_A12001g, YALI0_B16258g, YALI0_C16566g, YALI0_C22550g, YALI0_D03718g, YALI0_E09845g, YALI0_F13783g	6	YALI0_A12001g, YALI0_B16258g, YALI0_C16566g, YALI0_C22550g, YALI0_E09845g, YALI0_F13783g	0.154906
0042939	tripeptide transport	7	YALI0_C13574g, YALI0_C16907g, YALI0_D05819g, YALI0_D13970g, YALI0_D19558g, YALI0_D19580g, YALI0_F16423g	6	YALI0_C13574g, YALI0_C16907g, YALI0_D05819g, YALI0_D19558g, YALI0_D19580g, YALI0_F16423g	0.154906
0046907	intracellular transport	7	YALI0_A17600g, YALI0_B07183g, YALI0_C03850g, YALI0_C13112g, YALI0_D03949g, YALI0_D09999g, YALI0_E10901g	6	YALI0_A17600g, YALI0_C03850g, YALI0_C13112g, YALI0_D03949g, YALI0_D09999g, YALI0_E10901g	0.154906
0070086	ubiquitin-dependent endocytosis	7	YALI0_A05665g, YALI0_B00594g, YALI0_B21318g, YALI0_D12969g, YALI0_E03718g, YALI0_E30525g, YALI0_F18920g	6	YALI0_A05665g, YALI0_B00594g, YALI0_B21318g, YALI0_D12969g, YALI0_E03718g, YALI0_F18920g	0.154906
0006270	DNA replication initiation	19	YALI0_A01353g, YALI0_B01452g, YALI0_B06369g, YALI0_B16544g, YALI0_B18722g, YALI0_C00671g, YALI0_C09614g, YALI0_D08888g, YALI0_D10104g, YALI0_D10505g, YALI0_E15928g, YALI0_E18832g, YALI0_E21978g, YALI0_F04576g, YALI0_F04664g, YALI0_F04818g, YALI0_F14773g, YALI0_F21945g, YALI0_F27093g	14	YALI0_A01353g, YALI0_B01452g, YALI0_B06369g, YALI0_B18722g, YALI0_C09614g, YALI0_D08888g, YALI0_D10104g, YALI0_E15928g, YALI0_E21978g, YALI0_F04664g, YALI0_F04818g, YALI0_F14773g, YALI0_F21945g, YALI0_F27093g	0.156531
0007034	vacuolar transport	19	YALI0_A18722g, YALI0_B08987g, YALI0_B18040g, YALI0_B23408g, YALI0_C05489g, YALI0_C09163g, YALI0_C10098g, YALI0_D09999g, YALI0_D19250g, YALI0_D27192g, YALI0_E00396g, YALI0_E05247g, YALI0_E12221g, YALI0_F16181g, YALI0_F18524g, YALI0_F19272g, YALI0_F21307g, YALI0_F26301g, YALI0_F30063g	14	YALI0_A18722g, YALI0_B23408g, YALI0_C05489g, YALI0_C09163g, YALI0_C10098g, YALI0_D09999g, YALI0_D19250g, YALI0_E05247g, YALI0_E12221g, YALI0_F16181g, YALI0_F18524g, YALI0_F19272g, YALI0_F26301g, YALI0_F30063g	0.156531
0042274	ribosomal small subunit biogenesis	19	YALI0_A10725g, YALI0_B04334g, YALI0_B09119g, YALI0_B10494g, YALI0_B14487g, YALI0_B14751g, YALI0_B20900g, YALI0_B22946g, YALI0_D16313g, YALI0_E08448g, YALI0_E24761g, YALI0_E25872g, YALI0_F04708g, YALI0_F05544g, YALI0_F06160g, YALI0_F15829g, YALI0_F17380g, YALI0_F20284g, YALI0_F27775g	14	YALI0_B04334g, YALI0_B09119g, YALI0_B10494g, YALI0_B14487g, YALI0_B20900g, YALI0_B22946g, YALI0_D16313g, YALI0_E24761g, YALI0_E25872g, YALI0_F04708g, YALI0_F05544g, YALI0_F17380g, YALI0_F20284g, YALI0_F27775g	0.156531
0006418	tRNA aminoacylation for protein translation	16	YALI0_A09427g, YALI0_B05918g, YALI0_C18535g, YALI0_D15620g, YALI0_D16643g, YALI0_D22264g, YALI0_D23639g, YALI0_E04939g, YALI0_E05005g, YALI0_E05027g, YALI0_E13123g, YALI0_E14597g, YALI0_F02629g, YALI0_F11231g, YALI0_F16291g, YALI0_F26433g	12	YALI0_A09427g, YALI0_B05918g, YALI0_C18535g, YALI0_D16643g, YALI0_D22264g, YALI0_D23639g, YALI0_E04939g, YALI0_E05005g, YALI0_E05027g, YALI0_E14597g, YALI0_F16291g, YALI0_F26433g	0.160655
0006139	nucleobase-containing compound metabolic process	10	YALI0_B01224g, YALI0_C23210g, YALI0_D24409g, YALI0_E13728g, YALI0_E26543g, YALI0_F03597g, YALI0_F12199g, YALI0_F12529g, YALI0_F22517g, YALI0_F26521g	8	YALI0_B01224g, YALI0_C23210g, YALI0_D24409g, YALI0_E13728g, YALI0_E26543g, YALI0_F12199g, YALI0_F12529g, YALI0_F26521g	0.162658
0006405	RNA export from nucleus	10	YALI0_B02706g, YALI0_B15081g, YALI0_C23166g, YALI0_D04444g, YALI0_D17886g, YALI0_E01276g, YALI0_E02706g, YALI0_E23265g, YALI0_F13519g, YALI0_F28281g	8	YALI0_B02706g, YALI0_C23166g, YALI0_D04444g, YALI0_D17886g, YALI0_E01276g, YALI0_E02706g, YALI0_E23265g, YALI0_F28281g	0.162658
0006913	nucleocytoplasmic transport	10	YALI0_B02750g, YALI0_B11132g, YALI0_B15081g, YALI0_C22253g, YALI0_C23166g, YALI0_D08294g, YALI0_D17886g, YALI0_E02706g, YALI0_E21626g, YALI0_F28281g	8	YALI0_B02750g, YALI0_C22253g, YALI0_C23166g, YALI0_D08294g, YALI0_D17886g, YALI0_E02706g, YALI0_E21626g, YALI0_F28281g	0.162658
0016075	rRNA catabolic process	10	YALI0_B08514g, YALI0_B14905g, YALI0_C23144g, YALI0_D06776g, YALI0_D11000g, YALI0_D12210g, YALI0_E03630g, YALI0_E06039g, YALI0_E27390g, YALI0_F20240g	8	YALI0_B08514g, YALI0_C23144g, YALI0_D06776g, YALI0_D11000g, YALI0_D12210g, YALI0_E03630g, YALI0_E27390g, YALI0_F20240g	0.162658
0019748	secondary metabolic process	10	YALI0_A14234g, YALI0_A15103g, YALI0_B07755g, YALI0_C05885g, YALI0_D17314g, YALI0_E05951g, YALI0_E11979g, YALI0_E12419g, YALI0_E20405g, YALI0_F06556g	8	YALI0_A14234g, YALI0_A15103g, YALI0_C05885g, YALI0_D17314g, YALI0_E05951g, YALI0_E11979g, YALI0_E20405g, YALI0_F06556g	0.162658
0030010	establishment of cell polarity	10	YALI0_A02222g, YALI0_A12111g, YALI0_B10241g, YALI0_B15752g, YALI0_C14828g, YALI0_E08756g, YALI0_E27918g, YALI0_F12793g, YALI0_F27643g, YALI0_F32043g	8	YALI0_A02222g, YALI0_A12111g, YALI0_B10241g, YALI0_C14828g, YALI0_E08756g, YALI0_F12793g, YALI0_F27643g, YALI0_F32043g	0.162658
0071028	nuclear mRNA surveillance	10	YALI0_B08514g, YALI0_B14905g, YALI0_D05511g, YALI0_D06776g, YALI0_D11000g, YALI0_D12210g, YALI0_E03630g, YALI0_E04444g, YALI0_E06039g, YALI0_F20240g	8	YALI0_B08514g, YALI0_D05511g, YALI0_D06776g, YALI0_D11000g, YALI0_D12210g, YALI0_E03630g, YALI0_E04444g, YALI0_F20240g	0.162658
0071035	nuclear polyadenylation-dependent rRNA catabolic process	10	YALI0_A05995g, YALI0_A17292g, YALI0_B08514g, YALI0_B14905g, YALI0_D05511g, YALI0_D11000g, YALI0_D12210g, YALI0_E03630g, YALI0_E04444g, YALI0_E33121g	8	YALI0_A05995g, YALI0_A17292g, YALI0_B08514g, YALI0_D05511g, YALI0_D11000g, YALI0_D12210g, YALI0_E03630g, YALI0_E04444g	0.162658
0033214	iron assimilation by chelation and transport	13	YALI0_A10593g, YALI0_A14883g, YALI0_A17149g, YALI0_B19250g, YALI0_C02541g, YALI0_C06105g, YALI0_C16225g, YALI0_D05401g, YALI0_D15972g, YALI0_D20350g, YALI0_F19118g, YALI0_F20922g, YALI0_F27709g	10	YALI0_A10593g, YALI0_A14883g, YALI0_A17149g, YALI0_B19250g, YALI0_C02541g, YALI0_C16225g, YALI0_D05401g, YALI0_D20350g, YALI0_F19118g, YALI0_F27709g	0.163242
0044718	siderophore transmembrane transport	13	YALI0_A10593g, YALI0_A14883g, YALI0_A17149g, YALI0_B19250g, YALI0_C02541g, YALI0_C06105g, YALI0_C16225g, YALI0_D05401g, YALI0_D15972g, YALI0_D20350g, YALI0_F19118g, YALI0_F20922g, YALI0_F27709g	10	YALI0_A10593g, YALI0_A14883g, YALI0_A17149g, YALI0_B19250g, YALI0_C02541g, YALI0_C16225g, YALI0_D05401g, YALI0_D20350g, YALI0_F19118g, YALI0_F27709g	0.163242
0071038	nuclear polyadenylation-dependent tRNA catabolic process	13	YALI0_A05995g, YALI0_A17292g, YALI0_B08514g, YALI0_B14905g, YALI0_D05511g, YALI0_D06776g, YALI0_D11000g, YALI0_D12210g, YALI0_E03630g, YALI0_E04444g, YALI0_E06039g, YALI0_E33121g, YALI0_F20240g	10	YALI0_A05995g, YALI0_A17292g, YALI0_B08514g, YALI0_D05511g, YALI0_D06776g, YALI0_D11000g, YALI0_D12210g, YALI0_E03630g, YALI0_E04444g, YALI0_F20240g	0.163242
0006457	protein folding	57	YALI0_A00781g, YALI0_A01738g, YALI0_A02112g, YALI0_A09108g, YALI0_A17314g, YALI0_B01386g, YALI0_B05610g, YALI0_B08778g, YALI0_B08844g, YALI0_B13156g, YALI0_B15774g, YALI0_B15840g, YALI0_B20482g, YALI0_B21362g, YALI0_C01221g, YALI0_C03443g, YALI0_C03465g, YALI0_C07018g, YALI0_C07953g, YALI0_C08767g, YALI0_C09988g, YALI0_C10230g, YALI0_C12386g, YALI0_C15653g, YALI0_C15829g, YALI0_C16687g, YALI0_C17…	38	YALI0_A00781g, YALI0_A01738g, YALI0_A09108g, YALI0_A17314g, YALI0_B01386g, YALI0_B05610g, YALI0_B08778g, YALI0_B08844g, YALI0_B13156g, YALI0_B15774g, YALI0_B21362g, YALI0_C03465g, YALI0_C07018g, YALI0_C07953g, YALI0_C08767g, YALI0_C09988g, YALI0_C10230g, YALI0_C15653g, YALI0_C15829g, YALI0_C17347g, YALI0_D00429g, YALI0_D02937g, YALI0_D06578g, YALI0_D11220g, YALI0_D13090g, YALI0_D17086g, YALI0_D20…	0.174078
0043161	proteasome-mediated ubiquitin-dependent protein catabolic process	57	YALI0_A18612g, YALI0_A18788g, YALI0_B02860g, YALI0_B10890g, YALI0_B11374g, YALI0_B14267g, YALI0_B15224g, YALI0_B19228g, YALI0_B21406g, YALI0_B22286g, YALI0_C00385g, YALI0_C03520g, YALI0_C06039g, YALI0_C06149g, YALI0_C17325g, YALI0_C17897g, YALI0_C19382g, YALI0_D02871g, YALI0_D03531g, YALI0_D03762g, YALI0_D06523g, YALI0_D08976g, YALI0_D09119g, YALI0_D09977g, YALI0_D10791g, YALI0_D11132g, YALI0_D11…	38	YALI0_A18612g, YALI0_B02860g, YALI0_B10890g, YALI0_B14267g, YALI0_B15224g, YALI0_B21406g, YALI0_B22286g, YALI0_C06039g, YALI0_C06149g, YALI0_C17325g, YALI0_C19382g, YALI0_D02871g, YALI0_D03531g, YALI0_D03762g, YALI0_D06523g, YALI0_D08976g, YALI0_D09977g, YALI0_D10791g, YALI0_D11132g, YALI0_D11418g, YALI0_D11528g, YALI0_D11770g, YALI0_D16401g, YALI0_D19910g, YALI0_D21406g, YALI0_E02794g, YALI0_E03…	0.174078
0016042	lipid catabolic process	18	YALI0_A20350g, YALI0_B01771g, YALI0_B11418g, YALI0_B14124g, YALI0_C00231g, YALI0_C04180g, YALI0_D08206g, YALI0_D17534g, YALI0_D23419g, YALI0_E05995g, YALI0_E06149g, YALI0_E16060g, YALI0_E18898g, YALI0_E22462g, YALI0_E33935g, YALI0_F10010g, YALI0_F14113g, YALI0_F19228g	13	YALI0_A20350g, YALI0_B11418g, YALI0_C00231g, YALI0_D17534g, YALI0_D23419g, YALI0_E05995g, YALI0_E16060g, YALI0_E18898g, YALI0_E22462g, YALI0_E33935g, YALI0_F10010g, YALI0_F14113g, YALI0_F19228g	0.20157
0051028	mRNA transport	15	YALI0_A02134g, YALI0_A03883g, YALI0_A18007g, YALI0_B01870g, YALI0_B03410g, YALI0_B16610g, YALI0_C22066g, YALI0_C23166g, YALI0_D08954g, YALI0_D08998g, YALI0_D17886g, YALI0_F02409g, YALI0_F13519g, YALI0_F24563g, YALI0_F28281g	11	YALI0_A02134g, YALI0_A03883g, YALI0_A18007g, YALI0_B03410g, YALI0_C23166g, YALI0_D08954g, YALI0_D08998g, YALI0_D17886g, YALI0_F02409g, YALI0_F24563g, YALI0_F28281g	0.210598
0140588	-	15	YALI0_A01353g, YALI0_A03927g, YALI0_A11539g, YALI0_B12892g, YALI0_B16544g, YALI0_B18722g, YALI0_B22946g, YALI0_C20933g, YALI0_D02607g, YALI0_D09669g, YALI0_D23265g, YALI0_E29249g, YALI0_E33377g, YALI0_F04818g, YALI0_F21945g	11	YALI0_A01353g, YALI0_A11539g, YALI0_B12892g, YALI0_B18722g, YALI0_B22946g, YALI0_C20933g, YALI0_D09669g, YALI0_D23265g, YALI0_E29249g, YALI0_F04818g, YALI0_F21945g	0.210598
0000019	regulation of mitotic recombination	3	YALI0_B11726g, YALI0_D23969g, YALI0_D26103g	3	YALI0_B11726g, YALI0_D23969g, YALI0_D26103g	0.212989
0000280	nuclear division	3	YALI0_C08960g, YALI0_E05797g, YALI0_E19360g	3	YALI0_C08960g, YALI0_E05797g, YALI0_E19360g	0.212989
0000395	mRNA 5'-splice site recognition	3	YALI0_C10648g, YALI0_D16225g, YALI0_F26631g	3	YALI0_C10648g, YALI0_D16225g, YALI0_F26631g	0.212989
0000731	DNA synthesis involved in DNA repair	3	YALI0_B18920g, YALI0_C05038g, YALI0_E11869g	3	YALI0_B18920g, YALI0_C05038g, YALI0_E11869g	0.212989
0000972	transcription-dependent tethering of RNA polymerase II gene DNA at nuclear periphery	3	YALI0_A03883g, YALI0_E02706g, YALI0_E23265g	3	YALI0_A03883g, YALI0_E02706g, YALI0_E23265g	0.212989
0001678	cellular glucose homeostasis	3	YALI0_B22308g, YALI0_E15488g, YALI0_E20207g	3	YALI0_B22308g, YALI0_E15488g, YALI0_E20207g	0.212989
0002143	tRNA wobble position uridine thiolation	3	YALI0_C19041g, YALI0_F23551g, YALI0_F25069g	3	YALI0_C19041g, YALI0_F23551g, YALI0_F25069g	0.212989
0006003	fructose 2,6-bisphosphate metabolic process	3	YALI0_D21010g, YALI0_E17633g, YALI0_F27885g	3	YALI0_D21010g, YALI0_E17633g, YALI0_F27885g	0.212989
0006108	malate metabolic process	3	YALI0_C06776g, YALI0_D16753g, YALI0_E18634g	3	YALI0_C06776g, YALI0_D16753g, YALI0_E18634g	0.212989
0006119	oxidative phosphorylation	3	YALI0_E10144g, YALI0_F03201g, YALI0_F04103g	3	YALI0_E10144g, YALI0_F03201g, YALI0_F04103g	0.212989
0006273	lagging strand elongation	3	YALI0_D10571g, YALI0_E11869g, YALI0_F01034g	3	YALI0_D10571g, YALI0_E11869g, YALI0_F01034g	0.212989
0006409	tRNA export from nucleus	3	YALI0_E27698g, YALI0_E31625g, YALI0_F10098g	3	YALI0_E27698g, YALI0_E31625g, YALI0_F10098g	0.212989
0006432	phenylalanyl-tRNA aminoacylation	3	YALI0_C18535g, YALI0_D16643g, YALI0_E22979g	3	YALI0_C18535g, YALI0_D16643g, YALI0_E22979g	0.212989
0007051	spindle organization	3	YALI0_E28371g, YALI0_F02673g, YALI0_F14179g	3	YALI0_E28371g, YALI0_F02673g, YALI0_F14179g	0.212989
0007346	regulation of mitotic cell cycle	3	YALI0_A08077g, YALI0_A13299g, YALI0_F18700g	3	YALI0_A08077g, YALI0_A13299g, YALI0_F18700g	0.212989
0007534	gene conversion at mating-type locus	3	YALI0_B07513g, YALI0_D15246g, YALI0_F00154g	3	YALI0_B07513g, YALI0_D15246g, YALI0_F00154g	0.212989
0009074	aromatic amino acid family catabolic process	3	YALI0_C05258g, YALI0_C18645g, YALI0_E20977g	3	YALI0_C05258g, YALI0_C18645g, YALI0_E20977g	0.212989
0009308	amine metabolic process	3	YALI0_A16445g, YALI0_C18315g, YALI0_C22792g	3	YALI0_A16445g, YALI0_C18315g, YALI0_C22792g	0.212989
0015791	polyol transport	3	YALI0_D00132g, YALI0_F18084g, YALI0_F23903g	3	YALI0_D00132g, YALI0_F18084g, YALI0_F23903g	0.212989
0015798	myo-inositol transport	3	YALI0_D00132g, YALI0_F18084g, YALI0_F23903g	3	YALI0_D00132g, YALI0_F18084g, YALI0_F23903g	0.212989
0015840	urea transport	3	YALI0_B04202g, YALI0_C15807g, YALI0_F02783g	3	YALI0_B04202g, YALI0_C15807g, YALI0_F02783g	0.212989
0015851	nucleobase transport	3	YALI0_C23342g, YALI0_D05621g, YALI0_D19756g	3	YALI0_C23342g, YALI0_D05621g, YALI0_D19756g	0.212989
0016540	protein autoprocessing	3	YALI0_D03480g, YALI0_D21604g, YALI0_E04400g	3	YALI0_D03480g, YALI0_D21604g, YALI0_E04400g	0.212989
0016560	protein import into peroxisome matrix, docking	3	YALI0_C05775g, YALI0_E06831g, YALI0_E09405g	3	YALI0_C05775g, YALI0_E06831g, YALI0_E09405g	0.212989
0030042	actin filament depolymerization	3	YALI0_B10516g, YALI0_E01870g, YALI0_E34687g	3	YALI0_B10516g, YALI0_E01870g, YALI0_E34687g	0.212989
0031139	positive regulation of conjugation with cellular fusion	3	YALI0_E06919g, YALI0_E08756g, YALI0_E20031g	3	YALI0_E06919g, YALI0_E08756g, YALI0_E20031g	0.212989
0031204	posttranslational protein targeting to membrane, translocation	3	YALI0_D08635g, YALI0_D22594g, YALI0_E13211g	3	YALI0_D08635g, YALI0_D22594g, YALI0_E13211g	0.212989
0032436	positive regulation of proteasomal ubiquitin-dependent protein catabolic process	3	YALI0_B19206g, YALI0_B21098g, YALI0_E11165g	3	YALI0_B19206g, YALI0_B21098g, YALI0_E11165g	0.212989
0033540	fatty acid beta-oxidation using acyl-CoA oxidase	3	YALI0_C23859g, YALI0_E06567g, YALI0_E27654g	3	YALI0_C23859g, YALI0_E06567g, YALI0_E27654g	0.212989
0034087	establishment of mitotic sister chromatid cohesion	3	YALI0_A14707g, YALI0_D10571g, YALI0_D19888g	3	YALI0_A14707g, YALI0_D10571g, YALI0_D19888g	0.212989
0034551	mitochondrial respiratory chain complex III assembly	3	YALI0_C18227g, YALI0_D03509g, YALI0_D08602g	3	YALI0_C18227g, YALI0_D03509g, YALI0_D08602g	0.212989
0034982	mitochondrial protein processing	3	YALI0_A10615g, YALI0_B02574g, YALI0_F09988g	3	YALI0_A10615g, YALI0_B02574g, YALI0_F09988g	0.212989
0038202	TORC1 signaling	3	YALI0_C15444g, YALI0_E13530g, YALI0_F07084g	3	YALI0_C15444g, YALI0_E13530g, YALI0_F07084g	0.212989
0038203	TORC2 signaling	3	YALI0_B11924g, YALI0_F01056g, YALI0_F30371g	3	YALI0_B11924g, YALI0_F01056g, YALI0_F30371g	0.212989
0042138	meiotic DNA double-strand break formation	3	YALI0_B14553g, YALI0_D15246g, YALI0_F16335g	3	YALI0_B14553g, YALI0_D15246g, YALI0_F16335g	0.212989
0042176	regulation of protein catabolic process	3	YALI0_B02860g, YALI0_F09834g, YALI0_F28413g	3	YALI0_B02860g, YALI0_F09834g, YALI0_F28413g	0.212989
0043570	maintenance of DNA repeat elements	3	YALI0_E14014g, YALI0_F00154g, YALI0_F26499g	3	YALI0_E14014g, YALI0_F00154g, YALI0_F26499g	0.212989
0045116	protein neddylation	3	YALI0_F04147g, YALI0_F18403g, YALI0_F27863g	3	YALI0_F04147g, YALI0_F18403g, YALI0_F27863g	0.212989
0045727	positive regulation of translation	3	YALI0_A17941g, YALI0_B07557g, YALI0_C09526g	3	YALI0_A17941g, YALI0_B07557g, YALI0_C09526g	0.212989
0045948	positive regulation of translational initiation	3	YALI0_B07557g, YALI0_C12793g, YALI0_D11627g	3	YALI0_B07557g, YALI0_C12793g, YALI0_D11627g	0.212989
0046827	positive regulation of protein export from nucleus	3	YALI0_C08305g, YALI0_D26015g, YALI0_E07139g	3	YALI0_C08305g, YALI0_D26015g, YALI0_E07139g	0.212989
0060237	regulation of fungal-type cell wall organization	3	YALI0_B13178g, YALI0_D13684g, YALI0_F09746g	3	YALI0_B13178g, YALI0_D13684g, YALI0_F09746g	0.212989
0061077	chaperone-mediated protein folding	3	YALI0_E21758g, YALI0_F07315g, YALI0_F20614g	3	YALI0_E21758g, YALI0_F07315g, YALI0_F20614g	0.212989
0061817	-	3	YALI0_D05181g, YALI0_D05291g, YALI0_E31196g	3	YALI0_D05181g, YALI0_D05291g, YALI0_E31196g	0.212989
0070550	rDNA condensation	3	YALI0_D26315g, YALI0_F06402g, YALI0_F24783g	3	YALI0_D26315g, YALI0_F06402g, YALI0_F24783g	0.212989
0071039	nuclear polyadenylation-dependent CUT catabolic process	3	YALI0_A17292g, YALI0_E03630g, YALI0_E04444g	3	YALI0_A17292g, YALI0_E03630g, YALI0_E04444g	0.212989
0072666	establishment of protein localization to vacuole	3	YALI0_A18722g, YALI0_F18524g, YALI0_F19272g	3	YALI0_A18722g, YALI0_F18524g, YALI0_F19272g	0.212989
0080129	proteasome core complex assembly	3	YALI0_B15224g, YALI0_C19382g, YALI0_D17094g	3	YALI0_B15224g, YALI0_C19382g, YALI0_D17094g	0.212989
0090158	endoplasmic reticulum membrane organization	3	YALI0_D05181g, YALI0_D05291g, YALI0_E31196g	3	YALI0_D05181g, YALI0_D05291g, YALI0_E31196g	0.212989
0101026	nuclear membrane biogenesis involved in mitotic nuclear division	3	YALI0_A10879g, YALI0_B19382g, YALI0_F19052g	3	YALI0_A10879g, YALI0_B19382g, YALI0_F19052g	0.212989
0101030	tRNA-guanine transglycosylation	3	YALI0_A16489g, YALI0_B18304g, YALI0_F08921g	3	YALI0_A16489g, YALI0_B18304g, YALI0_F08921g	0.212989
0120029	-	3	YALI0_B22066g, YALI0_C00759g, YALI0_E02156g	3	YALI0_B22066g, YALI0_C00759g, YALI0_E02156g	0.212989
0140429	-	3	YALI0_B15180g, YALI0_D26015g, YALI0_E16038g	3	YALI0_B15180g, YALI0_D26015g, YALI0_E16038g	0.212989
1901642	nucleoside transmembrane transport	3	YALI0_C06578g, YALI0_C23342g, YALI0_D20922g	3	YALI0_C06578g, YALI0_C23342g, YALI0_D20922g	0.212989
1990426	mitotic recombination-dependent replication fork processing	3	YALI0_D15246g, YALI0_E14014g, YALI0_F15477g	3	YALI0_D15246g, YALI0_E14014g, YALI0_F15477g	0.212989
1990918	double-strand break repair involved in meiotic recombination	3	YALI0_B14553g, YALI0_D15246g, YALI0_F15477g	3	YALI0_B14553g, YALI0_D15246g, YALI0_F15477g	0.212989
0002098	tRNA wobble uridine modification	12	YALI0_B09295g, YALI0_B18612g, YALI0_C19041g, YALI0_C23386g, YALI0_D12837g, YALI0_D21494g, YALI0_E01738g, YALI0_E06941g, YALI0_E24761g, YALI0_F20658g, YALI0_F21879g, YALI0_F23551g	9	YALI0_C19041g, YALI0_C23386g, YALI0_D12837g, YALI0_D21494g, YALI0_E06941g, YALI0_E24761g, YALI0_F20658g, YALI0_F21879g, YALI0_F23551g	0.219265
0006896	Golgi to vacuole transport	12	YALI0_B02244g, YALI0_B16822g, YALI0_B21340g, YALI0_C02453g, YALI0_C22275g, YALI0_D27192g, YALI0_E05247g, YALI0_E11825g, YALI0_E29733g, YALI0_E33165g, YALI0_F00198g, YALI0_F07381g	9	YALI0_B02244g, YALI0_B16822g, YALI0_B21340g, YALI0_C02453g, YALI0_C22275g, YALI0_E05247g, YALI0_E11825g, YALI0_F00198g, YALI0_F07381g	0.219265
0007018	microtubule-based movement	12	YALI0_A11099g, YALI0_B12122g, YALI0_B15356g, YALI0_C12859g, YALI0_D07722g, YALI0_D24079g, YALI0_E07491g, YALI0_E10879g, YALI0_E32857g, YALI0_F02673g, YALI0_F14179g, YALI0_F27027g	9	YALI0_A11099g, YALI0_B12122g, YALI0_C12859g, YALI0_D07722g, YALI0_D24079g, YALI0_E07491g, YALI0_E10879g, YALI0_F02673g, YALI0_F14179g	0.219265
0051085	chaperone mediated protein folding requiring cofactor	12	YALI0_A00132g, YALI0_B05610g, YALI0_B12474g, YALI0_C17347g, YALI0_D02002g, YALI0_D08184g, YALI0_D22352g, YALI0_E13508g, YALI0_E27962g, YALI0_E35046g, YALI0_F12551g, YALI0_F25289g	9	YALI0_A00132g, YALI0_B05610g, YALI0_B12474g, YALI0_C17347g, YALI0_D22352g, YALI0_E13508g, YALI0_E35046g, YALI0_F12551g, YALI0_F25289g	0.219265
0000956	nuclear-transcribed mRNA catabolic process	9	YALI0_A05995g, YALI0_A16775g, YALI0_A19756g, YALI0_C23144g, YALI0_D05511g, YALI0_D11627g, YALI0_E33121g, YALI0_F00286g, YALI0_F31317g	7	YALI0_A05995g, YALI0_A16775g, YALI0_A19756g, YALI0_C23144g, YALI0_D05511g, YALI0_D11627g, YALI0_F00286g	0.226461
0006303	double-strand break repair via nonhomologous end joining	9	YALI0_B10758g, YALI0_B14553g, YALI0_D00231g, YALI0_D11132g, YALI0_D12166g, YALI0_D12364g, YALI0_D15246g, YALI0_D26315g, YALI0_E29931g	7	YALI0_B14553g, YALI0_D11132g, YALI0_D12166g, YALI0_D12364g, YALI0_D15246g, YALI0_D26315g, YALI0_E29931g	0.226461
0006665	sphingolipid metabolic process	9	YALI0_B09669g, YALI0_C20757g, YALI0_C21494g, YALI0_D06237g, YALI0_D18458g, YALI0_D20262g, YALI0_E21131g, YALI0_E28237g, YALI0_F30283g	7	YALI0_B09669g, YALI0_C20757g, YALI0_C21494g, YALI0_D06237g, YALI0_D18458g, YALI0_D20262g, YALI0_E21131g	0.226461
0006874	cellular calcium ion homeostasis	9	YALI0_A01023g, YALI0_B09273g, YALI0_D04873g, YALI0_D23265g, YALI0_D24233g, YALI0_E19338g, YALI0_F18040g, YALI0_F20020g, YALI0_F21967g	7	YALI0_A01023g, YALI0_B09273g, YALI0_D04873g, YALI0_D23265g, YALI0_F18040g, YALI0_F20020g, YALI0_F21967g	0.226461
0007035	vacuolar acidification	9	YALI0_A09900g, YALI0_C16709g, YALI0_D00583g, YALI0_E09933g, YALI0_E27346g, YALI0_F02321g, YALI0_F16181g, YALI0_F24475g, YALI0_F31119g	7	YALI0_A09900g, YALI0_C16709g, YALI0_E27346g, YALI0_F02321g, YALI0_F16181g, YALI0_F24475g, YALI0_F31119g	0.226461
0007094	mitotic spindle assembly checkpoint	9	YALI0_A07689g, YALI0_A08077g, YALI0_B23144g, YALI0_B23166g, YALI0_D21560g, YALI0_E13684g, YALI0_F00836g, YALI0_F07557g, YALI0_F19558g	7	YALI0_A07689g, YALI0_A08077g, YALI0_B23166g, YALI0_D21560g, YALI0_E13684g, YALI0_F00836g, YALI0_F07557g	0.226461
0015711	organic anion transport	9	YALI0_A20944g, YALI0_B19470g, YALI0_C16929g, YALI0_C16951g, YALI0_C21406g, YALI0_D08382g, YALI0_D20108g, YALI0_D24607g, YALI0_E32901g	7	YALI0_A20944g, YALI0_B19470g, YALI0_C16929g, YALI0_C16951g, YALI0_C21406g, YALI0_D20108g, YALI0_D24607g	0.226461
0045332	phospholipid translocation	9	YALI0_A04697g, YALI0_C00495g, YALI0_C20141g, YALI0_E17105g, YALI0_E24145g, YALI0_E34551g, YALI0_F01122g, YALI0_F02475g, YALI0_F31548g	7	YALI0_A04697g, YALI0_C00495g, YALI0_C20141g, YALI0_E17105g, YALI0_E24145g, YALI0_F01122g, YALI0_F02475g	0.226461
0065003	macromolecular complex assembly	9	YALI0_A10615g, YALI0_B11352g, YALI0_B11913g, YALI0_B17314g, YALI0_B21527g, YALI0_D17490g, YALI0_E10065g, YALI0_F20306g, YALI0_F31119g	7	YALI0_A10615g, YALI0_B11352g, YALI0_B21527g, YALI0_D17490g, YALI0_E10065g, YALI0_F20306g, YALI0_F31119g	0.226461
0000209	protein polyubiquitination	23	YALI0_A09658g, YALI0_A20372g, YALI0_B03575g, YALI0_B12430g, YALI0_B12540g, YALI0_B22418g, YALI0_C06149g, YALI0_C07150g, YALI0_D11528g, YALI0_D12452g, YALI0_D15312g, YALI0_D15444g, YALI0_E04620g, YALI0_E05401g, YALI0_E12081g, YALI0_E21439g, YALI0_E29381g, YALI0_E29601g, YALI0_E30173g, YALI0_F02563g, YALI0_F05764g, YALI0_F16753g, YALI0_F31955g	16	YALI0_A09658g, YALI0_A20372g, YALI0_B12540g, YALI0_C06149g, YALI0_C07150g, YALI0_D11528g, YALI0_D12452g, YALI0_D15312g, YALI0_D15444g, YALI0_E04620g, YALI0_E05401g, YALI0_E12081g, YALI0_E29381g, YALI0_F02563g, YALI0_F16753g, YALI0_F31955g	0.228517
0000350	generation of catalytic spliceosome for second transesterification step	6	YALI0_B09053g, YALI0_B11352g, YALI0_B17886g, YALI0_C10648g, YALI0_D27346g, YALI0_F15807g	5	YALI0_B09053g, YALI0_B11352g, YALI0_B17886g, YALI0_C10648g, YALI0_D27346g	0.22891
0006006	glucose metabolic process	6	YALI0_B22308g, YALI0_C09570g, YALI0_E15488g, YALI0_E17633g, YALI0_E20207g, YALI0_E22649g	5	YALI0_B22308g, YALI0_C09570g, YALI0_E15488g, YALI0_E17633g, YALI0_E20207g	0.22891
0006267	pre-replicative complex assembly involved in nuclear cell cycle DNA replication	6	YALI0_A01353g, YALI0_B16544g, YALI0_B18722g, YALI0_F04664g, YALI0_F04818g, YALI0_F21945g	5	YALI0_A01353g, YALI0_B18722g, YALI0_F04664g, YALI0_F04818g, YALI0_F21945g	0.22891
0006813	potassium ion transport	6	YALI0_A01023g, YALI0_B17864g, YALI0_C10311g, YALI0_D12474g, YALI0_E11473g, YALI0_E19338g	5	YALI0_A01023g, YALI0_B17864g, YALI0_C10311g, YALI0_D12474g, YALI0_E11473g	0.22891
0010629	negative regulation of gene expression	6	YALI0_A19668g, YALI0_B03146g, YALI0_E10395g, YALI0_E12001g, YALI0_F13497g, YALI0_F17358g	5	YALI0_A19668g, YALI0_B03146g, YALI0_E10395g, YALI0_E12001g, YALI0_F17358g	0.22891
0016559	peroxisome fission	6	YALI0_C04092g, YALI0_C04565g, YALI0_D09713g, YALI0_D25498g, YALI0_F16379g, YALI0_F30217g	5	YALI0_C04565g, YALI0_D09713g, YALI0_D25498g, YALI0_F16379g, YALI0_F30217g	0.22891
0030261	chromosome condensation	6	YALI0_B03476g, YALI0_B16280g, YALI0_C19129g, YALI0_F06402g, YALI0_F08679g, YALI0_F24783g	5	YALI0_B03476g, YALI0_C19129g, YALI0_F06402g, YALI0_F08679g, YALI0_F24783g	0.22891
0034220	ion transmembrane transport	6	YALI0_A01023g, YALI0_B16060g, YALI0_D05841g, YALI0_E03234g, YALI0_E19338g, YALI0_F01837g	5	YALI0_A01023g, YALI0_B16060g, YALI0_D05841g, YALI0_E03234g, YALI0_F01837g	0.22891
0034727	piecemeal microautophagy of nucleus	6	YALI0_A02354g, YALI0_D11968g, YALI0_E13904g, YALI0_E22781g, YALI0_F16940g, YALI0_F19602g	5	YALI0_A02354g, YALI0_D11968g, YALI0_E13904g, YALI0_E22781g, YALI0_F16940g	0.22891
0035434	copper ion transmembrane transport	6	YALI0_B02684g, YALI0_C05753g, YALI0_C20295g, YALI0_D27038g, YALI0_E15796g, YALI0_F24277g	5	YALI0_B02684g, YALI0_C05753g, YALI0_D27038g, YALI0_E15796g, YALI0_F24277g	0.22891
0035879	plasma membrane lactate transport	6	YALI0_B19470g, YALI0_C15488g, YALI0_C21406g, YALI0_D20108g, YALI0_D24607g, YALI0_E32901g	5	YALI0_B19470g, YALI0_C15488g, YALI0_C21406g, YALI0_D20108g, YALI0_D24607g	0.22891
0036211	protein modification process	6	YALI0_A02871g, YALI0_C11495g, YALI0_D21978g, YALI0_E06017g, YALI0_E30591g, YALI0_F19272g	5	YALI0_A02871g, YALI0_D21978g, YALI0_E06017g, YALI0_E30591g, YALI0_F19272g	0.22891
0040029	regulation of gene expression, epigenetic	6	YALI0_B23430g, YALI0_C06061g, YALI0_D26972g, YALI0_E24893g, YALI0_E31262g, YALI0_F11583g	5	YALI0_B23430g, YALI0_C06061g, YALI0_D26972g, YALI0_E24893g, YALI0_E31262g	0.22891
0042938	dipeptide transport	6	YALI0_C13574g, YALI0_C16907g, YALI0_D05819g, YALI0_D13970g, YALI0_D19558g, YALI0_F16423g	5	YALI0_C13574g, YALI0_C16907g, YALI0_D05819g, YALI0_D19558g, YALI0_F16423g	0.22891
0046940	nucleoside monophosphate phosphorylation	6	YALI0_B14553g, YALI0_B22946g, YALI0_C13354g, YALI0_D15246g, YALI0_F09339g, YALI0_F26521g	5	YALI0_B14553g, YALI0_B22946g, YALI0_C13354g, YALI0_D15246g, YALI0_F26521g	0.22891
0051315	attachment of mitotic spindle microtubules to kinetochore	6	YALI0_A10945g, YALI0_A18227g, YALI0_B12122g, YALI0_D15796g, YALI0_D25520g, YALI0_F27819g	5	YALI0_A10945g, YALI0_A18227g, YALI0_B12122g, YALI0_D25520g, YALI0_F27819g	0.22891
0071897	DNA biosynthetic process	6	YALI0_A08426g, YALI0_D12364g, YALI0_E18832g, YALI0_F01034g, YALI0_F09141g, YALI0_F19404g	5	YALI0_A08426g, YALI0_D12364g, YALI0_F01034g, YALI0_F09141g, YALI0_F19404g	0.22891
1902476	chloride transmembrane transport	6	YALI0_A02959g, YALI0_B04378g, YALI0_B17930g, YALI0_C20053g, YALI0_C21538g, YALI0_E09015g	5	YALI0_B04378g, YALI0_B17930g, YALI0_C20053g, YALI0_C21538g, YALI0_E09015g	0.22891
0071555	cell wall organization	20	YALI0_A07142g, YALI0_A11077g, YALI0_A17919g, YALI0_B00418g, YALI0_B03564g, YALI0_B15510g, YALI0_B16324g, YALI0_B17996g, YALI0_C02937g, YALI0_C09680g, YALI0_C12056g, YALI0_C14190g, YALI0_D03179g, YALI0_D20680g, YALI0_D25938g, YALI0_E21109g, YALI0_E24673g, YALI0_E33539g, YALI0_F01947g, YALI0_F13299g	14	YALI0_A07142g, YALI0_A11077g, YALI0_A17919g, YALI0_B03564g, YALI0_C02937g, YALI0_C09680g, YALI0_C12056g, YALI0_C14190g, YALI0_D03179g, YALI0_D20680g, YALI0_D25938g, YALI0_E21109g, YALI0_E24673g, YALI0_F13299g	0.241662
0006302	double-strand break repair	17	YALI0_B09449g, YALI0_B14553g, YALI0_B15576g, YALI0_B22242g, YALI0_C14960g, YALI0_C17061g, YALI0_D00231g, YALI0_D04719g, YALI0_D15246g, YALI0_D25762g, YALI0_E02508g, YALI0_E11869g, YALI0_E15620g, YALI0_E33715g, YALI0_F02365g, YALI0_F02431g, YALI0_F04576g	12	YALI0_B09449g, YALI0_B14553g, YALI0_B22242g, YALI0_C14960g, YALI0_C17061g, YALI0_D04719g, YALI0_D15246g, YALI0_D25762g, YALI0_E02508g, YALI0_E11869g, YALI0_E15620g, YALI0_F02365g	0.256057
0006633	fatty acid biosynthetic process	17	YALI0_B10153g, YALI0_B19382g, YALI0_B20196g, YALI0_C05951g, YALI0_C11407g, YALI0_C19965g, YALI0_D05929g, YALI0_D14850g, YALI0_D24629g, YALI0_E18590g, YALI0_E19789g, YALI0_E34793g, YALI0_F06754g, YALI0_F11935g, YALI0_F12749g, YALI0_F29975g, YALI0_F30679g	12	YALI0_B10153g, YALI0_B19382g, YALI0_B20196g, YALI0_C05951g, YALI0_C11407g, YALI0_D05929g, YALI0_D14850g, YALI0_D24629g, YALI0_E18590g, YALI0_F12749g, YALI0_F29975g, YALI0_F30679g	0.256057
0006486	protein glycosylation	33	YALI0_A06589g, YALI0_A13585g, YALI0_A17512g, YALI0_A18656g, YALI0_B01672g, YALI0_B05500g, YALI0_B16434g, YALI0_B16588g, YALI0_B18348g, YALI0_C02475g, YALI0_C12661g, YALI0_C17941g, YALI0_C18799g, YALI0_C19712g, YALI0_C23364g, YALI0_D06281g, YALI0_D06589g, YALI0_D10549g, YALI0_D17028g, YALI0_D17556g, YALI0_D21032g, YALI0_E01892g, YALI0_E03190g, YALI0_E05929g, YALI0_E07788g, YALI0_E08646g, YALI0_E15…	22	YALI0_A06589g, YALI0_A13585g, YALI0_A17512g, YALI0_B01672g, YALI0_B16434g, YALI0_B16588g, YALI0_C12661g, YALI0_C18799g, YALI0_C19712g, YALI0_C23364g, YALI0_D06589g, YALI0_D10549g, YALI0_D17028g, YALI0_D17556g, YALI0_E03190g, YALI0_E05929g, YALI0_E07788g, YALI0_E15081g, YALI0_E25113g, YALI0_E28941g, YALI0_F25817g, YALI0_F30701g	0.264456
0006259	DNA metabolic process	14	YALI0_A20548g, YALI0_B05236g, YALI0_B10197g, YALI0_D05093g, YALI0_D05687g, YALI0_D12364g, YALI0_E08910g, YALI0_E14817g, YALI0_E22671g, YALI0_E33377g, YALI0_F00154g, YALI0_F16335g, YALI0_F20196g, YALI0_F26499g	10	YALI0_A20548g, YALI0_B05236g, YALI0_B10197g, YALI0_D05687g, YALI0_D12364g, YALI0_E08910g, YALI0_F00154g, YALI0_F16335g, YALI0_F20196g, YALI0_F26499g	0.271941
0006384	transcription initiation from RNA polymerase III promoter	14	YALI0_C20075g, YALI0_C22231g, YALI0_C22550g, YALI0_D07788g, YALI0_D11396g, YALI0_D20592g, YALI0_D22308g, YALI0_E03542g, YALI0_E14663g, YALI0_E23947g, YALI0_E24035g, YALI0_E27676g, YALI0_F05082g, YALI0_F09295g	10	YALI0_C20075g, YALI0_C22231g, YALI0_C22550g, YALI0_D07788g, YALI0_D11396g, YALI0_D20592g, YALI0_D22308g, YALI0_E03542g, YALI0_E14663g, YALI0_F09295g	0.271941
0007064	mitotic sister chromatid cohesion	14	YALI0_A00616g, YALI0_A01980g, YALI0_A10571g, YALI0_A15554g, YALI0_B08470g, YALI0_B23034g, YALI0_C19217g, YALI0_D10571g, YALI0_E05071g, YALI0_E12969g, YALI0_E15620g, YALI0_E21626g, YALI0_F22495g, YALI0_F31867g	10	YALI0_A00616g, YALI0_A01980g, YALI0_A15554g, YALI0_B08470g, YALI0_B23034g, YALI0_C19217g, YALI0_D10571g, YALI0_E12969g, YALI0_E15620g, YALI0_E21626g	0.271941
0010468	regulation of gene expression	14	YALI0_A14707g, YALI0_B04334g, YALI0_B10758g, YALI0_B13354g, YALI0_B20262g, YALI0_C00363g, YALI0_C02387g, YALI0_C19558g, YALI0_E00924g, YALI0_E20537g, YALI0_F06006g, YALI0_F07755g, YALI0_F14487g, YALI0_F18612g	10	YALI0_A14707g, YALI0_B04334g, YALI0_B13354g, YALI0_B20262g, YALI0_C19558g, YALI0_E00924g, YALI0_E20537g, YALI0_F06006g, YALI0_F07755g, YALI0_F18612g	0.271941
0030036	actin cytoskeleton organization	14	YALI0_A03025g, YALI0_A08261g, YALI0_B17380g, YALI0_C08118g, YALI0_C11583g, YALI0_D10879g, YALI0_D13090g, YALI0_D26510g, YALI0_E29557g, YALI0_E30349g, YALI0_E34170g, YALI0_F07601g, YALI0_F13211g, YALI0_F17270g	10	YALI0_A08261g, YALI0_B17380g, YALI0_C08118g, YALI0_C11583g, YALI0_D13090g, YALI0_D26510g, YALI0_E29557g, YALI0_E30349g, YALI0_F07601g, YALI0_F17270g	0.271941
0045292	mRNA cis splicing, via spliceosome	14	YALI0_A02871g, YALI0_B09889g, YALI0_B10692g, YALI0_B13706g, YALI0_B20724g, YALI0_B21032g, YALI0_C19426g, YALI0_D02827g, YALI0_D21186g, YALI0_D26664g, YALI0_D27346g, YALI0_E11077g, YALI0_E19052g, YALI0_E29293g	10	YALI0_A02871g, YALI0_B10692g, YALI0_B13706g, YALI0_B21032g, YALI0_C19426g, YALI0_D02827g, YALI0_D21186g, YALI0_D26664g, YALI0_D27346g, YALI0_E19052g	0.271941
0098655	cation transmembrane transport	14	YALI0_A01023g, YALI0_B02684g, YALI0_C12254g, YALI0_D06864g, YALI0_D19008g, YALI0_D23265g, YALI0_D27038g, YALI0_E19338g, YALI0_F01837g, YALI0_F10461g, YALI0_F18040g, YALI0_F19734g, YALI0_F21967g, YALI0_F22033g	10	YALI0_A01023g, YALI0_B02684g, YALI0_D06864g, YALI0_D23265g, YALI0_D27038g, YALI0_F01837g, YALI0_F10461g, YALI0_F18040g, YALI0_F21967g, YALI0_F22033g	0.271941
0000055	ribosomal large subunit export from nucleus	11	YALI0_A02134g, YALI0_A05181g, YALI0_A12067g, YALI0_B08338g, YALI0_B10021g, YALI0_D13068g, YALI0_E02618g, YALI0_F08151g, YALI0_F10098g, YALI0_F21329g, YALI0_F21725g	8	YALI0_A02134g, YALI0_A05181g, YALI0_B08338g, YALI0_B10021g, YALI0_F08151g, YALI0_F10098g, YALI0_F21329g, YALI0_F21725g	0.289635
0006386	termination of RNA polymerase III transcription	11	YALI0_B16258g, YALI0_C20075g, YALI0_C22550g, YALI0_D07788g, YALI0_D11396g, YALI0_D20592g, YALI0_D22308g, YALI0_E23947g, YALI0_E27676g, YALI0_F05082g, YALI0_F09295g	8	YALI0_B16258g, YALI0_C20075g, YALI0_C22550g, YALI0_D07788g, YALI0_D11396g, YALI0_D20592g, YALI0_D22308g, YALI0_F09295g	0.289635
0006744	ubiquinone biosynthetic process	11	YALI0_A02563g, YALI0_A09042g, YALI0_B14839g, YALI0_B15664g, YALI0_B15884g, YALI0_C18205g, YALI0_D24585g, YALI0_E15224g, YALI0_E27764g, YALI0_F05610g, YALI0_F27313g	8	YALI0_A02563g, YALI0_A09042g, YALI0_B14839g, YALI0_C18205g, YALI0_D24585g, YALI0_E15224g, YALI0_E27764g, YALI0_F27313g	0.289635
0015677	copper ion import	11	YALI0_B10846g, YALI0_B13046g, YALI0_B13090g, YALI0_B13112g, YALI0_B13134g, YALI0_D26081g, YALI0_E08096g, YALI0_E35112g, YALI0_F01386g, YALI0_F07040g, YALI0_F11825g	8	YALI0_B10846g, YALI0_B13046g, YALI0_B13112g, YALI0_D26081g, YALI0_E08096g, YALI0_F01386g, YALI0_F07040g, YALI0_F11825g	0.289635
0006974	cellular response to DNA damage stimulus	27	YALI0_A02200g, YALI0_A09812g, YALI0_A14542g, YALI0_A17809g, YALI0_B10758g, YALI0_B13376g, YALI0_B18700g, YALI0_C07150g, YALI0_C21648g, YALI0_C23727g, YALI0_D05687g, YALI0_D16863g, YALI0_E04092g, YALI0_E06017g, YALI0_E10769g, YALI0_E16038g, YALI0_E20867g, YALI0_E20955g, YALI0_E21890g, YALI0_E22671g, YALI0_E31273g, YALI0_F04664g, YALI0_F09229g, YALI0_F16313g, YALI0_F20746g, YALI0_F26499g, YALI0_F27…	18	YALI0_A02200g, YALI0_A09812g, YALI0_A14542g, YALI0_A17809g, YALI0_B13376g, YALI0_C07150g, YALI0_C23727g, YALI0_D05687g, YALI0_D16863g, YALI0_E06017g, YALI0_E10769g, YALI0_E16038g, YALI0_F04664g, YALI0_F09229g, YALI0_F16313g, YALI0_F20746g, YALI0_F26499g, YALI0_F27093g	0.298028
0006890	retrograde vesicle-mediated transport, Golgi to ER	19	YALI0_A17600g, YALI0_B07425g, YALI0_B12914g, YALI0_B22154g, YALI0_C05302g, YALI0_C10846g, YALI0_C13112g, YALI0_C15334g, YALI0_C21626g, YALI0_C21802g, YALI0_D03575g, YALI0_D14454g, YALI0_D19074g, YALI0_D20416g, YALI0_E15994g, YALI0_E19767g, YALI0_E32542g, YALI0_F01122g, YALI0_F13255g	13	YALI0_A17600g, YALI0_B12914g, YALI0_B22154g, YALI0_C05302g, YALI0_C10846g, YALI0_C13112g, YALI0_C21802g, YALI0_D03575g, YALI0_D14454g, YALI0_D19074g, YALI0_D20416g, YALI0_E19767g, YALI0_F01122g	0.299155
0000184	nuclear-transcribed mRNA catabolic process, nonsense-mediated decay	8	YALI0_A13101g, YALI0_A17380g, YALI0_C07040g, YALI0_C13310g, YALI0_C23144g, YALI0_D23881g, YALI0_E24629g, YALI0_F21362g	6	YALI0_A13101g, YALI0_A17380g, YALI0_C07040g, YALI0_C13310g, YALI0_C23144g, YALI0_E24629g	0.309563
0006123	mitochondrial electron transport, cytochrome c to oxygen	8	YALI0_E10144g, YALI0_E16709g, YALI0_E19723g, YALI0_F03201g, YALI0_F03567g, YALI0_F04103g, YALI0_F04114g, YALI0_F26675g	6	YALI0_E10144g, YALI0_E16709g, YALI0_F03201g, YALI0_F04103g, YALI0_F04114g, YALI0_F26675g	0.309563
0006279	premeiotic DNA replication	8	YALI0_A01353g, YALI0_B16544g, YALI0_B18722g, YALI0_E11869g, YALI0_E15642g, YALI0_F04664g, YALI0_F04818g, YALI0_F21945g	6	YALI0_A01353g, YALI0_B18722g, YALI0_E11869g, YALI0_F04664g, YALI0_F04818g, YALI0_F21945g	0.309563
0006607	NLS-bearing protein import into nucleus	8	YALI0_A20702g, YALI0_B14487g, YALI0_B15081g, YALI0_C22253g, YALI0_D08954g, YALI0_E10901g, YALI0_E12243g, YALI0_F28501g	6	YALI0_A20702g, YALI0_B14487g, YALI0_C22253g, YALI0_D08954g, YALI0_E10901g, YALI0_E12243g	0.309563
0007131	reciprocal meiotic recombination	8	YALI0_B07513g, YALI0_B14553g, YALI0_D23969g, YALI0_E16390g, YALI0_E24431g, YALI0_F15477g, YALI0_F16335g, YALI0_F22495g	6	YALI0_B07513g, YALI0_B14553g, YALI0_D23969g, YALI0_E24431g, YALI0_F15477g, YALI0_F16335g	0.309563
0009060	aerobic respiration	8	YALI0_C11803g, YALI0_C18205g, YALI0_D23397g, YALI0_E10065g, YALI0_F03201g, YALI0_F06050g, YALI0_F17226g, YALI0_F24673g	6	YALI0_C11803g, YALI0_C18205g, YALI0_D23397g, YALI0_E10065g, YALI0_F03201g, YALI0_F24673g	0.309563
0055088	lipid homeostasis	8	YALI0_B01694g, YALI0_B01804g, YALI0_B20592g, YALI0_C07326g, YALI0_D17842g, YALI0_E28512g, YALI0_E34881g, YALI0_F10615g	6	YALI0_B01694g, YALI0_B20592g, YALI0_C07326g, YALI0_D17842g, YALI0_E28512g, YALI0_F10615g	0.309563
0051603	proteolysis involved in cellular protein catabolic process	24	YALI0_A08800g, YALI0_A13013g, YALI0_B03575g, YALI0_B04158g, YALI0_B15224g, YALI0_B17358g, YALI0_B20911g, YALI0_C04279g, YALI0_C10923g, YALI0_C12980g, YALI0_D06523g, YALI0_D14058g, YALI0_D17270g, YALI0_D22957g, YALI0_E06743g, YALI0_E17831g, YALI0_E32505g, YALI0_F02981g, YALI0_F14861g, YALI0_F16489g, YALI0_F24915g, YALI0_F25091g, YALI0_F25333g, YALI0_F27071g	16	YALI0_A08800g, YALI0_A13013g, YALI0_B04158g, YALI0_B15224g, YALI0_B17358g, YALI0_C04279g, YALI0_C10923g, YALI0_C12980g, YALI0_D06523g, YALI0_D17270g, YALI0_D22957g, YALI0_E17831g, YALI0_E32505g, YALI0_F25091g, YALI0_F25333g, YALI0_F27071g	0.317638
0016192	vesicle-mediated transport	86	YALI0_A03113g, YALI0_A08646g, YALI0_A17127g, YALI0_A17600g, YALI0_B02244g, YALI0_B04026g, YALI0_B04246g, YALI0_B05720g, YALI0_B10318g, YALI0_B10780g, YALI0_B11550g, YALI0_B11682g, YALI0_B12100g, YALI0_B17490g, YALI0_B18788g, YALI0_B20680g, YALI0_B21340g, YALI0_B21912g, YALI0_B22396g, YALI0_C05302g, YALI0_C05489g, YALI0_C05577g, YALI0_C08782g, YALI0_C10846g, YALI0_C12474g, YALI0_C13112g, YALI0_C14…	54	YALI0_A08646g, YALI0_A17127g, YALI0_A17600g, YALI0_B02244g, YALI0_B04026g, YALI0_B05720g, YALI0_B11550g, YALI0_B12100g, YALI0_B17490g, YALI0_B18788g, YALI0_B20680g, YALI0_B21340g, YALI0_B22396g, YALI0_C05302g, YALI0_C05489g, YALI0_C05577g, YALI0_C08782g, YALI0_C10846g, YALI0_C12474g, YALI0_C13112g, YALI0_C21802g, YALI0_C22275g, YALI0_C23947g, YALI0_D04829g, YALI0_D09999g, YALI0_D17776g, YALI0_D18…	0.319869
0006271	DNA strand elongation involved in DNA replication	16	YALI0_A02068g, YALI0_B16544g, YALI0_B16918g, YALI0_B18414g, YALI0_B18722g, YALI0_C05038g, YALI0_C21692g, YALI0_D05093g, YALI0_D10571g, YALI0_D23969g, YALI0_D26103g, YALI0_E10747g, YALI0_F04664g, YALI0_F04818g, YALI0_F07337g, YALI0_F21945g	11	YALI0_A02068g, YALI0_B16918g, YALI0_B18722g, YALI0_C05038g, YALI0_D10571g, YALI0_D23969g, YALI0_D26103g, YALI0_F04664g, YALI0_F04818g, YALI0_F07337g, YALI0_F21945g	0.320471
0006623	protein targeting to vacuole	16	YALI0_A18722g, YALI0_B15334g, YALI0_C10098g, YALI0_C17897g, YALI0_C22946g, YALI0_D07128g, YALI0_D11968g, YALI0_E05247g, YALI0_E29733g, YALI0_E33774g, YALI0_F00198g, YALI0_F06791g, YALI0_F17710g, YALI0_F18524g, YALI0_F24475g, YALI0_F31009g	11	YALI0_A18722g, YALI0_C10098g, YALI0_C22946g, YALI0_D11968g, YALI0_E05247g, YALI0_F00198g, YALI0_F06791g, YALI0_F17710g, YALI0_F18524g, YALI0_F24475g, YALI0_F31009g	0.320471
0000086	G2/M transition of mitotic cell cycle	5	YALI0_B10758g, YALI0_C06460g, YALI0_D26015g, YALI0_D26315g, YALI0_E06519g	4	YALI0_C06460g, YALI0_D26015g, YALI0_D26315g, YALI0_E06519g	0.332177
0000162	tryptophan biosynthetic process	5	YALI0_B07667g, YALI0_D11110g, YALI0_D27170g, YALI0_E14751g, YALI0_F24893g	4	YALI0_B07667g, YALI0_D27170g, YALI0_E14751g, YALI0_F24893g	0.332177
0000244	spliceosomal tri-snRNP complex assembly	5	YALI0_A01782g, YALI0_A20768g, YALI0_B13706g, YALI0_C10648g, YALI0_C19426g	4	YALI0_A20768g, YALI0_B13706g, YALI0_C10648g, YALI0_C19426g	0.332177
0000466	maturation of 5.8S rRNA from tricistronic rRNA transcript (SSU-rRNA, 5.8S rRNA, LSU-rRNA)	5	YALI0_A03905g, YALI0_B06875g, YALI0_C08052g, YALI0_E04741g, YALI0_E27940g	4	YALI0_A03905g, YALI0_B06875g, YALI0_C08052g, YALI0_E04741g	0.332177
0000729	DNA double-strand break processing	5	YALI0_B10758g, YALI0_B14553g, YALI0_D15246g, YALI0_E14014g, YALI0_F28831g	4	YALI0_B14553g, YALI0_D15246g, YALI0_E14014g, YALI0_F28831g	0.332177
0006312	mitotic recombination	5	YALI0_D25762g, YALI0_F00154g, YALI0_F02431g, YALI0_F10307g, YALI0_F15477g	4	YALI0_D25762g, YALI0_F00154g, YALI0_F10307g, YALI0_F15477g	0.332177
0006526	arginine biosynthetic process	5	YALI0_B17666g, YALI0_C23969g, YALI0_D06798g, YALI0_D14894g, YALI0_D26367g	4	YALI0_B17666g, YALI0_C23969g, YALI0_D14894g, YALI0_D26367g	0.332177
0006611	protein export from nucleus	5	YALI0_B12210g, YALI0_D04444g, YALI0_E07139g, YALI0_F09812g, YALI0_F10098g	4	YALI0_D04444g, YALI0_E07139g, YALI0_F09812g, YALI0_F10098g	0.332177
0006782	protoporphyrinogen IX biosynthetic process	5	YALI0_C01716g, YALI0_D23331g, YALI0_E29975g, YALI0_F09449g, YALI0_F20790g	4	YALI0_C01716g, YALI0_D23331g, YALI0_F09449g, YALI0_F20790g	0.332177
0006825	copper ion transport	5	YALI0_B02684g, YALI0_B18298g, YALI0_C20295g, YALI0_E15796g, YALI0_F24277g	4	YALI0_B02684g, YALI0_B18298g, YALI0_E15796g, YALI0_F24277g	0.332177
0006950	response to stress	5	YALI0_B02816g, YALI0_B14949g, YALI0_E33803g, YALI0_F19250g, YALI0_F27225g	4	YALI0_B02816g, YALI0_B14949g, YALI0_F19250g, YALI0_F27225g	0.332177
0007020	microtubule nucleation	5	YALI0_A04741g, YALI0_B07381g, YALI0_C09757g, YALI0_E02376g, YALI0_E02816g	4	YALI0_A04741g, YALI0_B07381g, YALI0_C09757g, YALI0_E02816g	0.332177
0009396	folic acid-containing compound biosynthetic process	5	YALI0_A02541g, YALI0_A10032g, YALI0_B12078g, YALI0_D01309g, YALI0_E24497g	4	YALI0_A02541g, YALI0_A10032g, YALI0_B12078g, YALI0_E24497g	0.332177
0009435	NAD biosynthetic process	5	YALI0_A19624g, YALI0_A20108g, YALI0_B00220g, YALI0_E07073g, YALI0_E25652g	4	YALI0_A19624g, YALI0_A20108g, YALI0_E07073g, YALI0_E25652g	0.332177
0015719	allantoate transport	5	YALI0_C13574g, YALI0_C16907g, YALI0_D05819g, YALI0_D13970g, YALI0_F16423g	4	YALI0_C13574g, YALI0_C16907g, YALI0_D05819g, YALI0_F16423g	0.332177
0016255	attachment of GPI anchor to protein	5	YALI0_A08536g, YALI0_B20746g, YALI0_D12749g, YALI0_E17017g, YALI0_F07733g	4	YALI0_A08536g, YALI0_B20746g, YALI0_D12749g, YALI0_E17017g	0.332177
0018279	protein N-linked glycosylation via asparagine	5	YALI0_B16434g, YALI0_C12661g, YALI0_D06589g, YALI0_D11066g, YALI0_F14795g	4	YALI0_B16434g, YALI0_C12661g, YALI0_D06589g, YALI0_D11066g	0.332177
0019408	dolichol biosynthetic process	5	YALI0_C18799g, YALI0_D17556g, YALI0_E07788g, YALI0_E25113g, YALI0_F20108g	4	YALI0_C18799g, YALI0_D17556g, YALI0_E07788g, YALI0_E25113g	0.332177
0019563	glycerol catabolic process	5	YALI0_E20691g, YALI0_F00484g, YALI0_F01584g, YALI0_F01606g, YALI0_F09273g	4	YALI0_F00484g, YALI0_F01584g, YALI0_F01606g, YALI0_F09273g	0.332177
0019878	lysine biosynthetic process via aminoadipic acid	5	YALI0_C05258g, YALI0_D22891g, YALI0_E06457g, YALI0_E09306g, YALI0_E20977g	4	YALI0_C05258g, YALI0_E06457g, YALI0_E09306g, YALI0_E20977g	0.332177
0030833	regulation of actin filament polymerization	5	YALI0_B10516g, YALI0_B14102g, YALI0_B20240g, YALI0_C11583g, YALI0_E10857g	4	YALI0_B10516g, YALI0_B14102g, YALI0_C11583g, YALI0_E10857g	0.332177
0031297	replication fork processing	5	YALI0_A08077g, YALI0_B06105g, YALI0_D15246g, YALI0_E14014g, YALI0_E33715g	4	YALI0_A08077g, YALI0_B06105g, YALI0_D15246g, YALI0_E14014g	0.332177
0035269	protein O-linked mannosylation	5	YALI0_C23364g, YALI0_D06281g, YALI0_D10549g, YALI0_E05929g, YALI0_E15081g	4	YALI0_C23364g, YALI0_D10549g, YALI0_E05929g, YALI0_E15081g	0.332177
0035442	dipeptide transmembrane transport	5	YALI0_C13574g, YALI0_C16907g, YALI0_D05819g, YALI0_D13970g, YALI0_F16423g	4	YALI0_C13574g, YALI0_C16907g, YALI0_D05819g, YALI0_F16423g	0.332177
0043605	cellular amide catabolic process	5	YALI0_D00869g, YALI0_D22110g, YALI0_E11847g, YALI0_E34771g, YALI0_F16401g	4	YALI0_D00869g, YALI0_D22110g, YALI0_E11847g, YALI0_F16401g	0.332177
0046474	glycerophospholipid biosynthetic process	5	YALI0_A01045g, YALI0_D03480g, YALI0_D21604g, YALI0_E17699g, YALI0_F19514g	4	YALI0_A01045g, YALI0_D03480g, YALI0_D21604g, YALI0_E17699g	0.332177
0051276	chromosome organization	5	YALI0_A00616g, YALI0_C05038g, YALI0_C19129g, YALI0_F13475g, YALI0_F24783g	4	YALI0_A00616g, YALI0_C05038g, YALI0_C19129g, YALI0_F24783g	0.332177
0090307	mitotic spindle assembly	5	YALI0_B10758g, YALI0_B13464g, YALI0_C12859g, YALI0_F02673g, YALI0_F14179g	4	YALI0_B13464g, YALI0_C12859g, YALI0_F02673g, YALI0_F14179g	0.332177
0098662	inorganic cation transmembrane transport	5	YALI0_A01023g, YALI0_B22066g, YALI0_D04873g, YALI0_D23265g, YALI0_E19338g	4	YALI0_A01023g, YALI0_B22066g, YALI0_D04873g, YALI0_D23265g	0.332177
1902975	mitotic DNA replication initiation	5	YALI0_D02365g, YALI0_E11869g, YALI0_F04664g, YALI0_F04818g, YALI0_F21945g	4	YALI0_E11869g, YALI0_F04664g, YALI0_F04818g, YALI0_F21945g	0.332177
0006511	ubiquitin-dependent protein catabolic process	60	YALI0_A02200g, YALI0_A03575g, YALI0_A09834g, YALI0_A10879g, YALI0_A14630g, YALI0_A20372g, YALI0_B03520g, YALI0_B03575g, YALI0_B03718g, YALI0_B05940g, YALI0_B14267g, YALI0_B15081g, YALI0_B16698g, YALI0_B17358g, YALI0_B22088g, YALI0_C06039g, YALI0_C17325g, YALI0_C19382g, YALI0_C20889g, YALI0_D00385g, YALI0_D08976g, YALI0_D09119g, YALI0_D09735g, YALI0_D11418g, YALI0_D11770g, YALI0_D12452g, YALI0_D12…	38	YALI0_A02200g, YALI0_A03575g, YALI0_A10879g, YALI0_A14630g, YALI0_A20372g, YALI0_B03520g, YALI0_B03718g, YALI0_B05940g, YALI0_B14267g, YALI0_B17358g, YALI0_B22088g, YALI0_C06039g, YALI0_C17325g, YALI0_C19382g, YALI0_D00385g, YALI0_D08976g, YALI0_D09735g, YALI0_D11418g, YALI0_D11770g, YALI0_D12452g, YALI0_D12518g, YALI0_D15312g, YALI0_D18194g, YALI0_E02134g, YALI0_E05401g, YALI0_E06017g, YALI0_E12…	0.332346
0009058	biosynthetic process	21	YALI0_A05379g, YALI0_A14388g, YALI0_B02178g, YALI0_B15708g, YALI0_C03179g, YALI0_C05258g, YALI0_C24233g, YALI0_D00825g, YALI0_D06325g, YALI0_D19426g, YALI0_E00836g, YALI0_E06457g, YALI0_E07051g, YALI0_E08360g, YALI0_E15125g, YALI0_E17545g, YALI0_E20977g, YALI0_E28787g, YALI0_F06820g, YALI0_F15345g, YALI0_F29337g	14	YALI0_A05379g, YALI0_A14388g, YALI0_B02178g, YALI0_C05258g, YALI0_D06325g, YALI0_D19426g, YALI0_E00836g, YALI0_E06457g, YALI0_E07051g, YALI0_E08360g, YALI0_E15125g, YALI0_E20977g, YALI0_E28787g, YALI0_F06820g	0.339735
0000467	exonucleolytic trimming to generate mature 3'-end of 5.8S rRNA from tricistronic rRNA transcript (SSU-rRNA, 5.8S rRNA, LSU-rRNA)	13	YALI0_A05995g, YALI0_B08514g, YALI0_B14905g, YALI0_D05511g, YALI0_D06776g, YALI0_D11000g, YALI0_D12210g, YALI0_E03630g, YALI0_E04444g, YALI0_E06039g, YALI0_E26939g, YALI0_E33121g, YALI0_F20240g	9	YALI0_A05995g, YALI0_B08514g, YALI0_D05511g, YALI0_D06776g, YALI0_D11000g, YALI0_D12210g, YALI0_E03630g, YALI0_E04444g, YALI0_F20240g	0.345318
0016973	poly(A)+ mRNA export from nucleus	13	YALI0_A03883g, YALI0_A10164g, YALI0_A18007g, YALI0_A21098g, YALI0_B01224g, YALI0_B01870g, YALI0_B04334g, YALI0_B11132g, YALI0_B11726g, YALI0_C22066g, YALI0_C22253g, YALI0_E23265g, YALI0_F08965g	9	YALI0_A03883g, YALI0_A10164g, YALI0_A18007g, YALI0_B01224g, YALI0_B04334g, YALI0_B11726g, YALI0_C22253g, YALI0_E23265g, YALI0_F08965g	0.345318
0042797	tRNA transcription from RNA polymerase III promoter	13	YALI0_B04851g, YALI0_C20075g, YALI0_C22550g, YALI0_D07788g, YALI0_D11396g, YALI0_D19448g, YALI0_D20592g, YALI0_D22308g, YALI0_E23947g, YALI0_E27676g, YALI0_F03300g, YALI0_F05082g, YALI0_F09295g	9	YALI0_B04851g, YALI0_C20075g, YALI0_C22550g, YALI0_D07788g, YALI0_D11396g, YALI0_D20592g, YALI0_D22308g, YALI0_F03300g, YALI0_F09295g	0.345318
0000073	spindle pole body separation	2	YALI0_F02673g, YALI0_F14179g	2	YALI0_F02673g, YALI0_F14179g	0.356704
0000147	actin cortical patch assembly	2	YALI0_C22462g, YALI0_E22847g	2	YALI0_C22462g, YALI0_E22847g	0.356704
0000282	cellular bud site selection	2	YALI0_A04609g, YALI0_D00627g	2	YALI0_A04609g, YALI0_D00627g	0.356704
0000292	RNA fragment catabolic process	2	YALI0_D12210g, YALI0_F31471g	2	YALI0_D12210g, YALI0_F31471g	0.356704
0000294	nuclear-transcribed mRNA catabolic process, endonucleolytic cleavage-dependent decay	2	YALI0_B04752g, YALI0_E04741g	2	YALI0_B04752g, YALI0_E04741g	0.356704
0000349	generation of catalytic spliceosome for first transesterification step	2	YALI0_A20768g, YALI0_B17886g	2	YALI0_A20768g, YALI0_B17886g	0.356704
0000388	spliceosome conformational change to release U4 (or U4atac) and U1 (or U11)	2	YALI0_A20768g, YALI0_F20724g	2	YALI0_A20768g, YALI0_F20724g	0.356704
0000389	mRNA 3'-splice site recognition	2	YALI0_C10648g, YALI0_D27346g	2	YALI0_C10648g, YALI0_D27346g	0.356704
0000461	endonucleolytic cleavage to generate mature 3'-end of SSU-rRNA from (SSU-rRNA, 5.8S rRNA, LSU-rRNA)	2	YALI0_B08756g, YALI0_D13794g	2	YALI0_B08756g, YALI0_D13794g	0.356704
0000464	endonucleolytic cleavage in ITS1 upstream of 5.8S rRNA from tricistronic rRNA transcript (SSU-rRNA, 5.8S rRNA, LSU-rRNA)	2	YALI0_B11880g, YALI0_E30217g	2	YALI0_B11880g, YALI0_E30217g	0.356704
0000492	box C/D snoRNP assembly	2	YALI0_A19184g, YALI0_E11363g	2	YALI0_A19184g, YALI0_E11363g	0.356704
0000730	DNA recombinase assembly	2	YALI0_F10307g, YALI0_F15477g	2	YALI0_F10307g, YALI0_F15477g	0.356704
0000949	aromatic amino acid family catabolic process to alcohol via Ehrlich pathway	2	YALI0_D06930g, YALI0_D10131g	2	YALI0_D06930g, YALI0_D10131g	0.356704
0001676	long-chain fatty acid metabolic process	2	YALI0_D17864g, YALI0_E16016g	2	YALI0_D17864g, YALI0_E16016g	0.356704
0002100	tRNA wobble adenosine to inosine editing	2	YALI0_B18436g, YALI0_E13728g	2	YALI0_B18436g, YALI0_E13728g	0.356704
0002926	tRNA wobble base 5-methoxycarbonylmethyl-2-thiouridine biosynthesis.	2	YALI0_B12628g, YALI0_F20658g	2	YALI0_B12628g, YALI0_F20658g	0.356704
0002949	tRNA threonylcarbamoyladenosine modification	2	YALI0_D07920g, YALI0_E09449g	2	YALI0_D07920g, YALI0_E09449g	0.356704
0005978	glycogen biosynthetic process	2	YALI0_A19074g, YALI0_F18502g	2	YALI0_A19074g, YALI0_F18502g	0.356704
0005980	glycogen catabolic process	2	YALI0_A19074g, YALI0_F04169g	2	YALI0_A19074g, YALI0_F04169g	0.356704
0006020	inositol metabolic process	2	YALI0_B13464g, YALI0_D04378g	2	YALI0_B13464g, YALI0_D04378g	0.356704
0006021	inositol biosynthetic process	2	YALI0_B04312g, YALI0_D04378g	2	YALI0_B04312g, YALI0_D04378g	0.356704
0006032	chitin catabolic process	2	YALI0_A01870g, YALI0_F04532g	2	YALI0_A01870g, YALI0_F04532g	0.356704
0006075	(1->3)-beta-D-glucan biosynthetic process	2	YALI0_C01411g, YALI0_E21021g	2	YALI0_C01411g, YALI0_E21021g	0.356704
0006097	glyoxylate cycle	2	YALI0_D19140g, YALI0_E15708g	2	YALI0_D19140g, YALI0_E15708g	0.356704
0006183	GTP biosynthetic process	2	YALI0_D21530g, YALI0_F09229g	2	YALI0_D21530g, YALI0_F09229g	0.356704
0006188	IMP biosynthetic process	2	YALI0_D24409g, YALI0_E11495g	2	YALI0_D24409g, YALI0_E11495g	0.356704
0006256	UDP catabolic process	2	YALI0_A00913g, YALI0_C19712g	2	YALI0_A00913g, YALI0_C19712g	0.356704
0006275	regulation of DNA replication	2	YALI0_D10571g, YALI0_E03124g	2	YALI0_D10571g, YALI0_E03124g	0.356704
0006282	regulation of DNA repair	2	YALI0_C05038g, YALI0_F08305g	2	YALI0_C05038g, YALI0_F08305g	0.356704
0006307	DNA dealkylation involved in DNA repair	2	YALI0_B14080g, YALI0_D07546g	2	YALI0_B14080g, YALI0_D07546g	0.356704
0006308	DNA catabolic process	2	YALI0_C14960g, YALI0_D05071g	2	YALI0_C14960g, YALI0_D05071g	0.356704
0006311	meiotic gene conversion	2	YALI0_B07513g, YALI0_F00154g	2	YALI0_B07513g, YALI0_F00154g	0.356704
0006421	asparaginyl-tRNA aminoacylation	2	YALI0_E04939g, YALI0_E05005g	2	YALI0_E04939g, YALI0_E05005g	0.356704
0006422	aspartyl-tRNA aminoacylation	2	YALI0_D22264g, YALI0_F26433g	2	YALI0_D22264g, YALI0_F26433g	0.356704
0006428	isoleucyl-tRNA aminoacylation	2	YALI0_A00264g, YALI0_C10780g	2	YALI0_A00264g, YALI0_C10780g	0.356704
0006429	leucyl-tRNA aminoacylation	2	YALI0_E24607g, YALI0_F02299g	2	YALI0_E24607g, YALI0_F02299g	0.356704
0006430	lysyl-tRNA aminoacylation	2	YALI0_D23639g, YALI0_F16291g	2	YALI0_D23639g, YALI0_F16291g	0.356704
0006436	tryptophanyl-tRNA aminoacylation	2	YALI0_B08943g, YALI0_C18425g	2	YALI0_B08943g, YALI0_C18425g	0.356704
0006449	regulation of translational termination	2	YALI0_B04334g, YALI0_B21098g	2	YALI0_B04334g, YALI0_B21098g	0.356704
0006458	'de novo' protein folding	2	YALI0_F02805g, YALI0_F12551g	2	YALI0_F02805g, YALI0_F12551g	0.356704
0006518	peptide metabolic process	2	YALI0_F07667g, YALI0_F20988g	2	YALI0_F07667g, YALI0_F20988g	0.356704
0006537	glutamate biosynthetic process	2	YALI0_B19998g, YALI0_F17820g	2	YALI0_B19998g, YALI0_F17820g	0.356704
0006538	glutamate catabolic process	2	YALI0_E09603g, YALI0_F08415g	2	YALI0_E09603g, YALI0_F08415g	0.356704
0006598	polyamine catabolic process	2	YALI0_D07942g, YALI0_F04444g	2	YALI0_D07942g, YALI0_F04444g	0.356704
0006616	SRP-dependent cotranslational protein targeting to membrane, translocation	2	YALI0_D08635g, YALI0_D22594g	2	YALI0_D08635g, YALI0_D22594g	0.356704
0006636	unsaturated fatty acid biosynthetic process	2	YALI0_B10153g, YALI0_C05951g	2	YALI0_B10153g, YALI0_C05951g	0.356704
0006679	glucosylceramide biosynthetic process	2	YALI0_B09669g, YALI0_C21494g	2	YALI0_B09669g, YALI0_C21494g	0.356704
0006729	tetrahydrobiopterin biosynthetic process	2	YALI0_A10310g, YALI0_F19998g	2	YALI0_A10310g, YALI0_F19998g	0.356704
0006790	sulfur compound metabolic process	2	YALI0_B15202g, YALI0_F27665g	2	YALI0_B15202g, YALI0_F27665g	0.356704
0006828	manganese ion transport	2	YALI0_C04411g, YALI0_D26818g	2	YALI0_C04411g, YALI0_D26818g	0.356704
0006972	hyperosmotic response	2	YALI0_A14542g, YALI0_D00627g	2	YALI0_A14542g, YALI0_D00627g	0.356704
0006986	response to unfolded protein	2	YALI0_A08077g, YALI0_B12716g	2	YALI0_A08077g, YALI0_B12716g	0.356704
0007009	plasma membrane organization	2	YALI0_D08514g, YALI0_F06424g	2	YALI0_D08514g, YALI0_F06424g	0.356704
0007096	regulation of exit from mitosis	2	YALI0_D08932g, YALI0_E16038g	2	YALI0_D08932g, YALI0_E16038g	0.356704
0007229	integrin-mediated signaling pathway	2	YALI0_B18568g, YALI0_E18766g	2	YALI0_B18568g, YALI0_E18766g	0.356704
0008204	ergosterol metabolic process	2	YALI0_D25476g, YALI0_F06578g	2	YALI0_D25476g, YALI0_F06578g	0.356704
0009052	pentose-phosphate shunt, non-oxidative branch	2	YALI0_C11880g, YALI0_F15587g	2	YALI0_C11880g, YALI0_F15587g	0.356704
0009117	nucleotide metabolic process	2	YALI0_F26521g, YALI0_F30349g	2	YALI0_F26521g, YALI0_F30349g	0.356704
0009142	nucleoside triphosphate biosynthetic process	2	YALI0_F09229g, YALI0_F26521g	2	YALI0_F09229g, YALI0_F26521g	0.356704
0009228	thiamine biosynthetic process	2	YALI0_C15554g, YALI0_E04224g	2	YALI0_C15554g, YALI0_E04224g	0.356704
0009303	rRNA transcription	2	YALI0_D23969g, YALI0_D26103g	2	YALI0_D23969g, YALI0_D26103g	0.356704
0009410	response to xenobiotic stimulus	2	YALI0_C08030g, YALI0_F02783g	2	YALI0_C08030g, YALI0_F02783g	0.356704
0009437	carnitine metabolic process	2	YALI0_B10340g, YALI0_F21197g	2	YALI0_B10340g, YALI0_F21197g	0.356704
0009972	cytidine deamination	2	YALI0_C23210g, YALI0_D17072g	2	YALI0_C23210g, YALI0_D17072g	0.356704
0010106	cellular response to iron ion starvation	2	YALI0_D06754g, YALI0_D07282g	2	YALI0_D06754g, YALI0_D07282g	0.356704
0010458	exit from mitosis	2	YALI0_D26015g, YALI0_F01793g	2	YALI0_D26015g, YALI0_F01793g	0.356704
0010508	positive regulation of autophagy	2	YALI0_E20031g, YALI0_F02783g	2	YALI0_E20031g, YALI0_F02783g	0.356704
0010520	regulation of reciprocal meiotic recombination	2	YALI0_D15246g, YALI0_F14443g	2	YALI0_D15246g, YALI0_F14443g	0.356704
0010590	regulation of cell separation after cytokinesis	2	YALI0_D11627g, YALI0_F17270g	2	YALI0_D11627g, YALI0_F17270g	0.356704
0010619	adenylate cyclase-activating glucose-activated G-protein coupled receptor signaling pathway	2	YALI0_B10516g, YALI0_C08305g	2	YALI0_B10516g, YALI0_C08305g	0.356704
0015793	glycerol transport	2	YALI0_E05665g, YALI0_F00462g	2	YALI0_E05665g, YALI0_F00462g	0.356704
0015824	proline transport	2	YALI0_F02783g, YALI0_F30063g	2	YALI0_F02783g, YALI0_F30063g	0.356704
0015828	tyrosine transport	2	YALI0_E10637g, YALI0_F30063g	2	YALI0_E10637g, YALI0_F30063g	0.356704
0015847	putrescine transport	2	YALI0_B04202g, YALI0_C15807g	2	YALI0_B04202g, YALI0_C15807g	0.356704
0015910	peroxisomal long-chain fatty acid import	2	YALI0_A06655g, YALI0_D04246g	2	YALI0_A06655g, YALI0_D04246g	0.356704
0015938	coenzyme A catabolic process	2	YALI0_F26037g, YALI0_F26059g	2	YALI0_F26037g, YALI0_F26059g	0.356704
0016024	CDP-diacylglycerol biosynthetic process	2	YALI0_C12276g, YALI0_E14443g	2	YALI0_C12276g, YALI0_E14443g	0.356704
0016050	vesicle organization	2	YALI0_F02563g, YALI0_F16379g	2	YALI0_F02563g, YALI0_F16379g	0.356704
0016242	negative regulation of macroautophagy	2	YALI0_C23144g, YALI0_F07084g	2	YALI0_C23144g, YALI0_F07084g	0.356704
0016926	protein desumoylation	2	YALI0_D21120g, YALI0_E21153g	2	YALI0_D21120g, YALI0_E21153g	0.356704
0019264	glycine biosynthetic process from serine	2	YALI0_D22484g, YALI0_E16346g	2	YALI0_D22484g, YALI0_E16346g	0.356704
0019343	cysteine biosynthetic process via cystathionine	2	YALI0_E09108g, YALI0_F05874g	2	YALI0_E09108g, YALI0_F05874g	0.356704
0019677	NAD catabolic process	2	YALI0_D13640g, YALI0_F08283g	2	YALI0_D13640g, YALI0_F08283g	0.356704
0019933	cAMP-mediated signaling	2	YALI0_A08041g, YALI0_B10516g	2	YALI0_A08041g, YALI0_B10516g	0.356704
0019953	sexual reproduction	2	YALI0_E16236g, YALI0_F16335g	2	YALI0_E16236g, YALI0_F16335g	0.356704
0030007	cellular potassium ion homeostasis	2	YALI0_B17864g, YALI0_C00759g	2	YALI0_B17864g, YALI0_C00759g	0.356704
0030174	regulation of DNA-dependent DNA replication initiation	2	YALI0_A01353g, YALI0_D26315g	2	YALI0_A01353g, YALI0_D26315g	0.356704
0030473	nuclear migration along microtubule	2	YALI0_D07700g, YALI0_E00792g	2	YALI0_D07700g, YALI0_E00792g	0.356704
0030491	heteroduplex formation	2	YALI0_B07513g, YALI0_E24431g	2	YALI0_B07513g, YALI0_E24431g	0.356704
0030950	establishment or maintenance of actin cytoskeleton polarity	2	YALI0_F01815g, YALI0_F17270g	2	YALI0_F01815g, YALI0_F17270g	0.356704
0030989	dynein-driven meiotic oscillatory nuclear movement	2	YALI0_A18227g, YALI0_B12122g	2	YALI0_A18227g, YALI0_B12122g	0.356704
0031028	septation initiation signaling	2	YALI0_D19470g, YALI0_F06028g	2	YALI0_D19470g, YALI0_F06028g	0.356704
0031119	tRNA pseudouridine synthesis	2	YALI0_D01628g, YALI0_F18216g	2	YALI0_D01628g, YALI0_F18216g	0.356704
0031123	RNA 3'-end processing	2	YALI0_F28039g, YALI0_F30525g	2	YALI0_F28039g, YALI0_F30525g	0.356704
0031126	snoRNA 3'-end processing	2	YALI0_F21263g, YALI0_F28039g	2	YALI0_F21263g, YALI0_F28039g	0.356704
0031137	regulation of conjugation with cellular fusion	2	YALI0_E08756g, YALI0_F27643g	2	YALI0_E08756g, YALI0_F27643g	0.356704
0031508	pericentric heterochromatin assembly	2	YALI0_C23034g, YALI0_E24893g	2	YALI0_C23034g, YALI0_E24893g	0.356704
0032007	negative regulation of TOR signaling	2	YALI0_E07095g, YALI0_E12375g	2	YALI0_E07095g, YALI0_E12375g	0.356704
0032204	regulation of telomere maintenance	2	YALI0_C23144g, YALI0_E04444g	2	YALI0_C23144g, YALI0_E04444g	0.356704
0032392	DNA geometric change	2	YALI0_B07513g, YALI0_E24431g	2	YALI0_B07513g, YALI0_E24431g	0.356704
0034214	protein hexamerization	2	YALI0_C23749g, YALI0_F21967g	2	YALI0_C23749g, YALI0_F21967g	0.356704
0034389	lipid particle organization	2	YALI0_C24145g, YALI0_F11517g	2	YALI0_C24145g, YALI0_F11517g	0.356704
0034497	protein localization to pre-autophagosomal structure	2	YALI0_B22154g, YALI0_F31009g	2	YALI0_B22154g, YALI0_F31009g	0.356704
0034508	centromere complex assembly	2	YALI0_C17501g, YALI0_C24123g	2	YALI0_C17501g, YALI0_C24123g	0.356704
0034965	intronic box C/D snoRNA processing	2	YALI0_B04752g, YALI0_F07447g	2	YALI0_B04752g, YALI0_F07447g	0.356704
0035352	NAD transmembrane transport	2	YALI0_A20944g, YALI0_E16478g	2	YALI0_A20944g, YALI0_E16478g	0.356704
0035494	SNARE complex disassembly	2	YALI0_C23947g, YALI0_E29249g	2	YALI0_C23947g, YALI0_E29249g	0.356704
0035973	aggrephagy	2	YALI0_D07854g, YALI0_E08228g	2	YALI0_D07854g, YALI0_E08228g	0.356704
0036205	histone catabolic process	2	YALI0_E30547g, YALI0_F28523g	2	YALI0_E30547g, YALI0_F28523g	0.356704
0036228	protein targeting to nuclear inner membrane	2	YALI0_A20702g, YALI0_E02706g	2	YALI0_A20702g, YALI0_E02706g	0.356704
0036376	sodium ion export from cell	2	YALI0_C00759g, YALI0_E02156g	2	YALI0_C00759g, YALI0_E02156g	0.356704
0042148	strand invasion	2	YALI0_F10307g, YALI0_F15477g	2	YALI0_F10307g, YALI0_F15477g	0.356704
0042391	regulation of membrane potential	2	YALI0_C00759g, YALI0_E02156g	2	YALI0_C00759g, YALI0_E02156g	0.356704
0042450	arginine biosynthetic process via ornithine	2	YALI0_D14894g, YALI0_D26367g	2	YALI0_D14894g, YALI0_D26367g	0.356704
0042732	D-xylose metabolic process	2	YALI0_D05335g, YALI0_F10923g	2	YALI0_D05335g, YALI0_F10923g	0.356704
0042760	very long-chain fatty acid catabolic process	2	YALI0_A06655g, YALI0_D04246g	2	YALI0_A06655g, YALI0_D04246g	0.356704
0042776	mitochondrial ATP synthesis coupled proton transport	2	YALI0_B03982g, YALI0_D12584g	2	YALI0_B03982g, YALI0_D12584g	0.356704
0042906	xanthine transport	2	YALI0_E07920g, YALI0_E27852g	2	YALI0_E07920g, YALI0_E27852g	0.356704
0043007	maintenance of rDNA	2	YALI0_D08932g, YALI0_F06402g	2	YALI0_D08932g, YALI0_F06402g	0.356704
0043111	replication fork arrest	2	YALI0_F00154g, YALI0_F26499g	2	YALI0_F00154g, YALI0_F26499g	0.356704
0043408	regulation of MAPK cascade	2	YALI0_A05247g, YALI0_C22770g	2	YALI0_A05247g, YALI0_C22770g	0.356704
0043647	inositol phosphate metabolic process	2	YALI0_B13464g, YALI0_F27665g	2	YALI0_B13464g, YALI0_F27665g	0.356704
0043687	post-translational protein modification	2	YALI0_A02871g, YALI0_B16434g	2	YALI0_A02871g, YALI0_B16434g	0.356704
0044571	[2Fe-2S] cluster assembly	2	YALI0_C19041g, YALI0_D00220g	2	YALI0_C19041g, YALI0_D00220g	0.356704
0044772	mitotic cell cycle phase transition	2	YALI0_B15180g, YALI0_B19206g	2	YALI0_B15180g, YALI0_B19206g	0.356704
0044804	nucleophagy	2	YALI0_D26315g, YALI0_F06402g	2	YALI0_D26315g, YALI0_F06402g	0.356704
0045003	double-strand break repair via synthesis-dependent strand annealing	2	YALI0_B07513g, YALI0_C20933g	2	YALI0_B07513g, YALI0_C20933g	0.356704
0045132	meiotic chromosome segregation	2	YALI0_A10945g, YALI0_C07172g	2	YALI0_A10945g, YALI0_C07172g	0.356704
0045329	carnitine biosynthetic process	2	YALI0_C10604g, YALI0_F16357g	2	YALI0_C10604g, YALI0_F16357g	0.356704
0045862	positive regulation of proteolysis	2	YALI0_B22836g, YALI0_F16753g	2	YALI0_B22836g, YALI0_F16753g	0.356704
0046033	AMP metabolic process	2	YALI0_E11495g, YALI0_F26521g	2	YALI0_E11495g, YALI0_F26521g	0.356704
0046034	ATP metabolic process	2	YALI0_A09900g, YALI0_E27346g	2	YALI0_A09900g, YALI0_E27346g	0.356704
0046036	CTP metabolic process	2	YALI0_A00913g, YALI0_C19712g	2	YALI0_A00913g, YALI0_C19712g	0.356704
0046294	formaldehyde catabolic process	2	YALI0_C20405g, YALI0_F09603g	2	YALI0_C20405g, YALI0_F09603g	0.356704
0046496	nicotinamide nucleotide metabolic process	2	YALI0_D11308g, YALI0_F16709g	2	YALI0_D11308g, YALI0_F16709g	0.356704
0046578	regulation of Ras protein signal transduction	2	YALI0_B03366g, YALI0_D20416g	2	YALI0_B03366g, YALI0_D20416g	0.356704
0046579	positive regulation of Ras protein signal transduction	2	YALI0_B10516g, YALI0_F06622g	2	YALI0_B10516g, YALI0_F06622g	0.356704
0046653	tetrahydrofolate metabolic process	2	YALI0_D22484g, YALI0_E16346g	2	YALI0_D22484g, YALI0_E16346g	0.356704
0046901	tetrahydrofolylpolyglutamate biosynthetic process	2	YALI0_A10032g, YALI0_E24497g	2	YALI0_A10032g, YALI0_E24497g	0.356704
0048268	clathrin coat assembly	2	YALI0_B09603g, YALI0_C07502g	2	YALI0_B09603g, YALI0_C07502g	0.356704
0048309	endoplasmic reticulum inheritance	2	YALI0_B03410g, YALI0_D03982g	2	YALI0_B03410g, YALI0_D03982g	0.356704
0051014	actin filament severing	2	YALI0_B10516g, YALI0_E01870g	2	YALI0_B10516g, YALI0_E01870g	0.356704
0051083	'de novo' cotranslational protein folding	2	YALI0_A00594g, YALI0_D22979g	2	YALI0_A00594g, YALI0_D22979g	0.356704
0051231	spindle elongation	2	YALI0_F02673g, YALI0_F14179g	2	YALI0_F02673g, YALI0_F14179g	0.356704
0051252	regulation of RNA metabolic process	2	YALI0_C19558g, YALI0_E00924g	2	YALI0_C19558g, YALI0_E00924g	0.356704
0051278	fungal-type cell wall polysaccharide biosynthetic process	2	YALI0_C01411g, YALI0_E21021g	2	YALI0_C01411g, YALI0_E21021g	0.356704
0051307	meiotic chromosome separation	2	YALI0_C08960g, YALI0_F06402g	2	YALI0_C08960g, YALI0_F06402g	0.356704
0051455	attachment of spindle microtubules to kinetochore involved in homologous chromosome segregation	2	YALI0_D26015g, YALI0_F27819g	2	YALI0_D26015g, YALI0_F27819g	0.356704
0055070	copper ion homeostasis	2	YALI0_B02684g, YALI0_D27038g	2	YALI0_B02684g, YALI0_D27038g	0.356704
0055086	nucleobase-containing small molecule metabolic process	2	YALI0_D17072g, YALI0_F23463g	2	YALI0_D17072g, YALI0_F23463g	0.356704
0060261	positive regulation of transcription initiation from RNA polymerase II promoter	2	YALI0_C23144g, YALI0_E28897g	2	YALI0_C23144g, YALI0_E28897g	0.356704
0061015	snRNA import into nucleus	2	YALI0_D01133g, YALI0_E07139g	2	YALI0_D01133g, YALI0_E07139g	0.356704
0061509	asymmetric protein localization to old mitotic spindle pole body	2	YALI0_A05357g, YALI0_F00836g	2	YALI0_A05357g, YALI0_F00836g	0.356704
0062176	-	2	YALI0_B14553g, YALI0_D15246g	2	YALI0_B14553g, YALI0_D15246g	0.356704
0070058	tRNA gene clustering	2	YALI0_F06402g, YALI0_F24783g	2	YALI0_F06402g, YALI0_F24783g	0.356704
0070192	chromosome organization involved in meiotic cell cycle	2	YALI0_D15246g, YALI0_F15477g	2	YALI0_D15246g, YALI0_F15477g	0.356704
0070478	nuclear-transcribed mRNA catabolic process, 3'-5' exonucleolytic nonsense-mediated decay	2	YALI0_A11869g, YALI0_A13519g	2	YALI0_A11869g, YALI0_A13519g	0.356704
0070574	cadmium ion transmembrane transport	2	YALI0_C04411g, YALI0_D26818g	2	YALI0_C04411g, YALI0_D26818g	0.356704
0070898	RNA polymerase III transcriptional preinitiation complex assembly	2	YALI0_B23056g, YALI0_E19382g	2	YALI0_B23056g, YALI0_E19382g	0.356704
0071036	nuclear polyadenylation-dependent snoRNA catabolic process	2	YALI0_A17292g, YALI0_E04444g	2	YALI0_A17292g, YALI0_E04444g	0.356704
0071037	nuclear polyadenylation-dependent snRNA catabolic process	2	YALI0_A17292g, YALI0_E04444g	2	YALI0_A17292g, YALI0_E04444g	0.356704
0071042	nuclear polyadenylation-dependent mRNA catabolic process	2	YALI0_D12210g, YALI0_E04444g	2	YALI0_D12210g, YALI0_E04444g	0.356704
0071444	cellular response to pheromone	2	YALI0_A00781g, YALI0_D13090g	2	YALI0_A00781g, YALI0_D13090g	0.356704
0071467	cellular response to pH	2	YALI0_B06710g, YALI0_B22814g	2	YALI0_B06710g, YALI0_B22814g	0.356704
0071528	tRNA re-export from nucleus	2	YALI0_D04444g, YALI0_F10098g	2	YALI0_D04444g, YALI0_F10098g	0.356704
0090110	cargo loading into COPII-coated vesicle	2	YALI0_D23705g, YALI0_E14036g	2	YALI0_D23705g, YALI0_E14036g	0.356704
0090513	L-histidine transmembrane import into vacuole	2	YALI0_D11836g, YALI0_F30063g	2	YALI0_D11836g, YALI0_F30063g	0.356704
0097552	mitochondrial double-strand break repair via homologous recombination	2	YALI0_B14553g, YALI0_D15246g	2	YALI0_B14553g, YALI0_D15246g	0.356704
0097720	calcineurin-mediated signaling	2	YALI0_A03245g, YALI0_E19008g	2	YALI0_A03245g, YALI0_E19008g	0.356704
0098656	anion transmembrane transport	2	YALI0_E13442g, YALI0_F17314g	2	YALI0_E13442g, YALI0_F17314g	0.356704
0098661	inorganic anion transmembrane transport	2	YALI0_B17930g, YALI0_E13442g	2	YALI0_B17930g, YALI0_E13442g	0.356704
0098734	macromolecule depalmitoylation	2	YALI0_D24321g, YALI0_F14135g	2	YALI0_D24321g, YALI0_F14135g	0.356704
0098813	nuclear chromosome segregation	2	YALI0_C08960g, YALI0_F07557g	2	YALI0_C08960g, YALI0_F07557g	0.356704
0099638	endosome to plasma membrane protein transport	2	YALI0_B04048g, YALI0_F21769g	2	YALI0_B04048g, YALI0_F21769g	0.356704
0120290	-	2	YALI0_D15246g, YALI0_F15477g	2	YALI0_D15246g, YALI0_F15477g	0.356704
0140042	-	2	YALI0_E16797g, YALI0_F11517g	2	YALI0_E16797g, YALI0_F11517g	0.356704
0140469	-	2	YALI0_C01331g, YALI0_E20031g	2	YALI0_C01331g, YALI0_E20031g	0.356704
1901255	nucleotide-excision repair involved in interstrand cross-link repair	2	YALI0_B01474g, YALI0_B22242g	2	YALI0_B01474g, YALI0_B22242g	0.356704
1902412	regulation of mitotic cytokinesis	2	YALI0_E16038g, YALI0_F06028g	2	YALI0_E16038g, YALI0_F06028g	0.356704
1902660	negative regulation of glucose mediated signaling pathway	2	YALI0_B02816g, YALI0_E32527g	2	YALI0_B02816g, YALI0_E32527g	0.356704
1902917	positive regulation of mating projection assembly	2	YALI0_E08756g, YALI0_F27643g	2	YALI0_E08756g, YALI0_F27643g	0.356704
1903338	regulation of cell wall organization or biogenesis	2	YALI0_B20218g, YALI0_E12155g	2	YALI0_B20218g, YALI0_E12155g	0.356704
1903342	negative regulation of meiotic DNA double-strand break formation	2	YALI0_F06402g, YALI0_F24783g	2	YALI0_F06402g, YALI0_F24783g	0.356704
1903490	positive regulation of mitotic cytokinesis	2	YALI0_D26015g, YALI0_E16038g	2	YALI0_D26015g, YALI0_E16038g	0.356704
1990813	meiotic centromeric cohesion protection	2	YALI0_D26015g, YALI0_F00836g	2	YALI0_D26015g, YALI0_F00836g	0.356704
2000220	regulation of pseudohyphal growth	2	YALI0_E12243g, YALI0_E16236g	2	YALI0_E12243g, YALI0_E16236g	0.356704
2000234	positive regulation of rRNA processing	2	YALI0_B04862g, YALI0_E24761g	2	YALI0_B04862g, YALI0_E24761g	0.356704
0000460	maturation of 5.8S rRNA	10	YALI0_A05181g, YALI0_B04752g, YALI0_C01309g, YALI0_C08052g, YALI0_C12881g, YALI0_D12210g, YALI0_D18700g, YALI0_E27940g, YALI0_F07755g, YALI0_F21483g	7	YALI0_A05181g, YALI0_B04752g, YALI0_C01309g, YALI0_C08052g, YALI0_D12210g, YALI0_D18700g, YALI0_F07755g	0.375333
0006031	chitin biosynthetic process	10	YALI0_B16324g, YALI0_B21428g, YALI0_C24354g, YALI0_D03179g, YALI0_D25938g, YALI0_E10417g, YALI0_E22198g, YALI0_E29579g, YALI0_F01925g, YALI0_F28655g	7	YALI0_C24354g, YALI0_D03179g, YALI0_D25938g, YALI0_E10417g, YALI0_E22198g, YALI0_F01925g, YALI0_F28655g	0.375333
0006541	glutamine metabolic process	10	YALI0_A05379g, YALI0_B05368g, YALI0_B07359g, YALI0_C07128g, YALI0_D11110g, YALI0_E09493g, YALI0_E14751g, YALI0_E20603g, YALI0_E22484g, YALI0_F30019g	7	YALI0_A05379g, YALI0_B07359g, YALI0_C07128g, YALI0_E09493g, YALI0_E14751g, YALI0_E20603g, YALI0_F30019g	0.375333
0006914	autophagy	10	YALI0_B07073g, YALI0_B11550g, YALI0_B16368g, YALI0_C07282g, YALI0_C23947g, YALI0_D11968g, YALI0_D23386g, YALI0_F17006g, YALI0_F17666g, YALI0_F27071g	7	YALI0_B11550g, YALI0_C23947g, YALI0_D11968g, YALI0_D23386g, YALI0_F17006g, YALI0_F17666g, YALI0_F27071g	0.375333
0016226	iron-sulfur cluster assembly	10	YALI0_B00264g, YALI0_C17347g, YALI0_C19041g, YALI0_D12254g, YALI0_D14850g, YALI0_D16841g, YALI0_E15268g, YALI0_E17963g, YALI0_E19206g, YALI0_E33077g	7	YALI0_C17347g, YALI0_C19041g, YALI0_D14850g, YALI0_D16841g, YALI0_E15268g, YALI0_E17963g, YALI0_E19206g	0.375333
0042183	formate catabolic process	10	YALI0_A12353g, YALI0_B19976g, YALI0_B22506g, YALI0_C08074g, YALI0_C14344g, YALI0_E14256g, YALI0_E15840g, YALI0_F13937g, YALI0_F15983g, YALI0_F28765g	7	YALI0_A12353g, YALI0_B19976g, YALI0_C14344g, YALI0_E14256g, YALI0_E15840g, YALI0_F13937g, YALI0_F28765g	0.375333
0120009	-	10	YALI0_A08448g, YALI0_C05511g, YALI0_C17545g, YALI0_C20141g, YALI0_D18854g, YALI0_E23430g, YALI0_E28292g, YALI0_F16577g, YALI0_F18898g, YALI0_F31548g	7	YALI0_A08448g, YALI0_C05511g, YALI0_C20141g, YALI0_D18854g, YALI0_E28292g, YALI0_F16577g, YALI0_F18898g	0.375333
0006364	rRNA processing	69	YALI0_A05181g, YALI0_A10252g, YALI0_A10725g, YALI0_A12155g, YALI0_A19184g, YALI0_B00990g, YALI0_B01980g, YALI0_B04752g, YALI0_B04862g, YALI0_B10065g, YALI0_B10219g, YALI0_B10824g, YALI0_B11022g, YALI0_B11880g, YALI0_B13442g, YALI0_B14751g, YALI0_B14905g, YALI0_B15400g, YALI0_B22946g, YALI0_C00693g, YALI0_C03784g, YALI0_C04213g, YALI0_C04345g, YALI0_C11429g, YALI0_C12881g, YALI0_C13596g, YALI0_C15…	43	YALI0_A05181g, YALI0_A10252g, YALI0_A12155g, YALI0_A19184g, YALI0_B00990g, YALI0_B04752g, YALI0_B04862g, YALI0_B10065g, YALI0_B10219g, YALI0_B11880g, YALI0_B13442g, YALI0_B22946g, YALI0_C04213g, YALI0_C04345g, YALI0_C11429g, YALI0_C13596g, YALI0_C15873g, YALI0_C17083g, YALI0_C23144g, YALI0_D05511g, YALI0_D06776g, YALI0_D08668g, YALI0_D13464g, YALI0_D13794g, YALI0_D18700g, YALI0_D18986g, YALI0_D19…	0.377868
0006897	endocytosis	46	YALI0_A02354g, YALI0_A04917g, YALI0_A17127g, YALI0_A21076g, YALI0_B02376g, YALI0_B04246g, YALI0_B09603g, YALI0_B15752g, YALI0_B17622g, YALI0_B20240g, YALI0_B21912g, YALI0_C05489g, YALI0_C07502g, YALI0_C08118g, YALI0_C11341g, YALI0_C12474g, YALI0_C18623g, YALI0_C22462g, YALI0_C23903g, YALI0_D05049g, YALI0_D07128g, YALI0_D09713g, YALI0_D13442g, YALI0_D13706g, YALI0_D17776g, YALI0_D26510g, YALI0_E03…	29	YALI0_A02354g, YALI0_A17127g, YALI0_A21076g, YALI0_B02376g, YALI0_B09603g, YALI0_C05489g, YALI0_C07502g, YALI0_C08118g, YALI0_C11341g, YALI0_C12474g, YALI0_C18623g, YALI0_C22462g, YALI0_C23903g, YALI0_D05049g, YALI0_D09713g, YALI0_D17776g, YALI0_D26510g, YALI0_E03718g, YALI0_E22781g, YALI0_F01122g, YALI0_F01694g, YALI0_F08305g, YALI0_F09559g, YALI0_F15389g, YALI0_F16379g, YALI0_F16940g, YALI0_F24…	0.381945
0016567	protein ubiquitination	46	YALI0_A02200g, YALI0_A09834g, YALI0_A10879g, YALI0_A19712g, YALI0_B00110g, YALI0_B03520g, YALI0_B03718g, YALI0_B05940g, YALI0_B12540g, YALI0_B15378g, YALI0_B17358g, YALI0_C00957g, YALI0_C01023g, YALI0_C03982g, YALI0_C07700g, YALI0_C10692g, YALI0_C20889g, YALI0_D00803g, YALI0_D10615g, YALI0_D12452g, YALI0_D12518g, YALI0_D14080g, YALI0_D19536g, YALI0_D26642g, YALI0_E06017g, YALI0_E06743g, YALI0_E07…	29	YALI0_A02200g, YALI0_A10879g, YALI0_A19712g, YALI0_B03520g, YALI0_B03718g, YALI0_B05940g, YALI0_B12540g, YALI0_B17358g, YALI0_C00957g, YALI0_C07700g, YALI0_C10692g, YALI0_D12452g, YALI0_D12518g, YALI0_D19536g, YALI0_E06017g, YALI0_E07117g, YALI0_E11165g, YALI0_E18117g, YALI0_E18436g, YALI0_E18986g, YALI0_E27049g, YALI0_F02101g, YALI0_F08745g, YALI0_F16753g, YALI0_F17050g, YALI0_F18403g, YALI0_F18…	0.381945
0000122	negative regulation of transcription from RNA polymerase II promoter	33	YALI0_A08151g, YALI0_A14542g, YALI0_B00880g, YALI0_B01224g, YALI0_B02266g, YALI0_B07579g, YALI0_B10758g, YALI0_B11286g, YALI0_B15125g, YALI0_B15334g, YALI0_B18700g, YALI0_C03047g, YALI0_C04587g, YALI0_C05060g, YALI0_C08305g, YALI0_C23034g, YALI0_D10285g, YALI0_D13255g, YALI0_D19822g, YALI0_D20482g, YALI0_D20504g, YALI0_D22660g, YALI0_D23925g, YALI0_D26315g, YALI0_E05555g, YALI0_E10087g, YALI0_E16…	21	YALI0_A14542g, YALI0_B00880g, YALI0_B01224g, YALI0_B02266g, YALI0_B07579g, YALI0_C03047g, YALI0_C04587g, YALI0_C05060g, YALI0_C08305g, YALI0_C23034g, YALI0_D10285g, YALI0_D19822g, YALI0_D20482g, YALI0_D22660g, YALI0_D26315g, YALI0_E10087g, YALI0_E24893g, YALI0_F05896g, YALI0_F17886g, YALI0_F23397g, YALI0_F25663g	0.393617
0010499	proteasomal ubiquitin-independent protein catabolic process	15	YALI0_B11374g, YALI0_B14267g, YALI0_B15224g, YALI0_C06039g, YALI0_C17325g, YALI0_C19382g, YALI0_D06523g, YALI0_D14058g, YALI0_D22520g, YALI0_E02794g, YALI0_E32505g, YALI0_F06314g, YALI0_F07469g, YALI0_F14861g, YALI0_F22341g	10	YALI0_B14267g, YALI0_B15224g, YALI0_C06039g, YALI0_C17325g, YALI0_C19382g, YALI0_D06523g, YALI0_D22520g, YALI0_E02794g, YALI0_E32505g, YALI0_F22341g	0.394627
0015914	phospholipid transport	15	YALI0_A08448g, YALI0_C00495g, YALI0_C05511g, YALI0_C07568g, YALI0_C17545g, YALI0_C20141g, YALI0_D18854g, YALI0_E04169g, YALI0_E17105g, YALI0_E21670g, YALI0_E23430g, YALI0_E28292g, YALI0_E34551g, YALI0_F01122g, YALI0_F16577g	10	YALI0_A08448g, YALI0_C00495g, YALI0_C05511g, YALI0_C07568g, YALI0_C20141g, YALI0_D18854g, YALI0_E17105g, YALI0_E28292g, YALI0_F01122g, YALI0_F16577g	0.394627
0006289	nucleotide-excision repair	20	YALI0_B01474g, YALI0_B11726g, YALI0_B12452g, YALI0_B12870g, YALI0_D08756g, YALI0_D10571g, YALI0_D11125g, YALI0_D16401g, YALI0_D17204g, YALI0_D20240g, YALI0_D26862g, YALI0_E15576g, YALI0_E15642g, YALI0_E21868g, YALI0_F01034g, YALI0_F01232g, YALI0_F03641g, YALI0_F03993g, YALI0_F13123g, YALI0_F20746g	13	YALI0_B01474g, YALI0_B11726g, YALI0_B12870g, YALI0_D08756g, YALI0_D10571g, YALI0_D16401g, YALI0_D20240g, YALI0_E15576g, YALI0_E21868g, YALI0_F01034g, YALI0_F03641g, YALI0_F03993g, YALI0_F20746g	0.405927
0006368	transcription elongation from RNA polymerase II promoter	20	YALI0_A01353g, YALI0_A04345g, YALI0_A10164g, YALI0_A15686g, YALI0_B01224g, YALI0_B07095g, YALI0_B10934g, YALI0_C01903g, YALI0_C12793g, YALI0_C16500g, YALI0_C20075g, YALI0_D20702g, YALI0_D26103g, YALI0_D26301g, YALI0_E09196g, YALI0_E10131g, YALI0_E22022g, YALI0_F05082g, YALI0_F13354g, YALI0_F17534g	13	YALI0_A01353g, YALI0_A10164g, YALI0_A15686g, YALI0_B01224g, YALI0_B07095g, YALI0_C12793g, YALI0_C16500g, YALI0_C20075g, YALI0_D20702g, YALI0_D26103g, YALI0_E09196g, YALI0_E10131g, YALI0_E22022g	0.405927
0032259	methylation	53	YALI0_A00638g, YALI0_A01133g, YALI0_B01980g, YALI0_B03124g, YALI0_B03498g, YALI0_B08624g, YALI0_B10560g, YALI0_B15884g, YALI0_B17534g, YALI0_C02321g, YALI0_C05929g, YALI0_C07865g, YALI0_C10010g, YALI0_C10901g, YALI0_C13882g, YALI0_C14388g, YALI0_C15873g, YALI0_C18205g, YALI0_C21494g, YALI0_C22319g, YALI0_D07238g, YALI0_D09691g, YALI0_D10234g, YALI0_D10329g, YALI0_D10989g, YALI0_D12859g, YALI0_D13…	33	YALI0_A00638g, YALI0_A01133g, YALI0_B03498g, YALI0_B08624g, YALI0_B10560g, YALI0_C05929g, YALI0_C07865g, YALI0_C14388g, YALI0_C15873g, YALI0_C18205g, YALI0_C21494g, YALI0_C22319g, YALI0_D07238g, YALI0_D10234g, YALI0_D10329g, YALI0_D10989g, YALI0_D12859g, YALI0_D13574g, YALI0_D21684g, YALI0_D22220g, YALI0_E00660g, YALI0_E06765g, YALI0_E10923g, YALI0_E12441g, YALI0_E12683g, YALI0_E18524g, YALI0_E22…	0.40949
0006879	cellular iron ion homeostasis	25	YALI0_A02959g, YALI0_A04917g, YALI0_B10846g, YALI0_B13046g, YALI0_B13090g, YALI0_B13112g, YALI0_B13134g, YALI0_B13398g, YALI0_B14839g, YALI0_C14498g, YALI0_C19041g, YALI0_D20504g, YALI0_D25278g, YALI0_D25894g, YALI0_D26081g, YALI0_D26818g, YALI0_E06897g, YALI0_E08096g, YALI0_E15268g, YALI0_E31669g, YALI0_E35112g, YALI0_F01386g, YALI0_F07040g, YALI0_F11825g, YALI0_F24475g	16	YALI0_B10846g, YALI0_B13046g, YALI0_B13112g, YALI0_B14839g, YALI0_C14498g, YALI0_C19041g, YALI0_D25278g, YALI0_D25894g, YALI0_D26081g, YALI0_D26818g, YALI0_E08096g, YALI0_E15268g, YALI0_F01386g, YALI0_F07040g, YALI0_F11825g, YALI0_F24475g	0.413438
0000041	transition metal ion transport	7	YALI0_B13112g, YALI0_B13134g, YALI0_D26081g, YALI0_E08096g, YALI0_E35112g, YALI0_F01386g, YALI0_F21659g	5	YALI0_B13112g, YALI0_D26081g, YALI0_E08096g, YALI0_F01386g, YALI0_F21659g	0.413921
0006465	signal peptide processing	7	YALI0_A10615g, YALI0_A19492g, YALI0_B10978g, YALI0_B23364g, YALI0_C04818g, YALI0_F26156g, YALI0_F27423g	5	YALI0_A10615g, YALI0_B23364g, YALI0_C04818g, YALI0_F26156g, YALI0_F27423g	0.413921
0006488	dolichol-linked oligosaccharide biosynthetic process	7	YALI0_A17512g, YALI0_B16588g, YALI0_C02475g, YALI0_D06281g, YALI0_D17028g, YALI0_E03190g, YALI0_E07788g	5	YALI0_A17512g, YALI0_B16588g, YALI0_D17028g, YALI0_E03190g, YALI0_E07788g	0.413921
0007017	microtubule-based process	7	YALI0_B07381g, YALI0_B08844g, YALI0_D07700g, YALI0_E00726g, YALI0_E19360g, YALI0_E26961g, YALI0_F04543g	5	YALI0_B07381g, YALI0_B08844g, YALI0_D07700g, YALI0_E19360g, YALI0_F04543g	0.413921
0007033	vacuole organization	7	YALI0_A03553g, YALI0_A19008g, YALI0_B16368g, YALI0_E23408g, YALI0_E29161g, YALI0_F01122g, YALI0_F24475g	5	YALI0_A03553g, YALI0_A19008g, YALI0_E29161g, YALI0_F01122g, YALI0_F24475g	0.413921
0007155	cell adhesion	7	YALI0_C08349g, YALI0_C08473g, YALI0_C09031g, YALI0_E22550g, YALI0_E22572g, YALI0_F10901g, YALI0_F15653g	5	YALI0_C08349g, YALI0_C08473g, YALI0_C09031g, YALI0_E22550g, YALI0_F10901g	0.413921
0009267	cellular response to starvation	7	YALI0_A10098g, YALI0_C22770g, YALI0_D10307g, YALI0_E06919g, YALI0_E28237g, YALI0_F09746g, YALI0_F17710g	5	YALI0_A10098g, YALI0_C22770g, YALI0_E06919g, YALI0_F09746g, YALI0_F17710g	0.413921
0032258	CVT pathway	7	YALI0_D11968g, YALI0_E33165g, YALI0_F16203g, YALI0_F17666g, YALI0_F19602g, YALI0_F27071g, YALI0_F31009g	5	YALI0_D11968g, YALI0_F16203g, YALI0_F17666g, YALI0_F27071g, YALI0_F31009g	0.413921
0035999	tetrahydrofolate interconversion	7	YALI0_B00572g, YALI0_B14465g, YALI0_D01309g, YALI0_D22484g, YALI0_E01056g, YALI0_E16346g, YALI0_F30745g	5	YALI0_B00572g, YALI0_B14465g, YALI0_D22484g, YALI0_E16346g, YALI0_F30745g	0.413921
0070588	calcium ion transmembrane transport	7	YALI0_B05280g, YALI0_B09273g, YALI0_C07304g, YALI0_D04873g, YALI0_D24233g, YALI0_E15334g, YALI0_F20020g	5	YALI0_B05280g, YALI0_B09273g, YALI0_D04873g, YALI0_E15334g, YALI0_F20020g	0.413921
0070914	UV-damage excision repair	7	YALI0_B01474g, YALI0_B16918g, YALI0_C21692g, YALI0_D10571g, YALI0_D25762g, YALI0_E10747g, YALI0_F07337g	5	YALI0_B01474g, YALI0_B16918g, YALI0_D10571g, YALI0_D25762g, YALI0_F07337g	0.413921
0071051	polyadenylation-dependent snoRNA 3'-end processing	7	YALI0_D05511g, YALI0_D06776g, YALI0_D12210g, YALI0_E04444g, YALI0_E06039g, YALI0_E33121g, YALI0_F20240g	5	YALI0_D05511g, YALI0_D06776g, YALI0_D12210g, YALI0_E04444g, YALI0_F20240g	0.413921
0072583	clathrin-dependent endocytosis	7	YALI0_B04246g, YALI0_B09603g, YALI0_B12408g, YALI0_C11583g, YALI0_C12474g, YALI0_C18623g, YALI0_E33253g	5	YALI0_B09603g, YALI0_B12408g, YALI0_C11583g, YALI0_C12474g, YALI0_C18623g	0.413921
1904263	positive regulation of TORC1 signaling	7	YALI0_A10098g, YALI0_A18744g, YALI0_B16610g, YALI0_B17842g, YALI0_D10307g, YALI0_D18788g, YALI0_E01320g	5	YALI0_A10098g, YALI0_A18744g, YALI0_B17842g, YALI0_D18788g, YALI0_E01320g	0.413921
0006366	transcription from RNA polymerase II promoter	30	YALI0_A12001g, YALI0_B01224g, YALI0_B04851g, YALI0_B11726g, YALI0_B12452g, YALI0_B16258g, YALI0_C10472g, YALI0_C12793g, YALI0_C13904g, YALI0_C16566g, YALI0_C20075g, YALI0_C22550g, YALI0_D03718g, YALI0_D09625g, YALI0_D20702g, YALI0_D26301g, YALI0_D26862g, YALI0_E09845g, YALI0_E21417g, YALI0_E23133g, YALI0_E26807g, YALI0_E32307g, YALI0_F05082g, YALI0_F05566g, YALI0_F09383g, YALI0_F13783g, YALI0_F15…	19	YALI0_A12001g, YALI0_B01224g, YALI0_B04851g, YALI0_B11726g, YALI0_B16258g, YALI0_C10472g, YALI0_C12793g, YALI0_C13904g, YALI0_C16566g, YALI0_C20075g, YALI0_C22550g, YALI0_D09625g, YALI0_D20702g, YALI0_E09845g, YALI0_E26807g, YALI0_F09383g, YALI0_F13783g, YALI0_F20746g, YALI0_F32153g	0.418816
0000272	polysaccharide catabolic process	12	YALI0_A01870g, YALI0_A07142g, YALI0_B00418g, YALI0_B11418g, YALI0_B17996g, YALI0_C12056g, YALI0_E05203g, YALI0_E06149g, YALI0_E33539g, YALI0_F01672g, YALI0_F04532g, YALI0_F13299g	8	YALI0_A01870g, YALI0_A07142g, YALI0_B11418g, YALI0_C12056g, YALI0_E05203g, YALI0_F01672g, YALI0_F04532g, YALI0_F13299g	0.430375
0006261	DNA-dependent DNA replication	12	YALI0_A02068g, YALI0_A02937g, YALI0_A08426g, YALI0_A20636g, YALI0_B11396g, YALI0_B18920g, YALI0_C05038g, YALI0_C21692g, YALI0_E10747g, YALI0_F04576g, YALI0_F07337g, YALI0_F23397g	8	YALI0_A02068g, YALI0_A08426g, YALI0_A20636g, YALI0_B11396g, YALI0_B18920g, YALI0_C05038g, YALI0_F07337g, YALI0_F23397g	0.430375
0006414	translational elongation	12	YALI0_A00352g, YALI0_A20152g, YALI0_B12562g, YALI0_B12804g, YALI0_B21252g, YALI0_C06886g, YALI0_C16049g, YALI0_C24420g, YALI0_D16467g, YALI0_E13277g, YALI0_F09669g, YALI0_F24387g	8	YALI0_A00352g, YALI0_A20152g, YALI0_B21252g, YALI0_C06886g, YALI0_C16049g, YALI0_C24420g, YALI0_E13277g, YALI0_F09669g	0.430375
0006730	one-carbon metabolic process	12	YALI0_B12078g, YALI0_B14509g, YALI0_B16060g, YALI0_C12771g, YALI0_D22484g, YALI0_E00242g, YALI0_E01056g, YALI0_E16346g, YALI0_E24497g, YALI0_F02849g, YALI0_F11759g, YALI0_F30745g	8	YALI0_B12078g, YALI0_B14509g, YALI0_B16060g, YALI0_D22484g, YALI0_E16346g, YALI0_E24497g, YALI0_F02849g, YALI0_F30745g	0.430375
0031507	heterochromatin assembly	12	YALI0_A01353g, YALI0_C01243g, YALI0_D02145g, YALI0_D05775g, YALI0_D06039g, YALI0_D23287g, YALI0_E02332g, YALI0_E22935g, YALI0_F04356g, YALI0_F11583g, YALI0_F13354g, YALI0_F28831g	8	YALI0_A01353g, YALI0_C01243g, YALI0_D05775g, YALI0_D06039g, YALI0_D23287g, YALI0_E02332g, YALI0_F04356g, YALI0_F28831g	0.430375
0034475	U4 snRNA 3'-end processing	12	YALI0_B08514g, YALI0_B14905g, YALI0_C11429g, YALI0_D05511g, YALI0_D06776g, YALI0_D11000g, YALI0_D12210g, YALI0_E04444g, YALI0_E06039g, YALI0_E26939g, YALI0_E33121g, YALI0_F20240g	8	YALI0_B08514g, YALI0_C11429g, YALI0_D05511g, YALI0_D06776g, YALI0_D11000g, YALI0_D12210g, YALI0_E04444g, YALI0_F20240g	0.430375
0051321	meiotic cell cycle	12	YALI0_A08077g, YALI0_B14553g, YALI0_B14773g, YALI0_C09757g, YALI0_C14960g, YALI0_D15246g, YALI0_D24860g, YALI0_D26315g, YALI0_E02376g, YALI0_E02816g, YALI0_E15642g, YALI0_E33715g	8	YALI0_A08077g, YALI0_B14553g, YALI0_B14773g, YALI0_C09757g, YALI0_C14960g, YALI0_D15246g, YALI0_D26315g, YALI0_E02816g	0.430375
0006629	lipid metabolic process	50	YALI0_A00759g, YALI0_A04983g, YALI0_A10439g, YALI0_B06094g, YALI0_B09361g, YALI0_B10153g, YALI0_B11858g, YALI0_B14531g, YALI0_B20350g, YALI0_C04180g, YALI0_C11297g, YALI0_C14014g, YALI0_C14036g, YALI0_D05863g, YALI0_D07986g, YALI0_D09064g, YALI0_D10813g, YALI0_D15906g, YALI0_D17534g, YALI0_D18480g, YALI0_D19184g, YALI0_D20878g, YALI0_D21032g, YALI0_D23419g, YALI0_D24321g, YALI0_D24431g, YALI0_E00…	31	YALI0_A00759g, YALI0_A04983g, YALI0_A10439g, YALI0_B06094g, YALI0_B09361g, YALI0_B10153g, YALI0_B11858g, YALI0_C11297g, YALI0_C14014g, YALI0_D05863g, YALI0_D07986g, YALI0_D17534g, YALI0_D18480g, YALI0_D19184g, YALI0_D23419g, YALI0_D24321g, YALI0_D24431g, YALI0_E00286g, YALI0_E00528g, YALI0_E07788g, YALI0_E08206g, YALI0_E08492g, YALI0_E11561g, YALI0_E16797g, YALI0_E21131g, YALI0_E21197g, YALI0_E32…	0.430537
0007165	signal transduction	55	YALI0_A02222g, YALI0_A08041g, YALI0_A09592g, YALI0_A17336g, YALI0_B07535g, YALI0_B10241g, YALI0_B10758g, YALI0_B13662g, YALI0_B14377g, YALI0_B16984g, YALI0_B19052g, YALI0_B22616g, YALI0_C00429g, YALI0_C03399g, YALI0_C04180g, YALI0_C05500g, YALI0_C05665g, YALI0_C13530g, YALI0_D01045g, YALI0_D04378g, YALI0_D07040g, YALI0_D08580g, YALI0_D13552g, YALI0_D13684g, YALI0_D20966g, YALI0_D22066g, YALI0_D23…	34	YALI0_A02222g, YALI0_A08041g, YALI0_B07535g, YALI0_B10241g, YALI0_B13662g, YALI0_B16984g, YALI0_B19052g, YALI0_B22616g, YALI0_C03399g, YALI0_C05500g, YALI0_C05665g, YALI0_C13530g, YALI0_D04378g, YALI0_D07040g, YALI0_D13552g, YALI0_D13684g, YALI0_D20966g, YALI0_D23903g, YALI0_E00154g, YALI0_E07601g, YALI0_E08756g, YALI0_E09086g, YALI0_E13926g, YALI0_E19228g, YALI0_E27632g, YALI0_F00858g, YALI0_F04…	0.432213
0006520	cellular amino acid metabolic process	17	YALI0_A21417g, YALI0_B02178g, YALI0_B16214g, YALI0_B17336g, YALI0_B19360g, YALI0_B21890g, YALI0_C24255g, YALI0_D00825g, YALI0_D14894g, YALI0_E07051g, YALI0_E09603g, YALI0_E10307g, YALI0_E26686g, YALI0_F09966g, YALI0_F17820g, YALI0_F23221g, YALI0_F29337g	11	YALI0_A21417g, YALI0_B02178g, YALI0_B16214g, YALI0_B19360g, YALI0_C24255g, YALI0_D14894g, YALI0_E07051g, YALI0_E09603g, YALI0_F09966g, YALI0_F17820g, YALI0_F23221g	0.438565
0042254	ribosome biogenesis	47	YALI0_A03905g, YALI0_A05181g, YALI0_A05555g, YALI0_A10252g, YALI0_A12067g, YALI0_A12155g, YALI0_A17380g, YALI0_B00990g, YALI0_B04862g, YALI0_B08756g, YALI0_B10065g, YALI0_B10219g, YALI0_B10560g, YALI0_B11880g, YALI0_B14146g, YALI0_B22946g, YALI0_C00693g, YALI0_C05082g, YALI0_C07062g, YALI0_C16203g, YALI0_C21846g, YALI0_C22385g, YALI0_C24057g, YALI0_D04697g, YALI0_D10505g, YALI0_D13068g, YALI0_D17…	29	YALI0_A03905g, YALI0_A05181g, YALI0_A05555g, YALI0_A10252g, YALI0_A12155g, YALI0_A17380g, YALI0_B00990g, YALI0_B04862g, YALI0_B08756g, YALI0_B10065g, YALI0_B10219g, YALI0_B10560g, YALI0_B11880g, YALI0_B14146g, YALI0_B22946g, YALI0_C16203g, YALI0_C22385g, YALI0_D04697g, YALI0_D17116g, YALI0_D19118g, YALI0_E00660g, YALI0_E05797g, YALI0_E31625g, YALI0_F17380g, YALI0_F20284g, YALI0_F21329g, YALI0_F24…	0.452998
0000425	macropexophagy	4	YALI0_D11968g, YALI0_E33774g, YALI0_F09746g, YALI0_F27071g	3	YALI0_D11968g, YALI0_F09746g, YALI0_F27071g	0.470489
0000455	enzyme-directed rRNA pseudouridine synthesis	4	YALI0_B01276g, YALI0_D01628g, YALI0_D19118g, YALI0_F12199g	3	YALI0_D01628g, YALI0_D19118g, YALI0_F12199g	0.470489
0000722	telomere maintenance via recombination	4	YALI0_B07513g, YALI0_D15246g, YALI0_D23969g, YALI0_F22495g	3	YALI0_B07513g, YALI0_D15246g, YALI0_D23969g	0.470489
0006013	mannose metabolic process	4	YALI0_B22308g, YALI0_D13112g, YALI0_D21890g, YALI0_E20207g	3	YALI0_B22308g, YALI0_D21890g, YALI0_E20207g	0.470489
0006369	termination of RNA polymerase II transcription	4	YALI0_A19404g, YALI0_C11429g, YALI0_C14476g, YALI0_D26301g	3	YALI0_A19404g, YALI0_C11429g, YALI0_C14476g	0.470489
0006546	glycine catabolic process	4	YALI0_A09856g, YALI0_D20768g, YALI0_E00242g, YALI0_F02849g	3	YALI0_A09856g, YALI0_D20768g, YALI0_F02849g	0.470489
0006552	leucine catabolic process	4	YALI0_B22550g, YALI0_D20768g, YALI0_E12573g, YALI0_E12595g	3	YALI0_D20768g, YALI0_E12573g, YALI0_E12595g	0.470489
0006555	methionine metabolic process	4	YALI0_B00572g, YALI0_B14465g, YALI0_B14509g, YALI0_D25168g	3	YALI0_B00572g, YALI0_B14465g, YALI0_B14509g	0.470489
0006571	tyrosine biosynthetic process	4	YALI0_C05258g, YALI0_E17479g, YALI0_E20977g, YALI0_F17644g	3	YALI0_C05258g, YALI0_E17479g, YALI0_E20977g	0.470489
0006574	valine catabolic process	4	YALI0_C01859g, YALI0_D06215g, YALI0_D20768g, YALI0_F02607g	3	YALI0_C01859g, YALI0_D06215g, YALI0_D20768g	0.470489
0006641	triglyceride metabolic process	4	YALI0_D17534g, YALI0_F00484g, YALI0_F10010g, YALI0_F11759g	3	YALI0_D17534g, YALI0_F00484g, YALI0_F10010g	0.470489
0006799	polyphosphate biosynthetic process	4	YALI0_B23408g, YALI0_C10252g, YALI0_C10945g, YALI0_D13156g	3	YALI0_B23408g, YALI0_C10252g, YALI0_C10945g	0.470489
0006814	sodium ion transport	4	YALI0_A01023g, YALI0_C00759g, YALI0_E19338g, YALI0_F02321g	3	YALI0_A01023g, YALI0_C00759g, YALI0_F02321g	0.470489
0006915	apoptotic process	4	YALI0_A05533g, YALI0_A14784g, YALI0_B05280g, YALI0_D05071g	3	YALI0_A05533g, YALI0_B05280g, YALI0_D05071g	0.470489
0006998	nuclear envelope organization	4	YALI0_A10879g, YALI0_B20592g, YALI0_D03091g, YALI0_E28512g	3	YALI0_A10879g, YALI0_B20592g, YALI0_E28512g	0.470489
0007124	pseudohyphal growth	4	YALI0_A09592g, YALI0_E22781g, YALI0_F16665g, YALI0_F20702g	3	YALI0_E22781g, YALI0_F16665g, YALI0_F20702g	0.470489
0007189	adenylate cyclase-activating G-protein coupled receptor signaling pathway	4	YALI0_A09592g, YALI0_C08305g, YALI0_D13552g, YALI0_F19426g	3	YALI0_C08305g, YALI0_D13552g, YALI0_F19426g	0.470489
0009966	regulation of signal transduction	4	YALI0_A09790g, YALI0_E15180g, YALI0_F02233g, YALI0_F11869g	3	YALI0_E15180g, YALI0_F02233g, YALI0_F11869g	0.470489
0010972	negative regulation of G2/M transition of mitotic cell cycle	4	YALI0_A07821g, YALI0_B04994g, YALI0_E16038g, YALI0_F01716g	3	YALI0_A07821g, YALI0_E16038g, YALI0_F01716g	0.470489
0015848	spermidine transport	4	YALI0_B04202g, YALI0_C15807g, YALI0_D19866g, YALI0_E27984g	3	YALI0_B04202g, YALI0_C15807g, YALI0_D19866g	0.470489
0016485	protein processing	4	YALI0_B20394g, YALI0_E04400g, YALI0_E28743g, YALI0_F07359g	3	YALI0_E04400g, YALI0_E28743g, YALI0_F07359g	0.470489
0019478	D-amino acid catabolic process	4	YALI0_E20735g, YALI0_F10197g, YALI0_F30591g, YALI0_F31427g	3	YALI0_E20735g, YALI0_F30591g, YALI0_F31427g	0.470489
0019941	modification-dependent protein catabolic process	4	YALI0_E18986g, YALI0_F08745g, YALI0_F09790g, YALI0_F18403g	3	YALI0_E18986g, YALI0_F08745g, YALI0_F18403g	0.470489
0019985	translesion synthesis	4	YALI0_C21648g, YALI0_D10571g, YALI0_E03124g, YALI0_F28523g	3	YALI0_D10571g, YALI0_E03124g, YALI0_F28523g	0.470489
0030011	maintenance of cell polarity	4	YALI0_A02354g, YALI0_D27148g, YALI0_E22781g, YALI0_F16940g	3	YALI0_A02354g, YALI0_E22781g, YALI0_F16940g	0.470489
0030154	cell differentiation	4	YALI0_B02266g, YALI0_D20966g, YALI0_D22660g, YALI0_E20449g	3	YALI0_B02266g, YALI0_D20966g, YALI0_D22660g	0.470489
0030162	regulation of proteolysis	4	YALI0_B03366g, YALI0_B19228g, YALI0_D21406g, YALI0_F18403g	3	YALI0_B03366g, YALI0_D21406g, YALI0_F18403g	0.470489
0030437	ascospore formation	4	YALI0_A08077g, YALI0_A09592g, YALI0_B14553g, YALI0_C10230g	3	YALI0_A08077g, YALI0_B14553g, YALI0_C10230g	0.470489
0032366	intracellular sterol transport	4	YALI0_A09284g, YALI0_A16291g, YALI0_F11781g, YALI0_F30283g	3	YALI0_A09284g, YALI0_A16291g, YALI0_F11781g	0.470489
0032790	ribosome disassembly	4	YALI0_A17941g, YALI0_B07557g, YALI0_B13904g, YALI0_B20658g	3	YALI0_A17941g, YALI0_B07557g, YALI0_B13904g	0.470489
0032933	SREBP signaling pathway	4	YALI0_C22726g, YALI0_D02101g, YALI0_D15334g, YALI0_D20966g	3	YALI0_C22726g, YALI0_D15334g, YALI0_D20966g	0.470489
0033539	fatty acid beta-oxidation using acyl-CoA dehydrogenase	4	YALI0_C16797g, YALI0_C20449g, YALI0_E13420g, YALI0_F23749g	3	YALI0_C16797g, YALI0_E13420g, YALI0_F23749g	0.470489
0034067	protein localization to Golgi apparatus	4	YALI0_B18656g, YALI0_D02995g, YALI0_D03575g, YALI0_F31009g	3	YALI0_D02995g, YALI0_D03575g, YALI0_F31009g	0.470489
0034473	U1 snRNA 3'-end processing	4	YALI0_B08514g, YALI0_B14905g, YALI0_D11000g, YALI0_E04444g	3	YALI0_B08514g, YALI0_D11000g, YALI0_E04444g	0.470489
0036261	7-methylguanosine cap hypermethylation	4	YALI0_A05423g, YALI0_B04774g, YALI0_D14102g, YALI0_F06644g	3	YALI0_A05423g, YALI0_B04774g, YALI0_F06644g	0.470489
0042276	error-prone translesion synthesis	4	YALI0_C01573g, YALI0_C21648g, YALI0_D10571g, YALI0_F09141g	3	YALI0_C01573g, YALI0_D10571g, YALI0_F09141g	0.470489
0043162	ubiquitin-dependent protein catabolic process via the multivesicular body sorting pathway	4	YALI0_A18722g, YALI0_B15334g, YALI0_F18524g, YALI0_F19272g	3	YALI0_A18722g, YALI0_F18524g, YALI0_F19272g	0.470489
0043335	protein unfolding	4	YALI0_C15356g, YALI0_E27962g, YALI0_F12463g, YALI0_F21967g	3	YALI0_C15356g, YALI0_F12463g, YALI0_F21967g	0.470489
0046416	D-amino acid metabolic process	4	YALI0_E20735g, YALI0_F10197g, YALI0_F30591g, YALI0_F31427g	3	YALI0_E20735g, YALI0_F30591g, YALI0_F31427g	0.470489
0046654	tetrahydrofolate biosynthetic process	4	YALI0_A02541g, YALI0_A05379g, YALI0_A10310g, YALI0_C12771g	3	YALI0_A02541g, YALI0_A05379g, YALI0_A10310g	0.470489
0046656	folic acid biosynthetic process	4	YALI0_A02541g, YALI0_A05379g, YALI0_A10310g, YALI0_E18282g	3	YALI0_A02541g, YALI0_A05379g, YALI0_A10310g	0.470489
0051225	spindle assembly	4	YALI0_A18227g, YALI0_C09757g, YALI0_E02376g, YALI0_E02816g	3	YALI0_A18227g, YALI0_C09757g, YALI0_E02816g	0.470489
0061025	membrane fusion	4	YALI0_C05302g, YALI0_C21626g, YALI0_E14927g, YALI0_F02387g	3	YALI0_C05302g, YALI0_E14927g, YALI0_F02387g	0.470489
0070987	error-free translesion synthesis	4	YALI0_C01573g, YALI0_C21648g, YALI0_D10571g, YALI0_F09141g	3	YALI0_C01573g, YALI0_D10571g, YALI0_F09141g	0.470489
0071421	manganese ion transmembrane transport	4	YALI0_C04411g, YALI0_C07304g, YALI0_D20306g, YALI0_D26818g	3	YALI0_C04411g, YALI0_D20306g, YALI0_D26818g	0.470489
0071918	urea transmembrane transport	4	YALI0_B04202g, YALI0_C15807g, YALI0_E28622g, YALI0_E33583g	3	YALI0_B04202g, YALI0_C15807g, YALI0_E33583g	0.470489
0071970	fungal-type cell wall (1->3)-beta-D-glucan biosynthetic process	4	YALI0_A03597g, YALI0_C06644g, YALI0_D04851g, YALI0_D06039g	3	YALI0_C06644g, YALI0_D04851g, YALI0_D06039g	0.470489
1902358	sulfate transmembrane transport	4	YALI0_B03344g, YALI0_B17930g, YALI0_E04048g, YALI0_E13442g	3	YALI0_B17930g, YALI0_E04048g, YALI0_E13442g	0.470489
1903711	spermidine transmembrane transport	4	YALI0_B04202g, YALI0_C15807g, YALI0_D19866g, YALI0_E27984g	3	YALI0_B04202g, YALI0_C15807g, YALI0_D19866g	0.470489
0000032	cell wall mannoprotein biosynthetic process	9	YALI0_A06589g, YALI0_B01672g, YALI0_B12518g, YALI0_B18348g, YALI0_C04004g, YALI0_E01892g, YALI0_E02222g, YALI0_E05929g, YALI0_F25817g	6	YALI0_A06589g, YALI0_B01672g, YALI0_B12518g, YALI0_C04004g, YALI0_E05929g, YALI0_F25817g	0.475768
0000077	DNA damage checkpoint	9	YALI0_A08077g, YALI0_B13376g, YALI0_B14949g, YALI0_E31273g, YALI0_F00594g, YALI0_F06204g, YALI0_F13123g, YALI0_F20636g, YALI0_F27093g	6	YALI0_A08077g, YALI0_B13376g, YALI0_B14949g, YALI0_F00594g, YALI0_F20636g, YALI0_F27093g	0.475768
0000423	macromitophagy	9	YALI0_B20482g, YALI0_C07238g, YALI0_D07854g, YALI0_D11968g, YALI0_D23386g, YALI0_D25322g, YALI0_E04719g, YALI0_E08228g, YALI0_E13904g	6	YALI0_C07238g, YALI0_D07854g, YALI0_D11968g, YALI0_D23386g, YALI0_E08228g, YALI0_E13904g	0.475768
0000470	maturation of LSU-rRNA	9	YALI0_A03905g, YALI0_B10560g, YALI0_C08052g, YALI0_C12881g, YALI0_D18700g, YALI0_E24761g, YALI0_E27940g, YALI0_F21483g, YALI0_F24695g	6	YALI0_A03905g, YALI0_B10560g, YALI0_C08052g, YALI0_D18700g, YALI0_E24761g, YALI0_F24695g	0.475768
0006979	response to oxidative stress	9	YALI0_A01419g, YALI0_B15125g, YALI0_C05533g, YALI0_D25278g, YALI0_E02310g, YALI0_E15268g, YALI0_E34265g, YALI0_E34749g, YALI0_F30987g	6	YALI0_A01419g, YALI0_C05533g, YALI0_D25278g, YALI0_E15268g, YALI0_E34749g, YALI0_F30987g	0.475768
0007032	endosome organization	9	YALI0_A02453g, YALI0_A19008g, YALI0_C01617g, YALI0_D07612g, YALI0_D07854g, YALI0_D26928g, YALI0_E08228g, YALI0_E23408g, YALI0_E29843g	6	YALI0_A02453g, YALI0_A19008g, YALI0_C01617g, YALI0_D07612g, YALI0_D07854g, YALI0_E08228g	0.475768
0030001	metal ion transport	9	YALI0_A00979g, YALI0_C04411g, YALI0_D00759g, YALI0_D26818g, YALI0_E00748g, YALI0_F04312g, YALI0_F05500g, YALI0_F15411g, YALI0_F26301g	6	YALI0_C04411g, YALI0_D26818g, YALI0_F04312g, YALI0_F05500g, YALI0_F15411g, YALI0_F26301g	0.475768
0030003	cellular cation homeostasis	9	YALI0_B02552g, YALI0_C00891g, YALI0_C12254g, YALI0_C18359g, YALI0_E12221g, YALI0_E17743g, YALI0_F00176g, YALI0_F02321g, YALI0_F19734g	6	YALI0_B02552g, YALI0_C00891g, YALI0_C18359g, YALI0_E12221g, YALI0_E17743g, YALI0_F02321g	0.475768
0034605	cellular response to heat	9	YALI0_A20372g, YALI0_B11462g, YALI0_B16720g, YALI0_C07953g, YALI0_D26315g, YALI0_E16294g, YALI0_E27962g, YALI0_F12463g, YALI0_F31009g	6	YALI0_A20372g, YALI0_B11462g, YALI0_C07953g, YALI0_D26315g, YALI0_F12463g, YALI0_F31009g	0.475768
0042144	vacuole fusion, non-autophagic	9	YALI0_A01452g, YALI0_A03553g, YALI0_B02244g, YALI0_B23408g, YALI0_C03245g, YALI0_C23947g, YALI0_E25069g, YALI0_E34111g, YALI0_F11077g	6	YALI0_A03553g, YALI0_B02244g, YALI0_B23408g, YALI0_C03245g, YALI0_C23947g, YALI0_F11077g	0.475768
0045333	cellular respiration	9	YALI0_A02112g, YALI0_A02563g, YALI0_A16467g, YALI0_A17468g, YALI0_D20768g, YALI0_D23397g, YALI0_E16709g, YALI0_E16929g, YALI0_F24673g	6	YALI0_A02563g, YALI0_A17468g, YALI0_D20768g, YALI0_D23397g, YALI0_E16709g, YALI0_F24673g	0.475768
0046856	phosphatidylinositol dephosphorylation	9	YALI0_A17578g, YALI0_C11033g, YALI0_D05995g, YALI0_D06413g, YALI0_D19778g, YALI0_E01408g, YALI0_E23738g, YALI0_E33099g, YALI0_F12177g	6	YALI0_A17578g, YALI0_C11033g, YALI0_D06413g, YALI0_D19778g, YALI0_E01408g, YALI0_F12177g	0.475768
0007030	Golgi organization	14	YALI0_A02453g, YALI0_A20592g, YALI0_B13882g, YALI0_B18634g, YALI0_C01617g, YALI0_C08591g, YALI0_C18073g, YALI0_D01760g, YALI0_D03575g, YALI0_E03014g, YALI0_E14927g, YALI0_E34852g, YALI0_F02189g, YALI0_F17666g	9	YALI0_A02453g, YALI0_A20592g, YALI0_B13882g, YALI0_C01617g, YALI0_C08591g, YALI0_C18073g, YALI0_D03575g, YALI0_E14927g, YALI0_F17666g	0.477397
0007031	peroxisome organization	14	YALI0_A06655g, YALI0_B19624g, YALI0_C01023g, YALI0_C04092g, YALI0_C04565g, YALI0_C15356g, YALI0_D04246g, YALI0_D11858g, YALI0_D25498g, YALI0_D27302g, YALI0_E03058g, YALI0_F06226g, YALI0_F16379g, YALI0_F19580g	9	YALI0_A06655g, YALI0_B19624g, YALI0_C04565g, YALI0_C15356g, YALI0_D04246g, YALI0_D11858g, YALI0_D25498g, YALI0_F06226g, YALI0_F16379g	0.477397
0016236	macroautophagy	14	YALI0_A18810g, YALI0_B02244g, YALI0_B08096g, YALI0_B11286g, YALI0_B16368g, YALI0_D11968g, YALI0_E33774g, YALI0_F09559g, YALI0_F11363g, YALI0_F16379g, YALI0_F17710g, YALI0_F19602g, YALI0_F27071g, YALI0_F31009g	9	YALI0_A18810g, YALI0_B02244g, YALI0_B08096g, YALI0_D11968g, YALI0_F09559g, YALI0_F16379g, YALI0_F17710g, YALI0_F27071g, YALI0_F31009g	0.477397
0006887	exocytosis	19	YALI0_A02354g, YALI0_A19052g, YALI0_B10780g, YALI0_B19074g, YALI0_C01595g, YALI0_C14168g, YALI0_D08492g, YALI0_D14630g, YALI0_D19096g, YALI0_D25872g, YALI0_E22044g, YALI0_E22781g, YALI0_E23243g, YALI0_E33253g, YALI0_E33759g, YALI0_F12969g, YALI0_F16940g, YALI0_F21681g, YALI0_F27379g	12	YALI0_A02354g, YALI0_A19052g, YALI0_B19074g, YALI0_C01595g, YALI0_D08492g, YALI0_D14630g, YALI0_D19096g, YALI0_E22781g, YALI0_F12969g, YALI0_F16940g, YALI0_F21681g, YALI0_F27379g	0.477961
0007264	small GTPase mediated signal transduction	26	YALI0_A02222g, YALI0_A12111g, YALI0_B10241g, YALI0_B13662g, YALI0_B15686g, YALI0_B15752g, YALI0_B19052g, YALI0_B20218g, YALI0_B22484g, YALI0_C13530g, YALI0_D01045g, YALI0_D22286g, YALI0_E05489g, YALI0_E07601g, YALI0_E07986g, YALI0_E12155g, YALI0_E12705g, YALI0_E23001g, YALI0_E25845g, YALI0_E30943g, YALI0_E33649g, YALI0_E34727g, YALI0_F06116g, YALI0_F17270g, YALI0_F23177g, YALI0_F32043g	16	YALI0_A02222g, YALI0_A12111g, YALI0_B10241g, YALI0_B13662g, YALI0_B19052g, YALI0_B20218g, YALI0_B22484g, YALI0_C13530g, YALI0_D22286g, YALI0_E05489g, YALI0_E07601g, YALI0_E12155g, YALI0_E12705g, YALI0_E34727g, YALI0_F17270g, YALI0_F32043g	0.509949
0008654	phospholipid biosynthetic process	21	YALI0_B04312g, YALI0_C00209g, YALI0_C06303g, YALI0_C10989g, YALI0_C12276g, YALI0_C14036g, YALI0_C14784g, YALI0_C24145g, YALI0_D03480g, YALI0_D08514g, YALI0_D18271g, YALI0_D21604g, YALI0_E12441g, YALI0_E14102g, YALI0_E14443g, YALI0_E16907g, YALI0_E18964g, YALI0_E26565g, YALI0_F20328g, YALI0_F23837g, YALI0_F28699g	13	YALI0_B04312g, YALI0_C00209g, YALI0_C10989g, YALI0_C12276g, YALI0_C14784g, YALI0_C24145g, YALI0_D03480g, YALI0_D08514g, YALI0_D18271g, YALI0_D21604g, YALI0_E12441g, YALI0_E14443g, YALI0_E26565g	0.513488
0006417	regulation of translation	16	YALI0_B13904g, YALI0_C01331g, YALI0_C03718g, YALI0_C05929g, YALI0_C07524g, YALI0_C08877g, YALI0_D13574g, YALI0_D17732g, YALI0_D24299g, YALI0_E04092g, YALI0_E21956g, YALI0_F00836g, YALI0_F05258g, YALI0_F17358g, YALI0_F17864g, YALI0_F18414g	10	YALI0_B13904g, YALI0_C01331g, YALI0_C05929g, YALI0_D13574g, YALI0_D17732g, YALI0_E21956g, YALI0_F00836g, YALI0_F05258g, YALI0_F17358g, YALI0_F17864g	0.51822
0000398	mRNA splicing, via spliceosome	53	YALI0_A02871g, YALI0_A05423g, YALI0_A16566g, YALI0_A19756g, YALI0_A20768g, YALI0_B05632g, YALI0_B06534g, YALI0_B09053g, YALI0_B10692g, YALI0_B11022g, YALI0_B11088g, YALI0_B11352g, YALI0_B12364g, YALI0_B13706g, YALI0_B14058g, YALI0_B17886g, YALI0_B18238g, YALI0_B20724g, YALI0_B22330g, YALI0_C03982g, YALI0_C08030g, YALI0_C10648g, YALI0_C16368g, YALI0_C19404g, YALI0_C19426g, YALI0_D01155g, YALI0_D02…	32	YALI0_A02871g, YALI0_A05423g, YALI0_A19756g, YALI0_A20768g, YALI0_B09053g, YALI0_B10692g, YALI0_B11088g, YALI0_B11352g, YALI0_B12364g, YALI0_B13706g, YALI0_B17886g, YALI0_B18238g, YALI0_B22330g, YALI0_C08030g, YALI0_C10648g, YALI0_C19404g, YALI0_C19426g, YALI0_D02827g, YALI0_D05577g, YALI0_D06567g, YALI0_D11352g, YALI0_D11440g, YALI0_D21186g, YALI0_D21450g, YALI0_D27346g, YALI0_E10989g, YALI0_E13…	0.521159
0000082	G1/S transition of mitotic cell cycle	11	YALI0_A00891g, YALI0_A20834g, YALI0_B01224g, YALI0_B10758g, YALI0_B15081g, YALI0_B15180g, YALI0_B17358g, YALI0_B19206g, YALI0_C00891g, YALI0_C13926g, YALI0_C15114g	7	YALI0_A00891g, YALI0_A20834g, YALI0_B01224g, YALI0_B15180g, YALI0_B17358g, YALI0_B19206g, YALI0_C00891g	0.525305
0001522	pseudouridine synthesis	11	YALI0_B01276g, YALI0_B10219g, YALI0_C00693g, YALI0_C24057g, YALI0_D01628g, YALI0_D11660g, YALI0_D11682g, YALI0_D25234g, YALI0_E13486g, YALI0_F12199g, YALI0_F18216g	7	YALI0_B10219g, YALI0_D01628g, YALI0_D11660g, YALI0_D25234g, YALI0_E13486g, YALI0_F12199g, YALI0_F18216g	0.525305
0006352	DNA-templated transcription, initiation	11	YALI0_B23056g, YALI0_C02563g, YALI0_C03333g, YALI0_C12793g, YALI0_D11396g, YALI0_D11627g, YALI0_E18051g, YALI0_E23133g, YALI0_E24035g, YALI0_F06182g, YALI0_F06372g	7	YALI0_B23056g, YALI0_C03333g, YALI0_C12793g, YALI0_D11396g, YALI0_D11627g, YALI0_E18051g, YALI0_F06372g	0.525305
0009272	fungal-type cell wall biogenesis	11	YALI0_A20438g, YALI0_B09009g, YALI0_B13530g, YALI0_B13618g, YALI0_C02409g, YALI0_D02563g, YALI0_E21043g, YALI0_F09746g, YALI0_F18722g, YALI0_F21857g, YALI0_F30833g	7	YALI0_B09009g, YALI0_B13530g, YALI0_B13618g, YALI0_F09746g, YALI0_F18722g, YALI0_F21857g, YALI0_F30833g	0.525305
0000103	sulfate assimilation	6	YALI0_A01133g, YALI0_B08140g, YALI0_D11176g, YALI0_D25168g, YALI0_E00418g, YALI0_F27665g	4	YALI0_A01133g, YALI0_B08140g, YALI0_D11176g, YALI0_F27665g	0.53871
0000183	chromatin silencing at rDNA	6	YALI0_A17853g, YALI0_A19272g, YALI0_A21153g, YALI0_D26103g, YALI0_E02442g, YALI0_E24893g	4	YALI0_A17853g, YALI0_D26103g, YALI0_E02442g, YALI0_E24893g	0.53871
0006272	leading strand elongation	6	YALI0_A02068g, YALI0_C21692g, YALI0_D10571g, YALI0_E03124g, YALI0_E10747g, YALI0_E11869g	4	YALI0_A02068g, YALI0_D10571g, YALI0_E03124g, YALI0_E11869g	0.53871
0006646	phosphatidylethanolamine biosynthetic process	6	YALI0_B09515g, YALI0_C06303g, YALI0_D03480g, YALI0_D08514g, YALI0_D21604g, YALI0_E16907g	4	YALI0_B09515g, YALI0_D03480g, YALI0_D08514g, YALI0_D21604g	0.53871
0006882	cellular zinc ion homeostasis	6	YALI0_B02552g, YALI0_B11242g, YALI0_C18359g, YALI0_E17677g, YALI0_F00176g, YALI0_F04312g	4	YALI0_B02552g, YALI0_B11242g, YALI0_C18359g, YALI0_F04312g	0.53871
0007062	sister chromatid cohesion	6	YALI0_A01980g, YALI0_B08470g, YALI0_C21692g, YALI0_E10747g, YALI0_E15620g, YALI0_F19382g	4	YALI0_A01980g, YALI0_B08470g, YALI0_E15620g, YALI0_F19382g	0.53871
0007117	budding cell bud growth	6	YALI0_A20438g, YALI0_B13530g, YALI0_B14487g, YALI0_D02563g, YALI0_F18722g, YALI0_F21857g	4	YALI0_B13530g, YALI0_B14487g, YALI0_F18722g, YALI0_F21857g	0.53871
0009073	aromatic amino acid family biosynthetic process	6	YALI0_B20020g, YALI0_B22440g, YALI0_C06952g, YALI0_D11110g, YALI0_D17930g, YALI0_E17479g	4	YALI0_B20020g, YALI0_C06952g, YALI0_D17930g, YALI0_E17479g	0.53871
0009251	glucan catabolic process	6	YALI0_B14289g, YALI0_B14333g, YALI0_D18381g, YALI0_E34155g, YALI0_F01672g, YALI0_F16027g	4	YALI0_B14289g, YALI0_B14333g, YALI0_D18381g, YALI0_F01672g	0.53871
0009306	protein secretion	6	YALI0_C04257g, YALI0_C07909g, YALI0_D01760g, YALI0_D03949g, YALI0_E33165g, YALI0_F03454g	4	YALI0_C04257g, YALI0_C07909g, YALI0_D03949g, YALI0_F03454g	0.53871
0009408	response to heat	6	YALI0_A08077g, YALI0_C03443g, YALI0_C03465g, YALI0_E18546g, YALI0_F00880g, YALI0_F12551g	4	YALI0_A08077g, YALI0_C03465g, YALI0_F00880g, YALI0_F12551g	0.53871
0010604	positive regulation of macromolecule metabolic process	6	YALI0_D09119g, YALI0_D11418g, YALI0_D11770g, YALI0_D17204g, YALI0_E21868g, YALI0_F02585g	4	YALI0_D11418g, YALI0_D11770g, YALI0_E21868g, YALI0_F02585g	0.53871
0016070	RNA metabolic process	6	YALI0_A13101g, YALI0_D23661g, YALI0_E00506g, YALI0_E24387g, YALI0_F03025g, YALI0_F30525g	4	YALI0_A13101g, YALI0_E24387g, YALI0_F03025g, YALI0_F30525g	0.53871
0016558	protein import into peroxisome matrix	6	YALI0_C01023g, YALI0_C15356g, YALI0_D26642g, YALI0_E06831g, YALI0_F12111g, YALI0_F18480g	4	YALI0_C15356g, YALI0_E06831g, YALI0_F12111g, YALI0_F18480g	0.53871
0031122	cytoplasmic microtubule organization	6	YALI0_B07381g, YALI0_C09757g, YALI0_E02376g, YALI0_E02816g, YALI0_E32857g, YALI0_F27841g	4	YALI0_B07381g, YALI0_C09757g, YALI0_E02816g, YALI0_F27841g	0.53871
0031573	intra-S DNA damage checkpoint	6	YALI0_B14553g, YALI0_C14960g, YALI0_D15246g, YALI0_E33715g, YALI0_F00594g, YALI0_F13123g	4	YALI0_B14553g, YALI0_C14960g, YALI0_D15246g, YALI0_F00594g	0.53871
0034063	stress granule assembly	6	YALI0_B11066g, YALI0_B23232g, YALI0_C07040g, YALI0_D13838g, YALI0_F00638g, YALI0_F09746g	4	YALI0_B11066g, YALI0_C07040g, YALI0_F00638g, YALI0_F09746g	0.53871
0034080	CENP-A containing nucleosome assembly	6	YALI0_A03531g, YALI0_C17501g, YALI0_D23573g, YALI0_E09012g, YALI0_E25718g, YALI0_F23397g	4	YALI0_A03531g, YALI0_C17501g, YALI0_E09012g, YALI0_F23397g	0.53871
0034198	cellular response to amino acid starvation	6	YALI0_A18744g, YALI0_B14949g, YALI0_B16610g, YALI0_D13508g, YALI0_D17732g, YALI0_F02783g	4	YALI0_A18744g, YALI0_B14949g, YALI0_D17732g, YALI0_F02783g	0.53871
0034476	U5 snRNA 3'-end processing	6	YALI0_B08514g, YALI0_B14905g, YALI0_D11000g, YALI0_D12210g, YALI0_E04444g, YALI0_E26939g	4	YALI0_B08514g, YALI0_D11000g, YALI0_D12210g, YALI0_E04444g	0.53871
0034755	iron ion transmembrane transport	6	YALI0_A04917g, YALI0_C04411g, YALI0_D06688g, YALI0_D07304g, YALI0_D20306g, YALI0_D26818g	4	YALI0_C04411g, YALI0_D07304g, YALI0_D20306g, YALI0_D26818g	0.53871
0045040	protein import into mitochondrial outer membrane	6	YALI0_B13772g, YALI0_C06974g, YALI0_C11011g, YALI0_D04554g, YALI0_E30745g, YALI0_F31207g	4	YALI0_B13772g, YALI0_C06974g, YALI0_D04554g, YALI0_F31207g	0.53871
0045041	protein import into mitochondrial intermembrane space	6	YALI0_B01386g, YALI0_B05610g, YALI0_D25894g, YALI0_E02343g, YALI0_E21373g, YALI0_F02805g	4	YALI0_B01386g, YALI0_B05610g, YALI0_D25894g, YALI0_F02805g	0.53871
1901800	positive regulation of proteasomal protein catabolic process	6	YALI0_D09119g, YALI0_D11418g, YALI0_D11770g, YALI0_D17204g, YALI0_E21868g, YALI0_F02585g	4	YALI0_D11418g, YALI0_D11770g, YALI0_E21868g, YALI0_F02585g	0.53871
1903432	regulation of TORC1 signaling	6	YALI0_A09790g, YALI0_A18744g, YALI0_B16610g, YALI0_D18788g, YALI0_E24607g, YALI0_F02783g	4	YALI0_A18744g, YALI0_D18788g, YALI0_E24607g, YALI0_F02783g	0.53871
0000724	double-strand break repair via homologous recombination	23	YALI0_A11517g, YALI0_B14553g, YALI0_B16544g, YALI0_B22242g, YALI0_C21648g, YALI0_C22528g, YALI0_D06435g, YALI0_D11125g, YALI0_E02508g, YALI0_E04136g, YALI0_E15642g, YALI0_E17193g, YALI0_E24431g, YALI0_F02365g, YALI0_F02431g, YALI0_F03993g, YALI0_F10505g, YALI0_F13123g, YALI0_F15477g, YALI0_F17116g, YALI0_F22495g, YALI0_F30261g, YALI0_F31977g	14	YALI0_A11517g, YALI0_B14553g, YALI0_B22242g, YALI0_C22528g, YALI0_D06435g, YALI0_E02508g, YALI0_E17193g, YALI0_E24431g, YALI0_F02365g, YALI0_F03993g, YALI0_F15477g, YALI0_F17116g, YALI0_F30261g, YALI0_F31977g	0.545694
0006696	ergosterol biosynthetic process	18	YALI0_A18062g, YALI0_B05126g, YALI0_B08536g, YALI0_B16038g, YALI0_B17204g, YALI0_B23298g, YALI0_C22165g, YALI0_D04422g, YALI0_D19206g, YALI0_E04807g, YALI0_E05753g, YALI0_E06193g, YALI0_E15730g, YALI0_E32065g, YALI0_F04378g, YALI0_F04400g, YALI0_F11297g, YALI0_F30481g	11	YALI0_A18062g, YALI0_B08536g, YALI0_B16038g, YALI0_B17204g, YALI0_D04422g, YALI0_D19206g, YALI0_E04807g, YALI0_E05753g, YALI0_E06193g, YALI0_E15730g, YALI0_F04378g	0.554118
0019752	carboxylic acid metabolic process	18	YALI0_A12353g, YALI0_B19976g, YALI0_B21670g, YALI0_B22506g, YALI0_C08074g, YALI0_C14344g, YALI0_C15422g, YALI0_C16753g, YALI0_D16269g, YALI0_D25256g, YALI0_E14190g, YALI0_E14256g, YALI0_E15840g, YALI0_E19657g, YALI0_E28237g, YALI0_F13937g, YALI0_F15983g, YALI0_F28765g	11	YALI0_A12353g, YALI0_B19976g, YALI0_C14344g, YALI0_C16753g, YALI0_D16269g, YALI0_D25256g, YALI0_E14190g, YALI0_E14256g, YALI0_E15840g, YALI0_F13937g, YALI0_F28765g	0.554118
0031145	anaphase-promoting complex-dependent catabolic process	13	YALI0_A19712g, YALI0_B15378g, YALI0_B17270g, YALI0_C03377g, YALI0_C10692g, YALI0_C18469g, YALI0_D12705g, YALI0_D16885g, YALI0_E07117g, YALI0_F05478g, YALI0_F05764g, YALI0_F17050g, YALI0_F23705g	8	YALI0_A19712g, YALI0_B17270g, YALI0_C10692g, YALI0_C18469g, YALI0_D12705g, YALI0_D16885g, YALI0_E07117g, YALI0_F17050g	0.566467
0006397	mRNA processing	69	YALI0_A04961g, YALI0_A05423g, YALI0_A05995g, YALI0_A09834g, YALI0_A14839g, YALI0_A16588g, YALI0_A16775g, YALI0_A19030g, YALI0_A19756g, YALI0_A20768g, YALI0_B01584g, YALI0_B05632g, YALI0_B06534g, YALI0_B09053g, YALI0_B10692g, YALI0_B11022g, YALI0_B13706g, YALI0_B13860g, YALI0_B14058g, YALI0_B15642g, YALI0_B17886g, YALI0_B20724g, YALI0_B20988g, YALI0_B21032g, YALI0_B21516g, YALI0_C02915g, YALI0_C03…	41	YALI0_A04961g, YALI0_A05423g, YALI0_A05995g, YALI0_A14839g, YALI0_A16588g, YALI0_A16775g, YALI0_A19756g, YALI0_A20768g, YALI0_B01584g, YALI0_B09053g, YALI0_B10692g, YALI0_B13706g, YALI0_B15642g, YALI0_B17886g, YALI0_B21032g, YALI0_B21516g, YALI0_C10648g, YALI0_C16005g, YALI0_C19426g, YALI0_D05547g, YALI0_D08646g, YALI0_D09955g, YALI0_D11352g, YALI0_D12210g, YALI0_D16225g, YALI0_E03630g, YALI0_E04…	0.572975
0000160	phosphorelay signal transduction system	8	YALI0_B15722g, YALI0_C04928g, YALI0_C21340g, YALI0_D14520g, YALI0_E03168g, YALI0_E15554g, YALI0_F08789g, YALI0_F14707g	5	YALI0_B15722g, YALI0_D14520g, YALI0_E15554g, YALI0_F08789g, YALI0_F14707g	0.587851
0000290	deadenylation-dependent decapping of nuclear-transcribed mRNA	8	YALI0_A16775g, YALI0_B11022g, YALI0_C13310g, YALI0_E08074g, YALI0_E19514g, YALI0_F08459g, YALI0_F15719g, YALI0_F31141g	5	YALI0_A16775g, YALI0_C13310g, YALI0_E08074g, YALI0_E19514g, YALI0_F31141g	0.587851
0006098	pentose-phosphate shunt	8	YALI0_B15598g, YALI0_C11880g, YALI0_C19085g, YALI0_D02277g, YALI0_E06479g, YALI0_E11671g, YALI0_E22649g, YALI0_F15587g	5	YALI0_C11880g, YALI0_C19085g, YALI0_D02277g, YALI0_E06479g, YALI0_F15587g	0.587851
0010498	proteasomal protein catabolic process	8	YALI0_B11374g, YALI0_D09119g, YALI0_D11418g, YALI0_D11770g, YALI0_D17204g, YALI0_E03894g, YALI0_E21868g, YALI0_F02585g	5	YALI0_D11418g, YALI0_D11770g, YALI0_E03894g, YALI0_E21868g, YALI0_F02585g	0.587851
0048193	Golgi vesicle transport	8	YALI0_B05720g, YALI0_B05786g, YALI0_B10318g, YALI0_B22396g, YALI0_B22726g, YALI0_C08782g, YALI0_E22902g, YALI0_F02387g	5	YALI0_B05720g, YALI0_B22396g, YALI0_B22726g, YALI0_C08782g, YALI0_F02387g	0.587851
0050821	protein stabilization	8	YALI0_B11286g, YALI0_B20394g, YALI0_C07953g, YALI0_C18227g, YALI0_E18480g, YALI0_F02805g, YALI0_F03949g, YALI0_F17358g	5	YALI0_C07953g, YALI0_C18227g, YALI0_F02805g, YALI0_F03949g, YALI0_F17358g	0.587851
0061640	cytoskeleton-dependent cytokinesis	8	YALI0_C04774g, YALI0_C18447g, YALI0_C21087g, YALI0_D23595g, YALI0_D27148g, YALI0_E17765g, YALI0_F09009g, YALI0_F26873g	5	YALI0_C04774g, YALI0_C18447g, YALI0_E17765g, YALI0_F09009g, YALI0_F26873g	0.587851
0000096	sulfur amino acid metabolic process	1	YALI0_E00836g	1	YALI0_E00836g	0.597296
0000101	sulfur amino acid transport	1	YALI0_F25795g	1	YALI0_F25795g	0.597296
0000212	meiotic spindle organization	1	YALI0_B07381g	1	YALI0_B07381g	0.597296
0000316	sulfite transport	1	YALI0_E24167g	1	YALI0_E24167g	0.597296
0000348	mRNA branch site recognition	1	YALI0_D27346g	1	YALI0_D27346g	0.597296
0000372	Group I intron splicing	1	YALI0_F15147g	1	YALI0_F15147g	0.597296
0000378	RNA exon ligation	1	YALI0_B09053g	1	YALI0_B09053g	0.597296
0000432	positive regulation of transcription from RNA polymerase II promoter by glucose	1	YALI0_C09232g	1	YALI0_C09232g	0.597296
0000433	negative regulation of transcription from RNA polymerase II promoter by glucose	1	YALI0_E07942g	1	YALI0_E07942g	0.597296
0000465	exonucleolytic trimming to generate mature 5'-end of 5.8S rRNA from tricistronic rRNA transcript (SSU-rRNA, 5.8S rRNA, LSU-rRNA)	1	YALI0_B11880g	1	YALI0_B11880g	0.597296
0000477	generation of mature 5'-end of LSU-rRNA from tricistronic rRNA transcript (SSU-rRNA, 5.8S rRNA, LSU-rRNA)	1	YALI0_C04345g	1	YALI0_C04345g	0.597296
0000481	maturation of 5S rRNA	1	YALI0_B10692g	1	YALI0_B10692g	0.597296
0000495	box H/ACA snoRNA 3'-end processing	1	YALI0_E13486g	1	YALI0_E13486g	0.597296
0000708	meiotic strand invasion	1	YALI0_F15477g	1	YALI0_F15477g	0.597296
0000725	recombinational repair	1	YALI0_E27269g	1	YALI0_E27269g	0.597296
0000735	removal of nonhomologous ends	1	YALI0_F00154g	1	YALI0_F00154g	0.597296
0000736	double-strand break repair via single-strand annealing, removal of nonhomologous ends	1	YALI0_B22242g	1	YALI0_B22242g	0.597296
0000753	cell morphogenesis involved in conjugation with cellular fusion	1	YALI0_A02871g	1	YALI0_A02871g	0.597296
0000819	sister chromatid segregation	1	YALI0_D23969g	1	YALI0_D23969g	0.597296
0000902	cell morphogenesis	1	YALI0_D24035g	1	YALI0_D24035g	0.597296
0000947	amino acid catabolic process to alcohol via Ehrlich pathway	1	YALI0_F09603g	1	YALI0_F09603g	0.597296
0000957	mitochondrial RNA catabolic process	1	YALI0_F15147g	1	YALI0_F15147g	0.597296
0000959	mitochondrial RNA metabolic process	1	YALI0_B13222g	1	YALI0_B13222g	0.597296
0000964	mitochondrial RNA 5'-end processing	1	YALI0_B13222g	1	YALI0_B13222g	0.597296
0000965	mitochondrial RNA 3'-end processing	1	YALI0_F15147g	1	YALI0_F15147g	0.597296
0001111	promoter clearance from RNA polymerase II promoter	1	YALI0_B11726g	1	YALI0_B11726g	0.597296
0001178	regulation of transcriptional start site selection at RNA polymerase II promoter	1	YALI0_B01224g	1	YALI0_B01224g	0.597296
0001402	signal transduction involved in filamentous growth	1	YALI0_D00627g	1	YALI0_D00627g	0.597296
0001408	guanine nucleotide transport	1	YALI0_C14498g	1	YALI0_C14498g	0.597296
0001680	tRNA 3'-terminal CCA addition	1	YALI0_D03267g	1	YALI0_D03267g	0.597296
0001881	receptor recycling	1	YALI0_D07612g	1	YALI0_D07612g	0.597296
0002130	wobble position ribose methylation	1	YALI0_D23001g	1	YALI0_D23001g	0.597296
0002182	cytoplasmic translational elongation	1	YALI0_F05808g	1	YALI0_F05808g	0.597296
0003400	regulation of COPII vesicle coating	1	YALI0_A08646g	1	YALI0_A08646g	0.597296
0005976	polysaccharide metabolic process	1	YALI0_E05203g	1	YALI0_E05203g	0.597296
0005977	glycogen metabolic process	1	YALI0_A02310g	1	YALI0_A02310g	0.597296
0005979	regulation of glycogen biosynthetic process	1	YALI0_B09991g	1	YALI0_B09991g	0.597296
0005996	monosaccharide metabolic process	1	YALI0_E26829g	1	YALI0_E26829g	0.597296
0005997	xylulose metabolic process	1	YALI0_F10923g	1	YALI0_F10923g	0.597296
0006011	UDP-glucose metabolic process	1	YALI0_A02310g	1	YALI0_A02310g	0.597296
0006014	D-ribose metabolic process	1	YALI0_B14927g	1	YALI0_B14927g	0.597296
0006024	glycosaminoglycan biosynthetic process	1	YALI0_D02321g	1	YALI0_D02321g	0.597296
0006058	mannoprotein catabolic process	1	YALI0_D12925g	1	YALI0_D12925g	0.597296
0006062	sorbitol catabolic process	1	YALI0_E12463g	1	YALI0_E12463g	0.597296
0006065	UDP-glucuronate biosynthetic process	1	YALI0_D02321g	1	YALI0_D02321g	0.597296
0006104	succinyl-CoA metabolic process	1	YALI0_D04741g	1	YALI0_D04741g	0.597296
0006106	fumarate metabolic process	1	YALI0_C06776g	1	YALI0_C06776g	0.597296
0006107	oxaloacetate metabolic process	1	YALI0_B07359g	1	YALI0_B07359g	0.597296
0006113	fermentation	1	YALI0_E09867g	1	YALI0_E09867g	0.597296
0006171	cAMP biosynthetic process	1	YALI0_B18759g	1	YALI0_B18759g	0.597296
0006172	ADP biosynthetic process	1	YALI0_F26521g	1	YALI0_F26521g	0.597296
0006177	GMP biosynthetic process	1	YALI0_D21530g	1	YALI0_D21530g	0.597296
0006198	cAMP catabolic process	1	YALI0_E32527g	1	YALI0_E32527g	0.597296
0006210	thymine catabolic process	1	YALI0_C01859g	1	YALI0_C01859g	0.597296
0006226	dUMP biosynthetic process	1	YALI0_C23210g	1	YALI0_C23210g	0.597296
0006227	dUDP biosynthetic process	1	YALI0_C13354g	1	YALI0_C13354g	0.597296
0006228	UTP biosynthetic process	1	YALI0_F09229g	1	YALI0_F09229g	0.597296
0006233	dTDP biosynthetic process	1	YALI0_C13354g	1	YALI0_C13354g	0.597296
0006266	DNA ligation	1	YALI0_F01034g	1	YALI0_F01034g	0.597296
0006287	base-excision repair, gap-filling	1	YALI0_A08426g	1	YALI0_A08426g	0.597296
0006309	apoptotic DNA fragmentation	1	YALI0_D05071g	1	YALI0_D05071g	0.597296
0006403	RNA localization	1	YALI0_D01133g	1	YALI0_D01133g	0.597296
0006404	RNA import into nucleus	1	YALI0_D01133g	1	YALI0_D01133g	0.597296
0006423	cysteinyl-tRNA aminoacylation	1	YALI0_D15268g	1	YALI0_D15268g	0.597296
0006425	glutaminyl-tRNA aminoacylation	1	YALI0_C03674g	1	YALI0_C03674g	0.597296
0006426	glycyl-tRNA aminoacylation	1	YALI0_E14597g	1	YALI0_E14597g	0.597296
0006438	valyl-tRNA aminoacylation	1	YALI0_F20218g	1	YALI0_F20218g	0.597296
0006448	regulation of translational elongation	1	YALI0_D12837g	1	YALI0_D12837g	0.597296
0006528	asparagine metabolic process	1	YALI0_B07359g	1	YALI0_B07359g	0.597296
0006533	aspartate catabolic process	1	YALI0_B02178g	1	YALI0_B02178g	0.597296
0006534	cysteine metabolic process	1	YALI0_E09108g	1	YALI0_E09108g	0.597296
0006536	glutamate metabolic process	1	YALI0_F08415g	1	YALI0_F08415g	0.597296
0006544	glycine metabolic process	1	YALI0_F02849g	1	YALI0_F02849g	0.597296
0006545	glycine biosynthetic process	1	YALI0_A21417g	1	YALI0_A21417g	0.597296
0006550	isoleucine catabolic process	1	YALI0_D20768g	1	YALI0_D20768g	0.597296
0006556	S-adenosylmethionine biosynthetic process	1	YALI0_B14509g	1	YALI0_B14509g	0.597296
0006562	proline catabolic process	1	YALI0_B09625g	1	YALI0_B09625g	0.597296
0006570	tyrosine metabolic process	1	YALI0_B21868g	1	YALI0_B21868g	0.597296
0006597	spermine biosynthetic process	1	YALI0_E20361g	1	YALI0_E20361g	0.597296
0006639	acylglycerol metabolic process	1	YALI0_C14520g	1	YALI0_C14520g	0.597296
0006658	phosphatidylserine metabolic process	1	YALI0_D08514g	1	YALI0_D08514g	0.597296
0006659	phosphatidylserine biosynthetic process	1	YALI0_D08514g	1	YALI0_D08514g	0.597296
0006685	sphingomyelin catabolic process	1	YALI0_A16610g	1	YALI0_A16610g	0.597296
0006734	NADH metabolic process	1	YALI0_F08283g	1	YALI0_F08283g	0.597296
0006742	NADP catabolic process	1	YALI0_F08283g	1	YALI0_F08283g	0.597296
0006753	nucleoside phosphate metabolic process	1	YALI0_F26125g	1	YALI0_F26125g	0.597296
0006761	dihydrofolate biosynthetic process	1	YALI0_A10032g	1	YALI0_A10032g	0.597296
0006778	porphyrin-containing compound metabolic process	1	YALI0_C01716g	1	YALI0_C01716g	0.597296
0006780	uroporphyrinogen III biosynthetic process	1	YALI0_F09449g	1	YALI0_F09449g	0.597296
0006788	heme oxidation	1	YALI0_D25278g	1	YALI0_D25278g	0.597296
0006820	anion transport	1	YALI0_E29645g	1	YALI0_E29645g	0.597296
0006835	dicarboxylic acid transport	1	YALI0_C00451g	1	YALI0_C00451g	0.597296
0006842	tricarboxylic acid transport	1	YALI0_B10736g	1	YALI0_B10736g	0.597296
0006864	pyrimidine nucleotide transport	1	YALI0_F05500g	1	YALI0_F05500g	0.597296
0006868	glutamine transport	1	YALI0_F30063g	1	YALI0_F30063g	0.597296
0006873	cellular ion homeostasis	1	YALI0_A08077g	1	YALI0_A08077g	0.597296
0006880	intracellular sequestering of iron ion	1	YALI0_D20306g	1	YALI0_D20306g	0.597296
0006884	cell volume homeostasis	1	YALI0_B04378g	1	YALI0_B04378g	0.597296
0006885	regulation of pH	1	YALI0_F02321g	1	YALI0_F02321g	0.597296
0007019	microtubule depolymerization	1	YALI0_E07491g	1	YALI0_E07491g	0.597296
0007036	vacuolar calcium ion homeostasis	1	YALI0_B02244g	1	YALI0_B02244g	0.597296
0007116	regulation of cell budding	1	YALI0_A08077g	1	YALI0_A08077g	0.597296
0007129	synapsis	1	YALI0_D15246g	1	YALI0_D15246g	0.597296
0007232	osmosensory signaling pathway via Sho1 osmosensor	1	YALI0_D00627g	1	YALI0_D00627g	0.597296
0007234	osmosensory signaling via phosphorelay pathway	1	YALI0_E15554g	1	YALI0_E15554g	0.597296
0007533	mating type switching	1	YALI0_F15477g	1	YALI0_F15477g	0.597296
0007584	response to nutrient	1	YALI0_F05038g	1	YALI0_F05038g	0.597296
0008153	para-aminobenzoic acid biosynthetic process	1	YALI0_A05379g	1	YALI0_A05379g	0.597296
0008614	pyridoxine metabolic process	1	YALI0_E20603g	1	YALI0_E20603g	0.597296
0008645	hexose transport	1	YALI0_B21230g	1	YALI0_B21230g	0.597296
0009069	serine family amino acid metabolic process	1	YALI0_E09108g	1	YALI0_E09108g	0.597296
0009100	glycoprotein metabolic process	1	YALI0_D24101g	1	YALI0_D24101g	0.597296
0009107	lipoate biosynthetic process	1	YALI0_D14850g	1	YALI0_D14850g	0.597296
0009132	nucleoside diphosphate metabolic process	1	YALI0_F26037g	1	YALI0_F26037g	0.597296
0009141	nucleoside triphosphate metabolic process	1	YALI0_E09042g	1	YALI0_E09042g	0.597296
0009150	purine ribonucleotide metabolic process	1	YALI0_B15202g	1	YALI0_B15202g	0.597296
0009152	purine ribonucleotide biosynthetic process	1	YALI0_B17402g	1	YALI0_B17402g	0.597296
0009157	deoxyribonucleoside monophosphate biosynthetic process	1	YALI0_E28358g	1	YALI0_E28358g	0.597296
0009164	nucleoside catabolic process	1	YALI0_F30349g	1	YALI0_F30349g	0.597296
0009168	purine ribonucleoside monophosphate biosynthetic process	1	YALI0_B17402g	1	YALI0_B17402g	0.597296
0009190	cyclic nucleotide biosynthetic process	1	YALI0_B18759g	1	YALI0_B18759g	0.597296
0009202	deoxyribonucleoside triphosphate biosynthetic process	1	YALI0_F27093g	1	YALI0_F27093g	0.597296
0009240	isopentenyl diphosphate biosynthetic process	1	YALI0_F04015g	1	YALI0_F04015g	0.597296
0009254	peptidoglycan turnover	1	YALI0_E20185g	1	YALI0_E20185g	0.597296
0009313	oligosaccharide catabolic process	1	YALI0_D21890g	1	YALI0_D21890g	0.597296
0009314	response to radiation	1	YALI0_C01573g	1	YALI0_C01573g	0.597296
0009443	pyridoxal 5'-phosphate salvage	1	YALI0_A08668g	1	YALI0_A08668g	0.597296
0009448	gamma-aminobutyric acid metabolic process	1	YALI0_E18238g	1	YALI0_E18238g	0.597296
0009451	RNA modification	1	YALI0_F20196g	1	YALI0_F20196g	0.597296
0009691	cytokinin biosynthetic process	1	YALI0_D17182g	1	YALI0_D17182g	0.597296
0009968	negative regulation of signal transduction	1	YALI0_D18018g	1	YALI0_D18018g	0.597296
0010032	meiotic chromosome condensation	1	YALI0_F06402g	1	YALI0_F06402g	0.597296
0010040	response to iron(II) ion	1	YALI0_E15268g	1	YALI0_E15268g	0.597296
0010230	alternative respiration	1	YALI0_D09933g	1	YALI0_D09933g	0.597296
0010257	NADH dehydrogenase complex assembly	1	YALI0_D14564g	1	YALI0_D14564g	0.597296
0010265	SCF complex assembly	1	YALI0_D19536g	1	YALI0_D19536g	0.597296
0010509	polyamine homeostasis	1	YALI0_F02959g	1	YALI0_F02959g	0.597296
0010513	positive regulation of phosphatidylinositol biosynthetic process	1	YALI0_F01738g	1	YALI0_F01738g	0.597296
0010515	negative regulation of induction of conjugation with cellular fusion	1	YALI0_C08305g	1	YALI0_C08305g	0.597296
0010557	positive regulation of macromolecule biosynthetic process	1	YALI0_F18612g	1	YALI0_F18612g	0.597296
0010606	positive regulation of cytoplasmic mRNA processing body assembly	1	YALI0_F09746g	1	YALI0_F09746g	0.597296
0010621	negative regulation of transcription by transcription factor localization	1	YALI0_E24893g	1	YALI0_E24893g	0.597296
0010780	meiotic DNA double-strand break formation involved in reciprocal meiotic recombination	1	YALI0_B14553g	1	YALI0_B14553g	0.597296
0010791	DNA double-strand break processing involved in repair via synthesis-dependent strand annealing	1	YALI0_B14553g	1	YALI0_B14553g	0.597296
0010821	regulation of mitochondrion organization	1	YALI0_B23364g	1	YALI0_B23364g	0.597296
0010828	positive regulation of glucose transport	1	YALI0_B17358g	1	YALI0_B17358g	0.597296
0010833	telomere maintenance via telomere lengthening	1	YALI0_B18018g	1	YALI0_B18018g	0.597296
0010960	magnesium ion homeostasis	1	YALI0_E31405g	1	YALI0_E31405g	0.597296
0010970	transport along microtubule	1	YALI0_B17798g	1	YALI0_B17798g	0.597296
0010992	ubiquitin homeostasis	1	YALI0_D11132g	1	YALI0_D11132g	0.597296
0015074	DNA integration	1	YALI0_A06105g	1	YALI0_A06105g	0.597296
0015680	intracellular copper ion transport	1	YALI0_C17391g	1	YALI0_C17391g	0.597296
0015699	antimonite transport	1	YALI0_C07590g	1	YALI0_C07590g	0.597296
0015700	arsenite transport	1	YALI0_C07590g	1	YALI0_C07590g	0.597296
0015706	nitrate transport	1	YALI0_E12947g	1	YALI0_E12947g	0.597296
0015707	nitrite transport	1	YALI0_E12947g	1	YALI0_E12947g	0.597296
0015741	fumarate transport	1	YALI0_E34672g	1	YALI0_E34672g	0.597296
0015742	alpha-ketoglutarate transport	1	YALI0_B10736g	1	YALI0_B10736g	0.597296
0015744	succinate transport	1	YALI0_E34672g	1	YALI0_E34672g	0.597296
0015749	monosaccharide transport	1	YALI0_B21230g	1	YALI0_B21230g	0.597296
0015770	sucrose transport	1	YALI0_D15488g	1	YALI0_D15488g	0.597296
0015786	UDP-glucose transport	1	YALI0_E24959g	1	YALI0_E24959g	0.597296
0015803	branched-chain amino acid transport	1	YALI0_F30063g	1	YALI0_F30063g	0.597296
0015821	methionine transport	1	YALI0_F25795g	1	YALI0_F25795g	0.597296
0015825	L-serine transport	1	YALI0_B16060g	1	YALI0_B16060g	0.597296
0015849	organic acid transport	1	YALI0_F17996g	1	YALI0_F17996g	0.597296
0015856	cytosine transport	1	YALI0_F30569g	1	YALI0_F30569g	0.597296
0015858	nucleoside transport	1	YALI0_C23342g	1	YALI0_C23342g	0.597296
0015871	choline transport	1	YALI0_A18183g	1	YALI0_A18183g	0.597296
0015880	coenzyme A transport	1	YALI0_F15433g	1	YALI0_F15433g	0.597296
0015886	heme transport	1	YALI0_F16379g	1	YALI0_F16379g	0.597296
0015936	coenzyme A metabolic process	1	YALI0_E04807g	1	YALI0_E04807g	0.597296
0016036	cellular response to phosphate starvation	1	YALI0_F14597g	1	YALI0_F14597g	0.597296
0016071	mRNA metabolic process	1	YALI0_C13310g	1	YALI0_C13310g	0.597296
0016073	snRNA metabolic process	1	YALI0_B09053g	1	YALI0_B09053g	0.597296
0016078	tRNA catabolic process	1	YALI0_C23144g	1	YALI0_C23144g	0.597296
0016095	polyprenol catabolic process	1	YALI0_E07788g	1	YALI0_E07788g	0.597296
0016104	triterpenoid biosynthetic process	1	YALI0_F04378g	1	YALI0_F04378g	0.597296
0016121	carotene catabolic process	1	YALI0_C18029g	1	YALI0_C18029g	0.597296
0016239	positive regulation of macroautophagy	1	YALI0_B17842g	1	YALI0_B17842g	0.597296
0016479	negative regulation of transcription from RNA polymerase I promoter	1	YALI0_D26315g	1	YALI0_D26315g	0.597296
0017157	regulation of exocytosis	1	YALI0_F16577g	1	YALI0_F16577g	0.597296
0019222	regulation of metabolic process	1	YALI0_F20636g	1	YALI0_F20636g	0.597296
0019236	response to pheromone	1	YALI0_F11913g	1	YALI0_F11913g	0.597296
0019240	citrulline biosynthetic process	1	YALI0_D14894g	1	YALI0_D14894g	0.597296
0019265	glycine biosynthetic process, by transamination of glyoxylate	1	YALI0_E16643g	1	YALI0_E16643g	0.597296
0019280	L-methionine biosynthetic process from homoserine via O-acetyl-L-homoserine and cystathionine	1	YALI0_E12683g	1	YALI0_E12683g	0.597296
0019303	D-ribose catabolic process	1	YALI0_B14927g	1	YALI0_B14927g	0.597296
0019321	pentose metabolic process	1	YALI0_D15114g	1	YALI0_D15114g	0.597296
0019369	arachidonic acid metabolic process	1	YALI0_D23419g	1	YALI0_D23419g	0.597296
0019379	sulfate assimilation, phosphoadenylyl sulfate reduction by phosphoadenylyl-sulfate reductase (thioredoxin)	1	YALI0_B08140g	1	YALI0_B08140g	0.597296
0019448	L-cysteine catabolic process	1	YALI0_F11627g	1	YALI0_F11627g	0.597296
0019660	glycolytic fermentation	1	YALI0_E15488g	1	YALI0_E15488g	0.597296
0019676	ammonia assimilation cycle	1	YALI0_B19998g	1	YALI0_B19998g	0.597296
0019693	ribose phosphate metabolic process	1	YALI0_F26125g	1	YALI0_F26125g	0.597296
0022618	ribonucleoprotein complex assembly	1	YALI0_B11308g	1	YALI0_B11308g	0.597296
0030050	vesicle transport along actin filament	1	YALI0_E00176g	1	YALI0_E00176g	0.597296
0030091	protein repair	1	YALI0_C05533g	1	YALI0_C05533g	0.597296
0030245	cellulose catabolic process	1	YALI0_F01672g	1	YALI0_F01672g	0.597296
0030307	positive regulation of cell growth	1	YALI0_E06919g	1	YALI0_E06919g	0.597296
0030308	negative regulation of cell growth	1	YALI0_B10516g	1	YALI0_B10516g	0.597296
0030388	fructose 1,6-bisphosphate metabolic process	1	YALI0_A15972g	1	YALI0_A15972g	0.597296
0030447	filamentous growth	1	YALI0_D06039g	1	YALI0_D06039g	0.597296
0030705	cytoskeleton-dependent intracellular transport	1	YALI0_A11099g	1	YALI0_A11099g	0.597296
0030836	positive regulation of actin filament depolymerization	1	YALI0_B10516g	1	YALI0_B10516g	0.597296
0030837	negative regulation of actin filament polymerization	1	YALI0_E34687g	1	YALI0_E34687g	0.597296
0030847	termination of RNA polymerase II transcription, exosome-dependent	1	YALI0_D06776g	1	YALI0_D06776g	0.597296
0030951	establishment or maintenance of microtubule cytoskeleton polarity	1	YALI0_E28371g	1	YALI0_E28371g	0.597296
0030952	establishment or maintenance of cytoskeleton polarity	1	YALI0_F00836g	1	YALI0_F00836g	0.597296
0031032	actomyosin structure organization	1	YALI0_F12683g	1	YALI0_F12683g	0.597296
0031047	gene silencing by RNA	1	YALI0_B03960g	1	YALI0_B03960g	0.597296
0031055	chromatin remodeling at centromere	1	YALI0_D23969g	1	YALI0_D23969g	0.597296
0031110	regulation of microtubule polymerization or depolymerization	1	YALI0_A18227g	1	YALI0_A18227g	0.597296
0031116	positive regulation of microtubule polymerization	1	YALI0_B14487g	1	YALI0_B14487g	0.597296
0031138	negative regulation of conjugation with cellular fusion	1	YALI0_B10516g	1	YALI0_B10516g	0.597296
0031321	ascospore-type prospore assembly	1	YALI0_F09559g	1	YALI0_F09559g	0.597296
0031397	negative regulation of protein ubiquitination	1	YALI0_D05313g	1	YALI0_D05313g	0.597296
0031398	positive regulation of protein ubiquitination	1	YALI0_F26301g	1	YALI0_F26301g	0.597296
0031440	regulation of mRNA 3'-end processing	1	YALI0_B01224g	1	YALI0_B01224g	0.597296
0031460	glycine betaine transport	1	YALI0_A18183g	1	YALI0_A18183g	0.597296
0031468	nuclear envelope reassembly	1	YALI0_E14927g	1	YALI0_E14927g	0.597296
0031503	protein complex localization	1	YALI0_F31009g	1	YALI0_F31009g	0.597296
0031564	transcription antitermination	1	YALI0_B01224g	1	YALI0_B01224g	0.597296
0031571	mitotic G1 DNA damage checkpoint	1	YALI0_D17732g	1	YALI0_D17732g	0.597296
0031619	homologous chromosome orientation involved in meiotic metaphase I plate congression	1	YALI0_D26015g	1	YALI0_D26015g	0.597296
0031638	zymogen activation	1	YALI0_A18810g	1	YALI0_A18810g	0.597296
0031990	mRNA export from nucleus in response to heat stress	1	YALI0_C22253g	1	YALI0_C22253g	0.597296
0031991	regulation of actomyosin contractile ring contraction	1	YALI0_F13673g	1	YALI0_F13673g	0.597296
0031998	regulation of fatty acid beta-oxidation	1	YALI0_E28743g	1	YALI0_E28743g	0.597296
0032005	signal transduction involved in conjugation with cellular fusion	1	YALI0_E08756g	1	YALI0_E08756g	0.597296
0032008	positive regulation of TOR signaling	1	YALI0_B17842g	1	YALI0_B17842g	0.597296
0032043	mitochondrial DNA catabolic process	1	YALI0_F19404g	1	YALI0_F19404g	0.597296
0032057	negative regulation of translational initiation in response to stress	1	YALI0_B14949g	1	YALI0_B14949g	0.597296
0032065	cortical protein anchoring	1	YALI0_B09383g	1	YALI0_B09383g	0.597296
0032120	ascospore-type prospore membrane assembly	1	YALI0_F09559g	1	YALI0_F09559g	0.597296
0032211	negative regulation of telomere maintenance via telomerase	1	YALI0_B12892g	1	YALI0_B12892g	0.597296
0032212	positive regulation of telomere maintenance via telomerase	1	YALI0_D00429g	1	YALI0_D00429g	0.597296
0032218	riboflavin transport	1	YALI0_B04004g	1	YALI0_B04004g	0.597296
0032272	negative regulation of protein polymerization	1	YALI0_D16709g	1	YALI0_D16709g	0.597296
0032434	regulation of proteasomal ubiquitin-dependent protein catabolic process	1	YALI0_F09812g	1	YALI0_F09812g	0.597296
0032435	negative regulation of proteasomal ubiquitin-dependent protein catabolic process	1	YALI0_D05313g	1	YALI0_D05313g	0.597296
0032446	protein modification by small protein conjugation	1	YALI0_D23386g	1	YALI0_D23386g	0.597296
0032467	positive regulation of cytokinesis	1	YALI0_E16038g	1	YALI0_E16038g	0.597296
0032878	regulation of establishment or maintenance of cell polarity	1	YALI0_F27643g	1	YALI0_F27643g	0.597296
0032955	regulation of barrier septum assembly	1	YALI0_F13673g	1	YALI0_F13673g	0.597296
0032975	amino acid transmembrane import into vacuole	1	YALI0_D11836g	1	YALI0_D11836g	0.597296
0033014	tetrapyrrole biosynthetic process	1	YALI0_F20790g	1	YALI0_F20790g	0.597296
0033036	macromolecule localization	1	YALI0_D08294g	1	YALI0_D08294g	0.597296
0033120	positive regulation of RNA splicing	1	YALI0_A02871g	1	YALI0_A02871g	0.597296
0033316	meiotic spindle assembly checkpoint	1	YALI0_F07557g	1	YALI0_F07557g	0.597296
0033320	UDP-D-xylose biosynthetic process	1	YALI0_D05335g	1	YALI0_D05335g	0.597296
0033387	putrescine biosynthetic process from ornithine	1	YALI0_B11330g	1	YALI0_B11330g	0.597296
0033619	membrane protein proteolysis	1	YALI0_C04818g	1	YALI0_C04818g	0.597296
0033859	furaldehyde metabolic process	1	YALI0_F09603g	1	YALI0_F09603g	0.597296
0034088	maintenance of mitotic sister chromatid cohesion	1	YALI0_C19217g	1	YALI0_C19217g	0.597296
0034213	quinolinate catabolic process	1	YALI0_E07073g	1	YALI0_E07073g	0.597296
0034227	tRNA thio-modification	1	YALI0_C19041g	1	YALI0_C19041g	0.597296
0034229	ethanolamine transport	1	YALI0_A18183g	1	YALI0_A18183g	0.597296
0034258	nicotinamide riboside transport	1	YALI0_C23342g	1	YALI0_C23342g	0.597296
0034463	90S preribosome assembly	1	YALI0_E30217g	1	YALI0_E30217g	0.597296
0034488	basic amino acid transmembrane export from vacuole	1	YALI0_D02046g	1	YALI0_D02046g	0.597296
0034490	basic amino acid transmembrane import into vacuole	1	YALI0_F23023g	1	YALI0_F23023g	0.597296
0034498	early endosome to Golgi transport	1	YALI0_B22726g	1	YALI0_B22726g	0.597296
0034514	mitochondrial unfolded protein response	1	YALI0_F02805g	1	YALI0_F02805g	0.597296
0034517	ribophagy	1	YALI0_D11132g	1	YALI0_D11132g	0.597296
0034643	establishment of mitochondrion localization, microtubule-mediated	1	YALI0_F16379g	1	YALI0_F16379g	0.597296
0034654	nucleobase-containing compound biosynthetic process	1	YALI0_F23463g	1	YALI0_F23463g	0.597296
0034659	isopropylmalate transport	1	YALI0_E04048g	1	YALI0_E04048g	0.597296
0035024	negative regulation of Rho protein signal transduction	1	YALI0_D13684g	1	YALI0_D13684g	0.597296
0035268	protein mannosylation	1	YALI0_A13585g	1	YALI0_A13585g	0.597296
0035336	long-chain fatty-acyl-CoA metabolic process	1	YALI0_D17864g	1	YALI0_D17864g	0.597296
0035348	acetyl-CoA transmembrane transport	1	YALI0_E26983g	1	YALI0_E26983g	0.597296
0035349	coenzyme A transmembrane transport	1	YALI0_A20944g	1	YALI0_A20944g	0.597296
0035372	protein localization to microtubule	1	YALI0_A18227g	1	YALI0_A18227g	0.597296
0035445	borate transmembrane transport	1	YALI0_E29645g	1	YALI0_E29645g	0.597296
0035461	vitamin transmembrane transport	1	YALI0_D07392g	1	YALI0_D07392g	0.597296
0035543	positive regulation of SNARE complex assembly	1	YALI0_D20416g	1	YALI0_D20416g	0.597296
0035627	ceramide transport	1	YALI0_F18898g	1	YALI0_F18898g	0.597296
0035719	tRNA import into nucleus	1	YALI0_D01133g	1	YALI0_D01133g	0.597296
0035865	cellular response to potassium ion	1	YALI0_D08514g	1	YALI0_D08514g	0.597296
0036267	invasive filamentous growth	1	YALI0_F16665g	1	YALI0_F16665g	0.597296
0036298	recombinational interstrand cross-link repair	1	YALI0_F15477g	1	YALI0_F15477g	0.597296
0036498	IRE1-mediated unfolded protein response	1	YALI0_A14839g	1	YALI0_A14839g	0.597296
0038066	p38MAPK cascade	1	YALI0_A05247g	1	YALI0_A05247g	0.597296
0040031	snRNA modification	1	YALI0_B09053g	1	YALI0_B09053g	0.597296
0042149	cellular response to glucose starvation	1	YALI0_B16808g	1	YALI0_B16808g	0.597296
0042167	heme catabolic process	1	YALI0_D25278g	1	YALI0_D25278g	0.597296
0042304	regulation of fatty acid biosynthetic process	1	YALI0_A14542g	1	YALI0_A14542g	0.597296
0042307	positive regulation of protein import into nucleus	1	YALI0_E08756g	1	YALI0_E08756g	0.597296
0042559	pteridine-containing compound biosynthetic process	1	YALI0_A10310g	1	YALI0_A10310g	0.597296
0042726	flavin-containing compound metabolic process	1	YALI0_B04092g	1	YALI0_B04092g	0.597296
0042743	hydrogen peroxide metabolic process	1	YALI0_D20768g	1	YALI0_D20768g	0.597296
0042759	long-chain fatty acid biosynthetic process	1	YALI0_B19382g	1	YALI0_B19382g	0.597296
0042773	ATP synthesis coupled electron transport	1	YALI0_D05467g	1	YALI0_D05467g	0.597296
0042791	5S class rRNA transcription from RNA polymerase III type 1 promoter	1	YALI0_C22231g	1	YALI0_C22231g	0.597296
0042819	vitamin B6 biosynthetic process	1	YALI0_C24255g	1	YALI0_C24255g	0.597296
0042853	L-alanine catabolic process	1	YALI0_D06325g	1	YALI0_D06325g	0.597296
0042883	cysteine transport	1	YALI0_F25795g	1	YALI0_F25795g	0.597296
0042998	positive regulation of Golgi to plasma membrane protein transport	1	YALI0_B02376g	1	YALI0_B02376g	0.597296
0043065	positive regulation of apoptotic process	1	YALI0_A05533g	1	YALI0_A05533g	0.597296
0043066	negative regulation of apoptotic process	1	YALI0_A19646g	1	YALI0_A19646g	0.597296
0043144	snoRNA processing	1	YALI0_C23144g	1	YALI0_C23144g	0.597296
0043200	response to amino acid	1	YALI0_E04400g	1	YALI0_E04400g	0.597296
0043461	proton-transporting ATP synthase complex assembly	1	YALI0_C19448g	1	YALI0_C19448g	0.597296
0043484	regulation of RNA splicing	1	YALI0_C04587g	1	YALI0_C04587g	0.597296
0043491	protein kinase B signaling	1	YALI0_C11033g	1	YALI0_C11033g	0.597296
0043504	mitochondrial DNA repair	1	YALI0_B10197g	1	YALI0_B10197g	0.597296
0043628	ncRNA 3'-end processing	1	YALI0_E03630g	1	YALI0_E03630g	0.597296
0043633	polyadenylation-dependent RNA catabolic process	1	YALI0_A17292g	1	YALI0_A17292g	0.597296
0043634	polyadenylation-dependent ncRNA catabolic process	1	YALI0_F30525g	1	YALI0_F30525g	0.597296
0044208	'de novo' AMP biosynthetic process	1	YALI0_B17402g	1	YALI0_B17402g	0.597296
0044209	AMP salvage	1	YALI0_F23463g	1	YALI0_F23463g	0.597296
0044273	sulfur compound catabolic process	1	YALI0_F22825g	1	YALI0_F22825g	0.597296
0044539	long-chain fatty acid import	1	YALI0_E16016g	1	YALI0_E16016g	0.597296
0044550	secondary metabolite biosynthetic process	1	YALI0_F18678g	1	YALI0_F18678g	0.597296
0044773	mitotic DNA damage checkpoint	1	YALI0_E13750g	1	YALI0_E13750g	0.597296
0044878	mitotic cytokinesis checkpoint	1	YALI0_E16038g	1	YALI0_E16038g	0.597296
0045004	DNA replication proofreading	1	YALI0_A08426g	1	YALI0_A08426g	0.597296
0045033	peroxisome inheritance	1	YALI0_F31229g	1	YALI0_F31229g	0.597296
0045143	homologous chromosome segregation	1	YALI0_D26015g	1	YALI0_D26015g	0.597296
0045337	farnesyl diphosphate biosynthetic process	1	YALI0_E05753g	1	YALI0_E05753g	0.597296
0045471	response to ethanol	1	YALI0_C07700g	1	YALI0_C07700g	0.597296
0045719	negative regulation of glycogen biosynthetic process	1	YALI0_F03542g	1	YALI0_F03542g	0.597296
0045722	positive regulation of gluconeogenesis	1	YALI0_E10087g	1	YALI0_E10087g	0.597296
0045739	positive regulation of DNA repair	1	YALI0_D10571g	1	YALI0_D10571g	0.597296
0045740	positive regulation of DNA replication	1	YALI0_D10571g	1	YALI0_D10571g	0.597296
0045793	positive regulation of cell size	1	YALI0_D26015g	1	YALI0_D26015g	0.597296
0045807	positive regulation of endocytosis	1	YALI0_C00891g	1	YALI0_C00891g	0.597296
0045814	negative regulation of gene expression, epigenetic	1	YALI0_E18678g	1	YALI0_E18678g	0.597296
0045815	positive regulation of gene expression, epigenetic	1	YALI0_F23397g	1	YALI0_F23397g	0.597296
0045835	negative regulation of meiotic nuclear division	1	YALI0_C10230g	1	YALI0_C10230g	0.597296
0045836	positive regulation of meiotic nuclear division	1	YALI0_C10230g	1	YALI0_C10230g	0.597296
0045841	negative regulation of mitotic metaphase/anaphase transition	1	YALI0_A10879g	1	YALI0_A10879g	0.597296
0045901	positive regulation of translational elongation	1	YALI0_C06886g	1	YALI0_C06886g	0.597296
0045905	positive regulation of translational termination	1	YALI0_C06886g	1	YALI0_C06886g	0.597296
0045921	positive regulation of exocytosis	1	YALI0_F17270g	1	YALI0_F17270g	0.597296
0045945	positive regulation of transcription from RNA polymerase III promoter	1	YALI0_D14542g	1	YALI0_D14542g	0.597296
0045951	positive regulation of mitotic recombination	1	YALI0_F20746g	1	YALI0_F20746g	0.597296
0046039	GTP metabolic process	1	YALI0_F26521g	1	YALI0_F26521g	0.597296
0046041	ITP metabolic process	1	YALI0_F26521g	1	YALI0_F26521g	0.597296
0046084	adenine biosynthetic process	1	YALI0_D03069g	1	YALI0_D03069g	0.597296
0046166	glyceraldehyde-3-phosphate biosynthetic process	1	YALI0_F01584g	1	YALI0_F01584g	0.597296
0046167	glycerol-3-phosphate biosynthetic process	1	YALI0_F00484g	1	YALI0_F00484g	0.597296
0046188	methane catabolic process	1	YALI0_B14014g	1	YALI0_B14014g	0.597296
0046340	diacylglycerol catabolic process	1	YALI0_D23419g	1	YALI0_D23419g	0.597296
0046354	mannan biosynthetic process	1	YALI0_A13585g	1	YALI0_A13585g	0.597296
0046417	chorismate metabolic process	1	YALI0_E17479g	1	YALI0_E17479g	0.597296
0046514	ceramide catabolic process	1	YALI0_D20262g	1	YALI0_D20262g	0.597296
0046580	negative regulation of Ras protein signal transduction	1	YALI0_E09086g	1	YALI0_E09086g	0.597296
0046677	response to antibiotic	1	YALI0_C04796g	1	YALI0_C04796g	0.597296
0046713	borate transport	1	YALI0_E29645g	1	YALI0_E29645g	0.597296
0046785	microtubule polymerization	1	YALI0_E28371g	1	YALI0_E28371g	0.597296
0046938	phytochelatin biosynthetic process	1	YALI0_A18810g	1	YALI0_A18810g	0.597296
0046949	fatty-acyl-CoA biosynthetic process	1	YALI0_F23749g	1	YALI0_F23749g	0.597296
0046950	cellular ketone body metabolic process	1	YALI0_F26587g	1	YALI0_F26587g	0.597296
0046952	ketone body catabolic process	1	YALI0_F26587g	1	YALI0_F26587g	0.597296
0047484	regulation of response to osmotic stress	1	YALI0_D14542g	1	YALI0_D14542g	0.597296
0048026	positive regulation of mRNA splicing, via spliceosome	1	YALI0_C04587g	1	YALI0_C04587g	0.597296
0048194	Golgi vesicle budding	1	YALI0_D03575g	1	YALI0_D03575g	0.597296
0048211	Golgi vesicle docking	1	YALI0_F02387g	1	YALI0_F02387g	0.597296
0048219	inter-Golgi cisterna vesicle-mediated transport	1	YALI0_D23353g	1	YALI0_D23353g	0.597296
0048254	snoRNA localization	1	YALI0_E11363g	1	YALI0_E11363g	0.597296
0050714	positive regulation of protein secretion	1	YALI0_B02376g	1	YALI0_B02376g	0.597296
0050801	ion homeostasis	1	YALI0_E29645g	1	YALI0_E29645g	0.597296
0050850	positive regulation of calcium-mediated signaling	1	YALI0_B02816g	1	YALI0_B02816g	0.597296
0050992	dimethylallyl diphosphate biosynthetic process	1	YALI0_F04015g	1	YALI0_F04015g	0.597296
0051016	barbed-end actin filament capping	1	YALI0_E34687g	1	YALI0_E34687g	0.597296
0051031	tRNA transport	1	YALI0_D01133g	1	YALI0_D01133g	0.597296
0051054	positive regulation of DNA metabolic process	1	YALI0_D10571g	1	YALI0_D10571g	0.597296
0051056	regulation of small GTPase mediated signal transduction	1	YALI0_E07095g	1	YALI0_E07095g	0.597296
0051180	vitamin transport	1	YALI0_D07392g	1	YALI0_D07392g	0.597296
0051220	cytoplasmic sequestering of protein	1	YALI0_F13805g	1	YALI0_F13805g	0.597296
0051228	mitotic spindle disassembly	1	YALI0_F12155g	1	YALI0_F12155g	0.597296
0051246	regulation of protein metabolic process	1	YALI0_B14949g	1	YALI0_B14949g	0.597296
0051292	nuclear pore complex assembly	1	YALI0_D07700g	1	YALI0_D07700g	0.597296
0051293	establishment of spindle localization	1	YALI0_E00792g	1	YALI0_E00792g	0.597296
0051365	cellular response to potassium ion starvation	1	YALI0_D11968g	1	YALI0_D11968g	0.597296
0051383	kinetochore organization	1	YALI0_A10945g	1	YALI0_A10945g	0.597296
0051403	stress-activated MAPK cascade	1	YALI0_A05247g	1	YALI0_A05247g	0.597296
0051453	regulation of intracellular pH	1	YALI0_B22066g	1	YALI0_B22066g	0.597296
0051457	maintenance of protein location in nucleus	1	YALI0_B14355g	1	YALI0_B14355g	0.597296
0051503	adenine nucleotide transport	1	YALI0_F01430g	1	YALI0_F01430g	0.597296
0051516	regulation of bipolar cell growth	1	YALI0_B13464g	1	YALI0_B13464g	0.597296
0051601	exocyst localization	1	YALI0_D08492g	1	YALI0_D08492g	0.597296
0051607	defense response to virus	1	YALI0_D05071g	1	YALI0_D05071g	0.597296
0051646	mitochondrion localization	1	YALI0_F08899g	1	YALI0_F08899g	0.597296
0051728	cell cycle switching, mitotic to meiotic cell cycle	1	YALI0_A19712g	1	YALI0_A19712g	0.597296
0051764	actin crosslink formation	1	YALI0_F07601g	1	YALI0_F07601g	0.597296
0051792	medium-chain fatty acid biosynthetic process	1	YALI0_B18854g	1	YALI0_B18854g	0.597296
0051793	medium-chain fatty acid catabolic process	1	YALI0_B18854g	1	YALI0_B18854g	0.597296
0051865	protein autoubiquitination	1	YALI0_D11528g	1	YALI0_D11528g	0.597296
0051881	regulation of mitochondrial membrane potential	1	YALI0_F05500g	1	YALI0_F05500g	0.597296
0051896	regulation of protein kinase B signaling	1	YALI0_C11033g	1	YALI0_C11033g	0.597296
0051984	positive regulation of chromosome segregation	1	YALI0_D20966g	1	YALI0_D20966g	0.597296
0055064	chloride ion homeostasis	1	YALI0_B04378g	1	YALI0_B04378g	0.597296
0055075	potassium ion homeostasis	1	YALI0_B04378g	1	YALI0_B04378g	0.597296
0055092	sterol homeostasis	1	YALI0_F21967g	1	YALI0_F21967g	0.597296
0060211	regulation of nuclear-transcribed mRNA poly(A) tail shortening	1	YALI0_F09746g	1	YALI0_F09746g	0.597296
0060213	positive regulation of nuclear-transcribed mRNA poly(A) tail shortening	1	YALI0_D11627g	1	YALI0_D11627g	0.597296
0060963	positive regulation of ribosomal protein gene transcription from RNA polymerase II promoter	1	YALI0_D14542g	1	YALI0_D14542g	0.597296
0061157	mRNA destabilization	1	YALI0_C23144g	1	YALI0_C23144g	0.597296
0061186	negative regulation of chromatin silencing at silent mating-type cassette	1	YALI0_D26315g	1	YALI0_D26315g	0.597296
0061245	establishment or maintenance of bipolar cell polarity	1	YALI0_D21725g	1	YALI0_D21725g	0.597296
0061504	cyclic threonylcarbamoyladenosine biosynthetic process	1	YALI0_F19800g	1	YALI0_F19800g	0.597296
0061610	glycerol to glycerone phosphate metabolic process	1	YALI0_F09273g	1	YALI0_F09273g	0.597296
0061780	mitotic cohesin loading	1	YALI0_A14707g	1	YALI0_A14707g	0.597296
0062026	-	1	YALI0_A00330g	1	YALI0_A00330g	0.597296
0062038	-	1	YALI0_E08756g	1	YALI0_E08756g	0.597296
0070059	intrinsic apoptotic signaling pathway in response to endoplasmic reticulum stress	1	YALI0_A14839g	1	YALI0_A14839g	0.597296
0070143	mitochondrial alanyl-tRNA aminoacylation	1	YALI0_B04180g	1	YALI0_B04180g	0.597296
0070146	mitochondrial aspartyl-tRNA aminoacylation	1	YALI0_F26433g	1	YALI0_F26433g	0.597296
0070150	mitochondrial glycyl-tRNA aminoacylation	1	YALI0_E14597g	1	YALI0_E14597g	0.597296
0070154	mitochondrial lysyl-tRNA aminoacylation	1	YALI0_D23639g	1	YALI0_D23639g	0.597296
0070156	mitochondrial phenylalanyl-tRNA aminoacylation	1	YALI0_C18535g	1	YALI0_C18535g	0.597296
0070158	mitochondrial seryl-tRNA aminoacylation	1	YALI0_B05918g	1	YALI0_B05918g	0.597296
0070159	mitochondrial threonyl-tRNA aminoacylation	1	YALI0_A09427g	1	YALI0_A09427g	0.597296
0070183	mitochondrial tryptophanyl-tRNA aminoacylation	1	YALI0_C18425g	1	YALI0_C18425g	0.597296
0070194	synaptonemal complex disassembly	1	YALI0_D26015g	1	YALI0_D26015g	0.597296
0070212	protein poly-ADP-ribosylation	1	YALI0_C17061g	1	YALI0_C17061g	0.597296
0070314	G1 to G0 transition	1	YALI0_D11132g	1	YALI0_D11132g	0.597296
0070372	regulation of ERK1 and ERK2 cascade	1	YALI0_A00330g	1	YALI0_A00330g	0.597296
0070479	nuclear-transcribed mRNA catabolic process, 5'-3' exonucleolytic nonsense-mediated decay	1	YALI0_C23144g	1	YALI0_C23144g	0.597296
0070485	dehydro-D-arabinono-1,4-lactone biosynthetic process	1	YALI0_F30811g	1	YALI0_F30811g	0.597296
0070507	regulation of microtubule cytoskeleton organization	1	YALI0_B13464g	1	YALI0_B13464g	0.597296
0070631	spindle pole body localization	1	YALI0_F02409g	1	YALI0_F02409g	0.597296
0070873	regulation of glycogen metabolic process	1	YALI0_A08077g	1	YALI0_A08077g	0.597296
0070899	mitochondrial tRNA wobble uridine modification	1	YALI0_E06941g	1	YALI0_E06941g	0.597296
0070903	mitochondrial tRNA thio-modification	1	YALI0_C19041g	1	YALI0_C19041g	0.597296
0071027	nuclear RNA surveillance	1	YALI0_D06776g	1	YALI0_D06776g	0.597296
0071040	nuclear polyadenylation-dependent antisense transcript catabolic process	1	YALI0_E04444g	1	YALI0_E04444g	0.597296
0071044	histone mRNA catabolic process	1	YALI0_E04444g	1	YALI0_E04444g	0.597296
0071169	establishment of protein localization to chromatin	1	YALI0_A14707g	1	YALI0_A14707g	0.597296
0071277	cellular response to calcium ion	1	YALI0_D08514g	1	YALI0_D08514g	0.597296
0071454	cellular response to anoxia	1	YALI0_B16060g	1	YALI0_B16060g	0.597296
0071456	cellular response to hypoxia	1	YALI0_B21098g	1	YALI0_B21098g	0.597296
0071466	cellular response to xenobiotic stimulus	1	YALI0_E10087g	1	YALI0_E10087g	0.597296
0071469	cellular response to alkaline pH	1	YALI0_F31119g	1	YALI0_F31119g	0.597296
0071470	cellular response to osmotic stress	1	YALI0_F14443g	1	YALI0_F14443g	0.597296
0071479	cellular response to ionizing radiation	1	YALI0_F00594g	1	YALI0_F00594g	0.597296
0071520	actomyosin contractile ring assembly actin filament bundle convergence	1	YALI0_F07601g	1	YALI0_F07601g	0.597296
0071574	protein localization to medial cortex	1	YALI0_D01199g	1	YALI0_D01199g	0.597296
0071578	zinc II ion transmembrane import	1	YALI0_F21659g	1	YALI0_F21659g	0.597296
0071596	ubiquitin-dependent protein catabolic process via the N-end rule pathway	1	YALI0_B03718g	1	YALI0_B03718g	0.597296
0071763	nuclear membrane organization	1	YALI0_E11539g	1	YALI0_E11539g	0.597296
0071788	endoplasmic reticulum tubular network maintenance	1	YALI0_A10549g	1	YALI0_A10549g	0.597296
0071951	conversion of methionyl-tRNA to N-formyl-methionyl-tRNA	1	YALI0_F06820g	1	YALI0_F06820g	0.597296
0072318	clathrin coat disassembly	1	YALI0_B12408g	1	YALI0_B12408g	0.597296
0072479	response to mitotic cell cycle spindle assembly checkpoint signaling	1	YALI0_E16038g	1	YALI0_E16038g	0.597296
0072522	purine-containing compound biosynthetic process	1	YALI0_D03069g	1	YALI0_D03069g	0.597296
0072527	pyrimidine-containing compound metabolic process	1	YALI0_D17072g	1	YALI0_D17072g	0.597296
0072593	reactive oxygen species metabolic process	1	YALI0_B08921g	1	YALI0_B08921g	0.597296
0072657	protein localization to membrane	1	YALI0_E12221g	1	YALI0_E12221g	0.597296
0072663	establishment of protein localization to peroxisome	1	YALI0_F18480g	1	YALI0_F18480g	0.597296
0072670	mitochondrial tRNA threonylcarbamoyladenosine modification	1	YALI0_D07920g	1	YALI0_D07920g	0.597296
0075297	negative regulation of ascospore formation	1	YALI0_B15180g	1	YALI0_B15180g	0.597296
0080120	CAAX-box protein maturation	1	YALI0_F07359g	1	YALI0_F07359g	0.597296
0080121	AMP transport	1	YALI0_A20944g	1	YALI0_A20944g	0.597296
0089707	L-lysine transmembrane export from vacuole	1	YALI0_E10637g	1	YALI0_E10637g	0.597296
0089708	L-histidine transmembrane export from vacuole	1	YALI0_E10637g	1	YALI0_E10637g	0.597296
0090029	negative regulation of pheromone-dependent signal transduction involved in conjugation with cellular fusion	1	YALI0_E29307g	1	YALI0_E29307g	0.597296
0090141	positive regulation of mitochondrial fission	1	YALI0_B10516g	1	YALI0_B10516g	0.597296
0090149	mitochondrial membrane fission	1	YALI0_F16379g	1	YALI0_F16379g	0.597296
0090153	regulation of sphingolipid biosynthetic process	1	YALI0_D14542g	1	YALI0_D14542g	0.597296
0090180	positive regulation of thiamine biosynthetic process	1	YALI0_D10131g	1	YALI0_D10131g	0.597296
0090306	spindle assembly involved in meiosis	1	YALI0_D26015g	1	YALI0_D26015g	0.597296
0090463	lysine homeostasis	1	YALI0_A09900g	1	YALI0_A09900g	0.597296
0090464	histidine homeostasis	1	YALI0_A09900g	1	YALI0_A09900g	0.597296
0090465	arginine homeostasis	1	YALI0_A09900g	1	YALI0_A09900g	0.597296
0090481	pyrimidine nucleotide-sugar transmembrane transport	1	YALI0_F23089g	1	YALI0_F23089g	0.597296
0090514	L-tyrosine transmembrane import into vacuole	1	YALI0_D11836g	1	YALI0_D11836g	0.597296
0090515	L-glutamate transmembrane import into vacuole	1	YALI0_D11836g	1	YALI0_D11836g	0.597296
0090516	L-serine transmembrane import into vacuole	1	YALI0_D11836g	1	YALI0_D11836g	0.597296
0090517	L-lysine transmembrane import into vacuole	1	YALI0_D11836g	1	YALI0_D11836g	0.597296
0090518	L-arginine transmembrane import into vacuole	1	YALI0_D11836g	1	YALI0_D11836g	0.597296
0097046	replication fork progression beyond termination site	1	YALI0_D23969g	1	YALI0_D23969g	0.597296
0097054	L-glutamate biosynthetic process	1	YALI0_B19998g	1	YALI0_B19998g	0.597296
0097359	UDP-glucosylation	1	YALI0_C12661g	1	YALI0_C12661g	0.597296
0097466	glycoprotein ERAD pathway	1	YALI0_D12925g	1	YALI0_D12925g	0.597296
0097510	base-excision repair, AP site formation via deaminated base removal	1	YALI0_D04158g	1	YALI0_D04158g	0.597296
0097624	UDP-galactose transmembrane import into Golgi lumen	1	YALI0_F23089g	1	YALI0_F23089g	0.597296
0097753	-	1	YALI0_F16379g	1	YALI0_F16379g	0.597296
0098841	protein localization to cell division site after cytokinesis	1	YALI0_B14487g	1	YALI0_B14487g	0.597296
0098863	nuclear migration by microtubule mediated pushing forces	1	YALI0_E19360g	1	YALI0_E19360g	0.597296
0099116	-	1	YALI0_E09823g	1	YALI0_E09823g	0.597296
0106300	-	1	YALI0_F28523g	1	YALI0_F28523g	0.597296
0110031	-	1	YALI0_F01716g	1	YALI0_F01716g	0.597296
0110032	-	1	YALI0_C06460g	1	YALI0_C06460g	0.597296
0110051	-	1	YALI0_D11308g	1	YALI0_D11308g	0.597296
0110083	-	1	YALI0_D26015g	1	YALI0_D26015g	0.597296
0110155	-	1	YALI0_C23144g	1	YALI0_C23144g	0.597296
0110156	-	1	YALI0_F31141g	1	YALI0_F31141g	0.597296
0110162	-	1	YALI0_B13464g	1	YALI0_B13464g	0.597296
0120271	-	1	YALI0_F02101g	1	YALI0_F02101g	0.597296
0140013	-	1	YALI0_B15180g	1	YALI0_B15180g	0.597296
0140053	-	1	YALI0_B01320g	1	YALI0_B01320g	0.597296
0140278	-	1	YALI0_D11088g	1	YALI0_D11088g	0.597296
0140300	-	1	YALI0_B16060g	1	YALI0_B16060g	0.597296
0140504	-	1	YALI0_B02376g	1	YALI0_B02376g	0.597296
0140569	-	1	YALI0_F21967g	1	YALI0_F21967g	0.597296
0140570	-	1	YALI0_C23749g	1	YALI0_C23749g	0.597296
0140572	-	1	YALI0_F16379g	1	YALI0_F16379g	0.597296
0140746	-	1	YALI0_D12210g	1	YALI0_D12210g	0.597296
0140861	-	1	YALI0_C02057g	1	YALI0_C02057g	0.597296
0170034	-	1	YALI0_B01364g	1	YALI0_B01364g	0.597296
0170038	-	1	YALI0_B01364g	1	YALI0_B01364g	0.597296
0180010	-	1	YALI0_F28039g	1	YALI0_F28039g	0.597296
1900036	positive regulation of cellular response to heat	1	YALI0_C03355g	1	YALI0_C03355g	0.597296
1900087	positive regulation of G1/S transition of mitotic cell cycle	1	YALI0_B19206g	1	YALI0_B19206g	0.597296
1900103	positive regulation of endoplasmic reticulum unfolded protein response	1	YALI0_D12925g	1	YALI0_D12925g	0.597296
1900535	palmitic acid biosynthetic process	1	YALI0_B19382g	1	YALI0_B19382g	0.597296
1900749	(R)-carnitine transport	1	YALI0_A18183g	1	YALI0_A18183g	0.597296
1901006	ubiquinone-6 biosynthetic process	1	YALI0_E27764g	1	YALI0_E27764g	0.597296
1901264	carbohydrate derivative transport	1	YALI0_A20944g	1	YALI0_A20944g	0.597296
1901481	L-glutamate import involved in cellular response to nitrogen starvation	1	YALI0_D11836g	1	YALI0_D11836g	0.597296
1901482	L-lysine import involved in cellular response to nitrogen starvation	1	YALI0_D11836g	1	YALI0_D11836g	0.597296
1901494	regulation of cysteine metabolic process	1	YALI0_D14542g	1	YALI0_D14542g	0.597296
1901553	malonic acid transmembrane transport	1	YALI0_E04048g	1	YALI0_E04048g	0.597296
1901583	tetrapeptide transmembrane transport	1	YALI0_C22616g	1	YALI0_C22616g	0.597296
1901617	organic hydroxy compound biosynthetic process	1	YALI0_C24255g	1	YALI0_C24255g	0.597296
1901673	regulation of mitotic spindle assembly	1	YALI0_A13299g	1	YALI0_A13299g	0.597296
1901857	positive regulation of cellular respiration	1	YALI0_D24970g	1	YALI0_D24970g	0.597296
1901901	regulation of protein localization to cell division site involved in cytokinesis	1	YALI0_A08077g	1	YALI0_A08077g	0.597296
1901962	S-adenosyl-L-methionine transmembrane transport	1	YALI0_C19195g	1	YALI0_C19195g	0.597296
1901987	regulation of cell cycle phase transition	1	YALI0_B17006g	1	YALI0_B17006g	0.597296
1901991	negative regulation of mitotic cell cycle phase transition	1	YALI0_F07557g	1	YALI0_F07557g	0.597296
1902047	polyamine transmembrane transport	1	YALI0_F02959g	1	YALI0_F02959g	0.597296
1902270	(R)-carnitine transmembrane transport	1	YALI0_A18183g	1	YALI0_A18183g	0.597296
1902389	ceramide 1-phosphate transport	1	YALI0_F18898g	1	YALI0_F18898g	0.597296
1902413	negative regulation of mitotic cytokinesis	1	YALI0_B02816g	1	YALI0_B02816g	0.597296
1902440	protein localization to mitotic spindle pole body	1	YALI0_E16038g	1	YALI0_E16038g	0.597296
1902657	protein localization to prospore membrane	1	YALI0_D12540g	1	YALI0_D12540g	0.597296
1902751	positive regulation of cell cycle G2/M phase transition	1	YALI0_C06460g	1	YALI0_C06460g	0.597296
1902846	positive regulation of mitotic spindle elongation	1	YALI0_E16038g	1	YALI0_E16038g	0.597296
1902977	mitotic DNA replication preinitiation complex assembly	1	YALI0_B06369g	1	YALI0_B06369g	0.597296
1902979	mitotic DNA replication termination	1	YALI0_F06270g	1	YALI0_F06270g	0.597296
1903094	negative regulation of protein K48-linked deubiquitination	1	YALI0_D05313g	1	YALI0_D05313g	0.597296
1903138	negative regulation of MAPK cascade involved in cell wall organization or biogenesis	1	YALI0_E20031g	1	YALI0_E20031g	0.597296
1903259	exon-exon junction complex disassembly	1	YALI0_B01562g	1	YALI0_B01562g	0.597296
1903329	regulation of iron-sulfur cluster assembly	1	YALI0_C00891g	1	YALI0_C00891g	0.597296
1903353	regulation of nucleus organization	1	YALI0_D26015g	1	YALI0_D26015g	0.597296
1903373	positive regulation of endoplasmic reticulum tubular network organization	1	YALI0_A10549g	1	YALI0_A10549g	0.597296
1903457	lactate catabolic process	1	YALI0_E03212g	1	YALI0_E03212g	0.597296
1903459	mitotic DNA replication lagging strand elongation	1	YALI0_D10571g	1	YALI0_D10571g	0.597296
1903461	Okazaki fragment processing involved in mitotic DNA replication	1	YALI0_F01034g	1	YALI0_F01034g	0.597296
1903479	mitotic actomyosin contractile ring assembly actin filament organization	1	YALI0_B04488g	1	YALI0_B04488g	0.597296
1903501	positive regulation of mitotic actomyosin contractile ring assembly	1	YALI0_A08077g	1	YALI0_A08077g	0.597296
1903645	negative regulation of chaperone-mediated protein folding	1	YALI0_D13090g	1	YALI0_D13090g	0.597296
1903692	methionine import into cell	1	YALI0_F25795g	1	YALI0_F25795g	0.597296
1903753	negative regulation of p38MAPK cascade	1	YALI0_E20031g	1	YALI0_E20031g	0.597296
1903790	guanine nucleotide transmembrane transport	1	YALI0_C14498g	1	YALI0_C14498g	0.597296
1903825	organic acid transmembrane transport	1	YALI0_F17996g	1	YALI0_F17996g	0.597296
1903826	arginine transmembrane transport	1	YALI0_E10637g	1	YALI0_E10637g	0.597296
1904257	zinc II ion import across Golgi membrane	1	YALI0_C18359g	1	YALI0_C18359g	0.597296
1904287	positive regulation of protein-pyridoxal-5-phosphate linkage	1	YALI0_B04158g	1	YALI0_B04158g	0.597296
1904293	negative regulation of ERAD pathway	1	YALI0_D02871g	1	YALI0_D02871g	0.597296
1904380	endoplasmic reticulum mannose trimming	1	YALI0_D12925g	1	YALI0_D12925g	0.597296
1904679	myo-inositol import across plasma membrane	1	YALI0_F23903g	1	YALI0_F23903g	0.597296
1904689	negative regulation of cytoplasmic translational initiation	1	YALI0_D17732g	1	YALI0_D17732g	0.597296
1904749	regulation of protein localization to nucleolus	1	YALI0_D26015g	1	YALI0_D26015g	0.597296
1904828	positive regulation of hydrogen sulfide biosynthetic process	1	YALI0_D14542g	1	YALI0_D14542g	0.597296
1904902	ESCRT III complex assembly	1	YALI0_C10098g	1	YALI0_C10098g	0.597296
1905135	biotin import across plasma membrane	1	YALI0_C09823g	1	YALI0_C09823g	0.597296
1905560	negative regulation of kinetochore assembly	1	YALI0_F11869g	1	YALI0_F11869g	0.597296
1905561	positive regulation of kinetochore assembly	1	YALI0_D20966g	1	YALI0_D20966g	0.597296
1905665	positive regulation of calcium ion import across plasma membrane	1	YALI0_B02816g	1	YALI0_B02816g	0.597296
1905897	-	1	YALI0_D06039g	1	YALI0_D06039g	0.597296
1990180	mitochondrial tRNA 3'-end processing	1	YALI0_A13057g	1	YALI0_A13057g	0.597296
1990456	mitochondrion-ER tethering	1	YALI0_C07568g	1	YALI0_C07568g	0.597296
1990519	mitochondrial pyrimidine nucleotide import	1	YALI0_F05500g	1	YALI0_F05500g	0.597296
1990559	mitochondrial coenzyme A transmembrane transport	1	YALI0_F15433g	1	YALI0_F15433g	0.597296
1990571	meiotic centromere clustering	1	YALI0_D26015g	1	YALI0_D26015g	0.597296
1990573	potassium ion import across plasma membrane	1	YALI0_B17864g	1	YALI0_B17864g	0.597296
1990626	mitochondrial outer membrane fusion	1	YALI0_F08899g	1	YALI0_F08899g	0.597296
1990627	mitochondrial inner membrane fusion	1	YALI0_F08899g	1	YALI0_F08899g	0.597296
1990818	L-arginine transmembrane export from vacuole	1	YALI0_E10637g	1	YALI0_E10637g	0.597296
2000045	regulation of G1/S transition of mitotic cell cycle	1	YALI0_B19206g	1	YALI0_B19206g	0.597296
2000134	negative regulation of G1/S transition of mitotic cell cycle	1	YALI0_C04587g	1	YALI0_C04587g	0.597296
2000219	positive regulation of invasive growth in response to glucose limitation	1	YALI0_F23397g	1	YALI0_F23397g	0.597296
2000370	positive regulation of clathrin-dependent endocytosis	1	YALI0_A08077g	1	YALI0_A08077g	0.597296
2000601	positive regulation of Arp2/3 complex-mediated actin nucleation	1	YALI0_B17380g	1	YALI0_B17380g	0.597296
2000639	negative regulation of SREBP signaling pathway	1	YALI0_B21098g	1	YALI0_B21098g	0.597296
2000765	regulation of cytoplasmic translation	1	YALI0_E20031g	1	YALI0_E20031g	0.597296
2000779	regulation of double-strand break repair	1	YALI0_A17809g	1	YALI0_A17809g	0.597296
2000785	regulation of autophagosome assembly	1	YALI0_F02783g	1	YALI0_F02783g	0.597296
2000786	positive regulation of autophagosome assembly	1	YALI0_B02376g	1	YALI0_B02376g	0.597296
2000879	negative regulation of dipeptide transport	1	YALI0_A14542g	1	YALI0_A14542g	0.597296
2001125	negative regulation of translational frameshifting	1	YALI0_E20031g	1	YALI0_E20031g	0.597296
2001210	regulation of isopentenyl diphosphate biosynthetic process, mevalonate pathway	1	YALI0_F19052g	1	YALI0_F19052g	0.597296
2001243	negative regulation of intrinsic apoptotic signaling pathway	1	YALI0_D19822g	1	YALI0_D19822g	0.597296
2001247	positive regulation of phosphatidylcholine biosynthetic process	1	YALI0_C20141g	1	YALI0_C20141g	0.597296
2001295	malonyl-CoA biosynthetic process	1	YALI0_C11407g	1	YALI0_C11407g	0.597296
0042273	ribosomal large subunit biogenesis	27	YALI0_A03905g, YALI0_A12067g, YALI0_A17941g, YALI0_B00990g, YALI0_B08734g, YALI0_B10560g, YALI0_B21054g, YALI0_C01738g, YALI0_C08052g, YALI0_D12012g, YALI0_E00550g, YALI0_E02618g, YALI0_E05797g, YALI0_E06655g, YALI0_E21219g, YALI0_E24761g, YALI0_E27940g, YALI0_E31955g, YALI0_E34287g, YALI0_F04708g, YALI0_F17358g, YALI0_F17622g, YALI0_F18172g, YALI0_F18414g, YALI0_F21329g, YALI0_F31317g, YALI0_F31…	16	YALI0_A03905g, YALI0_A17941g, YALI0_B00990g, YALI0_B08734g, YALI0_B10560g, YALI0_B21054g, YALI0_C01738g, YALI0_C08052g, YALI0_D12012g, YALI0_E05797g, YALI0_E24761g, YALI0_F04708g, YALI0_F17358g, YALI0_F17622g, YALI0_F18172g, YALI0_F21329g	0.601838
0000027	ribosomal large subunit assembly	10	YALI0_A03905g, YALI0_A05181g, YALI0_A06479g, YALI0_B08338g, YALI0_B11880g, YALI0_C01738g, YALI0_C21956g, YALI0_E22352g, YALI0_F25531g, YALI0_F31317g	6	YALI0_A03905g, YALI0_A05181g, YALI0_A06479g, YALI0_B08338g, YALI0_B11880g, YALI0_C01738g	0.62642
0007005	mitochondrion organization	17	YALI0_B01386g, YALI0_B01694g, YALI0_B09471g, YALI0_B17314g, YALI0_B20482g, YALI0_D18590g, YALI0_E01144g, YALI0_E04719g, YALI0_E23826g, YALI0_E31405g, YALI0_E32813g, YALI0_F02805g, YALI0_F06791g, YALI0_F08899g, YALI0_F10615g, YALI0_F16379g, YALI0_F17226g	10	YALI0_B01386g, YALI0_B01694g, YALI0_B09471g, YALI0_D18590g, YALI0_E31405g, YALI0_F02805g, YALI0_F06791g, YALI0_F08899g, YALI0_F10615g, YALI0_F16379g	0.632014
0000076	DNA replication checkpoint	3	YALI0_A08077g, YALI0_E10747g, YALI0_F00594g	2	YALI0_A08077g, YALI0_F00594g	0.644136
0000256	allantoin catabolic process	3	YALI0_D18337g, YALI0_F06710g, YALI0_F23243g	2	YALI0_D18337g, YALI0_F06710g	0.644136
0000289	nuclear-transcribed mRNA poly(A) tail shortening	3	YALI0_B22968g, YALI0_E06435g, YALI0_F02101g	2	YALI0_E06435g, YALI0_F02101g	0.644136
0000479	endonucleolytic cleavage of tricistronic rRNA transcript (SSU-rRNA, 5.8S rRNA, LSU-rRNA)	3	YALI0_A05555g, YALI0_B08756g, YALI0_C21846g	2	YALI0_A05555g, YALI0_B08756g	0.644136
0000493	box H/ACA snoRNP assembly	3	YALI0_B10219g, YALI0_F20768g, YALI0_F22077g	2	YALI0_B10219g, YALI0_F22077g	0.644136
0001080	nitrogen catabolite activation of transcription from RNA polymerase II promoter	3	YALI0_D02783g, YALI0_E27742g, YALI0_F32065g	2	YALI0_D02783g, YALI0_F32065g	0.644136
0001407	glycerophosphodiester transport	3	YALI0_C16929g, YALI0_C16951g, YALI0_D08382g	2	YALI0_C16929g, YALI0_C16951g	0.644136
0002943	tRNA dihydrouridine synthesis	3	YALI0_B21516g, YALI0_E26059g, YALI0_F29205g	2	YALI0_B21516g, YALI0_E26059g	0.644136
0006030	chitin metabolic process	3	YALI0_B15510g, YALI0_C09680g, YALI0_E24673g	2	YALI0_C09680g, YALI0_E24673g	0.644136
0006103	2-oxoglutarate metabolic process	3	YALI0_D20768g, YALI0_E16929g, YALI0_E32494g	2	YALI0_D20768g, YALI0_E32494g	0.644136
0006264	mitochondrial DNA replication	3	YALI0_E28721g, YALI0_F15147g, YALI0_F19404g	2	YALI0_F15147g, YALI0_F19404g	0.644136
0006265	DNA topological change	3	YALI0_D23969g, YALI0_D26103g, YALI0_F22495g	2	YALI0_D23969g, YALI0_D26103g	0.644136
0006269	DNA replication, synthesis of RNA primer	3	YALI0_A12001g, YALI0_B11396g, YALI0_F04576g	2	YALI0_A12001g, YALI0_B11396g	0.644136
0006337	nucleosome disassembly	3	YALI0_B10934g, YALI0_B14487g, YALI0_F23397g	2	YALI0_B14487g, YALI0_F23397g	0.644136
0006513	protein monoubiquitination	3	YALI0_D11528g, YALI0_D26642g, YALI0_E29381g	2	YALI0_D11528g, YALI0_E29381g	0.644136
0006561	proline biosynthetic process	3	YALI0_A19206g, YALI0_B14399g, YALI0_E30481g	2	YALI0_A19206g, YALI0_E30481g	0.644136
0006564	L-serine biosynthetic process	3	YALI0_B20438g, YALI0_D20768g, YALI0_F06468g	2	YALI0_B20438g, YALI0_D20768g	0.644136
0006568	tryptophan metabolic process	3	YALI0_B07667g, YALI0_D11110g, YALI0_F24893g	2	YALI0_B07667g, YALI0_F24893g	0.644136
0006596	polyamine biosynthetic process	3	YALI0_B11330g, YALI0_E04763g, YALI0_E33143g	2	YALI0_B11330g, YALI0_E04763g	0.644136
0006620	posttranslational protein targeting to membrane	3	YALI0_A17985g, YALI0_B05808g, YALI0_C09328g	2	YALI0_A17985g, YALI0_C09328g	0.644136
0006657	CDP-choline pathway	3	YALI0_B09515g, YALI0_D18271g, YALI0_E16907g	2	YALI0_B09515g, YALI0_D18271g	0.644136
0006741	NADP biosynthetic process	3	YALI0_E17963g, YALI0_E23991g, YALI0_E27874g	2	YALI0_E17963g, YALI0_E27874g	0.644136
0006797	polyphosphate metabolic process	3	YALI0_B23408g, YALI0_E31064g, YALI0_F31119g	2	YALI0_B23408g, YALI0_F31119g	0.644136
0006816	calcium ion transport	3	YALI0_B09273g, YALI0_C07304g, YALI0_D04873g	2	YALI0_B09273g, YALI0_D04873g	0.644136
0006821	chloride transport	3	YALI0_A02959g, YALI0_C20053g, YALI0_E09015g	2	YALI0_C20053g, YALI0_E09015g	0.644136
0006829	zinc II ion transport	3	YALI0_B02552g, YALI0_C18359g, YALI0_D19008g	2	YALI0_B02552g, YALI0_C18359g	0.644136
0006833	water transport	3	YALI0_E05665g, YALI0_F00462g, YALI0_F01210g	2	YALI0_E05665g, YALI0_F00462g	0.644136
0006862	nucleotide transport	3	YALI0_A16863g, YALI0_E16478g, YALI0_F05500g	2	YALI0_E16478g, YALI0_F05500g	0.644136
0007091	metaphase/anaphase transition of mitotic cell cycle	3	YALI0_A19712g, YALI0_D16885g, YALI0_E04983g	2	YALI0_A19712g, YALI0_D16885g	0.644136
0007120	axial cellular bud site selection	3	YALI0_B07623g, YALI0_D11880g, YALI0_F23177g	2	YALI0_B07623g, YALI0_D11880g	0.644136
0008053	mitochondrial fusion	3	YALI0_B05852g, YALI0_F08899g, YALI0_F10659g	2	YALI0_B05852g, YALI0_F08899g	0.644136
0008295	spermidine biosynthetic process	3	YALI0_E04763g, YALI0_E20361g, YALI0_E33143g	2	YALI0_E04763g, YALI0_E20361g	0.644136
0008298	intracellular mRNA localization	3	YALI0_C22253g, YALI0_F04037g, YALI0_F13354g	2	YALI0_C22253g, YALI0_F04037g	0.644136
0009083	branched-chain amino acid catabolic process	3	YALI0_D08690g, YALI0_F02607g, YALI0_F05038g	2	YALI0_D08690g, YALI0_F05038g	0.644136
0009166	nucleotide catabolic process	3	YALI0_D13640g, YALI0_F16709g, YALI0_F26785g	2	YALI0_D13640g, YALI0_F16709g	0.644136
0010142	farnesyl diphosphate biosynthetic process, mevalonate pathway	3	YALI0_B16038g, YALI0_E06193g, YALI0_F30481g	2	YALI0_B16038g, YALI0_E06193g	0.644136
0010506	regulation of autophagy	3	YALI0_E06919g, YALI0_F11385g, YALI0_F27093g	2	YALI0_E06919g, YALI0_F27093g	0.644136
0015816	glycine transport	3	YALI0_E17457g, YALI0_E26785g, YALI0_E28270g	2	YALI0_E17457g, YALI0_E26785g	0.644136
0019287	isopentenyl diphosphate biosynthetic process, mevalonate pathway	3	YALI0_B16038g, YALI0_E06193g, YALI0_F05632g	2	YALI0_B16038g, YALI0_E06193g	0.644136
0019433	triglyceride catabolic process	3	YALI0_E05907g, YALI0_E17655g, YALI0_E31515g	2	YALI0_E05907g, YALI0_E17655g	0.644136
0019588	anaerobic glycerol catabolic process	3	YALI0_E20691g, YALI0_F01606g, YALI0_F09273g	2	YALI0_F01606g, YALI0_F09273g	0.644136
0019674	NAD metabolic process	3	YALI0_E17963g, YALI0_E23991g, YALI0_E27874g	2	YALI0_E17963g, YALI0_E27874g	0.644136
0019722	calcium-mediated signaling	3	YALI0_B05280g, YALI0_E10043g, YALI0_E28237g	2	YALI0_B05280g, YALI0_E10043g	0.644136
0030100	regulation of endocytosis	3	YALI0_B18788g, YALI0_D13706g, YALI0_F23529g	2	YALI0_B18788g, YALI0_F23529g	0.644136
0030866	cortical actin cytoskeleton organization	3	YALI0_A17127g, YALI0_B17380g, YALI0_F12331g	2	YALI0_A17127g, YALI0_B17380g	0.644136
0031030	negative regulation of septation initiation signaling	3	YALI0_A17853g, YALI0_E09911g, YALI0_F00836g	2	YALI0_A17853g, YALI0_F00836g	0.644136
0031031	positive regulation of septation initiation signaling	3	YALI0_D08580g, YALI0_D26015g, YALI0_E16038g	2	YALI0_D26015g, YALI0_E16038g	0.644136
0031536	positive regulation of exit from mitosis	3	YALI0_A08077g, YALI0_D03157g, YALI0_E16038g	2	YALI0_A08077g, YALI0_E16038g	0.644136
0032786	positive regulation of DNA-templated transcription, elongation	3	YALI0_C10516g, YALI0_E13640g, YALI0_F21175g	2	YALI0_C10516g, YALI0_E13640g	0.644136
0032958	inositol phosphate biosynthetic process	3	YALI0_B11286g, YALI0_B13464g, YALI0_F14025g	2	YALI0_B13464g, YALI0_F14025g	0.644136
0034354	'de novo' NAD biosynthetic process from tryptophan	3	YALI0_E03806g, YALI0_E07073g, YALI0_F26455g	2	YALI0_E07073g, YALI0_F26455g	0.644136
0034975	protein folding in endoplasmic reticulum	3	YALI0_D09603g, YALI0_E17303g, YALI0_E27962g	2	YALI0_D09603g, YALI0_E17303g	0.644136
0035621	ER to Golgi ceramide transport	3	YALI0_E22781g, YALI0_E31196g, YALI0_F30283g	2	YALI0_E22781g, YALI0_E31196g	0.644136
0042823	pyridoxal phosphate biosynthetic process	3	YALI0_C24255g, YALI0_D14322g, YALI0_E20603g	2	YALI0_C24255g, YALI0_E20603g	0.644136
0044205	'de novo' UMP biosynthetic process	3	YALI0_D18920g, YALI0_E09493g, YALI0_F22781g	2	YALI0_E09493g, YALI0_F22781g	0.644136
0046839	phospholipid dephosphorylation	3	YALI0_B14531g, YALI0_C11297g, YALI0_E21197g	2	YALI0_C11297g, YALI0_E21197g	0.644136
0051260	protein homooligomerization	3	YALI0_D02387g, YALI0_F15477g, YALI0_F16379g	2	YALI0_F15477g, YALI0_F16379g	0.644136
0060255	regulation of macromolecule metabolic process	3	YALI0_B14663g, YALI0_F07084g, YALI0_F14443g	2	YALI0_F07084g, YALI0_F14443g	0.644136
0061709	reticulophagy	3	YALI0_B16368g, YALI0_E13904g, YALI0_E22781g	2	YALI0_E13904g, YALI0_E22781g	0.644136
0070072	vacuolar proton-transporting V-type ATPase complex assembly	3	YALI0_A01001g, YALI0_E15059g, YALI0_F30004g	2	YALI0_A01001g, YALI0_E15059g	0.644136
0070131	positive regulation of mitochondrial translation	3	YALI0_C18227g, YALI0_D20020g, YALI0_E32483g	2	YALI0_C18227g, YALI0_D20020g	0.644136
0070481	nuclear-transcribed mRNA catabolic process, non-stop decay	3	YALI0_A05995g, YALI0_B20658g, YALI0_E01694g	2	YALI0_A05995g, YALI0_E01694g	0.644136
0070525	tRNA threonylcarbamoyladenosine metabolic process	3	YALI0_D07920g, YALI0_E09449g, YALI0_F21373g	2	YALI0_D07920g, YALI0_E09449g	0.644136
0070966	nuclear-transcribed mRNA catabolic process, no-go decay	3	YALI0_B07557g, YALI0_B20658g, YALI0_C23144g	2	YALI0_B07557g, YALI0_C23144g	0.644136
0071586	CAAX-box protein processing	3	YALI0_E12309g, YALI0_F07359g, YALI0_F11033g	2	YALI0_E12309g, YALI0_F07359g	0.644136
0071786	endoplasmic reticulum tubular network organization	3	YALI0_A10549g, YALI0_D00275g, YALI0_D23617g	2	YALI0_A10549g, YALI0_D23617g	0.644136
0071806	protein transmembrane transport	3	YALI0_A14784g, YALI0_A17985g, YALI0_D03509g	2	YALI0_A17985g, YALI0_D03509g	0.644136
0098703	calcium ion import across plasma membrane	3	YALI0_A02090g, YALI0_E15334g, YALI0_E24211g	2	YALI0_A02090g, YALI0_E15334g	0.644136
1901135	carbohydrate derivative metabolic process	3	YALI0_D08316g, YALI0_D17072g, YALI0_F07260g	2	YALI0_D17072g, YALI0_F07260g	0.644136
1901679	nucleotide transmembrane transport	3	YALI0_A16863g, YALI0_A20944g, YALI0_F01430g	2	YALI0_A20944g, YALI0_F01430g	0.644136
1902542	regulation of protein localization to mitotic spindle pole body	3	YALI0_D03157g, YALI0_D19470g, YALI0_D26015g	2	YALI0_D19470g, YALI0_D26015g	0.644136
1903778	protein localization to vacuolar membrane	3	YALI0_D10307g, YALI0_F01738g, YALI0_F31119g	2	YALI0_F01738g, YALI0_F31119g	0.644136
1905786	-	3	YALI0_B17270g, YALI0_C03377g, YALI0_C18469g	2	YALI0_B17270g, YALI0_C18469g	0.644136
0008380	RNA splicing	50	YALI0_A04961g, YALI0_A05423g, YALI0_A19030g, YALI0_A19756g, YALI0_A20768g, YALI0_B05632g, YALI0_B06534g, YALI0_B09053g, YALI0_B09977g, YALI0_B10692g, YALI0_B11022g, YALI0_B13706g, YALI0_B13860g, YALI0_B14058g, YALI0_B15642g, YALI0_B17886g, YALI0_B20460g, YALI0_B20724g, YALI0_B20988g, YALI0_B21032g, YALI0_C03982g, YALI0_C10648g, YALI0_C16005g, YALI0_C19426g, YALI0_D00539g, YALI0_D01155g, YALI0_D02…	29	YALI0_A04961g, YALI0_A05423g, YALI0_A19756g, YALI0_A20768g, YALI0_B09053g, YALI0_B09977g, YALI0_B10692g, YALI0_B13706g, YALI0_B15642g, YALI0_B17886g, YALI0_B20460g, YALI0_B21032g, YALI0_C10648g, YALI0_C16005g, YALI0_C19426g, YALI0_D00539g, YALI0_D09955g, YALI0_D11440g, YALI0_D16225g, YALI0_D25652g, YALI0_D26664g, YALI0_E02530g, YALI0_E04873g, YALI0_E09889g, YALI0_E13167g, YALI0_E13299g, YALI0_F00…	0.656596
0006400	tRNA modification	12	YALI0_A01760g, YALI0_B09295g, YALI0_B18436g, YALI0_B18612g, YALI0_D01485g, YALI0_D07920g, YALI0_D12837g, YALI0_D25234g, YALI0_E09823g, YALI0_E30723g, YALI0_F16137g, YALI0_F20196g	7	YALI0_A01760g, YALI0_B18436g, YALI0_D07920g, YALI0_D12837g, YALI0_D25234g, YALI0_E09823g, YALI0_F20196g	0.658207
0006099	tricarboxylic acid cycle	19	YALI0_A14784g, YALI0_C06776g, YALI0_D04741g, YALI0_D06303g, YALI0_D09361g, YALI0_D11374g, YALI0_D16753g, YALI0_D19140g, YALI0_D23397g, YALI0_E00638g, YALI0_E05137g, YALI0_E14190g, YALI0_E14949g, YALI0_E15708g, YALI0_E16929g, YALI0_E24013g, YALI0_E29667g, YALI0_E33517g, YALI0_F04095g	11	YALI0_C06776g, YALI0_D04741g, YALI0_D11374g, YALI0_D16753g, YALI0_D19140g, YALI0_D23397g, YALI0_E14190g, YALI0_E14949g, YALI0_E15708g, YALI0_E24013g, YALI0_E33517g	0.658835
0000105	histidine biosynthetic process	5	YALI0_A15950g, YALI0_C07128g, YALI0_E01254g, YALI0_E05049g, YALI0_E33957g	3	YALI0_A15950g, YALI0_C07128g, YALI0_E33957g	0.677959
0000266	mitochondrial fission	5	YALI0_D09713g, YALI0_F07975g, YALI0_F16379g, YALI0_F21241g, YALI0_F30217g	3	YALI0_D09713g, YALI0_F16379g, YALI0_F30217g	0.677959
0000338	protein deneddylation	5	YALI0_B16698g, YALI0_C03652g, YALI0_D09977g, YALI0_D26884g, YALI0_F16874g	3	YALI0_C03652g, YALI0_D09977g, YALI0_F16874g	0.677959
0000390	spliceosomal complex disassembly	5	YALI0_B11352g, YALI0_B15642g, YALI0_E21395g, YALI0_E26301g, YALI0_F09317g	3	YALI0_B11352g, YALI0_B15642g, YALI0_F09317g	0.677959
0006071	glycerol metabolic process	5	YALI0_E20691g, YALI0_E32769g, YALI0_F00484g, YALI0_F01606g, YALI0_F09273g	3	YALI0_F00484g, YALI0_F01606g, YALI0_F09273g	0.677959
0006121	mitochondrial electron transport, succinate to ubiquinone	5	YALI0_A14784g, YALI0_D11374g, YALI0_D23397g, YALI0_E15268g, YALI0_E29667g	3	YALI0_D11374g, YALI0_D23397g, YALI0_E15268g	0.677959
0006283	transcription-coupled nucleotide-excision repair	5	YALI0_A20867g, YALI0_C16643g, YALI0_D05687g, YALI0_E21439g, YALI0_F17534g	3	YALI0_A20867g, YALI0_C16643g, YALI0_D05687g	0.677959
0006535	cysteine biosynthetic process from serine	5	YALI0_C24233g, YALI0_D25168g, YALI0_E08536g, YALI0_E09108g, YALI0_F14047g	3	YALI0_E08536g, YALI0_E09108g, YALI0_F14047g	0.677959
0006654	phosphatidic acid biosynthetic process	5	YALI0_C07326g, YALI0_D17842g, YALI0_E18964g, YALI0_E34881g, YALI0_F19052g	3	YALI0_C07326g, YALI0_D17842g, YALI0_F19052g	0.677959
0006751	glutathione catabolic process	5	YALI0_C11363g, YALI0_F06336g, YALI0_F17842g, YALI0_F26103g, YALI0_F29645g	3	YALI0_C11363g, YALI0_F17842g, YALI0_F26103g	0.677959
0006779	porphyrin-containing compound biosynthetic process	5	YALI0_C01716g, YALI0_D23331g, YALI0_E11385g, YALI0_E29975g, YALI0_F09449g	3	YALI0_C01716g, YALI0_D23331g, YALI0_F09449g	0.677959
0006801	superoxide metabolic process	5	YALI0_B08921g, YALI0_B16742g, YALI0_B20086g, YALI0_C16621g, YALI0_E02266g	3	YALI0_B08921g, YALI0_B16742g, YALI0_C16621g	0.677959
0006817	phosphate ion transport	5	YALI0_A15125g, YALI0_A21307g, YALI0_E23859g, YALI0_E31064g, YALI0_F14597g	3	YALI0_A15125g, YALI0_A21307g, YALI0_F14597g	0.677959
0016052	carbohydrate catabolic process	5	YALI0_A20438g, YALI0_B13530g, YALI0_D02563g, YALI0_F18722g, YALI0_F21857g	3	YALI0_B13530g, YALI0_F18722g, YALI0_F21857g	0.677959
0016125	sterol metabolic process	5	YALI0_B16368g, YALI0_E00528g, YALI0_E15730g, YALI0_E32035g, YALI0_F30283g	3	YALI0_E00528g, YALI0_E15730g, YALI0_E32035g	0.677959
0019346	transsulfuration	5	YALI0_C22088g, YALI0_D00605g, YALI0_D17402g, YALI0_D25168g, YALI0_F05874g	3	YALI0_D00605g, YALI0_D17402g, YALI0_F05874g	0.677959
0019363	pyridine nucleotide biosynthetic process	5	YALI0_A19624g, YALI0_A21153g, YALI0_B00220g, YALI0_E07073g, YALI0_E25652g	3	YALI0_A19624g, YALI0_E07073g, YALI0_E25652g	0.677959
0019430	removal of superoxide radicals	5	YALI0_B08921g, YALI0_B16742g, YALI0_B20086g, YALI0_C16621g, YALI0_E02266g	3	YALI0_B08921g, YALI0_B16742g, YALI0_C16621g	0.677959
0022904	respiratory electron transport chain	5	YALI0_A15433g, YALI0_C14806g, YALI0_D05467g, YALI0_D23397g, YALI0_E23089g	3	YALI0_C14806g, YALI0_D05467g, YALI0_D23397g	0.677959
0032509	endosome transport via multivesicular body sorting pathway	5	YALI0_A18722g, YALI0_B18040g, YALI0_C10098g, YALI0_D01177g, YALI0_E00396g	3	YALI0_A18722g, YALI0_C10098g, YALI0_D01177g	0.677959
0033615	mitochondrial proton-transporting ATP synthase complex assembly	5	YALI0_B17314g, YALI0_C19448g, YALI0_D17490g, YALI0_E05181g, YALI0_F19756g	3	YALI0_C19448g, YALI0_D17490g, YALI0_F19756g	0.677959
0035433	acetate transmembrane transport	5	YALI0_C23298g, YALI0_E12837g, YALI0_E27291g, YALI0_F13145g, YALI0_F16225g	3	YALI0_C23298g, YALI0_E27291g, YALI0_F16225g	0.677959
0035725	sodium ion transmembrane transport	5	YALI0_A01023g, YALI0_C00759g, YALI0_E19338g, YALI0_E23859g, YALI0_F02321g	3	YALI0_A01023g, YALI0_C00759g, YALI0_F02321g	0.677959
0042761	very long-chain fatty acid biosynthetic process	5	YALI0_A04983g, YALI0_B20196g, YALI0_E23185g, YALI0_F06754g, YALI0_F11935g	3	YALI0_A04983g, YALI0_B20196g, YALI0_E23185g	0.677959
0044283	small molecule biosynthetic process	5	YALI0_B22550g, YALI0_C17369g, YALI0_C24101g, YALI0_E01584g, YALI0_E04070g	3	YALI0_C17369g, YALI0_C24101g, YALI0_E01584g	0.677959
0044806	G-quadruplex DNA unwinding	5	YALI0_A03927g, YALI0_A11539g, YALI0_B12892g, YALI0_D02607g, YALI0_D09669g	3	YALI0_A11539g, YALI0_B12892g, YALI0_D09669g	0.677959
0045047	protein targeting to ER	5	YALI0_A19492g, YALI0_B04444g, YALI0_F23375g, YALI0_F24013g, YALI0_F26156g	3	YALI0_B04444g, YALI0_F23375g, YALI0_F26156g	0.677959
0045721	negative regulation of gluconeogenesis	5	YALI0_A18788g, YALI0_C08305g, YALI0_C17897g, YALI0_D10791g, YALI0_F11693g	3	YALI0_C08305g, YALI0_D10791g, YALI0_F11693g	0.677959
0045899	positive regulation of RNA polymerase II transcriptional preinitiation complex assembly	5	YALI0_D09119g, YALI0_D11418g, YALI0_D11770g, YALI0_D17204g, YALI0_E21868g	3	YALI0_D11418g, YALI0_D11770g, YALI0_E21868g	0.677959
0051604	protein maturation	5	YALI0_A10615g, YALI0_B01386g, YALI0_E12485g, YALI0_F02805g, YALI0_F30723g	3	YALI0_A10615g, YALI0_B01386g, YALI0_F02805g	0.677959
0070475	rRNA base methylation	5	YALI0_B10560g, YALI0_D09691g, YALI0_D10329g, YALI0_E01496g, YALI0_E30019g	3	YALI0_B10560g, YALI0_D10329g, YALI0_E30019g	0.677959
0070979	protein K11-linked ubiquitination	5	YALI0_D12705g, YALI0_D16885g, YALI0_E04983g, YALI0_E07117g, YALI0_F05478g	3	YALI0_D12705g, YALI0_D16885g, YALI0_E07117g	0.677959
0140331	-	5	YALI0_C00495g, YALI0_E04169g, YALI0_E17105g, YALI0_E34551g, YALI0_F01122g	3	YALI0_C00495g, YALI0_E17105g, YALI0_F01122g	0.677959
1902626	assembly of large subunit precursor of preribosome	5	YALI0_A03905g, YALI0_B00990g, YALI0_B10560g, YALI0_E27940g, YALI0_E34287g	3	YALI0_A03905g, YALI0_B00990g, YALI0_B10560g	0.677959
1990116	ribosome-associated ubiquitin-dependent protein catabolic process	5	YALI0_B13904g, YALI0_C04543g, YALI0_E26235g, YALI0_E27049g, YALI0_F13277g	3	YALI0_B13904g, YALI0_C04543g, YALI0_E27049g	0.677959
0007015	actin filament organization	21	YALI0_A19470g, YALI0_B10516g, YALI0_B13662g, YALI0_B15752g, YALI0_B16874g, YALI0_B17622g, YALI0_C05489g, YALI0_C07502g, YALI0_C08118g, YALI0_C13530g, YALI0_D01045g, YALI0_D07414g, YALI0_D26510g, YALI0_E00176g, YALI0_E22847g, YALI0_E23001g, YALI0_E25845g, YALI0_E32241g, YALI0_F17270g, YALI0_F19162g, YALI0_F27049g	12	YALI0_A19470g, YALI0_B10516g, YALI0_B13662g, YALI0_B16874g, YALI0_C05489g, YALI0_C07502g, YALI0_C08118g, YALI0_C13530g, YALI0_D26510g, YALI0_E00176g, YALI0_E22847g, YALI0_F17270g	0.68271
0008033	tRNA processing	47	YALI0_A01760g, YALI0_A02178g, YALI0_A13057g, YALI0_A18293g, YALI0_B04752g, YALI0_B07293g, YALI0_B09295g, YALI0_B11022g, YALI0_B12628g, YALI0_B14311g, YALI0_B14751g, YALI0_B17754g, YALI0_B18304g, YALI0_B18612g, YALI0_B21516g, YALI0_C03784g, YALI0_C13882g, YALI0_C23386g, YALI0_D01485g, YALI0_D03355g, YALI0_D07920g, YALI0_D14916g, YALI0_D22220g, YALI0_D23001g, YALI0_D23639g, YALI0_D26576g, YALI0_E06…	27	YALI0_A01760g, YALI0_A13057g, YALI0_A18293g, YALI0_B04752g, YALI0_B12628g, YALI0_B18304g, YALI0_B21516g, YALI0_C23386g, YALI0_D03355g, YALI0_D07920g, YALI0_D14916g, YALI0_D22220g, YALI0_D23001g, YALI0_D23639g, YALI0_E06765g, YALI0_E09449g, YALI0_E09823g, YALI0_E26059g, YALI0_E26543g, YALI0_E29007g, YALI0_F07447g, YALI0_F08921g, YALI0_F18216g, YALI0_F20196g, YALI0_F20658g, YALI0_F21879g, YALI0_F25…	0.68342
0006644	phospholipid metabolic process	14	YALI0_A10362g, YALI0_B14531g, YALI0_C00209g, YALI0_C10989g, YALI0_C11297g, YALI0_C14014g, YALI0_C14036g, YALI0_D08514g, YALI0_E18964g, YALI0_E21670g, YALI0_E26565g, YALI0_F02937g, YALI0_F20328g, YALI0_F23837g	8	YALI0_A10362g, YALI0_C00209g, YALI0_C10989g, YALI0_C11297g, YALI0_C14014g, YALI0_D08514g, YALI0_E26565g, YALI0_F02937g	0.685228
0015986	ATP synthesis coupled proton transport	14	YALI0_A09900g, YALI0_B03982g, YALI0_B06831g, YALI0_B11913g, YALI0_B21527g, YALI0_D11814g, YALI0_D12584g, YALI0_D17490g, YALI0_D22022g, YALI0_E32164g, YALI0_F02893g, YALI0_F03179g, YALI0_F04774g, YALI0_F20306g	8	YALI0_A09900g, YALI0_B03982g, YALI0_B21527g, YALI0_D11814g, YALI0_D12584g, YALI0_D17490g, YALI0_F04774g, YALI0_F20306g	0.685228
0006487	protein N-linked glycosylation	30	YALI0_A06589g, YALI0_A17512g, YALI0_B01672g, YALI0_B02332g, YALI0_B12518g, YALI0_B16588g, YALI0_B21428g, YALI0_C02475g, YALI0_C04004g, YALI0_C17941g, YALI0_D01936g, YALI0_D06017g, YALI0_D13112g, YALI0_D17028g, YALI0_D21032g, YALI0_E01034g, YALI0_E01892g, YALI0_E02222g, YALI0_E03190g, YALI0_E08646g, YALI0_E12199g, YALI0_E25894g, YALI0_E28941g, YALI0_E30107g, YALI0_E33407g, YALI0_F07260g, YALI0_F14…	17	YALI0_A06589g, YALI0_A17512g, YALI0_B01672g, YALI0_B02332g, YALI0_B12518g, YALI0_B16588g, YALI0_C04004g, YALI0_D06017g, YALI0_D17028g, YALI0_E01034g, YALI0_E03190g, YALI0_E12199g, YALI0_E28941g, YALI0_F07260g, YALI0_F17402g, YALI0_F25817g, YALI0_F30701g	0.704629
0000245	spliceosomal complex assembly	7	YALI0_A18590g, YALI0_B20724g, YALI0_B20988g, YALI0_C08030g, YALI0_D25652g, YALI0_E09889g, YALI0_E13167g	4	YALI0_C08030g, YALI0_D25652g, YALI0_E09889g, YALI0_E13167g	0.705095
0006189	'de novo' IMP biosynthetic process	7	YALI0_B15304g, YALI0_B17402g, YALI0_B23188g, YALI0_D03069g, YALI0_D24409g, YALI0_E33033g, YALI0_F30019g	4	YALI0_B17402g, YALI0_D03069g, YALI0_D24409g, YALI0_F30019g	0.705095
0006614	SRP-dependent cotranslational protein targeting to membrane	7	YALI0_A17985g, YALI0_A18942g, YALI0_C18997g, YALI0_D22594g, YALI0_E34309g, YALI0_F23375g, YALI0_F24013g	4	YALI0_A17985g, YALI0_C18997g, YALI0_D22594g, YALI0_F23375g	0.705095
0006783	heme biosynthetic process	7	YALI0_C01716g, YALI0_D23331g, YALI0_E29975g, YALI0_F09449g, YALI0_F19470g, YALI0_F20790g, YALI0_F24651g	4	YALI0_C01716g, YALI0_D23331g, YALI0_F09449g, YALI0_F20790g	0.705095
0008299	isoprenoid biosynthetic process	7	YALI0_B16038g, YALI0_D17050g, YALI0_E04807g, YALI0_E05753g, YALI0_F04015g, YALI0_F05610g, YALI0_F05632g	4	YALI0_B16038g, YALI0_E04807g, YALI0_E05753g, YALI0_F04015g	0.705095
0016925	protein sumoylation	7	YALI0_A11517g, YALI0_B22638g, YALI0_D06259g, YALI0_E23342g, YALI0_E28182g, YALI0_F06826g, YALI0_F28523g	4	YALI0_A11517g, YALI0_D06259g, YALI0_E23342g, YALI0_F28523g	0.705095
0033314	mitotic DNA replication checkpoint	7	YALI0_B13376g, YALI0_C00671g, YALI0_D10104g, YALI0_E10747g, YALI0_E21978g, YALI0_E25762g, YALI0_F13123g	4	YALI0_B13376g, YALI0_D10104g, YALI0_E21978g, YALI0_E25762g	0.705095
0046513	ceramide biosynthetic process	7	YALI0_C03179g, YALI0_D04026g, YALI0_D06237g, YALI0_D18458g, YALI0_D20262g, YALI0_F06424g, YALI0_F15345g	4	YALI0_D06237g, YALI0_D18458g, YALI0_D20262g, YALI0_F06424g	0.705095
0051086	chaperone mediated protein folding independent of cofactor	7	YALI0_B15774g, YALI0_C20999g, YALI0_D11220g, YALI0_D20328g, YALI0_D20570g, YALI0_E21692g, YALI0_F11473g	4	YALI0_B15774g, YALI0_D11220g, YALI0_D20328g, YALI0_D20570g	0.705095
0000387	spliceosomal snRNP assembly	9	YALI0_A04961g, YALI0_A05423g, YALI0_A19030g, YALI0_A19756g, YALI0_B20988g, YALI0_D01155g, YALI0_E19052g, YALI0_F06644g, YALI0_F07887g	5	YALI0_A04961g, YALI0_A05423g, YALI0_A19756g, YALI0_E19052g, YALI0_F06644g	0.727954
0009086	methionine biosynthetic process	9	YALI0_B00572g, YALI0_B14465g, YALI0_D00605g, YALI0_D01089g, YALI0_D11704g, YALI0_D13596g, YALI0_E00836g, YALI0_E12683g, YALI0_F25641g	5	YALI0_B00572g, YALI0_B14465g, YALI0_D00605g, YALI0_E00836g, YALI0_E12683g	0.727954
0009165	nucleotide biosynthetic process	9	YALI0_A19624g, YALI0_B00836g, YALI0_B13552g, YALI0_C10901g, YALI0_C13354g, YALI0_E25652g, YALI0_E32351g, YALI0_F25047g, YALI0_F30349g	5	YALI0_A19624g, YALI0_C13354g, YALI0_E25652g, YALI0_F25047g, YALI0_F30349g	0.727954
0070682	proteasome regulatory particle assembly	9	YALI0_B04620g, YALI0_C01221g, YALI0_D09119g, YALI0_D11418g, YALI0_D11770g, YALI0_D17204g, YALI0_E19470g, YALI0_E21868g, YALI0_F02585g	5	YALI0_D11418g, YALI0_D11770g, YALI0_E19470g, YALI0_E21868g, YALI0_F02585g	0.727954
0016126	sterol biosynthetic process	11	YALI0_A14454g, YALI0_B16038g, YALI0_B17204g, YALI0_B23298g, YALI0_D04422g, YALI0_D19206g, YALI0_D20878g, YALI0_E15730g, YALI0_E32065g, YALI0_F04400g, YALI0_F05632g	6	YALI0_A14454g, YALI0_B16038g, YALI0_B17204g, YALI0_D04422g, YALI0_D19206g, YALI0_E15730g	0.747759
0030490	maturation of SSU-rRNA	11	YALI0_B09119g, YALI0_C00913g, YALI0_C05148g, YALI0_C17853g, YALI0_C22385g, YALI0_D19118g, YALI0_E24761g, YALI0_E30217g, YALI0_F06160g, YALI0_F15829g, YALI0_F31383g	6	YALI0_B09119g, YALI0_C17853g, YALI0_C22385g, YALI0_D19118g, YALI0_E24761g, YALI0_E30217g	0.747759
0051123	RNA polymerase II transcriptional preinitiation complex assembly	11	YALI0_B00968g, YALI0_B23056g, YALI0_C02563g, YALI0_C03333g, YALI0_C05346g, YALI0_D09625g, YALI0_E16294g, YALI0_E17809g, YALI0_E23133g, YALI0_F22136g, YALI0_F32153g	6	YALI0_B00968g, YALI0_B23056g, YALI0_C03333g, YALI0_C05346g, YALI0_D09625g, YALI0_F32153g	0.747759
0051726	regulation of cell cycle	11	YALI0_A08077g, YALI0_B18700g, YALI0_C24321g, YALI0_D04334g, YALI0_D08822g, YALI0_D13090g, YALI0_D16863g, YALI0_D19492g, YALI0_E12375g, YALI0_E20867g, YALI0_E20955g	6	YALI0_A08077g, YALI0_C24321g, YALI0_D04334g, YALI0_D13090g, YALI0_D16863g, YALI0_E12375g	0.747759
0006334	nucleosome assembly	13	YALI0_A06215g, YALI0_A11781g, YALI0_B01224g, YALI0_B14487g, YALI0_B15015g, YALI0_B16280g, YALI0_C11385g, YALI0_D08734g, YALI0_E18678g, YALI0_F00374g, YALI0_F21637g, YALI0_F23397g, YALI0_F25883g	7	YALI0_A06215g, YALI0_A11781g, YALI0_B01224g, YALI0_B14487g, YALI0_E18678g, YALI0_F21637g, YALI0_F23397g	0.765236
0006754	ATP biosynthetic process	13	YALI0_B03982g, YALI0_B06831g, YALI0_B11913g, YALI0_B21527g, YALI0_D11814g, YALI0_D12584g, YALI0_D17490g, YALI0_D22022g, YALI0_E32164g, YALI0_F02893g, YALI0_F03179g, YALI0_F04774g, YALI0_F20306g	7	YALI0_B03982g, YALI0_B21527g, YALI0_D11814g, YALI0_D12584g, YALI0_D17490g, YALI0_F04774g, YALI0_F20306g	0.765236
0030488	tRNA methylation	13	YALI0_B17754g, YALI0_B18612g, YALI0_C13882g, YALI0_D01485g, YALI0_D10989g, YALI0_D12837g, YALI0_D22220g, YALI0_D23001g, YALI0_E06765g, YALI0_E06941g, YALI0_E24761g, YALI0_E30723g, YALI0_F16049g	7	YALI0_D10989g, YALI0_D12837g, YALI0_D22220g, YALI0_D23001g, YALI0_E06765g, YALI0_E06941g, YALI0_E24761g	0.765236
0032968	positive regulation of transcription elongation from RNA polymerase II promoter	13	YALI0_A04345g, YALI0_B01224g, YALI0_B07095g, YALI0_B14487g, YALI0_B22528g, YALI0_C23144g, YALI0_D17086g, YALI0_D17204g, YALI0_D25740g, YALI0_E18282g, YALI0_E21868g, YALI0_F12815g, YALI0_F13354g	7	YALI0_B01224g, YALI0_B07095g, YALI0_B14487g, YALI0_B22528g, YALI0_C23144g, YALI0_D17086g, YALI0_E21868g	0.765236
0006367	transcription initiation from RNA polymerase II promoter	26	YALI0_A06996g, YALI0_B00968g, YALI0_B04851g, YALI0_B11726g, YALI0_B14245g, YALI0_B23056g, YALI0_C02563g, YALI0_C05346g, YALI0_C10472g, YALI0_C12793g, YALI0_C13904g, YALI0_C20075g, YALI0_D03718g, YALI0_D11627g, YALI0_D26301g, YALI0_D26862g, YALI0_E17809g, YALI0_E18051g, YALI0_F05082g, YALI0_F06372g, YALI0_F12815g, YALI0_F14355g, YALI0_F15785g, YALI0_F17534g, YALI0_F22136g, YALI0_F26367g	14	YALI0_A06996g, YALI0_B00968g, YALI0_B04851g, YALI0_B11726g, YALI0_B23056g, YALI0_C05346g, YALI0_C10472g, YALI0_C12793g, YALI0_C13904g, YALI0_C20075g, YALI0_D11627g, YALI0_E18051g, YALI0_F06372g, YALI0_F26367g	0.793261
0000056	ribosomal small subunit export from nucleus	6	YALI0_A02134g, YALI0_B20900g, YALI0_E08448g, YALI0_E23694g, YALI0_F06512g, YALI0_F10098g	3	YALI0_A02134g, YALI0_B20900g, YALI0_F10098g	0.817208
0000742	karyogamy involved in conjugation with cellular fusion	6	YALI0_A18227g, YALI0_B12122g, YALI0_B15334g, YALI0_E11627g, YALI0_E22781g, YALI0_E34111g	3	YALI0_A18227g, YALI0_B12122g, YALI0_E22781g	0.817208
0001682	tRNA 5'-leader removal	6	YALI0_A02178g, YALI0_B04752g, YALI0_C03784g, YALI0_E00858g, YALI0_E29007g, YALI0_F13068g	3	YALI0_B04752g, YALI0_E00858g, YALI0_E29007g	0.817208
0006122	mitochondrial electron transport, ubiquinol to cytochrome c	6	YALI0_A02915g, YALI0_A17468g, YALI0_B01540g, YALI0_C12210g, YALI0_F01771g, YALI0_F24673g	3	YALI0_A17468g, YALI0_B01540g, YALI0_F24673g	0.817208
0006144	purine nucleobase metabolic process	6	YALI0_A01111g, YALI0_B23188g, YALI0_F06710g, YALI0_F09251g, YALI0_F22605g, YALI0_F23463g	3	YALI0_A01111g, YALI0_F06710g, YALI0_F23463g	0.817208
0006656	phosphatidylcholine biosynthetic process	6	YALI0_B09515g, YALI0_D18271g, YALI0_E12441g, YALI0_E16907g, YALI0_F11759g, YALI0_F28699g	3	YALI0_B09515g, YALI0_D18271g, YALI0_E12441g	0.817208
0006749	glutathione metabolic process	6	YALI0_C11363g, YALI0_E02398g, YALI0_E15268g, YALI0_E24057g, YALI0_E25069g, YALI0_E31493g	3	YALI0_C11363g, YALI0_E02398g, YALI0_E15268g	0.817208
0006895	Golgi to endosome transport	6	YALI0_A17127g, YALI0_B18656g, YALI0_D13442g, YALI0_D27192g, YALI0_E05247g, YALI0_F18436g	3	YALI0_A17127g, YALI0_E05247g, YALI0_F18436g	0.817208
0007186	G-protein coupled receptor signaling pathway	6	YALI0_A09592g, YALI0_E01364g, YALI0_E11627g, YALI0_F03905g, YALI0_F11913g, YALI0_F27577g	3	YALI0_F03905g, YALI0_F11913g, YALI0_F27577g	0.817208
0009062	fatty acid catabolic process	6	YALI0_C03003g, YALI0_D01694g, YALI0_D27016g, YALI0_E14322g, YALI0_E18876g, YALI0_F14729g	3	YALI0_C03003g, YALI0_D01694g, YALI0_E14322g	0.817208
0009231	riboflavin biosynthetic process	6	YALI0_A12045g, YALI0_B08965g, YALI0_C01111g, YALI0_D06501g, YALI0_D08250g, YALI0_E02288g	3	YALI0_C01111g, YALI0_D06501g, YALI0_D08250g	0.817208
0015940	pantothenate biosynthetic process	6	YALI0_B06006g, YALI0_B18898g, YALI0_E20361g, YALI0_E33143g, YALI0_F20900g, YALI0_F26719g	3	YALI0_B06006g, YALI0_B18898g, YALI0_E20361g	0.817208
0016197	endosomal transport	6	YALI0_A03553g, YALI0_B11528g, YALI0_B16368g, YALI0_B21340g, YALI0_C23903g, YALI0_D27192g	3	YALI0_A03553g, YALI0_B21340g, YALI0_C23903g	0.817208
0019915	lipid storage	6	YALI0_C24145g, YALI0_E16797g, YALI0_E32769g, YALI0_F11517g, YALI0_F16687g, YALI0_F16731g	3	YALI0_C24145g, YALI0_E16797g, YALI0_F11517g	0.817208
0031167	rRNA methylation	6	YALI0_B15037g, YALI0_C15873g, YALI0_E31933g, YALI0_F17622g, YALI0_F27995g, YALI0_F30085g	3	YALI0_C15873g, YALI0_F17622g, YALI0_F30085g	0.817208
0032456	endocytic recycling	6	YALI0_D10307g, YALI0_D23001g, YALI0_E03366g, YALI0_E13904g, YALI0_E34551g, YALI0_F07381g	3	YALI0_D23001g, YALI0_E13904g, YALI0_F07381g	0.817208
0033962	cytoplasmic mRNA processing body assembly	6	YALI0_A19756g, YALI0_B11022g, YALI0_B11066g, YALI0_D13838g, YALI0_D14410g, YALI0_E19514g	3	YALI0_A19756g, YALI0_B11066g, YALI0_E19514g	0.817208
0042542	response to hydrogen peroxide	6	YALI0_C03443g, YALI0_C03465g, YALI0_E18546g, YALI0_E34265g, YALI0_E34749g, YALI0_F30987g	3	YALI0_C03465g, YALI0_E34749g, YALI0_F30987g	0.817208
0045842	positive regulation of mitotic metaphase/anaphase transition	6	YALI0_B15378g, YALI0_C10692g, YALI0_D26015g, YALI0_F05478g, YALI0_F05764g, YALI0_F17050g	3	YALI0_C10692g, YALI0_D26015g, YALI0_F17050g	0.817208
0071932	replication fork reversal	6	YALI0_A03927g, YALI0_A11539g, YALI0_B12892g, YALI0_D02607g, YALI0_D09669g, YALI0_E33377g	3	YALI0_A11539g, YALI0_B12892g, YALI0_D09669g	0.817208
0072488	ammonium transmembrane transport	6	YALI0_A02244g, YALI0_A19228g, YALI0_B13794g, YALI0_E27203g, YALI0_F12925g, YALI0_F16896g	3	YALI0_A02244g, YALI0_A19228g, YALI0_F16896g	0.817208
1901605	alpha-amino acid metabolic process	6	YALI0_A13607g, YALI0_A19206g, YALI0_B17666g, YALI0_D11110g, YALI0_D11704g, YALI0_F26455g	3	YALI0_A19206g, YALI0_B17666g, YALI0_F26455g	0.817208
0001188	RNA polymerase I transcriptional preinitiation complex assembly	4	YALI0_B23056g, YALI0_B23210g, YALI0_E05225g, YALI0_F14883g	2	YALI0_B23056g, YALI0_E05225g	0.817782
0006012	galactose metabolic process	4	YALI0_C13090g, YALI0_D12430g, YALI0_E26829g, YALI0_F23947g	2	YALI0_D12430g, YALI0_E26829g	0.817782
0006048	UDP-N-acetylglucosamine biosynthetic process	4	YALI0_B21428g, YALI0_D20152g, YALI0_E03146g, YALI0_E29579g	2	YALI0_D20152g, YALI0_E03146g	0.817782
0006081	cellular aldehyde metabolic process	4	YALI0_A17875g, YALI0_B01298g, YALI0_E15400g, YALI0_F23793g	2	YALI0_B01298g, YALI0_F23793g	0.817782
0006207	'de novo' pyrimidine nucleobase biosynthetic process	4	YALI0_D18920g, YALI0_E09493g, YALI0_F09339g, YALI0_F22781g	2	YALI0_E09493g, YALI0_F22781g	0.817782
0006221	pyrimidine nucleotide biosynthetic process	4	YALI0_B05368g, YALI0_E09493g, YALI0_F09339g, YALI0_F22781g	2	YALI0_E09493g, YALI0_F22781g	0.817782
0006450	regulation of translational fidelity	4	YALI0_A00594g, YALI0_C07524g, YALI0_E04246g, YALI0_E09449g	2	YALI0_A00594g, YALI0_E09449g	0.817782
0006567	threonine catabolic process	4	YALI0_A21417g, YALI0_B16214g, YALI0_D02497g, YALI0_E10307g	2	YALI0_A21417g, YALI0_B16214g	0.817782
0006612	protein targeting to membrane	4	YALI0_A18722g, YALI0_E33759g, YALI0_F18524g, YALI0_F28501g	2	YALI0_A18722g, YALI0_F18524g	0.817782
0006627	protein processing involved in protein targeting to mitochondrion	4	YALI0_A14806g, YALI0_B10978g, YALI0_F13409g, YALI0_F27423g	2	YALI0_A14806g, YALI0_F27423g	0.817782
0006900	membrane budding	4	YALI0_B08987g, YALI0_B09603g, YALI0_D09999g, YALI0_F21307g	2	YALI0_B09603g, YALI0_D09999g	0.817782
0007004	telomere maintenance via telomerase	4	YALI0_D12188g, YALI0_D15246g, YALI0_E15642g, YALI0_F22495g	2	YALI0_D12188g, YALI0_D15246g	0.817782
0010507	negative regulation of autophagy	4	YALI0_A10098g, YALI0_D10307g, YALI0_F07084g, YALI0_F13354g	2	YALI0_A10098g, YALI0_F07084g	0.817782
0010961	cellular magnesium ion homeostasis	4	YALI0_B05148g, YALI0_D00319g, YALI0_E00462g, YALI0_E31405g	2	YALI0_D00319g, YALI0_E31405g	0.817782
0015693	magnesium ion transport	4	YALI0_B06732g, YALI0_D09317g, YALI0_E09064g, YALI0_F13651g	2	YALI0_D09317g, YALI0_F13651g	0.817782
0015866	ADP transport	4	YALI0_A20944g, YALI0_C06127g, YALI0_E03058g, YALI0_E10813g	2	YALI0_A20944g, YALI0_C06127g	0.817782
0016237	lysosomal microautophagy	4	YALI0_B23408g, YALI0_D10307g, YALI0_E34111g, YALI0_F27071g	2	YALI0_B23408g, YALI0_F27071g	0.817782
0019432	triglyceride biosynthetic process	4	YALI0_D07986g, YALI0_D27016g, YALI0_E16797g, YALI0_E32769g	2	YALI0_D07986g, YALI0_E16797g	0.817782
0032049	cardiolipin biosynthetic process	4	YALI0_A14157g, YALI0_C12276g, YALI0_E14102g, YALI0_F23837g	2	YALI0_A14157g, YALI0_C12276g	0.817782
0032880	regulation of protein localization	4	YALI0_B10758g, YALI0_B20900g, YALI0_D14542g, YALI0_E29843g	2	YALI0_B20900g, YALI0_D14542g	0.817782
0032979	protein insertion into mitochondrial membrane from inner side	4	YALI0_B19646g, YALI0_D03509g, YALI0_F13387g, YALI0_F32021g	2	YALI0_D03509g, YALI0_F32021g	0.817782
0035965	cardiolipin acyl-chain remodeling	4	YALI0_C07326g, YALI0_C14036g, YALI0_D17842g, YALI0_E34881g	2	YALI0_C07326g, YALI0_D17842g	0.817782
0036092	phosphatidylinositol-3-phosphate biosynthetic process	4	YALI0_B11286g, YALI0_D06413g, YALI0_E33099g, YALI0_F09559g	2	YALI0_D06413g, YALI0_F09559g	0.817782
0045053	protein retention in Golgi apparatus	4	YALI0_A16797g, YALI0_B16368g, YALI0_D23793g, YALI0_F06791g	2	YALI0_A16797g, YALI0_F06791g	0.817782
0048015	phosphatidylinositol-mediated signaling	4	YALI0_B02376g, YALI0_C04180g, YALI0_E28153g, YALI0_F09559g	2	YALI0_B02376g, YALI0_F09559g	0.817782
0051259	protein oligomerization	4	YALI0_C03443g, YALI0_C03465g, YALI0_D00220g, YALI0_E18546g	2	YALI0_C03465g, YALI0_D00220g	0.817782
0061024	membrane organization	4	YALI0_D00275g, YALI0_D18744g, YALI0_D23617g, YALI0_F16379g	2	YALI0_D23617g, YALI0_F16379g	0.817782
0070911	global genome nucleotide-excision repair	4	YALI0_A03575g, YALI0_D05687g, YALI0_D21208g, YALI0_F01232g	2	YALI0_A03575g, YALI0_D05687g	0.817782
0071266	'de novo' L-methionine biosynthetic process	4	YALI0_D00605g, YALI0_D11704g, YALI0_D25168g, YALI0_E00836g	2	YALI0_D00605g, YALI0_E00836g	0.817782
0071474	cellular hyperosmotic response	4	YALI0_B15906g, YALI0_E03168g, YALI0_E34111g, YALI0_F31119g	2	YALI0_B15906g, YALI0_F31119g	0.817782
0090618	DNA clamp unloading	4	YALI0_A02068g, YALI0_C21692g, YALI0_E10747g, YALI0_F07337g	2	YALI0_A02068g, YALI0_F07337g	0.817782
1990575	mitochondrial L-ornithine transmembrane transport	4	YALI0_D06798g, YALI0_E17457g, YALI0_E26785g, YALI0_E28270g	2	YALI0_E17457g, YALI0_E26785g	0.817782
0006360	transcription from RNA polymerase I promoter	21	YALI0_A08151g, YALI0_A12001g, YALI0_B04851g, YALI0_B12452g, YALI0_B16258g, YALI0_B23210g, YALI0_C16566g, YALI0_C20075g, YALI0_C22550g, YALI0_D01782g, YALI0_D03718g, YALI0_D08734g, YALI0_E05225g, YALI0_E09845g, YALI0_E17149g, YALI0_E23947g, YALI0_E27676g, YALI0_F05082g, YALI0_F06182g, YALI0_F09383g, YALI0_F13783g	11	YALI0_A12001g, YALI0_B04851g, YALI0_B16258g, YALI0_C16566g, YALI0_C20075g, YALI0_C22550g, YALI0_E05225g, YALI0_E09845g, YALI0_E17149g, YALI0_F09383g, YALI0_F13783g	0.819488
0000045	autophagosome assembly	8	YALI0_A21010g, YALI0_B07073g, YALI0_C07282g, YALI0_D08162g, YALI0_D11968g, YALI0_D23386g, YALI0_E14927g, YALI0_F09559g	4	YALI0_D11968g, YALI0_D23386g, YALI0_E14927g, YALI0_F09559g	0.822339
0006415	translational termination	8	YALI0_A17941g, YALI0_B01144g, YALI0_B04334g, YALI0_B08250g, YALI0_B17534g, YALI0_E22759g, YALI0_F02453g, YALI0_F13035g	4	YALI0_A17941g, YALI0_B01144g, YALI0_B04334g, YALI0_B08250g	0.822339
0007021	tubulin complex assembly	8	YALI0_B08844g, YALI0_C08767g, YALI0_D06578g, YALI0_D17086g, YALI0_D19844g, YALI0_D25740g, YALI0_E23793g, YALI0_F14751g	4	YALI0_B08844g, YALI0_C08767g, YALI0_D06578g, YALI0_D17086g	0.822339
0031124	mRNA 3'-end processing	8	YALI0_A04345g, YALI0_C14476g, YALI0_E09152g, YALI0_E09174g, YALI0_E33231g, YALI0_F14421g, YALI0_F21263g, YALI0_F28039g	4	YALI0_C14476g, YALI0_E09174g, YALI0_F21263g, YALI0_F28039g	0.822339
0032956	regulation of actin cytoskeleton organization	8	YALI0_B13662g, YALI0_C13530g, YALI0_D01045g, YALI0_D13860g, YALI0_E13530g, YALI0_E23001g, YALI0_E25845g, YALI0_F17270g	4	YALI0_B13662g, YALI0_C13530g, YALI0_E13530g, YALI0_F17270g	0.822339
0034314	Arp2/3 complex-mediated actin nucleation	8	YALI0_A03025g, YALI0_B17380g, YALI0_B20240g, YALI0_C11583g, YALI0_D02805g, YALI0_E10857g, YALI0_E34170g, YALI0_F15389g	4	YALI0_B17380g, YALI0_C11583g, YALI0_E10857g, YALI0_F15389g	0.822339
0046475	glycerophospholipid catabolic process	8	YALI0_B01771g, YALI0_D08206g, YALI0_E16060g, YALI0_E22462g, YALI0_E32791g, YALI0_F08217g, YALI0_F14113g, YALI0_F19228g	4	YALI0_E16060g, YALI0_E22462g, YALI0_F14113g, YALI0_F19228g	0.822339
0051666	actin cortical patch localization	8	YALI0_A20900g, YALI0_B17622g, YALI0_C05489g, YALI0_C08118g, YALI0_C22462g, YALI0_D13706g, YALI0_E05621g, YALI0_F19778g	4	YALI0_A20900g, YALI0_C05489g, YALI0_C08118g, YALI0_C22462g	0.822339
0071577	zinc II ion transmembrane transport	8	YALI0_A00979g, YALI0_B02552g, YALI0_D00759g, YALI0_E00748g, YALI0_F00176g, YALI0_F04312g, YALI0_F15411g, YALI0_F21659g	4	YALI0_B02552g, YALI0_F04312g, YALI0_F15411g, YALI0_F21659g	0.822339
0032511	late endosome to vacuole transport via multivesicular body sorting pathway	10	YALI0_B04048g, YALI0_B08987g, YALI0_B16368g, YALI0_C00165g, YALI0_C10098g, YALI0_C12617g, YALI0_D09999g, YALI0_D20944g, YALI0_F02277g, YALI0_F21307g	5	YALI0_B04048g, YALI0_C10098g, YALI0_C12617g, YALI0_D09999g, YALI0_D20944g	0.829487
0006164	purine nucleotide biosynthetic process	12	YALI0_B00836g, YALI0_B13552g, YALI0_B15304g, YALI0_B17402g, YALI0_B23188g, YALI0_D03069g, YALI0_D21530g, YALI0_D24409g, YALI0_E32351g, YALI0_E33033g, YALI0_F25047g, YALI0_F30019g	6	YALI0_B17402g, YALI0_D03069g, YALI0_D21530g, YALI0_D24409g, YALI0_F25047g, YALI0_F30019g	0.837311
0006361	transcription initiation from RNA polymerase I promoter	12	YALI0_A08151g, YALI0_B23056g, YALI0_C20075g, YALI0_D26994g, YALI0_E05225g, YALI0_E09845g, YALI0_E23947g, YALI0_E27676g, YALI0_F04906g, YALI0_F05082g, YALI0_F06182g, YALI0_F14883g	6	YALI0_B23056g, YALI0_C20075g, YALI0_D26994g, YALI0_E05225g, YALI0_E09845g, YALI0_F04906g	0.837311
0008610	lipid biosynthetic process	12	YALI0_B20196g, YALI0_C10989g, YALI0_D08514g, YALI0_D20878g, YALI0_D21032g, YALI0_E17347g, YALI0_E26565g, YALI0_F04378g, YALI0_F11297g, YALI0_F12749g, YALI0_F20328g, YALI0_F23837g	6	YALI0_B20196g, YALI0_C10989g, YALI0_D08514g, YALI0_E26565g, YALI0_F04378g, YALI0_F12749g	0.837311
0000011	vacuole inheritance	2	YALI0_F01738g, YALI0_F19602g	1	YALI0_F01738g	0.837888
0000018	regulation of DNA recombination	2	YALI0_A10879g, YALI0_F22495g	1	YALI0_A10879g	0.837888
0000022	mitotic spindle elongation	2	YALI0_B22638g, YALI0_D18942g	1	YALI0_D18942g	0.837888
0000023	maltose metabolic process	2	YALI0_A14212g, YALI0_B00396g	1	YALI0_B00396g	0.837888
0000381	regulation of alternative mRNA splicing, via spliceosome	2	YALI0_E32241g, YALI0_F18876g	1	YALI0_F18876g	0.837888
0000393	spliceosomal conformational changes to generate catalytic conformation	2	YALI0_C10648g, YALI0_E28226g	1	YALI0_C10648g	0.837888
0000494	box C/D snoRNA 3'-end processing	2	YALI0_B15037g, YALI0_C15873g	1	YALI0_C15873g	0.837888
0000706	meiotic DNA double-strand break processing	2	YALI0_B10758g, YALI0_F16335g	1	YALI0_F16335g	0.837888
0000743	nuclear migration involved in conjugation with cellular fusion	2	YALI0_A18227g, YALI0_E11627g	1	YALI0_A18227g	0.837888
0001113	transcriptional open complex formation at RNA polymerase II promoter	2	YALI0_B11726g, YALI0_C02563g	1	YALI0_B11726g	0.837888
0001174	transcriptional start site selection at RNA polymerase II promoter	2	YALI0_B11726g, YALI0_C02563g	1	YALI0_B11726g	0.837888
0001403	invasive growth in response to glucose limitation	2	YALI0_A09592g, YALI0_E22781g	1	YALI0_E22781g	0.837888
0002128	tRNA nucleoside ribose methylation	2	YALI0_D23001g, YALI0_F16049g	1	YALI0_D23001g	0.837888
0002184	cytoplasmic translational termination	2	YALI0_B08250g, YALI0_F02453g	1	YALI0_B08250g	0.837888
0005992	trehalose biosynthetic process	2	YALI0_D14476g, YALI0_E31086g	1	YALI0_D14476g	0.837888
0005993	trehalose catabolic process	2	YALI0_D15598g, YALI0_E07744g	1	YALI0_E07744g	0.837888
0006002	fructose 6-phosphate metabolic process	2	YALI0_A15972g, YALI0_B21428g	1	YALI0_A15972g	0.837888
0006072	glycerol-3-phosphate metabolic process	2	YALI0_B13970g, YALI0_F00484g	1	YALI0_F00484g	0.837888
0006078	(1->6)-beta-D-glucan biosynthetic process	2	YALI0_C14190g, YALI0_F17490g	1	YALI0_C14190g	0.837888
0006152	purine nucleoside catabolic process	2	YALI0_F03597g, YALI0_F12529g	1	YALI0_F12529g	0.837888
0006166	purine ribonucleoside salvage	2	YALI0_E02244g, YALI0_F23463g	1	YALI0_F23463g	0.837888
0006231	dTMP biosynthetic process	2	YALI0_C10901g, YALI0_C23210g	1	YALI0_C23210g	0.837888
0006235	dTTP biosynthetic process	2	YALI0_C10901g, YALI0_C13354g	1	YALI0_C13354g	0.837888
0006241	CTP biosynthetic process	2	YALI0_B05368g, YALI0_F09229g	1	YALI0_F09229g	0.837888
0006278	RNA-dependent DNA biosynthetic process	2	YALI0_D05093g, YALI0_E11869g	1	YALI0_E11869g	0.837888
0006297	nucleotide-excision repair, DNA gap filling	2	YALI0_A08426g, YALI0_B18414g	1	YALI0_A08426g	0.837888
0006376	mRNA splice site selection	2	YALI0_D04917g, YALI0_F27467g	1	YALI0_D04917g	0.837888
0006419	alanyl-tRNA aminoacylation	2	YALI0_B04180g, YALI0_E04246g	1	YALI0_B04180g	0.837888
0006424	glutamyl-tRNA aminoacylation	2	YALI0_E17919g, YALI0_E28468g	1	YALI0_E17919g	0.837888
0006431	methionyl-tRNA aminoacylation	2	YALI0_D03619g, YALI0_F29843g	1	YALI0_D03619g	0.837888
0006433	prolyl-tRNA aminoacylation	2	YALI0_D15620g, YALI0_E05027g	1	YALI0_E05027g	0.837888
0006434	seryl-tRNA aminoacylation	2	YALI0_B05918g, YALI0_F02629g	1	YALI0_B05918g	0.837888
0006435	threonyl-tRNA aminoacylation	2	YALI0_A09427g, YALI0_F11231g	1	YALI0_A09427g	0.837888
0006505	GPI anchor metabolic process	2	YALI0_A20922g, YALI0_D25454g	1	YALI0_D25454g	0.837888
0006529	asparagine biosynthetic process	2	YALI0_A13387g, YALI0_F28149g	1	YALI0_F28149g	0.837888
0006540	glutamate decarboxylation to succinate	2	YALI0_E18238g, YALI0_F26191g	1	YALI0_E18238g	0.837888
0006560	proline metabolic process	2	YALI0_B09625g, YALI0_B09647g	1	YALI0_B09625g	0.837888
0006595	polyamine metabolic process	2	YALI0_E04763g, YALI0_E33143g	1	YALI0_E04763g	0.837888
0006605	protein targeting	2	YALI0_A07084g, YALI0_D08635g	1	YALI0_D08635g	0.837888
0006624	vacuolar protein processing	2	YALI0_B04840g, YALI0_D23441g	1	YALI0_B04840g	0.837888
0006626	protein targeting to mitochondrion	2	YALI0_C23749g, YALI0_E14487g	1	YALI0_C23749g	0.837888
0006666	3-keto-sphinganine metabolic process	2	YALI0_A19536g, YALI0_B03190g	1	YALI0_A19536g	0.837888
0006673	inositolphosphoceramide metabolic process	2	YALI0_E19635g, YALI0_E33165g	1	YALI0_E19635g	0.837888
0006694	steroid biosynthetic process	2	YALI0_C22165g, YALI0_E06193g	1	YALI0_E06193g	0.837888
0006850	mitochondrial pyruvate transport	2	YALI0_C03223g, YALI0_F00264g	1	YALI0_F00264g	0.837888
0007039	protein catabolic process in the vacuole	2	YALI0_B16808g, YALI0_C17897g	1	YALI0_B16808g	0.837888
0007121	bipolar cellular bud site selection	2	YALI0_F16665g, YALI0_F23177g	1	YALI0_F16665g	0.837888
0007130	synaptonemal complex assembly	2	YALI0_B10758g, YALI0_F06402g	1	YALI0_F06402g	0.837888
0007254	JNK cascade	2	YALI0_B02816g, YALI0_E23496g	1	YALI0_B02816g	0.837888
0007323	peptide pheromone maturation	2	YALI0_B16126g, YALI0_E22913g	1	YALI0_E22913g	0.837888
0007535	donor selection	2	YALI0_B18700g, YALI0_D16863g	1	YALI0_D16863g	0.837888
0008360	regulation of cell shape	2	YALI0_A08077g, YALI0_E25845g	1	YALI0_A08077g	0.837888
0008615	pyridoxine biosynthetic process	2	YALI0_C24255g, YALI0_D14322g	1	YALI0_C24255g	0.837888
0009057	macromolecule catabolic process	2	YALI0_D12518g, YALI0_E04983g	1	YALI0_D12518g	0.837888
0009072	aromatic amino acid family metabolic process	2	YALI0_A13607g, YALI0_F26455g	1	YALI0_F26455g	0.837888
0009092	homoserine metabolic process	2	YALI0_E00836g, YALI0_F13453g	1	YALI0_E00836g	0.837888
0009094	L-phenylalanine biosynthetic process	2	YALI0_B17336g, YALI0_E17479g	1	YALI0_E17479g	0.837888
0009113	purine nucleobase biosynthetic process	2	YALI0_B12078g, YALI0_B15304g	1	YALI0_B12078g	0.837888
0009229	thiamine diphosphate biosynthetic process	2	YALI0_C15554g, YALI0_E21351g	1	YALI0_C15554g	0.837888
0009311	oligosaccharide metabolic process	2	YALI0_B02332g, YALI0_F14927g	1	YALI0_B02332g	0.837888
0009423	chorismate biosynthetic process	2	YALI0_B22440g, YALI0_D17930g	1	YALI0_D17930g	0.837888
0009450	gamma-aminobutyric acid catabolic process	2	YALI0_E18238g, YALI0_F26191g	1	YALI0_E18238g	0.837888
0010133	proline catabolic process to glutamate	2	YALI0_B09625g, YALI0_B09647g	1	YALI0_B09625g	0.837888
0010389	regulation of G2/M transition of mitotic cell cycle	2	YALI0_B10758g, YALI0_B15180g	1	YALI0_B15180g	0.837888
0010467	gene expression	2	YALI0_B01224g, YALI0_C02563g	1	YALI0_B01224g	0.837888
0010571	positive regulation of nuclear cell cycle DNA replication	2	YALI0_B10758g, YALI0_B17006g	1	YALI0_B17006g	0.837888
0010696	positive regulation of spindle pole body separation	2	YALI0_B10758g, YALI0_D26015g	1	YALI0_D26015g	0.837888
0010737	protein kinase A signaling	2	YALI0_C08305g, YALI0_D15862g	1	YALI0_C08305g	0.837888
0010994	free ubiquitin chain polymerization	2	YALI0_A20372g, YALI0_E29601g	1	YALI0_A20372g	0.837888
0015729	oxaloacetate transport	2	YALI0_B03344g, YALI0_E04048g	1	YALI0_E04048g	0.837888
0015802	basic amino acid transport	2	YALI0_E18095g, YALI0_F14949g	1	YALI0_E18095g	0.837888
0015810	aspartate transport	2	YALI0_D02629g, YALI0_D26147g	1	YALI0_D26147g	0.837888
0015813	L-glutamate transport	2	YALI0_D02629g, YALI0_D26147g	1	YALI0_D26147g	0.837888
0016480	negative regulation of transcription from RNA polymerase III promoter	2	YALI0_E16294g, YALI0_F10541g	1	YALI0_F10541g	0.837888
0016482	cytosolic transport	2	YALI0_B21340g, YALI0_D27192g	1	YALI0_B21340g	0.837888
0016556	mRNA modification	2	YALI0_B03498g, YALI0_C17017g	1	YALI0_B03498g	0.837888
0019348	dolichol metabolic process	2	YALI0_B05500g, YALI0_E07788g	1	YALI0_E07788g	0.837888
0019354	siroheme biosynthetic process	2	YALI0_A01133g, YALI0_E11385g	1	YALI0_A01133g	0.837888
0019367	fatty acid elongation, saturated fatty acid	2	YALI0_B20196g, YALI0_F06754g	1	YALI0_B20196g	0.837888
0019441	tryptophan catabolic process to kynurenine	2	YALI0_E03806g, YALI0_F26455g	1	YALI0_F26455g	0.837888
0019464	glycine decarboxylation via glycine cleavage system	2	YALI0_A09856g, YALI0_E00242g	1	YALI0_A09856g	0.837888
0019856	pyrimidine nucleobase biosynthetic process	2	YALI0_B05368g, YALI0_F22781g	1	YALI0_F22781g	0.837888
0030149	sphingolipid catabolic process	2	YALI0_D18458g, YALI0_E28237g	1	YALI0_D18458g	0.837888
0030474	spindle pole body duplication	2	YALI0_A20518g, YALI0_D18810g	1	YALI0_D18810g	0.837888
0030643	cellular phosphate ion homeostasis	2	YALI0_A04675g, YALI0_B13464g	1	YALI0_B13464g	0.837888
0030970	retrograde protein transport, ER to cytosol	2	YALI0_E26235g, YALI0_F12155g	1	YALI0_F12155g	0.837888
0031930	mitochondria-nucleus signaling pathway	2	YALI0_B22374g, YALI0_D23925g	1	YALI0_B22374g	0.837888
0032048	cardiolipin metabolic process	2	YALI0_C14036g, YALI0_C20141g	1	YALI0_C20141g	0.837888
0032185	septin cytoskeleton organization	2	YALI0_F01694g, YALI0_F12331g	1	YALI0_F01694g	0.837888
0032264	IMP salvage	2	YALI0_E11495g, YALI0_E16753g	1	YALI0_E11495g	0.837888
0032889	regulation of vacuole fusion, non-autophagic	2	YALI0_B04840g, YALI0_F19602g	1	YALI0_B04840g	0.837888
0033499	galactose catabolic process via UDP-galactose	2	YALI0_C09570g, YALI0_F23947g	1	YALI0_C09570g	0.837888
0033567	DNA replication, Okazaki fragment processing	2	YALI0_C05038g, YALI0_E33377g	1	YALI0_C05038g	0.837888
0033621	nuclear-transcribed mRNA catabolic process, meiosis-specific transcripts	2	YALI0_E16500g, YALI0_F28039g	1	YALI0_F28039g	0.837888
0034356	NAD biosynthesis via nicotinamide riboside salvage pathway	2	YALI0_A19624g, YALI0_F03597g	1	YALI0_A19624g	0.837888
0034486	vacuolar transmembrane transport	2	YALI0_B04378g, YALI0_F14949g	1	YALI0_B04378g	0.837888
0034504	protein localization to nucleus	2	YALI0_B10758g, YALI0_B22374g	1	YALI0_B22374g	0.837888
0034625	fatty acid elongation, monounsaturated fatty acid	2	YALI0_B20196g, YALI0_F06754g	1	YALI0_B20196g	0.837888
0034626	fatty acid elongation, polyunsaturated fatty acid	2	YALI0_B20196g, YALI0_F06754g	1	YALI0_B20196g	0.837888
0034728	nucleosome organization	2	YALI0_B01224g, YALI0_C00363g	1	YALI0_B01224g	0.837888
0035025	positive regulation of Rho protein signal transduction	2	YALI0_D26015g, YALI0_F23177g	1	YALI0_D26015g	0.837888
0035350	FAD transmembrane transport	2	YALI0_A16863g, YALI0_A20944g	1	YALI0_A20944g	0.837888
0035493	SNARE complex assembly	2	YALI0_E14344g, YALI0_E30921g	1	YALI0_E14344g	0.837888
0036149	phosphatidylinositol acyl-chain remodeling	2	YALI0_B12254g, YALI0_F02937g	1	YALI0_F02937g	0.837888
0040001	establishment of mitotic spindle localization	2	YALI0_D03157g, YALI0_D07700g	1	YALI0_D07700g	0.837888
0042816	vitamin B6 metabolic process	2	YALI0_A08668g, YALI0_D14322g	1	YALI0_A08668g	0.837888
0042989	sequestering of actin monomers	2	YALI0_B07183g, YALI0_E34687g	1	YALI0_E34687g	0.837888
0043409	negative regulation of MAPK cascade	2	YALI0_D22066g, YALI0_F00858g	1	YALI0_F00858g	0.837888
0043418	homocysteine catabolic process	2	YALI0_F05940g, YALI0_F17974g	1	YALI0_F17974g	0.837888
0043488	regulation of mRNA stability	2	YALI0_C07040g, YALI0_E13794g	1	YALI0_C07040g	0.837888
0043490	malate-aspartate shuttle	2	YALI0_D02629g, YALI0_D26147g	1	YALI0_D26147g	0.837888
0044272	sulfur compound biosynthetic process	2	YALI0_D15400g, YALI0_E09108g	1	YALI0_E09108g	0.837888
0044395	protein targeting to vacuolar membrane	2	YALI0_B18260g, YALI0_E29601g	1	YALI0_B18260g	0.837888
0045046	protein import into peroxisome membrane	2	YALI0_B19624g, YALI0_B22660g	1	YALI0_B19624g	0.837888
0045048	protein insertion into ER membrane	2	YALI0_B21362g, YALI0_D14344g	1	YALI0_B21362g	0.837888
0045144	meiotic sister chromatid segregation	2	YALI0_D15796g, YALI0_E24431g	1	YALI0_E24431g	0.837888
0045184	establishment of protein localization	2	YALI0_D22594g, YALI0_F23177g	1	YALI0_D22594g	0.837888
0045732	positive regulation of protein catabolic process	2	YALI0_D04224g, YALI0_D11418g	1	YALI0_D11418g	0.837888
0047496	vesicle transport along microtubule	2	YALI0_D07722g, YALI0_F21901g	1	YALI0_D07722g	0.837888
0048205	COPI coating of Golgi vesicle	2	YALI0_C02959g, YALI0_D00693g	1	YALI0_D00693g	0.837888
0048284	organelle fusion	2	YALI0_A19008g, YALI0_E23408g	1	YALI0_A19008g	0.837888
0051128	regulation of cellular component organization	2	YALI0_B15752g, YALI0_F07084g	1	YALI0_F07084g	0.837888
0051168	nuclear export	2	YALI0_B12210g, YALI0_F10098g	1	YALI0_F10098g	0.837888
0051306	mitotic sister chromatid separation	2	YALI0_B15378g, YALI0_C10692g	1	YALI0_C10692g	0.837888
0051447	negative regulation of meiotic cell cycle	2	YALI0_B10758g, YALI0_B15180g	1	YALI0_B15180g	0.837888
0051754	meiotic sister chromatid cohesion, centromeric	2	YALI0_B23144g, YALI0_B23166g	1	YALI0_B23166g	0.837888
0061188	negative regulation of chromatin silencing at rDNA	2	YALI0_D26315g, YALI0_F25179g	1	YALI0_D26315g	0.837888
0070096	mitochondrial outer membrane translocase complex assembly	2	YALI0_B13772g, YALI0_E30745g	1	YALI0_B13772g	0.837888
0070124	mitochondrial translational initiation	2	YALI0_B14993g, YALI0_B21978g	1	YALI0_B21978g	0.837888
0070413	trehalose metabolism in response to stress	2	YALI0_D14476g, YALI0_E31086g	1	YALI0_D14476g	0.837888
0070476	rRNA (guanine-N7)-methylation	2	YALI0_E24761g, YALI0_F06512g	1	YALI0_E24761g	0.837888
0070778	L-aspartate transport	2	YALI0_D02629g, YALI0_D26147g	1	YALI0_D26147g	0.837888
0071034	CUT catabolic process	2	YALI0_D05511g, YALI0_E33121g	1	YALI0_D05511g	0.837888
0071218	cellular response to misfolded protein	2	YALI0_D02002g, YALI0_F16753g	1	YALI0_F16753g	0.837888
0071230	cellular response to amino acid stimulus	2	YALI0_D10307g, YALI0_E06919g	1	YALI0_E06919g	0.837888
0071422	succinate transmembrane transport	2	YALI0_B03344g, YALI0_E34672g	1	YALI0_E34672g	0.837888
0071545	inositol phosphate catabolic process	2	YALI0_A04675g, YALI0_B13464g	1	YALI0_B13464g	0.837888
0071852	fungal-type cell wall organization or biogenesis	2	YALI0_D06039g, YALI0_D22066g	1	YALI0_D06039g	0.837888
0072671	mitochondria-associated ubiquitin-dependent protein catabolic process	2	YALI0_D11132g, YALI0_E26235g	1	YALI0_D11132g	0.837888
0090338	positive regulation of formin-nucleated actin cable assembly	2	YALI0_B07183g, YALI0_F17270g	1	YALI0_F17270g	0.837888
0090522	vesicle tethering involved in exocytosis	2	YALI0_E33759g, YALI0_F12969g	1	YALI0_F12969g	0.837888
0097250	mitochondrial respiratory chain supercomplex assembly	2	YALI0_C14036g, YALI0_F03201g	1	YALI0_F03201g	0.837888
0097352	autophagosome maturation	2	YALI0_B16368g, YALI0_F12155g	1	YALI0_F12155g	0.837888
0097354	prenylation	2	YALI0_D14762g, YALI0_E13662g	1	YALI0_E13662g	0.837888
0097502	mannosylation	2	YALI0_B12518g, YALI0_E02222g	1	YALI0_B12518g	0.837888
0140281	-	2	YALI0_D03157g, YALI0_D26015g	1	YALI0_D26015g	0.837888
0140673	-	2	YALI0_B01224g, YALI0_F13354g	1	YALI0_B01224g	0.837888
1901136	carbohydrate derivative catabolic process	2	YALI0_B11418g, YALI0_E06149g	1	YALI0_B11418g	0.837888
1902356	oxaloacetate(2-) transmembrane transport	2	YALI0_B03344g, YALI0_E04048g	1	YALI0_E04048g	0.837888
1902794	heterochromatin island assembly	2	YALI0_E24893g, YALI0_F11583g	1	YALI0_E24893g	0.837888
1903424	fluoride transmembrane transport	2	YALI0_A20570g, YALI0_D24145g	1	YALI0_D24145g	0.837888
1904462	ergosteryl 3-beta-D-glucoside catabolic process	2	YALI0_B11418g, YALI0_E06149g	1	YALI0_B11418g	0.837888
1904669	ATP export	2	YALI0_A18722g, YALI0_B15334g	1	YALI0_A18722g	0.837888
1904750	negative regulation of protein localization to nucleolus	2	YALI0_D03157g, YALI0_D26015g	1	YALI0_D26015g	0.837888
1990395	meiotic spindle pole body organization	2	YALI0_A20518g, YALI0_D26015g	1	YALI0_D26015g	0.837888
1990542	mitochondrial transmembrane transport	2	YALI0_B16060g, YALI0_E06897g	1	YALI0_B16060g	0.837888
1990547	mitochondrial phosphate ion transmembrane transport	2	YALI0_C05753g, YALI0_F14223g	1	YALI0_C05753g	0.837888
1990822	basic amino acid transmembrane transport	2	YALI0_E18095g, YALI0_F14949g	1	YALI0_E18095g	0.837888
2000100	regulation of establishment or maintenance of bipolar cell polarity regulating cell shape	2	YALI0_A17336g, YALI0_D01199g	1	YALI0_D01199g	0.837888
2000767	positive regulation of cytoplasmic translation	2	YALI0_A03751g, YALI0_D12056g	1	YALI0_A03751g	0.837888
0008652	cellular amino acid biosynthetic process	14	YALI0_A19206g, YALI0_B20020g, YALI0_B22440g, YALI0_C00253g, YALI0_C06952g, YALI0_C09636g, YALI0_C23408g, YALI0_D01265g, YALI0_D03135g, YALI0_D11110g, YALI0_D13596g, YALI0_D17930g, YALI0_E30481g, YALI0_F19910g	7	YALI0_A19206g, YALI0_B20020g, YALI0_C06952g, YALI0_C23408g, YALI0_D03135g, YALI0_D17930g, YALI0_E30481g	0.845244
0008104	protein localization	16	YALI0_B04048g, YALI0_B14377g, YALI0_C00891g, YALI0_C04521g, YALI0_C05665g, YALI0_C21087g, YALI0_D05049g, YALI0_D08580g, YALI0_D21208g, YALI0_D23595g, YALI0_D27148g, YALI0_E04312g, YALI0_E10329g, YALI0_F01232g, YALI0_F01815g, YALI0_F26873g	8	YALI0_B04048g, YALI0_C00891g, YALI0_C04521g, YALI0_C05665g, YALI0_D05049g, YALI0_E04312g, YALI0_F01815g, YALI0_F26873g	0.853023
0030150	protein import into mitochondrial matrix	16	YALI0_A07084g, YALI0_A10615g, YALI0_A16868g, YALI0_B01386g, YALI0_B04158g, YALI0_B10362g, YALI0_C11011g, YALI0_C18513g, YALI0_C18733g, YALI0_D21142g, YALI0_E11891g, YALI0_E15136g, YALI0_F03949g, YALI0_F27929g, YALI0_F29183g, YALI0_F31207g	8	YALI0_A10615g, YALI0_B01386g, YALI0_B04158g, YALI0_B10362g, YALI0_D21142g, YALI0_F03949g, YALI0_F29183g, YALI0_F31207g	0.853023
0032543	mitochondrial translation	24	YALI0_A13541g, YALI0_B01144g, YALI0_B21978g, YALI0_C10780g, YALI0_C13706g, YALI0_C16478g, YALI0_C18139g, YALI0_D08448g, YALI0_D12606g, YALI0_D23639g, YALI0_E01760g, YALI0_E01914g, YALI0_E11033g, YALI0_E12353g, YALI0_E13123g, YALI0_E14641g, YALI0_E16214g, YALI0_E17985g, YALI0_E22759g, YALI0_F02299g, YALI0_F06732g, YALI0_F09768g, YALI0_F13035g, YALI0_F24387g	12	YALI0_A13541g, YALI0_B01144g, YALI0_B21978g, YALI0_C10780g, YALI0_C13706g, YALI0_C16478g, YALI0_D08448g, YALI0_D23639g, YALI0_E01760g, YALI0_E01914g, YALI0_F02299g, YALI0_F09768g	0.880985
0098869	cellular oxidant detoxification	11	YALI0_A19426g, YALI0_C21043g, YALI0_D16709g, YALI0_E03586g, YALI0_E19448g, YALI0_E19745g, YALI0_E25091g, YALI0_E34265g, YALI0_E34749g, YALI0_F08195g, YALI0_F30987g	5	YALI0_A19426g, YALI0_D16709g, YALI0_E19448g, YALI0_E34749g, YALI0_F30987g	0.897593
0006812	cation transport	9	YALI0_A01023g, YALI0_B02684g, YALI0_C12254g, YALI0_D24233g, YALI0_D27038g, YALI0_E19338g, YALI0_F00176g, YALI0_F18040g, YALI0_F19734g	4	YALI0_A01023g, YALI0_B02684g, YALI0_D27038g, YALI0_F18040g	0.897847
0000054	ribosomal subunit export from nucleus	7	YALI0_A17941g, YALI0_B00990g, YALI0_C21956g, YALI0_E14465g, YALI0_E23694g, YALI0_E27940g, YALI0_F05803g	3	YALI0_A17941g, YALI0_B00990g, YALI0_F05803g	0.901292
0000281	mitotic cytokinesis	7	YALI0_A19646g, YALI0_C04774g, YALI0_C21087g, YALI0_D23595g, YALI0_D27148g, YALI0_F12683g, YALI0_F27049g	3	YALI0_A19646g, YALI0_C04774g, YALI0_F12683g	0.901292
0006388	tRNA splicing, via endonucleolytic cleavage and ligation	7	YALI0_B07293g, YALI0_C01287g, YALI0_D14916g, YALI0_D22066g, YALI0_D26576g, YALI0_E06171g, YALI0_E28600g	3	YALI0_C01287g, YALI0_D14916g, YALI0_E06171g	0.901292
0045892	negative regulation of transcription, DNA-templated	7	YALI0_A14542g, YALI0_B10758g, YALI0_B23056g, YALI0_C03069g, YALI0_C14784g, YALI0_D27280g, YALI0_F11165g	3	YALI0_A14542g, YALI0_B23056g, YALI0_C14784g	0.901292
0070651	nonfunctional rRNA decay	7	YALI0_B07557g, YALI0_B20658g, YALI0_C23144g, YALI0_D17204g, YALI0_E03630g, YALI0_E23694g, YALI0_E26235g	3	YALI0_B07557g, YALI0_C23144g, YALI0_E03630g	0.901292
1903830	magnesium ion transmembrane transport	7	YALI0_B05148g, YALI0_B06732g, YALI0_D00319g, YALI0_D09317g, YALI0_E00462g, YALI0_E09064g, YALI0_F13651g	3	YALI0_D00319g, YALI0_D09317g, YALI0_F13651g	0.901292
0006906	vesicle fusion	15	YALI0_A03113g, YALI0_B02244g, YALI0_B05786g, YALI0_B10780g, YALI0_C16412g, YALI0_C16819g, YALI0_C22275g, YALI0_D23353g, YALI0_D25872g, YALI0_E00594g, YALI0_E05269g, YALI0_E11825g, YALI0_E17875g, YALI0_E23243g, YALI0_E33165g	7	YALI0_B02244g, YALI0_C16412g, YALI0_C22275g, YALI0_D23353g, YALI0_E00594g, YALI0_E05269g, YALI0_E11825g	0.901582
0001172	transcription, RNA-templated	5	YALI0_C12793g, YALI0_C20075g, YALI0_D26301g, YALI0_F05082g, YALI0_F17534g	2	YALI0_C12793g, YALI0_C20075g	0.910998
0001510	RNA methylation	5	YALI0_B10560g, YALI0_D09691g, YALI0_E06765g, YALI0_E31933g, YALI0_F16049g	2	YALI0_B10560g, YALI0_E06765g	0.910998
0001731	formation of translation preinitiation complex	5	YALI0_A03839g, YALI0_A17380g, YALI0_C07524g, YALI0_D12727g, YALI0_E31691g	2	YALI0_A17380g, YALI0_D12727g	0.910998
0006359	regulation of transcription from RNA polymerase III promoter	5	YALI0_B18700g, YALI0_B23056g, YALI0_D16863g, YALI0_E20867g, YALI0_E20955g	2	YALI0_B23056g, YALI0_D16863g	0.910998
0006878	cellular copper ion homeostasis	5	YALI0_A02959g, YALI0_C05753g, YALI0_E23045g, YALI0_E31669g, YALI0_F24475g	2	YALI0_C05753g, YALI0_F24475g	0.910998
0007089	traversing start control point of mitotic cell cycle	5	YALI0_B15180g, YALI0_C13926g, YALI0_C15114g, YALI0_C23144g, YALI0_E02618g	2	YALI0_B15180g, YALI0_C23144g	0.910998
0022900	electron transport chain	5	YALI0_B02222g, YALI0_B14861g, YALI0_C14806g, YALI0_D10274g, YALI0_D11374g	2	YALI0_C14806g, YALI0_D11374g	0.910998
0031120	snRNA pseudouridine synthesis	5	YALI0_C00693g, YALI0_C24057g, YALI0_D01628g, YALI0_E13486g, YALI0_F20768g	2	YALI0_D01628g, YALI0_E13486g	0.910998
0045943	positive regulation of transcription from RNA polymerase I promoter	5	YALI0_A09790g, YALI0_B04862g, YALI0_D14542g, YALI0_E01628g, YALI0_F21175g	2	YALI0_B04862g, YALI0_D14542g	0.910998
0098771	inorganic ion homeostasis	5	YALI0_B02552g, YALI0_C12254g, YALI0_C18359g, YALI0_F00176g, YALI0_F19734g	2	YALI0_B02552g, YALI0_C18359g	0.910998
0006506	GPI anchor biosynthetic process	21	YALI0_A18656g, YALI0_A20482g, YALI0_A20922g, YALI0_B04422g, YALI0_B05500g, YALI0_B14223g, YALI0_C08220g, YALI0_C08481g, YALI0_D06281g, YALI0_D12749g, YALI0_D25454g, YALI0_E10021g, YALI0_E12089g, YALI0_E17017g, YALI0_E17721g, YALI0_E21934g, YALI0_E29953g, YALI0_E30283g, YALI0_E33473g, YALI0_F07733g, YALI0_F30283g	10	YALI0_A20482g, YALI0_B04422g, YALI0_B14223g, YALI0_D12749g, YALI0_D25454g, YALI0_E10021g, YALI0_E12089g, YALI0_E17017g, YALI0_E29953g, YALI0_E30283g	0.911525
0000715	nucleotide-excision repair, DNA damage recognition	3	YALI0_B01474g, YALI0_D21208g, YALI0_F01232g	1	YALI0_B01474g	0.934763
0000920	cell separation after cytokinesis	3	YALI0_A17336g, YALI0_B16786g, YALI0_C04587g	1	YALI0_C04587g	0.934763
0005991	trehalose metabolic process	3	YALI0_D14476g, YALI0_D15598g, YALI0_E31086g	1	YALI0_D14476g	0.934763
0006044	N-acetylglucosamine metabolic process	3	YALI0_C01419g, YALI0_E20163g, YALI0_F04466g	1	YALI0_F04466g	0.934763
0006301	postreplication repair	3	YALI0_C00561g, YALI0_D10571g, YALI0_E29601g	1	YALI0_D10571g	0.934763
0006335	DNA replication-dependent nucleosome assembly	3	YALI0_B15015g, YALI0_D23573g, YALI0_F04664g	1	YALI0_F04664g	0.934763
0006491	N-glycan processing	3	YALI0_B06600g, YALI0_E26895g, YALI0_F14927g	1	YALI0_E26895g	0.934763
0006565	L-serine catabolic process	3	YALI0_B16214g, YALI0_D02497g, YALI0_E10307g	1	YALI0_B16214g	0.934763
0006586	indolalkylamine metabolic process	3	YALI0_A13607g, YALI0_D11110g, YALI0_F26455g	1	YALI0_F26455g	0.934763
0006672	ceramide metabolic process	3	YALI0_B18150g, YALI0_D20262g, YALI0_E32769g	1	YALI0_D20262g	0.934763
0006675	mannosyl-inositol phosphorylceramide metabolic process	3	YALI0_E17347g, YALI0_E33165g, YALI0_F12749g	1	YALI0_F12749g	0.934763
0006750	glutathione biosynthetic process	3	YALI0_B05412g, YALI0_C17831g, YALI0_E30129g	1	YALI0_C17831g	0.934763
0006808	regulation of nitrogen utilization	3	YALI0_B00880g, YALI0_C03069g, YALI0_D23925g	1	YALI0_B00880g	0.934763
0006843	mitochondrial citrate transport	3	YALI0_B10736g, YALI0_F20966g, YALI0_F26323g	1	YALI0_B10736g	0.934763
0006898	receptor-mediated endocytosis	3	YALI0_A03025g, YALI0_A17127g, YALI0_E34111g	1	YALI0_A17127g	0.934763
0006970	response to osmotic stress	3	YALI0_A14784g, YALI0_B20900g, YALI0_F21219g	1	YALI0_B20900g	0.934763
0007023	post-chaperonin tubulin folding pathway	3	YALI0_C08767g, YALI0_D19844g, YALI0_F14751g	1	YALI0_C08767g	0.934763
0007097	nuclear migration	3	YALI0_D26103g, YALI0_E32857g, YALI0_F21901g	1	YALI0_D26103g	0.934763
0008608	attachment of spindle microtubules to kinetochore	3	YALI0_B10296g, YALI0_B17303g, YALI0_F15895g	1	YALI0_B10296g	0.934763
0009263	deoxyribonucleotide biosynthetic process	3	YALI0_B03630g, YALI0_D03333g, YALI0_F31735g	1	YALI0_D03333g	0.934763
0009411	response to UV	3	YALI0_A03575g, YALI0_D21208g, YALI0_F01232g	1	YALI0_A03575g	0.934763
0009636	response to toxic substance	3	YALI0_C21362g, YALI0_F05940g, YALI0_F17974g	1	YALI0_F17974g	0.934763
0009651	response to salt stress	3	YALI0_C03443g, YALI0_C03465g, YALI0_E18546g	1	YALI0_C03465g	0.934763
0010510	regulation of acetyl-CoA biosynthetic process from pyruvate	3	YALI0_C21582g, YALI0_E19679g, YALI0_F26807g	1	YALI0_E19679g	0.934763
0010906	regulation of glucose metabolic process	3	YALI0_C21582g, YALI0_E19679g, YALI0_F26807g	1	YALI0_E19679g	0.934763
0015867	ATP transport	3	YALI0_A20944g, YALI0_E03058g, YALI0_E10813g	1	YALI0_A20944g	0.934763
0019344	cysteine biosynthetic process	3	YALI0_C24233g, YALI0_E00418g, YALI0_E09108g	1	YALI0_E09108g	0.934763
0031118	rRNA pseudouridine synthesis	3	YALI0_C00693g, YALI0_E13486g, YALI0_F20768g	1	YALI0_E13486g	0.934763
0031591	wybutosine biosynthetic process	3	YALI0_D01485g, YALI0_D22220g, YALI0_E31779g	1	YALI0_D22220g	0.934763
0046210	nitric oxide catabolic process	3	YALI0_A08239g, YALI0_C21362g, YALI0_D15928g	1	YALI0_A08239g	0.934763
0055091	phospholipid homeostasis	3	YALI0_E00330g, YALI0_E09867g, YALI0_E32813g	1	YALI0_E09867g	0.934763
0055129	L-proline biosynthetic process	3	YALI0_B14399g, YALI0_C04433g, YALI0_E30481g	1	YALI0_E30481g	0.934763
0071500	cellular response to nitrosative stress	3	YALI0_A08239g, YALI0_C21362g, YALI0_D15928g	1	YALI0_A08239g	0.934763
0071629	cytoplasm-associated proteasomal ubiquitin-dependent protein catabolic process	3	YALI0_A20372g, YALI0_B16698g, YALI0_E26235g	1	YALI0_A20372g	0.934763
0097320	membrane tubulation	3	YALI0_C08118g, YALI0_D13706g, YALI0_F19778g	1	YALI0_C08118g	0.934763
0140021	-	3	YALI0_A10659g, YALI0_D08228g, YALI0_F19712g	1	YALI0_F19712g	0.934763
0140727	-	3	YALI0_A20768g, YALI0_B20724g, YALI0_D03718g	1	YALI0_A20768g	0.934763
1901137	carbohydrate derivative biosynthetic process	3	YALI0_B21428g, YALI0_C02475g, YALI0_E28941g	1	YALI0_E28941g	0.934763
1902969	mitotic DNA replication	3	YALI0_B16544g, YALI0_D10104g, YALI0_E15642g	1	YALI0_D10104g	0.934763
1903833	positive regulation of cellular response to amino acid starvation	3	YALI0_B12936g, YALI0_D13508g, YALI0_E27742g	1	YALI0_B12936g	0.934763
1904262	negative regulation of TORC1 signaling	3	YALI0_C18161g, YALI0_D02101g, YALI0_F02783g	1	YALI0_F02783g	0.934763
1990544	mitochondrial ATP transmembrane transport	3	YALI0_A10659g, YALI0_D08228g, YALI0_F19712g	1	YALI0_F19712g	0.934763
1990758	mitotic sister chromatid biorientation	3	YALI0_B10758g, YALI0_D21560g, YALI0_F19558g	1	YALI0_D21560g	0.934763
0042790	transcription of nuclear large rRNA transcript from RNA polymerase I promoter	16	YALI0_A08151g, YALI0_B18700g, YALI0_B23056g, YALI0_B23210g, YALI0_C20075g, YALI0_D16863g, YALI0_E05225g, YALI0_E09845g, YALI0_E17149g, YALI0_E20867g, YALI0_E20955g, YALI0_E23947g, YALI0_E27676g, YALI0_F04906g, YALI0_F05082g, YALI0_F06182g	7	YALI0_B23056g, YALI0_C20075g, YALI0_D16863g, YALI0_E05225g, YALI0_E09845g, YALI0_E17149g, YALI0_F04906g	0.93935
0000226	microtubule cytoskeleton organization	12	YALI0_A03025g, YALI0_A20518g, YALI0_B09383g, YALI0_B15356g, YALI0_C08767g, YALI0_E00726g, YALI0_E16038g, YALI0_E19360g, YALI0_E26961g, YALI0_E34111g, YALI0_F15763g, YALI0_F17270g	5	YALI0_B09383g, YALI0_C08767g, YALI0_E16038g, YALI0_E19360g, YALI0_F17270g	0.940652
0000472	endonucleolytic cleavage to generate mature 5'-end of SSU-rRNA from (SSU-rRNA, 5.8S rRNA, LSU-rRNA)	10	YALI0_A20614g, YALI0_C00913g, YALI0_E01936g, YALI0_E23386g, YALI0_E30217g, YALI0_E32043g, YALI0_F09856g, YALI0_F20284g, YALI0_F26653g, YALI0_F31471g	4	YALI0_E30217g, YALI0_E32043g, YALI0_F20284g, YALI0_F31471g	0.94342
0000480	endonucleolytic cleavage in 5'-ETS of tricistronic rRNA transcript (SSU-rRNA, 5.8S rRNA, LSU-rRNA)	10	YALI0_A20614g, YALI0_C00913g, YALI0_E01936g, YALI0_E23386g, YALI0_E30217g, YALI0_E32043g, YALI0_F09856g, YALI0_F20284g, YALI0_F26653g, YALI0_F31471g	4	YALI0_E30217g, YALI0_E32043g, YALI0_F20284g, YALI0_F31471g	0.94342
0045324	late endosome to vacuole transport	10	YALI0_A18722g, YALI0_B15334g, YALI0_B16368g, YALI0_B16786g, YALI0_B18040g, YALI0_C10098g, YALI0_D11968g, YALI0_E00396g, YALI0_E33774g, YALI0_F06791g	4	YALI0_A18722g, YALI0_C10098g, YALI0_D11968g, YALI0_F06791g	0.94342
0045454	cell redox homeostasis	10	YALI0_A19426g, YALI0_B15125g, YALI0_C21043g, YALI0_E02310g, YALI0_E10065g, YALI0_E19448g, YALI0_E25069g, YALI0_E25091g, YALI0_F08195g, YALI0_F15191g	4	YALI0_A19426g, YALI0_E10065g, YALI0_E19448g, YALI0_F15191g	0.94342
0006363	termination of RNA polymerase I transcription	8	YALI0_A08151g, YALI0_C20075g, YALI0_E05225g, YALI0_E09845g, YALI0_E23947g, YALI0_E27676g, YALI0_F05082g, YALI0_F06182g	3	YALI0_C20075g, YALI0_E05225g, YALI0_E09845g	0.948664
0009097	isoleucine biosynthetic process	8	YALI0_B16214g, YALI0_C00253g, YALI0_C09636g, YALI0_C23408g, YALI0_D01265g, YALI0_D02497g, YALI0_D03135g, YALI0_E10307g	3	YALI0_B16214g, YALI0_C23408g, YALI0_D03135g	0.948664
0043328	protein targeting to vacuole involved in ubiquitin-dependent protein catabolic process via the multivesicular body sorting pathway	8	YALI0_A18722g, YALI0_A18898g, YALI0_B15334g, YALI0_B16786g, YALI0_B18040g, YALI0_D01177g, YALI0_D27192g, YALI0_E00396g	3	YALI0_A18722g, YALI0_A18898g, YALI0_D01177g	0.948664
0000001	mitochondrion inheritance	6	YALI0_B20482g, YALI0_C05951g, YALI0_D22066g, YALI0_E01144g, YALI0_E04719g, YALI0_F16379g	2	YALI0_C05951g, YALI0_F16379g	0.957893
0000750	pheromone-dependent signal transduction involved in conjugation with cellular fusion	6	YALI0_D22066g, YALI0_E11627g, YALI0_E23496g, YALI0_E30415g, YALI0_F03905g, YALI0_F11913g	2	YALI0_F03905g, YALI0_F11913g	0.957893
0009082	branched-chain amino acid biosynthetic process	6	YALI0_C00253g, YALI0_C09636g, YALI0_C23408g, YALI0_D01265g, YALI0_D03135g, YALI0_F19910g	2	YALI0_C23408g, YALI0_D03135g	0.957893
0009099	valine biosynthetic process	6	YALI0_C00253g, YALI0_C09636g, YALI0_C23408g, YALI0_D01265g, YALI0_D03135g, YALI0_F19910g	2	YALI0_C23408g, YALI0_D03135g	0.957893
0042256	mature ribosome assembly	6	YALI0_A00803g, YALI0_A06765g, YALI0_D07436g, YALI0_D16291g, YALI0_E27940g, YALI0_F25267g	2	YALI0_D16291g, YALI0_F25267g	0.957893
0045039	protein import into mitochondrial inner membrane	6	YALI0_A14784g, YALI0_B10362g, YALI0_C21780g, YALI0_D06908g, YALI0_D11572g, YALI0_F27929g	2	YALI0_B10362g, YALI0_D06908g	0.957893
0046394	carboxylic acid biosynthetic process	6	YALI0_B17336g, YALI0_B21890g, YALI0_D11704g, YALI0_D16269g, YALI0_E26686g, YALI0_F09966g	2	YALI0_D16269g, YALI0_F09966g	0.957893
0060962	regulation of ribosomal protein gene transcription from RNA polymerase II promoter	6	YALI0_B15246g, YALI0_B18700g, YALI0_D16863g, YALI0_E20867g, YALI0_E20955g, YALI0_E26873g	2	YALI0_B15246g, YALI0_D16863g	0.957893
1903475	mitotic actomyosin contractile ring assembly	6	YALI0_B07183g, YALI0_C08118g, YALI0_D10879g, YALI0_D13706g, YALI0_D27148g, YALI0_E03388g	2	YALI0_C08118g, YALI0_E03388g	0.957893
0034599	cellular response to oxidative stress	33	YALI0_A14784g, YALI0_A19426g, YALI0_B03762g, YALI0_B03916g, YALI0_B16720g, YALI0_B20900g, YALI0_B22946g, YALI0_C04587g, YALI0_C05467g, YALI0_C05533g, YALI0_C21043g, YALI0_D01936g, YALI0_D10307g, YALI0_D14542g, YALI0_D16709g, YALI0_D25894g, YALI0_E02310g, YALI0_E17963g, YALI0_E19448g, YALI0_E20119g, YALI0_E25091g, YALI0_E27632g, YALI0_E30151g, YALI0_E31361g, YALI0_F01496g, YALI0_F08195g, YALI0_F08…	15	YALI0_A19426g, YALI0_B03762g, YALI0_B20900g, YALI0_B22946g, YALI0_C04587g, YALI0_C05533g, YALI0_D14542g, YALI0_D16709g, YALI0_D25894g, YALI0_E17963g, YALI0_E19448g, YALI0_E27632g, YALI0_F08415g, YALI0_F25201g, YALI0_F30899g	0.967179
0000379	tRNA-type intron splice site recognition and cleavage	4	YALI0_A18293g, YALI0_B07293g, YALI0_D26576g, YALI0_E28600g	1	YALI0_A18293g	0.973757
0000921	septin ring assembly	4	YALI0_C21087g, YALI0_D03982g, YALI0_D23595g, YALI0_D27148g	1	YALI0_D03982g	0.973757
0006015	5-phosphoribose 1-diphosphate biosynthetic process	4	YALI0_B00836g, YALI0_B13552g, YALI0_E32351g, YALI0_F25047g	1	YALI0_F25047g	0.973757
0006356	regulation of transcription from RNA polymerase I promoter	4	YALI0_B18700g, YALI0_D16863g, YALI0_E20867g, YALI0_E20955g	1	YALI0_D16863g	0.973757
0006621	protein retention in ER lumen	4	YALI0_B07425g, YALI0_B13882g, YALI0_D06545g, YALI0_E34852g	1	YALI0_B13882g	0.973757
0006661	phosphatidylinositol biosynthetic process	4	YALI0_B22682g, YALI0_D11968g, YALI0_E34111g, YALI0_F20328g	1	YALI0_D11968g	0.973757
0006904	vesicle docking involved in exocytosis	4	YALI0_A19008g, YALI0_E22044g, YALI0_E23408g, YALI0_E33759g	1	YALI0_A19008g	0.973757
0009051	pentose-phosphate shunt, oxidative branch	4	YALI0_B15598g, YALI0_C19085g, YALI0_E11671g, YALI0_E22649g	1	YALI0_C19085g	0.973757
0009085	lysine biosynthetic process	4	YALI0_D10593g, YALI0_D13596g, YALI0_D22891g, YALI0_E06457g	1	YALI0_E06457g	0.973757
0009098	leucine biosynthetic process	4	YALI0_B01364g, YALI0_B07447g, YALI0_D01265g, YALI0_F19910g	1	YALI0_B01364g	0.973757
0009156	ribonucleoside monophosphate biosynthetic process	4	YALI0_B00836g, YALI0_B13552g, YALI0_E32351g, YALI0_F25047g	1	YALI0_F25047g	0.973757
0031578	mitotic spindle orientation checkpoint	4	YALI0_D03157g, YALI0_D15378g, YALI0_E00792g, YALI0_E09911g	1	YALI0_E00792g	0.973757
0035435	phosphate ion transmembrane transport	4	YALI0_B03344g, YALI0_C05753g, YALI0_E23859g, YALI0_F14223g	1	YALI0_C05753g	0.973757
0046512	sphingosine biosynthetic process	4	YALI0_B11154g, YALI0_C03179g, YALI0_D08910g, YALI0_F15345g	1	YALI0_B11154g	0.973757
0051017	actin filament bundle assembly	4	YALI0_B17622g, YALI0_D10879g, YALI0_E05621g, YALI0_F07601g	1	YALI0_F07601g	0.973757
1902404	mitotic actomyosin contractile ring contraction	4	YALI0_B16324g, YALI0_F12683g, YALI0_F13343g, YALI0_F27049g	1	YALI0_F12683g	0.973757
0006362	transcription elongation from RNA polymerase I promoter	9	YALI0_A04345g, YALI0_A08151g, YALI0_C20075g, YALI0_E05225g, YALI0_E09845g, YALI0_E23947g, YALI0_E27676g, YALI0_F05082g, YALI0_F06182g	3	YALI0_C20075g, YALI0_E05225g, YALI0_E09845g	0.974073
0032981	mitochondrial respiratory chain complex I assembly	9	YALI0_A14388g, YALI0_C02321g, YALI0_D10274g, YALI0_D12859g, YALI0_E11011g, YALI0_E11891g, YALI0_F00924g, YALI0_F06050g, YALI0_F18359g	3	YALI0_A14388g, YALI0_D12859g, YALI0_F00924g	0.974073
0080090	regulation of primary metabolic process	9	YALI0_B14245g, YALI0_B14663g, YALI0_C03520g, YALI0_E03102g, YALI0_E04202g, YALI0_E07535g, YALI0_F07084g, YALI0_F11165g, YALI0_F14443g	3	YALI0_E03102g, YALI0_F07084g, YALI0_F14443g	0.974073
0006413	translational initiation	24	YALI0_A00803g, YALI0_A03839g, YALI0_A17941g, YALI0_B01034g, YALI0_B15708g, YALI0_B21978g, YALI0_C04620g, YALI0_C07524g, YALI0_C08877g, YALI0_C18161g, YALI0_C23144g, YALI0_D07436g, YALI0_D12727g, YALI0_D24299g, YALI0_E00198g, YALI0_E13508g, YALI0_E21846g, YALI0_E27940g, YALI0_E31691g, YALI0_F06820g, YALI0_F17864g, YALI0_F21153g, YALI0_F24321g, YALI0_F31339g	10	YALI0_A17941g, YALI0_B01034g, YALI0_B21978g, YALI0_C04620g, YALI0_C23144g, YALI0_D12727g, YALI0_E13508g, YALI0_E21846g, YALI0_F06820g, YALI0_F17864g	0.977188
0000447	endonucleolytic cleavage in ITS1 to separate SSU-rRNA from 5.8S rRNA and LSU-rRNA from tricistronic rRNA transcript (SSU-rRNA, 5.8S rRNA, LSU-rRNA)	16	YALI0_A12067g, YALI0_A20614g, YALI0_B04752g, YALI0_C00913g, YALI0_D00957g, YALI0_D13794g, YALI0_E00858g, YALI0_E01936g, YALI0_E23386g, YALI0_E26587g, YALI0_E30217g, YALI0_F06512g, YALI0_F09856g, YALI0_F20284g, YALI0_F26653g, YALI0_F31471g	6	YALI0_B04752g, YALI0_D13794g, YALI0_E00858g, YALI0_E30217g, YALI0_F20284g, YALI0_F31471g	0.97997
0042744	hydrogen peroxide catabolic process	7	YALI0_B15125g, YALI0_C21043g, YALI0_E02310g, YALI0_E25091g, YALI0_E34265g, YALI0_E34749g, YALI0_F30987g	2	YALI0_E34749g, YALI0_F30987g	0.980533
0097428	protein maturation by iron-sulfur cluster transfer	7	YALI0_B00264g, YALI0_B14707g, YALI0_D16841g, YALI0_D20504g, YALI0_E19206g, YALI0_E33077g, YALI0_F21219g	2	YALI0_D16841g, YALI0_E19206g	0.980533
0000462	maturation of SSU-rRNA from tricistronic rRNA transcript (SSU-rRNA, 5.8S rRNA, LSU-rRNA)	27	YALI0_A00803g, YALI0_A21197g, YALI0_B01078g, YALI0_B02970g, YALI0_B08756g, YALI0_B12848g, YALI0_B22946g, YALI0_C00913g, YALI0_C21846g, YALI0_D14080g, YALI0_D26620g, YALI0_E01628g, YALI0_E07425g, YALI0_E10439g, YALI0_E15466g, YALI0_E16280g, YALI0_E20581g, YALI0_F05170g, YALI0_F08657g, YALI0_F09856g, YALI0_F11055g, YALI0_F14377g, YALI0_F15829g, YALI0_F20372g, YALI0_F24959g, YALI0_F26653g, YALI0_F31…	11	YALI0_A21197g, YALI0_B01078g, YALI0_B08756g, YALI0_B12848g, YALI0_B22946g, YALI0_D26620g, YALI0_E07425g, YALI0_E16280g, YALI0_F08657g, YALI0_F14377g, YALI0_F20372g	0.985843
0048278	vesicle docking	10	YALI0_B05786g, YALI0_B10780g, YALI0_C16412g, YALI0_C16819g, YALI0_C22275g, YALI0_D25872g, YALI0_E11825g, YALI0_E17875g, YALI0_E23243g, YALI0_E33165g	3	YALI0_C16412g, YALI0_C22275g, YALI0_E11825g	0.98721
0002183	cytoplasmic translational initiation	5	YALI0_B15708g, YALI0_C18161g, YALI0_E00198g, YALI0_E21846g, YALI0_F24321g	1	YALI0_E21846g	0.989447
0006446	regulation of translational initiation	5	YALI0_A00803g, YALI0_B15708g, YALI0_C01331g, YALI0_D07436g, YALI0_F24321g	1	YALI0_C01331g	0.989447
0009088	threonine biosynthetic process	5	YALI0_D01089g, YALI0_D11704g, YALI0_D13596g, YALI0_F13453g, YALI0_F23221g	1	YALI0_F23221g	0.989447
0009102	biotin biosynthetic process	5	YALI0_D15400g, YALI0_E17545g, YALI0_E19206g, YALI0_E21549g, YALI0_E33077g	1	YALI0_E19206g	0.989447
0042407	cristae formation	5	YALI0_B17710g, YALI0_B21527g, YALI0_D18744g, YALI0_E06853g, YALI0_F25509g	1	YALI0_B21527g	0.989447
0000028	ribosomal small subunit assembly	11	YALI0_B01078g, YALI0_B20504g, YALI0_B22594g, YALI0_C05148g, YALI0_C13596g, YALI0_D05753g, YALI0_D08470g, YALI0_E34826g, YALI0_F05803g, YALI0_F06160g, YALI0_F08569g	3	YALI0_B01078g, YALI0_C13596g, YALI0_F05803g	0.993811
0030148	sphingolipid biosynthetic process	11	YALI0_A19536g, YALI0_B03190g, YALI0_B18150g, YALI0_B20196g, YALI0_D06237g, YALI0_E16434g, YALI0_E17347g, YALI0_F06754g, YALI0_F11935g, YALI0_F15345g, YALI0_F30283g	3	YALI0_A19536g, YALI0_B20196g, YALI0_D06237g	0.993811
0106035	-	6	YALI0_B00264g, YALI0_B14707g, YALI0_E19206g, YALI0_E33077g, YALI0_F16071g, YALI0_F21219g	1	YALI0_E19206g	0.995758
0002181	cytoplasmic translation	23	YALI0_A00286g, YALI0_A00638g, YALI0_B08748g, YALI0_B12804g, YALI0_B12936g, YALI0_B13904g, YALI0_B14146g, YALI0_B21252g, YALI0_D07018g, YALI0_D13508g, YALI0_D24387g, YALI0_E21219g, YALI0_E23694g, YALI0_E24475g, YALI0_E27830g, YALI0_E29073g, YALI0_E30602g, YALI0_E31955g, YALI0_E32208g, YALI0_F08437g, YALI0_F16049g, YALI0_F24739g, YALI0_F31405g	8	YALI0_A00286g, YALI0_A00638g, YALI0_B12936g, YALI0_B13904g, YALI0_B14146g, YALI0_B21252g, YALI0_E27830g, YALI0_E30602g	0.99579
0007163	establishment or maintenance of cell polarity	9	YALI0_A17336g, YALI0_B15752g, YALI0_B18700g, YALI0_B20240g, YALI0_D13706g, YALI0_E04114g, YALI0_E08756g, YALI0_E25845g, YALI0_F17270g	2	YALI0_E08756g, YALI0_F17270g	0.996037
0044396	actin cortical patch organization	7	YALI0_A03025g, YALI0_B17380g, YALI0_B17622g, YALI0_B20240g, YALI0_D02805g, YALI0_E34170g, YALI0_F27049g	1	YALI0_B17380g	0.998295
0033617	mitochondrial respiratory chain complex IV assembly	18	YALI0_C05104g, YALI0_C09350g, YALI0_C16731g, YALI0_C17391g, YALI0_C22719g, YALI0_D13134g, YALI0_D24992g, YALI0_E03344g, YALI0_E16709g, YALI0_E19723g, YALI0_E23045g, YALI0_E32153g, YALI0_E32483g, YALI0_E34540g, YALI0_F10054g, YALI0_F13387g, YALI0_F24409g, YALI0_F24431g	4	YALI0_C17391g, YALI0_E16709g, YALI0_E32153g, YALI0_F24409g	0.999772
0006412	translation	161	YALI0_A00132g, YALI0_A00264g, YALI0_A00352g, YALI0_A00803g, YALI0_A02849g, YALI0_A03003g, YALI0_A03839g, YALI0_A06501g, YALI0_A09427g, YALI0_A09922g, YALI0_A09933g, YALI0_A10725g, YALI0_A20152g, YALI0_A20526g, YALI0_A20746g, YALI0_B01034g, YALI0_B01892g, YALI0_B04180g, YALI0_B05896g, YALI0_B06578g, YALI0_B07557g, YALI0_B08250g, YALI0_B08748g, YALI0_B08866g, YALI0_B08943g, YALI0_B11308g, YALI0_B12…	69	YALI0_A00132g, YALI0_A00264g, YALI0_A00352g, YALI0_A09427g, YALI0_A09922g, YALI0_A20152g, YALI0_A20526g, YALI0_A20746g, YALI0_B01034g, YALI0_B04180g, YALI0_B06578g, YALI0_B07557g, YALI0_B08250g, YALI0_B08943g, YALI0_B11308g, YALI0_B12826g, YALI0_B12848g, YALI0_B15103g, YALI0_B17732g, YALI0_B21076g, YALI0_B21978g, YALI0_C03674g, YALI0_C04620g, YALI0_C06820g, YALI0_C06886g, YALI0_C07887g, YALI0_C09…	0.999996
0000012	single strand break repair	1	YALI0_E21890g	0	-	1
0000050	urea cycle	1	YALI0_E07535g	0	-	1
0000132	establishment of mitotic spindle orientation	1	YALI0_F21901g	0	-	1
0000154	rRNA modification	2	YALI0_B14751g, YALI0_F27995g	0	-	1
0000296	spermine transport	1	YALI0_B21142g	0	-	1
0000422	mitophagy	2	YALI0_A00440g, YALI0_F11363g	0	-	1
0000454	snoRNA guided rRNA pseudouridine synthesis	3	YALI0_C00693g, YALI0_C24057g, YALI0_F20768g	0	-	1
0000755	cytogamy	1	YALI0_F23177g	0	-	1
0000821	regulation of arginine metabolic process	1	YALI0_B11286g	0	-	1
0001100	negative regulation of exit from mitosis	1	YALI0_D15378g	0	-	1
0001193	maintenance of transcriptional fidelity during DNA-templated transcription elongation from RNA polymerase II promoter	1	YALI0_F17534g	0	-	1
0001561	fatty acid alpha-oxidation	1	YALI0_E07315g	0	-	1
0001732	formation of cytoplasmic translation initiation complex	2	YALI0_A00803g, YALI0_D07436g	0	-	1
0002940	tRNA N2-guanine methylation	1	YALI0_E30723g	0	-	1
0005987	sucrose catabolic process	1	YALI0_E26719g	0	-	1
0006040	amino sugar metabolic process	1	YALI0_E20163g	0	-	1
0006043	glucosamine catabolic process	1	YALI0_C01419g	0	-	1
0006046	N-acetylglucosamine catabolic process	2	YALI0_C01419g, YALI0_E20163g	0	-	1
0006047	UDP-N-acetylglucosamine metabolic process	1	YALI0_B21428g	0	-	1
0006084	acetyl-CoA metabolic process	1	YALI0_F30481g	0	-	1
0006085	acetyl-CoA biosynthetic process	2	YALI0_E34793g, YALI0_F05962g	0	-	1
0006089	lactate metabolic process	1	YALI0_E21307g	0	-	1
0006102	isocitrate metabolic process	3	YALI0_D06303g, YALI0_E05137g, YALI0_F04095g	0	-	1
0006105	succinate metabolic process	1	YALI0_C09548g	0	-	1
0006109	regulation of carbohydrate metabolic process	1	YALI0_E11627g	0	-	1
0006116	NADH oxidation	1	YALI0_E05599g	0	-	1
0006145	purine nucleobase catabolic process	2	YALI0_F09251g, YALI0_F23243g	0	-	1
0006147	guanine catabolic process	1	YALI0_E25740g	0	-	1
0006148	inosine catabolic process	1	YALI0_E02244g	0	-	1
0006163	purine nucleotide metabolic process	1	YALI0_C16434g	0	-	1
0006206	pyrimidine nucleobase metabolic process	1	YALI0_F26785g	0	-	1
0006216	cytidine catabolic process	1	YALI0_F03597g	0	-	1
0006218	uridine catabolic process	1	YALI0_F03597g	0	-	1
0006225	UDP biosynthetic process	1	YALI0_F09339g	0	-	1
0006274	DNA replication termination	1	YALI0_E26235g	0	-	1
0006353	DNA-templated transcription, termination	1	YALI0_F02453g	0	-	1
0006370	7-methylguanosine mRNA capping	3	YALI0_B10758g, YALI0_B15950g, YALI0_F13354g	0	-	1
0006391	transcription initiation from mitochondrial promoter	1	YALI0_B01980g	0	-	1
0006420	arginyl-tRNA aminoacylation	1	YALI0_E17985g	0	-	1
0006427	histidyl-tRNA aminoacylation	1	YALI0_E13123g	0	-	1
0006437	tyrosyl-tRNA aminoacylation	2	YALI0_C15224g, YALI0_E29139g	0	-	1
0006525	arginine metabolic process	1	YALI0_E07535g	0	-	1
0006532	aspartate biosynthetic process	1	YALI0_F29337g	0	-	1
0006542	glutamine biosynthetic process	1	YALI0_D13024g	0	-	1
0006553	lysine metabolic process	1	YALI0_D22891g	0	-	1
0006563	L-serine metabolic process	1	YALI0_F06468g	0	-	1
0006566	threonine metabolic process	1	YALI0_F13453g	0	-	1
0006569	tryptophan catabolic process	1	YALI0_E03806g	0	-	1
0006584	catecholamine metabolic process	1	YALI0_B03124g	0	-	1
0006591	ornithine metabolic process	1	YALI0_C04433g	0	-	1
0006637	acyl-CoA metabolic process	3	YALI0_B05302g, YALI0_E18876g, YALI0_F14729g	0	-	1
0006655	phosphatidylglycerol biosynthetic process	1	YALI0_E14102g	0	-	1
0006676	mannosyl diphosphorylinositol ceramide metabolic process	1	YALI0_E16434g	0	-	1
0006739	NADP metabolic process	1	YALI0_F04095g	0	-	1
0006740	NADPH regeneration	1	YALI0_D10659g	0	-	1
0006747	FAD biosynthetic process	1	YALI0_D25564g	0	-	1
0006772	thiamine metabolic process	1	YALI0_E21351g	0	-	1
0006784	heme a biosynthetic process	1	YALI0_F24651g	0	-	1
0006798	polyphosphate catabolic process	2	YALI0_A04675g, YALI0_E34947g	0	-	1
0006839	mitochondrial transport	1	YALI0_C02431g	0	-	1
0006892	post-Golgi vesicle-mediated transport	2	YALI0_B10758g, YALI0_E34551g	0	-	1
0007007	inner mitochondrial membrane organization	2	YALI0_C14036g, YALI0_E04719g	0	-	1
0007114	cell budding	1	YALI0_E34111g	0	-	1
0007118	budding cell apical bud growth	1	YALI0_A17336g	0	-	1
0007166	cell surface receptor signaling pathway	1	YALI0_E17853g	0	-	1
0007266	Rho protein signal transduction	2	YALI0_A07403g, YALI0_D12408g	0	-	1
0007618	mating	2	YALI0_E16533g, YALI0_E30415g	0	-	1
0008202	steroid metabolic process	1	YALI0_F28545g	0	-	1
0008535	respiratory chain complex IV assembly	1	YALI0_E23045g	0	-	1
0008655	pyrimidine-containing compound salvage	4	YALI0_E31009g, YALI0_F03597g, YALI0_F22517g, YALI0_F31273g	0	-	1
0009067	aspartate family amino acid biosynthetic process	1	YALI0_D01089g	0	-	1
0009081	branched-chain amino acid metabolic process	2	YALI0_D01265g, YALI0_F19910g	0	-	1
0009089	lysine biosynthetic process via diaminopimelate	2	YALI0_D11704g, YALI0_D13596g	0	-	1
0009090	homoserine biosynthetic process	3	YALI0_D01089g, YALI0_D11704g, YALI0_D13596g	0	-	1
0009116	nucleoside metabolic process	1	YALI0_F30129g	0	-	1
0009134	nucleoside diphosphate catabolic process	2	YALI0_C17941g, YALI0_E33407g	0	-	1
0009220	pyrimidine ribonucleotide biosynthetic process	1	YALI0_D18920g	0	-	1
0009224	CMP biosynthetic process	1	YALI0_E31009g	0	-	1
0009298	GDP-mannose biosynthetic process	2	YALI0_B18348g, YALI0_D13112g	0	-	1
0009302	snoRNA transcription	1	YALI0_F02453g	0	-	1
0009757	hexose mediated signaling	1	YALI0_A09592g	0	-	1
0010038	response to metal ion	1	YALI0_E25069g	0	-	1
0010045	response to nickel cation	1	YALI0_E01254g	0	-	1
0010121	arginine catabolic process to proline via ornithine	1	YALI0_C04433g	0	-	1
0010147	fructan catabolic process	1	YALI0_E26719g	0	-	1
0010255	glucose mediated signaling pathway	1	YALI0_A09592g	0	-	1
0010568	regulation of budding cell apical bud growth	1	YALI0_B10758g	0	-	1
0010570	regulation of filamentous growth	1	YALI0_B10758g	0	-	1
0010898	positive regulation of triglyceride catabolic process	1	YALI0_B10758g	0	-	1
0010974	negative regulation of barrier septum assembly	1	YALI0_E09911g	0	-	1
0015709	thiosulfate transport	1	YALI0_B03344g	0	-	1
0015746	citrate transport	1	YALI0_D20196g	0	-	1
0015790	UDP-xylose transport	1	YALI0_E24123g	0	-	1
0015794	glycerol-3-phosphate transport	1	YALI0_D08382g	0	-	1
0015811	L-cystine transport	2	YALI0_C15345g, YALI0_E23782g	0	-	1
0015883	FAD transport	1	YALI0_A16863g	0	-	1
0015887	pantothenate transmembrane transport	1	YALI0_F06842g	0	-	1
0015959	diadenosine polyphosphate metabolic process	1	YALI0_A04675g	0	-	1
0015961	diadenosine polyphosphate catabolic process	1	YALI0_A04675g	0	-	1
0015976	carbon utilization	1	YALI0_F21406g	0	-	1
0015990	electron transport coupled proton transport	1	YALI0_F06050g	0	-	1
0016031	tRNA import into mitochondrion	1	YALI0_A07084g	0	-	1
0016233	telomere capping	1	YALI0_E18832g	0	-	1
0016562	protein import into peroxisome matrix, receptor recycling	2	YALI0_C01023g, YALI0_D26642g	0	-	1
0017055	negative regulation of RNA polymerase II transcriptional preinitiation complex assembly	1	YALI0_E16294g	0	-	1
0017121	phospholipid scrambling	1	YALI0_B16720g	0	-	1
0017183	peptidyl-diphthamide biosynthetic process from peptidyl-histidine	2	YALI0_E03366g, YALI0_F14553g	0	-	1
0019216	regulation of lipid metabolic process	1	YALI0_F02871g	0	-	1
0019243	methylglyoxal catabolic process to D-lactate via S-lactoyl-glutathione	3	YALI0_C22000g, YALI0_E24057g, YALI0_F00682g	0	-	1
0019249	lactate biosynthetic process	2	YALI0_C22000g, YALI0_F00682g	0	-	1
0019262	N-acetylneuraminate catabolic process	1	YALI0_C01419g	0	-	1
0019358	nicotinate nucleotide salvage	2	YALI0_A21153g, YALI0_F03597g	0	-	1
0019427	acetyl-CoA biosynthetic process from acetate	1	YALI0_F05962g	0	-	1
0019510	S-adenosylhomocysteine catabolic process	1	YALI0_F11759g	0	-	1
0019521	D-gluconate metabolic process	1	YALI0_B15598g	0	-	1
0019544	arginine catabolic process to glutamate	1	YALI0_C04433g	0	-	1
0019547	arginine catabolic process to ornithine	1	YALI0_E07535g	0	-	1
0019628	urate catabolic process	1	YALI0_F09251g	0	-	1
0019629	propionate catabolic process, 2-methylcitrate cycle	1	YALI0_E00638g	0	-	1
0019646	aerobic electron transport chain	1	YALI0_E05599g	0	-	1
0019853	L-ascorbic acid biosynthetic process	1	YALI0_F07931g	0	-	1
0019858	cytosine metabolic process	1	YALI0_F22517g	0	-	1
0019988	charged-tRNA amino acid modification	1	YALI0_E22000g	0	-	1
0022417	protein maturation by protein folding	1	YALI0_E21373g	0	-	1
0023056	positive regulation of signaling	1	YALI0_D03157g	0	-	1
0030041	actin filament polymerization	3	YALI0_A03025g, YALI0_D02805g, YALI0_E34170g	0	-	1
0030071	regulation of mitotic metaphase/anaphase transition	1	YALI0_F05764g	0	-	1
0030258	lipid modification	1	YALI0_F19514g	0	-	1
0030497	fatty acid elongation	1	YALI0_F11935g	0	-	1
0030865	cortical cytoskeleton organization	1	YALI0_E25845g	0	-	1
0031023	microtubule organizing center organization	1	YALI0_F21901g	0	-	1
0031048	chromatin silencing by small RNA	1	YALI0_E31823g	0	-	1
0031087	deadenylation-independent decapping of nuclear-transcribed mRNA	2	YALI0_D14410g, YALI0_F15719g	0	-	1
0031107	septin ring disassembly	1	YALI0_D23595g	0	-	1
0031125	rRNA 3'-end processing	1	YALI0_B15400g	0	-	1
0031144	proteasome localization	1	YALI0_F28501g	0	-	1
0031333	negative regulation of protein complex assembly	1	YALI0_D13508g	0	-	1
0031340	positive regulation of vesicle fusion	1	YALI0_E22044g	0	-	1
0031445	regulation of heterochromatin assembly	1	YALI0_F21835g	0	-	1
0031921	pyridoxal phosphate transport	1	YALI0_E06897g	0	-	1
0032042	mitochondrial DNA metabolic process	1	YALI0_F06534g	0	-	1
0032210	regulation of telomere maintenance via telomerase	1	YALI0_B10758g	0	-	1
0032220	plasma membrane fusion involved in cytogamy	1	YALI0_F27049g	0	-	1
0032263	GMP salvage	1	YALI0_E16753g	0	-	1
0032265	XMP salvage	1	YALI0_E16753g	0	-	1
0032297	negative regulation of DNA-dependent DNA replication initiation	1	YALI0_B15378g	0	-	1
0032468	Golgi calcium ion homeostasis	1	YALI0_C07304g	0	-	1
0032469	endoplasmic reticulum calcium ion homeostasis	1	YALI0_F10703g	0	-	1
0032472	Golgi calcium ion transport	1	YALI0_C07304g	0	-	1
0032488	Cdc42 protein signal transduction	1	YALI0_B15752g	0	-	1
0032507	maintenance of protein location in cell	1	YALI0_F23177g	0	-	1
0032527	protein exit from endoplasmic reticulum	1	YALI0_E33165g	0	-	1
0033108	mitochondrial respiratory chain complex assembly	1	YALI0_F22363g	0	-	1
0033353	S-adenosylmethionine cycle	1	YALI0_F11759g	0	-	1
0033389	putrescine biosynthetic process from arginine, using agmatinase	1	YALI0_E04202g	0	-	1
0033512	L-lysine catabolic process to acetyl-CoA via saccharopine	1	YALI0_E16929g	0	-	1
0033528	S-methylmethionine cycle	1	YALI0_F25641g	0	-	1
0034204	lipid translocation	1	YALI0_E04169g	0	-	1
0034224	cellular response to zinc ion starvation	1	YALI0_E12485g	0	-	1
0034247	snoRNA splicing	1	YALI0_E28226g	0	-	1
0034316	negative regulation of Arp2/3 complex-mediated actin nucleation	1	YALI0_E33693g	0	-	1
0034355	NAD salvage	1	YALI0_B00220g	0	-	1
0034477	U6 snRNA 3'-end processing	1	YALI0_E16951g	0	-	1
0034484	raffinose catabolic process	1	YALI0_E26719g	0	-	1
0034553	mitochondrial respiratory chain complex II assembly	3	YALI0_A02112g, YALI0_C02871g, YALI0_C09548g	0	-	1
0034614	cellular response to reactive oxygen species	1	YALI0_A02112g	0	-	1
0035303	regulation of dephosphorylation	1	YALI0_A09790g	0	-	1
0035356	cellular triglyceride homeostasis	1	YALI0_E32769g	0	-	1
0035376	sterol import	1	YALI0_F30283g	0	-	1
0035617	stress granule disassembly	1	YALI0_E27962g	0	-	1
0036088	D-serine catabolic process	1	YALI0_D15532g	0	-	1
0036258	multivesicular body assembly	1	YALI0_B16368g	0	-	1
0042128	nitrate assimilation	1	YALI0_C03069g	0	-	1
0042255	ribosome assembly	2	YALI0_A00803g, YALI0_E34287g	0	-	1
0042364	water-soluble vitamin biosynthetic process	1	YALI0_D15400g	0	-	1
0042546	cell wall biogenesis	1	YALI0_F17490g	0	-	1
0042723	thiamine-containing compound metabolic process	1	YALI0_E21351g	0	-	1
0042775	mitochondrial ATP synthesis coupled electron transport	1	YALI0_C14036g	0	-	1
0043039	tRNA aminoacylation	1	YALI0_E29139g	0	-	1
0043048	dolichyl monophosphate biosynthetic process	1	YALI0_E18942g	0	-	1
0043254	regulation of protein complex assembly	1	YALI0_F19602g	0	-	1
0043386	mycotoxin biosynthetic process	1	YALI0_B05434g	0	-	1
0043457	regulation of cellular respiration	1	YALI0_B03322g	0	-	1
0044206	UMP salvage	1	YALI0_E31009g	0	-	1
0044210	'de novo' CTP biosynthetic process	1	YALI0_B05368g	0	-	1
0044211	CTP salvage	1	YALI0_E31009g	0	-	1
0044572	[4Fe-4S] cluster assembly	1	YALI0_E00572g	0	-	1
0044778	meiotic DNA integrity checkpoint	1	YALI0_F13123g	0	-	1
0044837	actomyosin contractile ring organization	1	YALI0_B17622g	0	-	1
0045002	double-strand break repair via single-strand annealing	1	YALI0_F02431g	0	-	1
0045013	carbon catabolite repression of transcription	1	YALI0_E32879g	0	-	1
0045050	protein insertion into ER membrane by stop-transfer membrane-anchor sequence	1	YALI0_E21670g	0	-	1
0045819	positive regulation of glycogen catabolic process	1	YALI0_B10758g	0	-	1
0045861	negative regulation of proteolysis	2	YALI0_B20482g, YALI0_E04719g	0	-	1
0045875	negative regulation of sister chromatid cohesion	1	YALI0_B10758g	0	-	1
0045898	regulation of RNA polymerase II transcriptional preinitiation complex assembly	1	YALI0_E16294g	0	-	1
0045903	positive regulation of translational fidelity	1	YALI0_E14465g	0	-	1
0045910	negative regulation of DNA recombination	2	YALI0_A04345g, YALI0_B16280g	0	-	1
0045930	negative regulation of mitotic cell cycle	1	YALI0_B10758g	0	-	1
0045931	positive regulation of mitotic cell cycle	1	YALI0_B10758g	0	-	1
0045947	negative regulation of translational initiation	2	YALI0_D07436g, YALI0_D13838g	0	-	1
0046037	GMP metabolic process	1	YALI0_C16434g	0	-	1
0046083	adenine metabolic process	1	YALI0_B15304g	0	-	1
0046087	cytidine metabolic process	1	YALI0_F22517g	0	-	1
0046098	guanine metabolic process	1	YALI0_E25740g	0	-	1
0046100	hypoxanthine metabolic process	1	YALI0_E16753g	0	-	1
0046115	guanosine catabolic process	1	YALI0_E02244g	0	-	1
0046135	pyrimidine nucleoside catabolic process	1	YALI0_F03597g	0	-	1
0046177	D-gluconate catabolic process	2	YALI0_B15598g, YALI0_F07821g	0	-	1
0046390	ribose phosphate biosynthetic process	1	YALI0_D09229g	0	-	1
0046436	D-alanine metabolic process	1	YALI0_F10197g	0	-	1
0046452	dihydrofolate metabolic process	1	YALI0_C12771g	0	-	1
0046521	sphingoid catabolic process	1	YALI0_E35024g	0	-	1
0046655	folic acid metabolic process	1	YALI0_C12771g	0	-	1
0046685	response to arsenic-containing substance	1	YALI0_A14784g	0	-	1
0046705	CDP biosynthetic process	1	YALI0_F09339g	0	-	1
0046710	GDP metabolic process	1	YALI0_C16434g	0	-	1
0046830	positive regulation of RNA import into nucleus	1	YALI0_F31383g	0	-	1
0046951	ketone body biosynthetic process	1	YALI0_B22550g	0	-	1
0048250	mitochondrial iron ion transport	1	YALI0_B21604g	0	-	1
0050684	regulation of mRNA processing	1	YALI0_A18590g	0	-	1
0051209	release of sequestered calcium ion into cytosol	1	YALI0_C04180g	0	-	1
0051237	maintenance of RNA location	1	YALI0_D07348g	0	-	1
0051256	mitotic spindle midzone assembly	1	YALI0_F15763g	0	-	1
0051300	spindle pole body organization	1	YALI0_E34111g	0	-	1
0051391	tRNA acetylation	1	YALI0_B14751g	0	-	1
0051446	positive regulation of meiotic cell cycle	1	YALI0_B10758g	0	-	1
0051639	actin filament network formation	1	YALI0_B17622g	0	-	1
0051645	Golgi localization	1	YALI0_E32542g	0	-	1
0051654	establishment of mitochondrion localization	1	YALI0_B20240g	0	-	1
0060567	negative regulation of DNA-templated transcription, termination	1	YALI0_E18282g	0	-	1
0060628	regulation of ER to Golgi vesicle-mediated transport	1	YALI0_C15334g	0	-	1
0060988	lipid tube assembly	1	YALI0_D13706g	0	-	1
0061688	glycolytic process via Entner-Doudoroff Pathway	1	YALI0_B15598g	0	-	1
0061692	cellular detoxification of hydrogen peroxide	2	YALI0_B15125g, YALI0_E02310g	0	-	1
0061762	CAMKK-AMPK signaling cascade	1	YALI0_D02101g	0	-	1
0061909	-	1	YALI0_D05995g	0	-	1
0062200	-	1	YALI0_A17336g	0	-	1
0070125	mitochondrial translational elongation	1	YALI0_F24387g	0	-	1
0070184	mitochondrial tyrosyl-tRNA aminoacylation	1	YALI0_E29139g	0	-	1
0070291	N-acylethanolamine metabolic process	1	YALI0_B18876g	0	-	1
0070292	N-acylphosphatidylethanolamine metabolic process	1	YALI0_B18876g	0	-	1
0070370	cellular heat acclimation	1	YALI0_E27962g	0	-	1
0070414	trehalose metabolism in response to heat stress	1	YALI0_E27962g	0	-	1
0070458	cellular detoxification of nitrogen compound	1	YALI0_C21362g	0	-	1
0070534	protein K63-linked ubiquitination	3	YALI0_C00561g, YALI0_C03982g, YALI0_E29601g	0	-	1
0070536	protein K63-linked deubiquitination	1	YALI0_C00165g	0	-	1
0070583	spore membrane bending pathway	1	YALI0_C21087g	0	-	1
0070649	formin-nucleated actin cable assembly	1	YALI0_B17622g	0	-	1
0070676	intralumenal vesicle formation	1	YALI0_B16368g	0	-	1
0070716	mismatch repair involved in maintenance of fidelity involved in DNA-dependent DNA replication	1	YALI0_D23661g	0	-	1
0070814	hydrogen sulfide biosynthetic process	1	YALI0_E00418g	0	-	1
0070897	DNA-templated transcriptional preinitiation complex assembly	2	YALI0_C02563g, YALI0_E24035g	0	-	1
0070935	3'-UTR-mediated mRNA stabilization	2	YALI0_A18161g, YALI0_F27401g	0	-	1
0070973	protein localization to endoplasmic reticulum exit site	1	YALI0_E26026g	0	-	1
0071025	RNA surveillance	1	YALI0_B20658g	0	-	1
0071244	cellular response to carbon dioxide	1	YALI0_F21406g	0	-	1
[truncated: 83 more rows]
