# Supplementary material for: Complete diploid genome of the type strain Yarrowia lipolytica YB-423 (ATCC 18942™)
Source: J Ind Microbiol Biotechnol. 2026 Jan 8;53:kuag002. doi: 10.1093/jimb/kuag002 (PMC12888388; doi:10.1093/jimb/kuag002)
Supplement: kuag002_Supplemental_Files [file kuag002_supplemental_files.zip › Table S6.xlsx]

## Sheet: Table S6
General Features of the Diploid Assembly
Chromosome	Length	Genes	rRNA	tRNA	snoRNA	Transposon
d1.1	5105959	2209	27	128	2	35
d1.2	3949622	1538	27	82	3	35
d1.3	3628337	1440	16	63	3	25
d1.4	3129913	1272	18	39	3	19
d1.5	2339438	979	13	71	0	24
d1.6	2339498	1080	36	137	0	48
d1.mtDNA	47884	45	2	24	0	0
d2.1	5088814	2206	27	128	2	32
d2.2	3948925	1533	27	82	3	35
d2.3	3625163	1443	16	63	2	31
d2.4	3135411	1276	18	39	3	24
d2.5	2329544	975	13	71	0	27
d2.6	2319171	1067	36	136	0	42
d2.mtDNA	47884	45	2	24	0	0
Diploid Total	41035563	17108	278	1087	21	377
Haploid Average	2.05178e+07	8554	139	543.5	10.5	188.5
